# Supplementary material for: Enantioselective OTUD7B fragment discovery through chemoproteomics screening and high-throughput optimisation
Source: Commun Chem. 2025 Jan 15;8:12. doi: 10.1038/s42004-025-01410-8 (PMC11732987; doi:10.1038/s42004-025-01410-8)
Supplement: Supplementary file 4 — Supplementary Data 1 [file 42004_2025_1410_MOESM4_ESM.xlsx]

## Sheet: t-test results for DUBs
Comparison (group1/group2)	UniProtIds	Genes	ProteinDescriptions	ProteinNames	AVG Log2 Ratio	Absolute AVG Log2 Ratio	Pvalue	Qvalue	-log10(Qvalue)	# of Ratios	# Unique Total Peptides	% Change	Ratio	Condition Numerator	Condition Denominator	DUB family	Is defined as hit (q-value ≤ 0.05, avg log2 ratio (fragment/DMSO) ≤ -1 and unique peptides ≥ 2)
1 / DMSO	Q92560	BAP1	Ubiquitin carboxyl-terminal hydrolase BAP1	BAP1_HUMAN	-2.67782	2.67782	3.62602e-46	3.62235e-41	40.441	94	21	-84.3723	0.156277	1	DMSO	UCH	y
1 / DMSO	Q4G0A6	MINDY4	Probable ubiquitin carboxyl-terminal hydrolase MINDY-4	MINY4_HUMAN	-1.05804	1.05804	2.06763e-11	7.29283e-08	7.1371	94	1	-51.9717	0.480283	1	DMSO	MINDY
1 / DMSO	Q93009	USP7	Ubiquitin carboxyl-terminal hydrolase 7	UBP7_HUMAN	-1.43376	1.43376	1.07878e-10	3.26056e-07	6.48671	94	61	-62.9835	0.370165	1	DMSO	USP	y
1 / DMSO	P09936	UCHL1	Ubiquitin carboxyl-terminal hydrolase isozyme L1	UCHL1_HUMAN	-1.22349	1.22349	1.19428e-10	3.57232e-07	6.44705	94	14	-57.1756	0.428244	1	DMSO	UCH	y
1 / DMSO	Q9NUU6	OTULINL	Inactive ubiquitin thioesterase OTULINL	OTULL_HUMAN	-0.418648	0.418648	7.59212e-08	7.90956e-05	4.10185	94	4	-25.1875	0.748125	1	DMSO	OTU
1 / DMSO	Q96K76	USP47	Ubiquitin carboxyl-terminal hydrolase 47	UBP47_HUMAN	-0.350461	0.350461	7.71748e-07	0.000397501	3.40066	94	3	-21.5667	0.784333	1	DMSO	USP
1 / DMSO	Q96G74	OTUD5	OTU domain-containing protein 5	OTUD5_HUMAN	-0.998997	0.998997	1.12738e-06	0.000508539	3.29368	94	2	-49.9652	0.500348	1	DMSO	OTU
1 / DMSO	Q9UHP3	USP25	Ubiquitin carboxyl-terminal hydrolase 25	UBP25_HUMAN	-0.668878	0.668878	5.42555e-06	0.00131996	2.87944	94	17	-37.1004	0.628996	1	DMSO	USP
1 / DMSO	Q9UGI0	ZRANB1	Ubiquitin thioesterase ZRANB1	ZRAN1_HUMAN	-1.23438	1.23438	2.38127e-05	0.0029765	2.52629	94	5	-57.4976	0.425024	1	DMSO	OTU	y
1 / DMSO	Q01804	OTUD4	OTU domain-containing protein 4	OTUD4_HUMAN	-0.462241	0.462241	5.92809e-05	0.00473733	2.32447	94	27	-27.4142	0.725858	1	DMSO	OTU
1 / DMSO	Q86UV5	USP48	Ubiquitin carboxyl-terminal hydrolase 48	UBP48_HUMAN	-0.935236	0.935236	9.01419e-05	0.00581966	2.2351	94	11	-47.7043	0.522957	1	DMSO	USP
1 / DMSO	Q96JH7	VCPIP1	Deubiquitinating protein VCPIP1	VCIP1_HUMAN	-0.853969	0.853969	0.000118027	0.0066278	2.17863	94	18	-44.674	0.55326	1	DMSO	OTU
1 / DMSO	Q96RU2	USP28	Ubiquitin carboxyl-terminal hydrolase 28	UBP28_HUMAN	-0.772229	0.772229	0.000155818	0.0075642	2.12124	94	32	-41.4488	0.585512	1	DMSO	USP
1 / DMSO	O75604	USP2	Ubiquitin carboxyl-terminal hydrolase 2	UBP2_HUMAN	-1.08076	1.08076	0.000200501	0.00850918	2.07011	94	1	-52.7219	0.472781	1	DMSO	USP
1 / DMSO	Q96BN8	OTULIN	Ubiquitin thioesterase otulin	OTUL_HUMAN	-1.41106	1.41106	0.00025371	0.00949121	2.02268	94	1	-62.3964	0.376036	1	DMSO	OTU
1 / DMSO	Q13107	USP4	Ubiquitin carboxyl-terminal hydrolase 4	UBP4_HUMAN	-0.400494	0.400494	0.000450969	0.0123216	1.90933	94	11	-24.2401	0.757599	1	DMSO	USP
1 / DMSO	P54252	ATXN3	Ataxin-3	ATX3_HUMAN	-0.780809	0.780809	0.000782406	0.015729	1.8033	94	4	-41.796	0.58204	1	DMSO	MJD
1 / DMSO	Q9UPU5	USP24	Ubiquitin carboxyl-terminal hydrolase 24	UBP24_HUMAN	-0.496533	0.496533	0.00108316	0.0181412	1.74133	94	50	-29.1192	0.708808	1	DMSO	USP
1 / DMSO	Q9UK80	USP21	Ubiquitin carboxyl-terminal hydrolase 21	UBP21_HUMAN	-1.19997	1.19997	0.00250241	0.0261056	1.58327	94	1	-56.4714	0.435286	1	DMSO	USP
1 / DMSO	P15374	UCHL3	Ubiquitin carboxyl-terminal hydrolase isozyme L3	UCHL3_HUMAN	0.228956	0.228956	0.00781755	0.0429019	1.36752	94	14	17.1986	1.17199	1	DMSO	UCH
1 / DMSO	O94966	USP19	Ubiquitin carboxyl-terminal hydrolase 19	UBP19_HUMAN	-0.35232	0.35232	0.00788935	0.0430764	1.36576	94	22	-21.6677	0.783323	1	DMSO	USP
1 / DMSO	Q14694	USP10	Ubiquitin carboxyl-terminal hydrolase 10	UBP10_HUMAN	-0.219764	0.219764	0.0114123	0.0507968	1.29416	94	11	-14.1294	0.858706	1	DMSO	USP
1 / DMSO	Q6GQQ9	OTUD7B	OTU domain-containing protein 7B	OTU7B_HUMAN	-0.363834	0.363834	0.0158325	0.0589429	1.22957	94	35	-22.2903	0.777097	1	DMSO	OTU
1 / DMSO	Q8N6M0	OTUD6B	Deubiquitinase OTUD6B	OTU6B_HUMAN	-0.19784	0.19784	0.0168289	0.0606208	1.21738	94	12	-12.8145	0.871855	1	DMSO	OTU
1 / DMSO	P54578	USP14	Ubiquitin carboxyl-terminal hydrolase 14	UBP14_HUMAN	-0.251849	0.251849	0.0199126	0.0655448	1.18346	94	9	-16.0181	0.839819	1	DMSO	USP
1 / DMSO	Q9Y4E8	USP15	Ubiquitin carboxyl-terminal hydrolase 15	UBP15_HUMAN	-0.251175	0.251175	0.0252306	0.0732614	1.13512	94	39	-15.9788	0.840212	1	DMSO	USP
1 / DMSO	O00507	USP9Y	Probable ubiquitin carboxyl-terminal hydrolase FAF-Y	USP9Y_HUMAN	-0.461575	0.461575	0.0422724	0.0940641	1.02658	94	3	-27.3807	0.726193	1	DMSO	USP
1 / DMSO	Q9NP73	ALG13	Putative bifunctional UDP-N-acetylglucosamine transferase and deubiquitinase ALG13	ALG13_HUMAN	-0.0161853	0.0161853	0.0465626	0.0986833	1.00576	94	2	-1.11561	0.988844	1	DMSO	OTU
1 / DMSO	P51784	USP11	Ubiquitin carboxyl-terminal hydrolase 11	UBP11_HUMAN	-0.179005	0.179005	0.07338	0.124368	0.905291	94	20	-11.6688	0.883312	1	DMSO	USP
1 / DMSO	Q9P2H5	USP35	Ubiquitin carboxyl-terminal hydrolase 35	UBP35_HUMAN	0.257626	0.257626	0.101078	0.147192	0.832117	94	8	19.5509	1.19551	1	DMSO	USP
1 / DMSO	P45974	USP5	Ubiquitin carboxyl-terminal hydrolase 5	UBP5_HUMAN	0.461565	0.461565	0.118723	0.160493	0.794544	94	40	37.7035	1.37703	1	DMSO	USP
1 / DMSO	Q9UPT9	USP22	Ubiquitin carboxyl-terminal hydrolase 22	UBP22_HUMAN	-0.426088	0.426088	0.149324	0.181917	0.740127	94	3	-25.5723	0.744277	1	DMSO	USP
1 / DMSO	O00303	EIF3F	Eukaryotic translation initiation factor 3 subunit F	EIF3F_HUMAN	0.0528282	0.0528282	0.169047	0.194854	0.71029	94	9	3.72964	1.0373	1	DMSO	JAMM
1 / DMSO	Q9H9J4	USP42	Ubiquitin carboxyl-terminal hydrolase 42	UBP42_HUMAN	-0.309257	0.309257	0.171127	0.196183	0.707338	94	2	-19.2943	0.807057	1	DMSO	USP
1 / DMSO	Q8TE49	OTUD7A	OTU domain-containing protein 7A	OTU7A_HUMAN	-0.149315	0.149315	0.216934	0.224173	0.649416	94	3	-9.83217	0.901678	1	DMSO	OTU
1 / DMSO	Q70CQ2	USP34	Ubiquitin carboxyl-terminal hydrolase 34	UBP34_HUMAN	0.0183288	0.0183288	0.322176	0.281218	0.550957	94	10	1.27856	1.01279	1	DMSO	USP
1 / DMSO	Q96FW1	OTUB1	Ubiquitin thioesterase OTUB1	OTUB1_HUMAN	0.00861493	0.00861493	0.3459	0.293035	0.533081	94	7	0.598928	1.00599	1	DMSO	OTU
1 / DMSO	P40818	USP8	Ubiquitin carboxyl-terminal hydrolase 8	UBP8_HUMAN	0.148272	0.148272	0.361918	0.300827	0.521683	94	47	10.8241	1.10824	1	DMSO	USP
1 / DMSO	Q9Y5K5	UCHL5	Ubiquitin carboxyl-terminal hydrolase isozyme L5	UCHL5_HUMAN	-0.024412	0.024412	0.444804	0.339055	0.46973	94	20	-1.67787	0.983221	1	DMSO	UCH
1 / DMSO	Q9P275	USP36	Ubiquitin carboxyl-terminal hydrolase 36	UBP36_HUMAN	-0.187192	0.187192	0.560232	0.387401	0.411839	94	3	-12.1687	0.878313	1	DMSO	USP
1 / DMSO	Q70EL1	USP54	Inactive ubiquitin carboxyl-terminal hydrolase 54	UBP54_HUMAN	0.00406307	0.00406307	0.574286	0.392944	0.40567	94	3	0.282027	1.00282	1	DMSO	USP
1 / DMSO	Q92905	COPS5	COP9 signalosome complex subunit 5	CSN5_HUMAN	0.0730553	0.0730553	0.662299	0.426164	0.370424	94	6	5.19421	1.05194	1	DMSO	JAMM
1 / DMSO	O15372	EIF3H	Eukaryotic translation initiation factor 3 subunit H	EIF3H_HUMAN	-0.0896165	0.0896165	0.672748	0.429946	0.366586	94	13	-6.02274	0.939773	1	DMSO	JAMM
1 / DMSO	Q6P2Q9	PRPF8	Pre-mRNA-processing-splicing factor 8	PRP8_HUMAN	-0.00449564	0.00449564	0.74896	0.45651	0.34055	94	69	-0.311129	0.996889	1	DMSO	JAMM
1 / DMSO	Q93008	USP9X	Probable ubiquitin carboxyl-terminal hydrolase FAF-X	USP9X_HUMAN	0.0454946	0.0454946	0.784295	0.468259	0.329514	94	95	3.20369	1.03204	1	DMSO	USP
1 / DMSO	Q8NB14	USP38	Ubiquitin carboxyl-terminal hydrolase 38	UBP38_HUMAN	0.0436684	0.0436684	0.785703	0.46872	0.329087	94	17	3.07314	1.03073	1	DMSO	USP
1 / DMSO	P62068	USP46	Ubiquitin carboxyl-terminal hydrolase 46	UBP46_HUMAN	-0.066721	0.066721	0.801157	0.47374	0.32446	94	6	-4.51943	0.954806	1	DMSO	USP
1 / DMSO	Q5VVQ6	YOD1	Ubiquitin thioesterase OTU1	OTU1_HUMAN	0.0172288	0.0172288	0.856597	0.491194	0.308747	94	10	1.20137	1.01201	1	DMSO	OTU
1 / DMSO	Q5T2D3	OTUD3	OTU domain-containing protein 3	OTUD3_HUMAN	-0.0411486	0.0411486	0.890148	0.501337	0.29987	94	8	-2.81191	0.971881	1	DMSO	OTU
1 / DMSO	P51665	PSMD7	26S proteasome non-ATPase regulatory subunit 7	PSMD7_HUMAN	-0.108994	0.108994	0.933537	0.51401	0.289029	94	11	-7.27655	0.927235	1	DMSO	JAMM
1 / DMSO	Q53GS9	USP39	U4/U6.U5 tri-snRNP-associated protein 2	SNUT2_HUMAN	0.0189415	0.0189415	0.941081	0.516159	0.287217	94	10	1.32158	1.01322	1	DMSO	USP
1 / DMSO	Q9Y5T5	USP16	Ubiquitin carboxyl-terminal hydrolase 16	UBP16_HUMAN	0.142457	0.142457	0.951946	0.519231	0.28464	94	9	10.3784	1.10378	1	DMSO	USP
1 / DMSO	O00487	PSMD14	26S proteasome non-ATPase regulatory subunit 14	PSDE_HUMAN	0.0126996	0.0126996	0.980457	0.52715	0.278066	94	7	0.884157	1.00884	1	DMSO	JAMM
2 / DMSO	Q01804	OTUD4	OTU domain-containing protein 4	OTUD4_HUMAN	-1.64924	1.64924	3.95707e-13	1.85287e-09	8.73215	94	27	-68.1191	0.318809	2	DMSO	OTU	y
2 / DMSO	Q92560	BAP1	Ubiquitin carboxyl-terminal hydrolase BAP1	BAP1_HUMAN	-2.33399	2.33399	1.17647e-11	4.35482e-08	7.36103	94	21	-80.1666	0.198334	2	DMSO	UCH	y
2 / DMSO	Q9NP73	ALG13	Putative bifunctional UDP-N-acetylglucosamine transferase and deubiquitinase ALG13	ALG13_HUMAN	-0.324792	0.324792	2.24157e-09	4.6596e-06	5.33165	94	2	-20.1586	0.798414	2	DMSO	OTU
2 / DMSO	Q6GQQ9	OTUD7B	OTU domain-containing protein 7B	OTU7B_HUMAN	-2.41109	2.41109	9.20211e-07	0.000446165	3.3505	94	35	-81.1986	0.188014	2	DMSO	OTU	y
2 / DMSO	Q4G0A6	MINDY4	Probable ubiquitin carboxyl-terminal hydrolase MINDY-4	MINY4_HUMAN	-1.18299	1.18299	2.30087e-06	0.000792492	3.10101	94	1	-55.9562	0.440438	2	DMSO	MINDY
2 / DMSO	Q8TE49	OTUD7A	OTU domain-containing protein 7A	OTU7A_HUMAN	-2.63228	2.63228	1.09678e-05	0.00196265	2.70716	94	3	-83.8711	0.161289	2	DMSO	OTU	y
2 / DMSO	P09936	UCHL1	Ubiquitin carboxyl-terminal hydrolase isozyme L1	UCHL1_HUMAN	-1.69288	1.69288	3.45322e-05	0.00360693	2.44286	94	14	-69.0692	0.309308	2	DMSO	UCH	y
2 / DMSO	Q96JH7	VCPIP1	Deubiquitinating protein VCPIP1	VCIP1_HUMAN	-2.13564	2.13564	0.000355863	0.0110736	1.95571	94	18	-77.2433	0.227567	2	DMSO	OTU	y
2 / DMSO	O75604	USP2	Ubiquitin carboxyl-terminal hydrolase 2	UBP2_HUMAN	-0.854418	0.854418	0.00134941	0.0199661	1.69971	94	1	-44.6912	0.553088	2	DMSO	USP
2 / DMSO	Q96RU2	USP28	Ubiquitin carboxyl-terminal hydrolase 28	UBP28_HUMAN	-0.788499	0.788499	0.00245938	0.0259095	1.58654	94	32	-42.1054	0.578946	2	DMSO	USP
2 / DMSO	P40818	USP8	Ubiquitin carboxyl-terminal hydrolase 8	UBP8_HUMAN	-0.341022	0.341022	0.00278653	0.0273495	1.56305	94	47	-21.0518	0.789482	2	DMSO	USP
2 / DMSO	O00303	EIF3F	Eukaryotic translation initiation factor 3 subunit F	EIF3F_HUMAN	-0.327231	0.327231	0.00299547	0.0282194	1.54945	94	9	-20.2935	0.797065	2	DMSO	JAMM
2 / DMSO	Q86UV5	USP48	Ubiquitin carboxyl-terminal hydrolase 48	UBP48_HUMAN	-0.463729	0.463729	0.0110817	0.0501256	1.29994	94	11	-27.4891	0.725109	2	DMSO	USP
2 / DMSO	Q9UK80	USP21	Ubiquitin carboxyl-terminal hydrolase 21	UBP21_HUMAN	-0.643529	0.643529	0.0130172	0.0539075	1.26835	94	1	-35.9855	0.640145	2	DMSO	USP
2 / DMSO	Q9UHP3	USP25	Ubiquitin carboxyl-terminal hydrolase 25	UBP25_HUMAN	-0.520218	0.520218	0.0177003	0.0620547	1.20723	94	17	-30.2734	0.697266	2	DMSO	USP
2 / DMSO	O00487	PSMD14	26S proteasome non-ATPase regulatory subunit 14	PSDE_HUMAN	-0.206211	0.206211	0.0224536	0.0693396	1.15902	94	7	-13.3189	0.866811	2	DMSO	JAMM
2 / DMSO	P54578	USP14	Ubiquitin carboxyl-terminal hydrolase 14	UBP14_HUMAN	-0.33542	0.33542	0.0243104	0.0719854	1.14276	94	9	-20.7447	0.792553	2	DMSO	USP
2 / DMSO	Q9Y5K5	UCHL5	Ubiquitin carboxyl-terminal hydrolase isozyme L5	UCHL5_HUMAN	-0.387247	0.387247	0.0375533	0.088741	1.05188	94	20	-23.5413	0.764587	2	DMSO	UCH
2 / DMSO	Q9UGI0	ZRANB1	Ubiquitin thioesterase ZRANB1	ZRAN1_HUMAN	-0.460372	0.460372	0.0391253	0.0905468	1.04313	94	5	-27.3201	0.726799	2	DMSO	OTU
2 / DMSO	Q5T2D3	OTUD3	OTU domain-containing protein 3	OTUD3_HUMAN	-0.274948	0.274948	0.0561505	0.108427	0.964861	94	8	-17.352	0.82648	2	DMSO	OTU
2 / DMSO	Q92905	COPS5	COP9 signalosome complex subunit 5	CSN5_HUMAN	0.317767	0.317767	0.064437	0.116306	0.934399	94	6	24.64	1.2464	2	DMSO	JAMM
2 / DMSO	Q70EL1	USP54	Inactive ubiquitin carboxyl-terminal hydrolase 54	UBP54_HUMAN	0.660462	0.660462	0.070193	0.121544	0.915265	94	3	58.0589	1.58059	2	DMSO	USP
2 / DMSO	Q93009	USP7	Ubiquitin carboxyl-terminal hydrolase 7	UBP7_HUMAN	-0.369432	0.369432	0.0883428	0.137042	0.863145	94	61	-22.5913	0.774087	2	DMSO	USP
2 / DMSO	Q9Y5T5	USP16	Ubiquitin carboxyl-terminal hydrolase 16	UBP16_HUMAN	-0.410615	0.410615	0.108787	0.1531	0.815026	94	9	-24.7698	0.752302	2	DMSO	USP
2 / DMSO	O94966	USP19	Ubiquitin carboxyl-terminal hydrolase 19	UBP19_HUMAN	-0.159086	0.159086	0.110922	0.154712	0.810477	94	22	-10.4408	0.895592	2	DMSO	USP
2 / DMSO	P15374	UCHL3	Ubiquitin carboxyl-terminal hydrolase isozyme L3	UCHL3_HUMAN	0.315507	0.315507	0.130041	0.168637	0.773048	94	14	24.4449	1.24445	2	DMSO	UCH
2 / DMSO	Q96G74	OTUD5	OTU domain-containing protein 5	OTUD5_HUMAN	-0.139947	0.139947	0.136777	0.173356	0.761062	94	2	-9.24472	0.907553	2	DMSO	OTU
2 / DMSO	Q93008	USP9X	Probable ubiquitin carboxyl-terminal hydrolase FAF-X	USP9X_HUMAN	-0.251713	0.251713	0.14363	0.178067	0.749417	94	95	-16.0101	0.839899	2	DMSO	USP
2 / DMSO	P51665	PSMD7	26S proteasome non-ATPase regulatory subunit 7	PSMD7_HUMAN	-0.188834	0.188834	0.15453	0.185394	0.731904	94	11	-12.2686	0.877314	2	DMSO	JAMM
2 / DMSO	Q9UPU5	USP24	Ubiquitin carboxyl-terminal hydrolase 24	UBP24_HUMAN	-0.201341	0.201341	0.195917	0.211626	0.67443	94	50	-13.0258	0.869742	2	DMSO	USP
2 / DMSO	Q9P275	USP36	Ubiquitin carboxyl-terminal hydrolase 36	UBP36_HUMAN	-0.286992	0.286992	0.225652	0.229245	0.6397	94	3	-18.0391	0.819609	2	DMSO	USP
2 / DMSO	Q9Y4E8	USP15	Ubiquitin carboxyl-terminal hydrolase 15	UBP15_HUMAN	-0.212005	0.212005	0.246362	0.241003	0.617978	94	39	-13.6663	0.863337	2	DMSO	USP
2 / DMSO	Q9UPT9	USP22	Ubiquitin carboxyl-terminal hydrolase 22	UBP22_HUMAN	-0.302543	0.302543	0.26943	0.25368	0.595713	94	3	-18.9178	0.810822	2	DMSO	USP
2 / DMSO	Q8NB14	USP38	Ubiquitin carboxyl-terminal hydrolase 38	UBP38_HUMAN	-0.0710101	0.0710101	0.287589	0.263372	0.57943	94	17	-4.80288	0.951971	2	DMSO	USP
2 / DMSO	Q9H9J4	USP42	Ubiquitin carboxyl-terminal hydrolase 42	UBP42_HUMAN	-0.0974979	0.0974979	0.305278	0.272596	0.564481	94	2	-6.53474	0.934653	2	DMSO	USP
2 / DMSO	Q13107	USP4	Ubiquitin carboxyl-terminal hydrolase 4	UBP4_HUMAN	0.0683219	0.0683219	0.332616	0.286454	0.542944	94	11	4.84964	1.0485	2	DMSO	USP
2 / DMSO	Q70CQ2	USP34	Ubiquitin carboxyl-terminal hydrolase 34	UBP34_HUMAN	-0.111248	0.111248	0.354134	0.297056	0.527162	94	10	-7.4213	0.925787	2	DMSO	USP
2 / DMSO	Q5VVQ6	YOD1	Ubiquitin thioesterase OTU1	OTU1_HUMAN	-0.0717953	0.0717953	0.40025	0.318917	0.496323	94	10	-4.85468	0.951453	2	DMSO	OTU
2 / DMSO	P54252	ATXN3	Ataxin-3	ATX3_HUMAN	-0.142075	0.142075	0.402425	0.319922	0.494955	94	4	-9.37854	0.906215	2	DMSO	MJD
2 / DMSO	Q53GS9	USP39	U4/U6.U5 tri-snRNP-associated protein 2	SNUT2_HUMAN	0.00949308	0.00949308	0.493253	0.35998	0.443721	94	10	0.66018	1.0066	2	DMSO	USP
2 / DMSO	Q9P2H5	USP35	Ubiquitin carboxyl-terminal hydrolase 35	UBP35_HUMAN	-0.163772	0.163772	0.509537	0.366795	0.435576	94	8	-10.7312	0.892688	2	DMSO	USP
2 / DMSO	P45974	USP5	Ubiquitin carboxyl-terminal hydrolase 5	UBP5_HUMAN	0.146468	0.146468	0.520456	0.371312	0.430261	94	40	10.6857	1.10686	2	DMSO	USP
2 / DMSO	Q9NUU6	OTULINL	Inactive ubiquitin thioesterase OTULINL	OTULL_HUMAN	0.146765	0.146765	0.529544	0.375033	0.42593	94	4	10.7084	1.10708	2	DMSO	OTU
2 / DMSO	O15372	EIF3H	Eukaryotic translation initiation factor 3 subunit H	EIF3H_HUMAN	0.0135454	0.0135454	0.554542	0.385132	0.414391	94	13	0.943318	1.00943	2	DMSO	JAMM
2 / DMSO	Q6P2Q9	PRPF8	Pre-mRNA-processing-splicing factor 8	PRP8_HUMAN	0.0666963	0.0666963	0.585181	0.397193	0.400999	94	69	4.73156	1.04732	2	DMSO	JAMM
2 / DMSO	Q96K76	USP47	Ubiquitin carboxyl-terminal hydrolase 47	UBP47_HUMAN	-0.131973	0.131973	0.586124	0.39756	0.400598	94	3	-8.74175	0.912582	2	DMSO	USP
2 / DMSO	P51784	USP11	Ubiquitin carboxyl-terminal hydrolase 11	UBP11_HUMAN	-0.0186245	0.0186245	0.654575	0.423352	0.373298	94	20	-1.28266	0.987173	2	DMSO	USP
2 / DMSO	O00507	USP9Y	Probable ubiquitin carboxyl-terminal hydrolase FAF-Y	USP9Y_HUMAN	-0.0150903	0.0150903	0.734502	0.4516	0.345246	94	3	-1.04053	0.989595	2	DMSO	USP
2 / DMSO	Q8N6M0	OTUD6B	Deubiquitinase OTUD6B	OTU6B_HUMAN	-0.0927505	0.0927505	0.752033	0.457543	0.339568	94	12	-6.22667	0.937733	2	DMSO	OTU
2 / DMSO	P62068	USP46	Ubiquitin carboxyl-terminal hydrolase 46	UBP46_HUMAN	0.0350527	0.0350527	0.780122	0.466887	0.330788	94	6	2.45942	1.02459	2	DMSO	USP
2 / DMSO	Q14694	USP10	Ubiquitin carboxyl-terminal hydrolase 10	UBP10_HUMAN	0.128438	0.128438	0.787343	0.469254	0.328592	94	11	9.31099	1.09311	2	DMSO	USP
2 / DMSO	Q96BN8	OTULIN	Ubiquitin thioesterase otulin	OTUL_HUMAN	-0.0773486	0.0773486	0.846888	0.488205	0.311398	94	1	-5.22021	0.947798	2	DMSO	OTU
2 / DMSO	Q96FW1	OTUB1	Ubiquitin thioesterase OTUB1	OTUB1_HUMAN	-0.0194047	0.0194047	0.858272	0.491705	0.308296	94	7	-1.33603	0.98664	2	DMSO	OTU
3 / DMSO	Q6GQQ9	OTUD7B	OTU domain-containing protein 7B	OTU7B_HUMAN	-2.03986	2.03986	1.81971e-70	1.4478e-64	63.8393	94	35	-75.6812	0.243188	3	DMSO	OTU	y
3 / DMSO	Q8TE49	OTUD7A	OTU domain-containing protein 7A	OTU7A_HUMAN	-3.68934	3.68934	8.4414e-67	4.62425e-61	60.335	94	3	-92.2483	0.0775171	3	DMSO	OTU	y
3 / DMSO	Q01804	OTUD4	OTU domain-containing protein 4	OTUD4_HUMAN	-1.75024	1.75024	5.55485e-47	5.80068e-42	41.2365	94	27	-70.2747	0.297253	3	DMSO	OTU	y
3 / DMSO	Q96K76	USP47	Ubiquitin carboxyl-terminal hydrolase 47	UBP47_HUMAN	-1.12329	1.12329	1.9818e-14	1.1053e-10	9.95652	94	3	-54.0954	0.459046	3	DMSO	USP	y
3 / DMSO	Q92560	BAP1	Ubiquitin carboxyl-terminal hydrolase BAP1	BAP1_HUMAN	-0.894348	0.894348	1.45311e-08	2.1848e-05	4.66059	94	21	-46.201	0.53799	3	DMSO	UCH
3 / DMSO	Q9Y4E8	USP15	Ubiquitin carboxyl-terminal hydrolase 15	UBP15_HUMAN	-0.334875	0.334875	2.93776e-08	3.82641e-05	4.41721	94	39	-20.7147	0.792853	3	DMSO	USP
3 / DMSO	Q4G0A6	MINDY4	Probable ubiquitin carboxyl-terminal hydrolase MINDY-4	MINY4_HUMAN	-1.15885	1.15885	3.48333e-08	4.3676e-05	4.35976	94	1	-55.213	0.44787	3	DMSO	MINDY
3 / DMSO	P09936	UCHL1	Ubiquitin carboxyl-terminal hydrolase isozyme L1	UCHL1_HUMAN	-1.70893	1.70893	8.42425e-08	8.53761e-05	4.06866	94	14	-69.4113	0.305887	3	DMSO	UCH	y
3 / DMSO	Q96JH7	VCPIP1	Deubiquitinating protein VCPIP1	VCIP1_HUMAN	-1.70264	1.70264	1.99444e-06	0.000726678	3.13866	94	18	-69.2776	0.307224	3	DMSO	OTU	y
3 / DMSO	Q9UHP3	USP25	Ubiquitin carboxyl-terminal hydrolase 25	UBP25_HUMAN	-0.288611	0.288611	1.43994e-05	0.00227692	2.64265	94	17	-18.131	0.81869	3	DMSO	USP
3 / DMSO	Q96RU2	USP28	Ubiquitin carboxyl-terminal hydrolase 28	UBP28_HUMAN	-0.569732	0.569732	5.57936e-05	0.00459569	2.33765	94	32	-32.6258	0.673742	3	DMSO	USP
3 / DMSO	O00303	EIF3F	Eukaryotic translation initiation factor 3 subunit F	EIF3F_HUMAN	-0.378265	0.378265	6.14578e-05	0.00482288	2.31669	94	9	-23.0637	0.769363	3	DMSO	JAMM
3 / DMSO	P51784	USP11	Ubiquitin carboxyl-terminal hydrolase 11	UBP11_HUMAN	-0.154398	0.154398	0.00032121	0.0105732	1.9758	94	20	-10.1493	0.898507	3	DMSO	USP
3 / DMSO	Q93009	USP7	Ubiquitin carboxyl-terminal hydrolase 7	UBP7_HUMAN	-0.377361	0.377361	0.00145219	0.0206122	1.68588	94	61	-23.0156	0.769844	3	DMSO	USP
3 / DMSO	O94966	USP19	Ubiquitin carboxyl-terminal hydrolase 19	UBP19_HUMAN	-0.297442	0.297442	0.00426567	0.0329008	1.48279	94	22	-18.6306	0.813694	3	DMSO	USP
3 / DMSO	P45974	USP5	Ubiquitin carboxyl-terminal hydrolase 5	UBP5_HUMAN	-0.27687	0.27687	0.0092227	0.0461706	1.33563	94	40	-17.462	0.82538	3	DMSO	USP
3 / DMSO	Q9NP73	ALG13	Putative bifunctional UDP-N-acetylglucosamine transferase and deubiquitinase ALG13	ALG13_HUMAN	0.350401	0.350401	0.00927509	0.0462871	1.33454	94	2	27.4915	1.27491	3	DMSO	OTU
3 / DMSO	O15372	EIF3H	Eukaryotic translation initiation factor 3 subunit H	EIF3H_HUMAN	0.456959	0.456959	0.00948474	0.0467515	1.3302	94	13	37.2645	1.37265	3	DMSO	JAMM
3 / DMSO	Q8NB14	USP38	Ubiquitin carboxyl-terminal hydrolase 38	UBP38_HUMAN	-0.175485	0.175485	0.0117318	0.0514315	1.28877	94	17	-11.453	0.88547	3	DMSO	USP
3 / DMSO	Q6P2Q9	PRPF8	Pre-mRNA-processing-splicing factor 8	PRP8_HUMAN	0.260723	0.260723	0.0172168	0.0612653	1.21279	94	69	19.8079	1.19808	3	DMSO	JAMM
3 / DMSO	Q9P2H5	USP35	Ubiquitin carboxyl-terminal hydrolase 35	UBP35_HUMAN	-0.27591	0.27591	0.0184088	0.0631957	1.19931	94	8	-17.4071	0.825929	3	DMSO	USP
3 / DMSO	P15374	UCHL3	Ubiquitin carboxyl-terminal hydrolase isozyme L3	UCHL3_HUMAN	0.240527	0.240527	0.0211378	0.0673996	1.17134	94	14	18.1424	1.18142	3	DMSO	UCH
3 / DMSO	Q9UPU5	USP24	Ubiquitin carboxyl-terminal hydrolase 24	UBP24_HUMAN	-0.290176	0.290176	0.0260424	0.0743721	1.12859	94	50	-18.2198	0.817802	3	DMSO	USP
3 / DMSO	P62068	USP46	Ubiquitin carboxyl-terminal hydrolase 46	UBP46_HUMAN	-0.0968728	0.0968728	0.0269427	0.0755841	1.12157	94	6	-6.49424	0.935058	3	DMSO	USP
3 / DMSO	Q9UK80	USP21	Ubiquitin carboxyl-terminal hydrolase 21	UBP21_HUMAN	-0.224758	0.224758	0.0276602	0.0765383	1.11612	94	1	-14.4261	0.855739	3	DMSO	USP
3 / DMSO	Q8N6M0	OTUD6B	Deubiquitinase OTUD6B	OTU6B_HUMAN	-0.271525	0.271525	0.0343866	0.0850083	1.07054	94	12	-17.1556	0.828444	3	DMSO	OTU
3 / DMSO	Q14694	USP10	Ubiquitin carboxyl-terminal hydrolase 10	UBP10_HUMAN	-0.0780243	0.0780243	0.0526063	0.104912	0.979176	94	11	-5.26459	0.947354	3	DMSO	USP
3 / DMSO	P54578	USP14	Ubiquitin carboxyl-terminal hydrolase 14	UBP14_HUMAN	-0.227051	0.227051	0.0584665	0.110675	0.955949	94	9	-14.562	0.85438	3	DMSO	USP
3 / DMSO	Q9H9J4	USP42	Ubiquitin carboxyl-terminal hydrolase 42	UBP42_HUMAN	0.56357	0.56357	0.0717705	0.122952	0.910265	94	2	47.7922	1.47792	3	DMSO	USP
3 / DMSO	Q9Y5K5	UCHL5	Ubiquitin carboxyl-terminal hydrolase isozyme L5	UCHL5_HUMAN	-0.144627	0.144627	0.0739304	0.124852	0.903604	94	20	-9.53867	0.904613	3	DMSO	UCH
3 / DMSO	Q13107	USP4	Ubiquitin carboxyl-terminal hydrolase 4	UBP4_HUMAN	0.00213997	0.00213997	0.0873304	0.136212	0.865783	94	11	0.148441	1.00148	3	DMSO	USP
3 / DMSO	Q9UPT9	USP22	Ubiquitin carboxyl-terminal hydrolase 22	UBP22_HUMAN	0.201672	0.201672	0.087375	0.136249	0.865667	94	3	15.003	1.15003	3	DMSO	USP
3 / DMSO	Q53GS9	USP39	U4/U6.U5 tri-snRNP-associated protein 2	SNUT2_HUMAN	-0.0961042	0.0961042	0.0978364	0.144659	0.839656	94	10	-6.44441	0.935556	3	DMSO	USP
3 / DMSO	Q70EL1	USP54	Inactive ubiquitin carboxyl-terminal hydrolase 54	UBP54_HUMAN	0.655588	0.655588	0.0995415	0.145997	0.835657	94	3	57.5258	1.57526	3	DMSO	USP
3 / DMSO	Q96FW1	OTUB1	Ubiquitin thioesterase OTUB1	OTUB1_HUMAN	-0.186435	0.186435	0.124113	0.164405	0.784084	94	7	-12.1226	0.878774	3	DMSO	OTU
3 / DMSO	Q5VVQ6	YOD1	Ubiquitin thioesterase OTU1	OTU1_HUMAN	-0.109464	0.109464	0.220487	0.226249	0.645414	94	10	-7.30673	0.926933	3	DMSO	OTU
3 / DMSO	Q9NUU6	OTULINL	Inactive ubiquitin thioesterase OTULINL	OTULL_HUMAN	0.021914	0.021914	0.232508	0.233181	0.632307	94	4	1.53056	1.01531	3	DMSO	OTU
3 / DMSO	Q9P275	USP36	Ubiquitin carboxyl-terminal hydrolase 36	UBP36_HUMAN	-0.298236	0.298236	0.274279	0.256292	0.591265	94	3	-18.6754	0.813246	3	DMSO	USP
3 / DMSO	Q5T2D3	OTUD3	OTU domain-containing protein 3	OTUD3_HUMAN	-0.12147	0.12147	0.30142	0.2706	0.567672	94	8	-8.07496	0.91925	3	DMSO	OTU
3 / DMSO	Q86UV5	USP48	Ubiquitin carboxyl-terminal hydrolase 48	UBP48_HUMAN	-0.0699733	0.0699733	0.349171	0.29464	0.530708	94	11	-4.73444	0.952656	3	DMSO	USP
3 / DMSO	Q70CQ2	USP34	Ubiquitin carboxyl-terminal hydrolase 34	UBP34_HUMAN	-0.0827804	0.0827804	0.39576	0.316839	0.499161	94	10	-5.57639	0.944236	3	DMSO	USP
3 / DMSO	Q92905	COPS5	COP9 signalosome complex subunit 5	CSN5_HUMAN	-0.0370636	0.0370636	0.429368	0.332184	0.478621	94	6	-2.53634	0.974637	3	DMSO	JAMM
3 / DMSO	O00487	PSMD14	26S proteasome non-ATPase regulatory subunit 14	PSDE_HUMAN	-0.128091	0.128091	0.473728	0.351663	0.453873	94	7	-8.49586	0.915041	3	DMSO	JAMM
3 / DMSO	Q9Y5T5	USP16	Ubiquitin carboxyl-terminal hydrolase 16	UBP16_HUMAN	-0.0959534	0.0959534	0.493989	0.360291	0.443347	94	9	-6.43463	0.935654	3	DMSO	USP
3 / DMSO	Q96BN8	OTULIN	Ubiquitin thioesterase otulin	OTUL_HUMAN	-0.137783	0.137783	0.549469	0.3831	0.416688	94	1	-9.10853	0.908915	3	DMSO	OTU
3 / DMSO	O75604	USP2	Ubiquitin carboxyl-terminal hydrolase 2	UBP2_HUMAN	-0.196633	0.196633	0.55078	0.383626	0.416092	94	1	-12.7415	0.872585	3	DMSO	USP
3 / DMSO	P40818	USP8	Ubiquitin carboxyl-terminal hydrolase 8	UBP8_HUMAN	0.0774422	0.0774422	0.574286	0.392944	0.40567	94	47	5.51457	1.05515	3	DMSO	USP
3 / DMSO	Q96G74	OTUD5	OTU domain-containing protein 5	OTUD5_HUMAN	-0.0276362	0.0276362	0.582568	0.396178	0.40211	94	2	-1.89736	0.981026	3	DMSO	OTU
3 / DMSO	P51665	PSMD7	26S proteasome non-ATPase regulatory subunit 7	PSMD7_HUMAN	0.032317	0.032317	0.59536	0.40113	0.396715	94	11	2.26532	1.02265	3	DMSO	JAMM
3 / DMSO	P54252	ATXN3	Ataxin-3	ATX3_HUMAN	-0.160267	0.160267	0.628101	0.413566	0.383455	94	4	-10.5141	0.894859	3	DMSO	MJD
3 / DMSO	Q93008	USP9X	Probable ubiquitin carboxyl-terminal hydrolase FAF-X	USP9X_HUMAN	-0.000676383	0.000676383	0.669922	0.428926	0.367618	94	95	-0.0468723	0.999531	3	DMSO	USP
3 / DMSO	O00507	USP9Y	Probable ubiquitin carboxyl-terminal hydrolase FAF-Y	USP9Y_HUMAN	-0.0338833	0.0338833	0.719099	0.446299	0.350374	94	3	-2.32124	0.976788	3	DMSO	USP
3 / DMSO	Q9UGI0	ZRANB1	Ubiquitin thioesterase ZRANB1	ZRAN1_HUMAN	0.0165953	0.0165953	0.907535	0.506477	0.29544	94	5	1.15694	1.01157	3	DMSO	OTU
4 / DMSO	Q01804	OTUD4	OTU domain-containing protein 4	OTUD4_HUMAN	-2.7127	2.7127	9.75713e-73	9.88017e-67	66.0052	94	27	-84.7456	0.152544	4	DMSO	OTU	y
4 / DMSO	Q92560	BAP1	Ubiquitin carboxyl-terminal hydrolase BAP1	BAP1_HUMAN	-3.05639	3.05639	3.76022e-53	6.02095e-48	47.2203	94	21	-87.9791	0.120209	4	DMSO	UCH	y
4 / DMSO	P09936	UCHL1	Ubiquitin carboxyl-terminal hydrolase isozyme L1	UCHL1_HUMAN	-2.0673	2.0673	5.73187e-23	7.87894e-19	18.1035	94	14	-76.1394	0.238606	4	DMSO	UCH	y
4 / DMSO	Q9H9J4	USP42	Ubiquitin carboxyl-terminal hydrolase 42	UBP42_HUMAN	-0.719964	0.719964	4.53265e-12	1.80421e-08	7.74371	94	2	-39.2887	0.607113	4	DMSO	USP
4 / DMSO	Q8TE49	OTUD7A	OTU domain-containing protein 7A	OTU7A_HUMAN	-1.14595	1.14595	7.54053e-08	7.86968e-05	4.10404	94	3	-54.8109	0.451891	4	DMSO	OTU	y
4 / DMSO	Q6GQQ9	OTUD7B	OTU domain-containing protein 7B	OTU7B_HUMAN	-1.83922	1.83922	8.31607e-08	8.45606e-05	4.07283	94	35	-72.0527	0.279473	4	DMSO	OTU	y
4 / DMSO	O75604	USP2	Ubiquitin carboxyl-terminal hydrolase 2	UBP2_HUMAN	-0.612581	0.612581	3.82688e-06	0.00107651	2.96798	94	1	-34.5974	0.654026	4	DMSO	USP
4 / DMSO	Q9UGI0	ZRANB1	Ubiquitin thioesterase ZRANB1	ZRAN1_HUMAN	-0.80397	0.80397	9.7885e-05	0.00605783	2.21768	94	5	-42.7229	0.572771	4	DMSO	OTU
4 / DMSO	Q13107	USP4	Ubiquitin carboxyl-terminal hydrolase 4	UBP4_HUMAN	-0.16936	0.16936	0.000141364	0.00722155	2.14137	94	11	-11.0763	0.889237	4	DMSO	USP
4 / DMSO	P51665	PSMD7	26S proteasome non-ATPase regulatory subunit 7	PSMD7_HUMAN	-0.278778	0.278778	0.000183777	0.00816813	2.08788	94	11	-17.5711	0.824289	4	DMSO	JAMM
4 / DMSO	Q6P2Q9	PRPF8	Pre-mRNA-processing-splicing factor 8	PRP8_HUMAN	-0.152216	0.152216	0.000263535	0.00965865	2.01508	94	69	-10.0133	0.899867	4	DMSO	JAMM
4 / DMSO	P40818	USP8	Ubiquitin carboxyl-terminal hydrolase 8	UBP8_HUMAN	-0.571573	0.571573	0.000429374	0.0120532	1.9189	94	47	-32.7117	0.672883	4	DMSO	USP
4 / DMSO	Q96RU2	USP28	Ubiquitin carboxyl-terminal hydrolase 28	UBP28_HUMAN	-0.61102	0.61102	0.00245054	0.025869	1.58722	94	32	-34.5266	0.654734	4	DMSO	USP
4 / DMSO	Q86UV5	USP48	Ubiquitin carboxyl-terminal hydrolase 48	UBP48_HUMAN	-0.560301	0.560301	0.00275804	0.0272273	1.56499	94	11	-32.184	0.67816	4	DMSO	USP
4 / DMSO	Q9Y4E8	USP15	Ubiquitin carboxyl-terminal hydrolase 15	UBP15_HUMAN	-0.363518	0.363518	0.00372381	0.0310125	1.50846	94	39	-22.2733	0.777267	4	DMSO	USP
4 / DMSO	Q9UHP3	USP25	Ubiquitin carboxyl-terminal hydrolase 25	UBP25_HUMAN	-0.276127	0.276127	0.00399955	0.0319922	1.49496	94	17	-17.4195	0.825805	4	DMSO	USP
4 / DMSO	Q96G74	OTUD5	OTU domain-containing protein 5	OTUD5_HUMAN	-0.518752	0.518752	0.00441485	0.0333974	1.47629	94	2	-30.2025	0.697975	4	DMSO	OTU
4 / DMSO	P54252	ATXN3	Ataxin-3	ATX3_HUMAN	-0.305132	0.305132	0.00461993	0.0340666	1.46767	94	4	-19.0632	0.809368	4	DMSO	MJD
4 / DMSO	Q70EL1	USP54	Inactive ubiquitin carboxyl-terminal hydrolase 54	UBP54_HUMAN	0.193693	0.193693	0.00487631	0.0348748	1.45749	94	3	14.3687	1.14369	4	DMSO	USP
4 / DMSO	O00487	PSMD14	26S proteasome non-ATPase regulatory subunit 14	PSDE_HUMAN	-0.26284	0.26284	0.00882443	0.0452703	1.34419	94	7	-16.6554	0.833446	4	DMSO	JAMM
4 / DMSO	Q92905	COPS5	COP9 signalosome complex subunit 5	CSN5_HUMAN	0.202998	0.202998	0.0101846	0.0482639	1.31638	94	6	15.1088	1.15109	4	DMSO	JAMM
4 / DMSO	Q5T2D3	OTUD3	OTU domain-containing protein 3	OTUD3_HUMAN	-0.313882	0.313882	0.0127579	0.053419	1.2723	94	8	-19.5526	0.804474	4	DMSO	OTU
4 / DMSO	Q9Y5K5	UCHL5	Ubiquitin carboxyl-terminal hydrolase isozyme L5	UCHL5_HUMAN	-0.41952	0.41952	0.0191028	0.064291	1.19185	94	20	-25.2327	0.747673	4	DMSO	UCH
4 / DMSO	Q8N6M0	OTUD6B	Deubiquitinase OTUD6B	OTU6B_HUMAN	-0.290141	0.290141	0.0193464	0.0646711	1.18929	94	12	-18.2178	0.817822	4	DMSO	OTU
4 / DMSO	Q96JH7	VCPIP1	Deubiquitinating protein VCPIP1	VCIP1_HUMAN	-0.517961	0.517961	0.0347956	0.0854985	1.06804	94	18	-30.1642	0.698358	4	DMSO	OTU
4 / DMSO	Q93008	USP9X	Probable ubiquitin carboxyl-terminal hydrolase FAF-X	USP9X_HUMAN	-0.264452	0.264452	0.0562635	0.108538	0.964419	94	95	-16.7485	0.832515	4	DMSO	USP
4 / DMSO	Q9UK80	USP21	Ubiquitin carboxyl-terminal hydrolase 21	UBP21_HUMAN	-0.559257	0.559257	0.0737538	0.124697	0.904145	94	1	-32.1349	0.678651	4	DMSO	USP
4 / DMSO	O94966	USP19	Ubiquitin carboxyl-terminal hydrolase 19	UBP19_HUMAN	-0.08171	0.08171	0.108369	0.152784	0.815921	94	22	-5.5063	0.944937	4	DMSO	USP
4 / DMSO	Q9UPT9	USP22	Ubiquitin carboxyl-terminal hydrolase 22	UBP22_HUMAN	0.0375849	0.0375849	0.129149	0.168004	0.774679	94	3	2.63942	1.02639	4	DMSO	USP
4 / DMSO	Q9NP73	ALG13	Putative bifunctional UDP-N-acetylglucosamine transferase and deubiquitinase ALG13	ALG13_HUMAN	0.0169651	0.0169651	0.141497	0.176611	0.752981	94	2	1.18287	1.01183	4	DMSO	OTU
4 / DMSO	Q9P2H5	USP35	Ubiquitin carboxyl-terminal hydrolase 35	UBP35_HUMAN	-0.236841	0.236841	0.156579	0.186749	0.728741	94	8	-15.1399	0.848601	4	DMSO	USP
4 / DMSO	Q14694	USP10	Ubiquitin carboxyl-terminal hydrolase 10	UBP10_HUMAN	0.0316157	0.0316157	0.186034	0.205561	0.68706	94	11	2.21562	1.02216	4	DMSO	USP
4 / DMSO	Q9UPU5	USP24	Ubiquitin carboxyl-terminal hydrolase 24	UBP24_HUMAN	-0.116424	0.116424	0.191454	0.208897	0.680067	94	50	-7.75284	0.922472	4	DMSO	USP
4 / DMSO	Q4G0A6	MINDY4	Probable ubiquitin carboxyl-terminal hydrolase MINDY-4	MINY4_HUMAN	-0.329631	0.329631	0.197697	0.212709	0.672215	94	1	-20.426	0.79574	4	DMSO	MINDY
4 / DMSO	P51784	USP11	Ubiquitin carboxyl-terminal hydrolase 11	UBP11_HUMAN	-0.0720265	0.0720265	0.214825	0.222939	0.651813	94	20	-4.86992	0.951301	4	DMSO	USP
4 / DMSO	O15372	EIF3H	Eukaryotic translation initiation factor 3 subunit H	EIF3H_HUMAN	-0.198118	0.198118	0.259992	0.248544	0.604597	94	13	-12.8313	0.871687	4	DMSO	JAMM
4 / DMSO	O00303	EIF3F	Eukaryotic translation initiation factor 3 subunit F	EIF3F_HUMAN	-0.131977	0.131977	0.315264	0.27771	0.556408	94	9	-8.742	0.91258	4	DMSO	JAMM
4 / DMSO	Q93009	USP7	Ubiquitin carboxyl-terminal hydrolase 7	UBP7_HUMAN	-0.186253	0.186253	0.32068	0.280461	0.552127	94	61	-12.1115	0.878885	4	DMSO	USP
4 / DMSO	Q96BN8	OTULIN	Ubiquitin thioesterase otulin	OTUL_HUMAN	-0.438283	0.438283	0.367046	0.303293	0.518138	94	1	-26.1987	0.738013	4	DMSO	OTU
4 / DMSO	Q5VVQ6	YOD1	Ubiquitin thioesterase OTU1	OTU1_HUMAN	0.0344566	0.0344566	0.41946	0.327719	0.484498	94	10	2.4171	1.02417	4	DMSO	OTU
4 / DMSO	P54578	USP14	Ubiquitin carboxyl-terminal hydrolase 14	UBP14_HUMAN	-0.0891596	0.0891596	0.440642	0.337211	0.472098	94	9	-5.99298	0.94007	4	DMSO	USP
4 / DMSO	Q8NB14	USP38	Ubiquitin carboxyl-terminal hydrolase 38	UBP38_HUMAN	-0.0299369	0.0299369	0.479211	0.35402	0.450972	94	17	-2.05369	0.979463	4	DMSO	USP
4 / DMSO	Q96FW1	OTUB1	Ubiquitin thioesterase OTUB1	OTUB1_HUMAN	-0.247025	0.247025	0.511533	0.367626	0.434594	94	7	-15.7368	0.842632	4	DMSO	OTU
4 / DMSO	P15374	UCHL3	Ubiquitin carboxyl-terminal hydrolase isozyme L3	UCHL3_HUMAN	-0.0241896	0.0241896	0.619129	0.4102	0.387004	94	14	-1.66271	0.983373	4	DMSO	UCH
4 / DMSO	Q9Y5T5	USP16	Ubiquitin carboxyl-terminal hydrolase 16	UBP16_HUMAN	-0.0850944	0.0850944	0.636999	0.416879	0.37999	94	9	-5.72771	0.942723	4	DMSO	USP
4 / DMSO	Q96K76	USP47	Ubiquitin carboxyl-terminal hydrolase 47	UBP47_HUMAN	0.0163123	0.0163123	0.64205	0.418751	0.378044	94	3	1.1371	1.01137	4	DMSO	USP
4 / DMSO	O00507	USP9Y	Probable ubiquitin carboxyl-terminal hydrolase FAF-Y	USP9Y_HUMAN	0.0321288	0.0321288	0.710254	0.44323	0.353371	94	3	2.25198	1.02252	4	DMSO	USP
4 / DMSO	Q53GS9	USP39	U4/U6.U5 tri-snRNP-associated protein 2	SNUT2_HUMAN	-0.0789592	0.0789592	0.745884	0.455471	0.341539	94	10	-5.32596	0.94674	4	DMSO	USP
4 / DMSO	Q9P275	USP36	Ubiquitin carboxyl-terminal hydrolase 36	UBP36_HUMAN	-0.191273	0.191273	0.797999	0.47272	0.325396	94	3	-12.4167	0.875833	4	DMSO	USP
4 / DMSO	Q9NUU6	OTULINL	Inactive ubiquitin thioesterase OTULINL	OTULL_HUMAN	0.105446	0.105446	0.916997	0.509245	0.293074	94	4	7.58268	1.07583	4	DMSO	OTU
4 / DMSO	P45974	USP5	Ubiquitin carboxyl-terminal hydrolase 5	UBP5_HUMAN	-0.00566878	0.00566878	0.965355	0.522981	0.281514	94	40	-0.392159	0.996078	4	DMSO	USP
4 / DMSO	Q70CQ2	USP34	Ubiquitin carboxyl-terminal hydrolase 34	UBP34_HUMAN	-0.0189366	0.0189366	0.980506	0.527163	0.278055	94	10	-1.30401	0.98696	4	DMSO	USP
4 / DMSO	P62068	USP46	Ubiquitin carboxyl-terminal hydrolase 46	UBP46_HUMAN	0.0653243	0.0653243	0.987269	0.529009	0.276537	94	6	4.63201	1.04632	4	DMSO	USP
5 / DMSO	Q9UPU5	USP24	Ubiquitin carboxyl-terminal hydrolase 24	UBP24_HUMAN	-1.31316	1.31316	6.92223e-29	1.66293e-24	23.7791	94	50	-59.7562	0.402438	5	DMSO	USP	y
5 / DMSO	Q96JH7	VCPIP1	Deubiquitinating protein VCPIP1	VCIP1_HUMAN	-0.891847	0.891847	1.17946e-12	5.14698e-09	8.28845	94	18	-46.1076	0.538924	5	DMSO	OTU
5 / DMSO	Q96G74	OTUD5	OTU domain-containing protein 5	OTUD5_HUMAN	-1.14704	1.14704	4.38902e-10	1.13508e-06	5.94497	94	2	-54.845	0.45155	5	DMSO	OTU	y
5 / DMSO	P62068	USP46	Ubiquitin carboxyl-terminal hydrolase 46	UBP46_HUMAN	-0.332657	0.332657	8.65062e-10	2.05481e-06	5.68723	94	6	-20.5927	0.794073	5	DMSO	USP
5 / DMSO	Q96K76	USP47	Ubiquitin carboxyl-terminal hydrolase 47	UBP47_HUMAN	-0.617565	0.617565	9.52094e-10	2.2354e-06	5.65065	94	3	-34.823	0.65177	5	DMSO	USP
5 / DMSO	Q96RU2	USP28	Ubiquitin carboxyl-terminal hydrolase 28	UBP28_HUMAN	-0.461262	0.461262	4.97499e-09	9.12382e-06	5.03982	94	32	-27.3649	0.726351	5	DMSO	USP
5 / DMSO	Q93009	USP7	Ubiquitin carboxyl-terminal hydrolase 7	UBP7_HUMAN	-1.23476	1.23476	6.91959e-08	7.37858e-05	4.13203	94	61	-57.5087	0.424913	5	DMSO	USP	y
5 / DMSO	P09936	UCHL1	Ubiquitin carboxyl-terminal hydrolase isozyme L1	UCHL1_HUMAN	-1.34674	1.34674	1.02404e-05	0.00188957	2.72364	94	14	-60.6822	0.393178	5	DMSO	UCH	y
5 / DMSO	Q01804	OTUD4	OTU domain-containing protein 4	OTUD4_HUMAN	-0.657563	0.657563	1.08223e-05	0.00194814	2.71038	94	27	-36.6052	0.633948	5	DMSO	OTU
5 / DMSO	P54252	ATXN3	Ataxin-3	ATX3_HUMAN	-0.423944	0.423944	1.34204e-05	0.00219112	2.65933	94	4	-25.4616	0.745384	5	DMSO	MJD
5 / DMSO	O94966	USP19	Ubiquitin carboxyl-terminal hydrolase 19	UBP19_HUMAN	-0.543915	0.543915	1.58005e-05	0.00239363	2.62094	94	22	-31.4093	0.685907	5	DMSO	USP
5 / DMSO	O00507	USP9Y	Probable ubiquitin carboxyl-terminal hydrolase FAF-Y	USP9Y_HUMAN	-0.266217	0.266217	3.58179e-05	0.00367503	2.43474	94	3	-16.8503	0.831497	5	DMSO	USP
5 / DMSO	Q6GQQ9	OTUD7B	OTU domain-containing protein 7B	OTU7B_HUMAN	-0.505292	0.505292	3.6678e-05	0.00371981	2.42948	94	35	-29.5482	0.704518	5	DMSO	OTU
5 / DMSO	O75604	USP2	Ubiquitin carboxyl-terminal hydrolase 2	UBP2_HUMAN	-0.820616	0.820616	4.32746e-05	0.0040465	2.39292	94	1	-43.38	0.5662	5	DMSO	USP
5 / DMSO	Q9UGI0	ZRANB1	Ubiquitin thioesterase ZRANB1	ZRAN1_HUMAN	-0.44388	0.44388	4.67392e-05	0.00420747	2.37598	94	5	-26.4845	0.735155	5	DMSO	OTU
5 / DMSO	Q13107	USP4	Ubiquitin carboxyl-terminal hydrolase 4	UBP4_HUMAN	-0.496581	0.496581	0.000297696	0.0102126	1.99087	94	11	-29.1216	0.708784	5	DMSO	USP
5 / DMSO	P54578	USP14	Ubiquitin carboxyl-terminal hydrolase 14	UBP14_HUMAN	-0.478842	0.478842	0.000737575	0.0153255	1.81459	94	9	-28.2446	0.717554	5	DMSO	USP
5 / DMSO	Q9UK80	USP21	Ubiquitin carboxyl-terminal hydrolase 21	UBP21_HUMAN	-1.36006	1.36006	0.000806775	0.0159435	1.79742	94	1	-61.0434	0.389566	5	DMSO	USP
5 / DMSO	Q70CQ2	USP34	Ubiquitin carboxyl-terminal hydrolase 34	UBP34_HUMAN	-0.380875	0.380875	0.000906145	0.0167775	1.77527	94	10	-23.2028	0.767972	5	DMSO	USP
5 / DMSO	Q6P2Q9	PRPF8	Pre-mRNA-processing-splicing factor 8	PRP8_HUMAN	0.236592	0.236592	0.00112202	0.0184234	1.73463	94	69	17.8207	1.17821	5	DMSO	JAMM
5 / DMSO	Q93008	USP9X	Probable ubiquitin carboxyl-terminal hydrolase FAF-X	USP9X_HUMAN	-0.308987	0.308987	0.0013417	0.0199162	1.70079	94	95	-19.2792	0.807208	5	DMSO	USP
5 / DMSO	Q9P275	USP36	Ubiquitin carboxyl-terminal hydrolase 36	UBP36_HUMAN	-0.0770592	0.0770592	0.00191306	0.0232366	1.63383	94	3	-5.20119	0.947988	5	DMSO	USP
5 / DMSO	Q86UV5	USP48	Ubiquitin carboxyl-terminal hydrolase 48	UBP48_HUMAN	-0.725177	0.725177	0.00235457	0.0254267	1.59471	94	11	-39.5077	0.604923	5	DMSO	USP
5 / DMSO	Q14694	USP10	Ubiquitin carboxyl-terminal hydrolase 10	UBP10_HUMAN	-0.133976	0.133976	0.00347582	0.0300985	1.52146	94	11	-8.86835	0.911317	5	DMSO	USP
5 / DMSO	Q92560	BAP1	Ubiquitin carboxyl-terminal hydrolase BAP1	BAP1_HUMAN	-0.48006	0.48006	0.00559775	0.0370368	1.43137	94	21	-28.3052	0.716948	5	DMSO	UCH
5 / DMSO	P51784	USP11	Ubiquitin carboxyl-terminal hydrolase 11	UBP11_HUMAN	-0.305651	0.305651	0.00680228	0.0403468	1.39419	94	20	-19.0923	0.809077	5	DMSO	USP
5 / DMSO	O00303	EIF3F	Eukaryotic translation initiation factor 3 subunit F	EIF3F_HUMAN	-0.261917	0.261917	0.0085688	0.0446816	1.34987	94	9	-16.6021	0.833979	5	DMSO	JAMM
5 / DMSO	Q9Y4E8	USP15	Ubiquitin carboxyl-terminal hydrolase 15	UBP15_HUMAN	-0.298001	0.298001	0.00893639	0.0455247	1.34175	94	39	-18.6622	0.813378	5	DMSO	USP
5 / DMSO	Q8NB14	USP38	Ubiquitin carboxyl-terminal hydrolase 38	UBP38_HUMAN	-0.204082	0.204082	0.0113709	0.050713	1.29488	94	17	-13.1909	0.868091	5	DMSO	USP
5 / DMSO	Q9UHP3	USP25	Ubiquitin carboxyl-terminal hydrolase 25	UBP25_HUMAN	-0.176882	0.176882	0.0166444	0.0603146	1.21958	94	17	-11.5387	0.884613	5	DMSO	USP
5 / DMSO	Q70EL1	USP54	Inactive ubiquitin carboxyl-terminal hydrolase 54	UBP54_HUMAN	-0.450744	0.450744	0.0253094	0.0733694	1.13449	94	3	-26.8335	0.731665	5	DMSO	USP
5 / DMSO	Q9Y5K5	UCHL5	Ubiquitin carboxyl-terminal hydrolase isozyme L5	UCHL5_HUMAN	-0.249998	0.249998	0.026804	0.0753998	1.12263	94	20	-15.9102	0.840898	5	DMSO	UCH
5 / DMSO	P51665	PSMD7	26S proteasome non-ATPase regulatory subunit 7	PSMD7_HUMAN	-0.0764934	0.0764934	0.0343446	0.0849585	1.07079	94	11	-5.16401	0.94836	5	DMSO	JAMM
5 / DMSO	O00487	PSMD14	26S proteasome non-ATPase regulatory subunit 14	PSDE_HUMAN	-0.035673	0.035673	0.0344149	0.0850419	1.07037	94	7	-2.44234	0.975577	5	DMSO	JAMM
5 / DMSO	Q8N6M0	OTUD6B	Deubiquitinase OTUD6B	OTU6B_HUMAN	-0.157784	0.157784	0.0405166	0.0921156	1.03567	94	12	-10.3599	0.896401	5	DMSO	OTU
5 / DMSO	O15372	EIF3H	Eukaryotic translation initiation factor 3 subunit H	EIF3H_HUMAN	0.089016	0.089016	0.044238	0.0962011	1.01682	94	13	6.36445	1.06364	5	DMSO	JAMM
5 / DMSO	Q8TE49	OTUD7A	OTU domain-containing protein 7A	OTU7A_HUMAN	-0.771055	0.771055	0.0554693	0.10776	0.967543	94	3	-41.4011	0.585989	5	DMSO	OTU
5 / DMSO	Q9Y5T5	USP16	Ubiquitin carboxyl-terminal hydrolase 16	UBP16_HUMAN	-0.500229	0.500229	0.063643	0.115572	0.937148	94	9	-29.3006	0.706994	5	DMSO	USP
5 / DMSO	Q96FW1	OTUB1	Ubiquitin thioesterase OTUB1	OTUB1_HUMAN	0.0848032	0.0848032	0.073695	0.124645	0.904327	94	7	6.05431	1.06054	5	DMSO	OTU
5 / DMSO	Q9H9J4	USP42	Ubiquitin carboxyl-terminal hydrolase 42	UBP42_HUMAN	0.623788	0.623788	0.0806018	0.130603	0.884046	94	2	54.0916	1.54092	5	DMSO	USP
5 / DMSO	Q92905	COPS5	COP9 signalosome complex subunit 5	CSN5_HUMAN	-0.187721	0.187721	0.106883	0.151659	0.819133	94	6	-12.2009	0.877991	5	DMSO	JAMM
5 / DMSO	P40818	USP8	Ubiquitin carboxyl-terminal hydrolase 8	UBP8_HUMAN	-0.157256	0.157256	0.164123	0.191683	0.717416	94	47	-10.3271	0.896729	5	DMSO	USP
5 / DMSO	Q53GS9	USP39	U4/U6.U5 tri-snRNP-associated protein 2	SNUT2_HUMAN	0.162434	0.162434	0.177779	0.200403	0.698095	94	10	11.9174	1.11917	5	DMSO	USP
5 / DMSO	Q9NP73	ALG13	Putative bifunctional UDP-N-acetylglucosamine transferase and deubiquitinase ALG13	ALG13_HUMAN	0.126881	0.126881	0.178051	0.200574	0.697726	94	2	9.19302	1.09193	5	DMSO	OTU
5 / DMSO	Q9NUU6	OTULINL	Inactive ubiquitin thioesterase OTULINL	OTULL_HUMAN	0.0900091	0.0900091	0.245661	0.24061	0.618686	94	4	6.43769	1.06438	5	DMSO	OTU
5 / DMSO	Q9P2H5	USP35	Ubiquitin carboxyl-terminal hydrolase 35	UBP35_HUMAN	-0.117771	0.117771	0.259868	0.248476	0.604716	94	8	-7.83894	0.921611	5	DMSO	USP
5 / DMSO	P45974	USP5	Ubiquitin carboxyl-terminal hydrolase 5	UBP5_HUMAN	-0.15946	0.15946	0.277413	0.257969	0.588432	94	40	-10.464	0.89536	5	DMSO	USP
5 / DMSO	Q9UPT9	USP22	Ubiquitin carboxyl-terminal hydrolase 22	UBP22_HUMAN	0.0244677	0.0244677	0.434635	0.334536	0.475557	94	3	1.71044	1.0171	5	DMSO	USP
5 / DMSO	P15374	UCHL3	Ubiquitin carboxyl-terminal hydrolase isozyme L3	UCHL3_HUMAN	-0.00292924	0.00292924	0.672992	0.430034	0.366497	94	14	-0.202834	0.997972	5	DMSO	UCH
5 / DMSO	Q5VVQ6	YOD1	Ubiquitin thioesterase OTU1	OTU1_HUMAN	-0.0260095	0.0260095	0.687907	0.435364	0.361148	94	10	-1.78669	0.982133	5	DMSO	OTU
5 / DMSO	Q5T2D3	OTUD3	OTU domain-containing protein 3	OTUD3_HUMAN	-0.0335478	0.0335478	0.7877	0.469372	0.328483	94	8	-2.29853	0.977015	5	DMSO	OTU
5 / DMSO	Q96BN8	OTULIN	Ubiquitin thioesterase otulin	OTUL_HUMAN	0.198957	0.198957	0.939463	0.5157	0.287603	94	1	14.7868	1.14787	5	DMSO	OTU
5 / DMSO	Q4G0A6	MINDY4	Probable ubiquitin carboxyl-terminal hydrolase MINDY-4	MINY4_HUMAN	0.108789	0.108789	0.950932	0.518946	0.284878	94	1	7.83228	1.07832	5	DMSO	MINDY
6 / DMSO	Q6GQQ9	OTUD7B	OTU domain-containing protein 7B	OTU7B_HUMAN	-2.13518	2.13518	1.9927e-67	1.18908e-61	60.9248	94	35	-77.2362	0.227638	6	DMSO	OTU	y
6 / DMSO	Q01804	OTUD4	OTU domain-containing protein 4	OTUD4_HUMAN	-2.03155	2.03155	9.01403e-21	1.00388e-16	15.9983	94	27	-75.5408	0.244592	6	DMSO	OTU	y
6 / DMSO	Q92560	BAP1	Ubiquitin carboxyl-terminal hydrolase BAP1	BAP1_HUMAN	-2.5479	2.5479	5.97782e-10	1.48744e-06	5.82756	94	21	-82.8997	0.171003	6	DMSO	UCH	y
6 / DMSO	Q8TE49	OTUD7A	OTU domain-containing protein 7A	OTU7A_HUMAN	-1.7912	1.7912	1.12977e-05	0.00199531	2.69999	94	3	-71.1069	0.288931	6	DMSO	OTU	y
6 / DMSO	Q4G0A6	MINDY4	Probable ubiquitin carboxyl-terminal hydrolase MINDY-4	MINY4_HUMAN	-1.06519	1.06519	1.4681e-05	0.00230102	2.63808	94	1	-52.2091	0.477909	6	DMSO	MINDY
6 / DMSO	Q96JH7	VCPIP1	Deubiquitinating protein VCPIP1	VCIP1_HUMAN	-2.21277	2.21277	1.83233e-05	0.00259231	2.58631	94	18	-78.4281	0.215719	6	DMSO	OTU	y
6 / DMSO	Q96RU2	USP28	Ubiquitin carboxyl-terminal hydrolase 28	UBP28_HUMAN	-1.59694	1.59694	0.000383495	0.0114563	1.94096	94	32	-66.9423	0.330577	6	DMSO	USP	y
6 / DMSO	P09936	UCHL1	Ubiquitin carboxyl-terminal hydrolase isozyme L1	UCHL1_HUMAN	-1.83544	1.83544	0.000767249	0.0155944	1.80703	94	14	-71.9793	0.280207	6	DMSO	UCH	y
6 / DMSO	Q9UHP3	USP25	Ubiquitin carboxyl-terminal hydrolase 25	UBP25_HUMAN	-1.23042	1.23042	0.00204665	0.0239261	1.62113	94	17	-57.3808	0.426192	6	DMSO	USP	y
6 / DMSO	Q70CQ2	USP34	Ubiquitin carboxyl-terminal hydrolase 34	UBP34_HUMAN	-0.538803	0.538803	0.00283853	0.0275693	1.55957	94	10	-31.1658	0.688342	6	DMSO	USP
6 / DMSO	P54578	USP14	Ubiquitin carboxyl-terminal hydrolase 14	UBP14_HUMAN	-0.936649	0.936649	0.00286646	0.0276862	1.55774	94	9	-47.7555	0.522445	6	DMSO	USP
6 / DMSO	Q86UV5	USP48	Ubiquitin carboxyl-terminal hydrolase 48	UBP48_HUMAN	-0.602699	0.602699	0.00307835	0.028555	1.54432	94	11	-34.1479	0.658521	6	DMSO	USP
6 / DMSO	Q9UPU5	USP24	Ubiquitin carboxyl-terminal hydrolase 24	UBP24_HUMAN	-1.01367	1.01367	0.00556537	0.0369421	1.43248	94	50	-50.4715	0.495285	6	DMSO	USP	y
6 / DMSO	Q9UK80	USP21	Ubiquitin carboxyl-terminal hydrolase 21	UBP21_HUMAN	-1.24163	1.24163	0.00628764	0.0389748	1.40922	94	1	-57.7104	0.422896	6	DMSO	USP
6 / DMSO	Q9Y5K5	UCHL5	Ubiquitin carboxyl-terminal hydrolase isozyme L5	UCHL5_HUMAN	-1.07878	1.07878	0.00709813	0.0411091	1.38606	94	20	-52.6569	0.473431	6	DMSO	UCH	y
6 / DMSO	Q14694	USP10	Ubiquitin carboxyl-terminal hydrolase 10	UBP10_HUMAN	-0.254891	0.254891	0.00840163	0.0442923	1.35367	94	11	-16.195	0.83805	6	DMSO	USP
6 / DMSO	Q96G74	OTUD5	OTU domain-containing protein 5	OTUD5_HUMAN	-0.730088	0.730088	0.00972294	0.0472704	1.32541	94	2	-39.7133	0.602867	6	DMSO	OTU
6 / DMSO	O94966	USP19	Ubiquitin carboxyl-terminal hydrolase 19	UBP19_HUMAN	-0.917769	0.917769	0.011269	0.0505062	1.29666	94	22	-47.0673	0.529327	6	DMSO	USP
6 / DMSO	Q5VVQ6	YOD1	Ubiquitin thioesterase OTU1	OTU1_HUMAN	-0.774457	0.774457	0.014512	0.0566404	1.24687	94	10	-41.5391	0.584609	6	DMSO	OTU
6 / DMSO	P54252	ATXN3	Ataxin-3	ATX3_HUMAN	-0.806083	0.806083	0.0145828	0.0567664	1.24591	94	4	-42.8068	0.571932	6	DMSO	MJD
6 / DMSO	Q93008	USP9X	Probable ubiquitin carboxyl-terminal hydrolase FAF-X	USP9X_HUMAN	-0.868185	0.868185	0.0154817	0.0583391	1.23404	94	95	-45.2164	0.547836	6	DMSO	USP
6 / DMSO	Q9Y4E8	USP15	Ubiquitin carboxyl-terminal hydrolase 15	UBP15_HUMAN	-0.850918	0.850918	0.0157319	0.0587692	1.23085	94	39	-44.5568	0.554432	6	DMSO	USP
6 / DMSO	Q9UGI0	ZRANB1	Ubiquitin thioesterase ZRANB1	ZRAN1_HUMAN	-0.865376	0.865376	0.0174215	0.0615998	1.21042	94	5	-45.1097	0.548903	6	DMSO	OTU
6 / DMSO	Q93009	USP7	Ubiquitin carboxyl-terminal hydrolase 7	UBP7_HUMAN	-0.738668	0.738668	0.022212	0.0689865	1.16124	94	61	-40.0708	0.599292	6	DMSO	USP
6 / DMSO	O00303	EIF3F	Eukaryotic translation initiation factor 3 subunit F	EIF3F_HUMAN	-0.349006	0.349006	0.0224703	0.0693641	1.15887	94	9	-21.4875	0.785125	6	DMSO	JAMM
6 / DMSO	Q13107	USP4	Ubiquitin carboxyl-terminal hydrolase 4	UBP4_HUMAN	-0.674032	0.674032	0.0254216	0.0735233	1.13357	94	11	-37.3247	0.626753	6	DMSO	USP
6 / DMSO	Q8NB14	USP38	Ubiquitin carboxyl-terminal hydrolase 38	UBP38_HUMAN	-0.737496	0.737496	0.026364	0.0748073	1.12606	94	17	-40.022	0.59978	6	DMSO	USP
6 / DMSO	Q9UPT9	USP22	Ubiquitin carboxyl-terminal hydrolase 22	UBP22_HUMAN	-0.510502	0.510502	0.0278666	0.0768122	1.11457	94	3	-29.8022	0.701978	6	DMSO	USP
6 / DMSO	P51784	USP11	Ubiquitin carboxyl-terminal hydrolase 11	UBP11_HUMAN	-0.702268	0.702268	0.0319604	0.0820438	1.08595	94	20	-38.5395	0.614605	6	DMSO	USP
6 / DMSO	O15372	EIF3H	Eukaryotic translation initiation factor 3 subunit H	EIF3H_HUMAN	0.199206	0.199206	0.0338602	0.0843735	1.07379	94	13	14.8067	1.14807	6	DMSO	JAMM
6 / DMSO	Q5T2D3	OTUD3	OTU domain-containing protein 3	OTUD3_HUMAN	-0.794889	0.794889	0.0395574	0.0910362	1.04079	94	8	-42.3612	0.576388	6	DMSO	OTU
6 / DMSO	Q9P2H5	USP35	Ubiquitin carboxyl-terminal hydrolase 35	UBP35_HUMAN	-0.687462	0.687462	0.0410872	0.0927516	1.03268	94	8	-37.9055	0.620945	6	DMSO	USP
6 / DMSO	P40818	USP8	Ubiquitin carboxyl-terminal hydrolase 8	UBP8_HUMAN	-0.689584	0.689584	0.0427897	0.0946323	1.02396	94	47	-37.9967	0.620033	6	DMSO	USP
6 / DMSO	Q9NUU6	OTULINL	Inactive ubiquitin thioesterase OTULINL	OTULL_HUMAN	0.289926	0.289926	0.0446428	0.0966373	1.01486	94	4	22.2578	1.22258	6	DMSO	OTU
6 / DMSO	P15374	UCHL3	Ubiquitin carboxyl-terminal hydrolase isozyme L3	UCHL3_HUMAN	-0.570275	0.570275	0.0580915	0.110314	0.95737	94	14	-32.6512	0.673488	6	DMSO	UCH
6 / DMSO	P62068	USP46	Ubiquitin carboxyl-terminal hydrolase 46	UBP46_HUMAN	-0.505964	0.505964	0.0598617	0.112011	0.950739	94	6	-29.581	0.70419	6	DMSO	USP
6 / DMSO	P45974	USP5	Ubiquitin carboxyl-terminal hydrolase 5	UBP5_HUMAN	-0.575413	0.575413	0.062789	0.114775	0.940151	94	40	-32.8906	0.671094	6	DMSO	USP
6 / DMSO	O75604	USP2	Ubiquitin carboxyl-terminal hydrolase 2	UBP2_HUMAN	-0.761468	0.761468	0.069399	0.120832	0.917817	94	1	-41.0104	0.589896	6	DMSO	USP
6 / DMSO	Q70EL1	USP54	Inactive ubiquitin carboxyl-terminal hydrolase 54	UBP54_HUMAN	0.930689	0.930689	0.0822136	0.131964	0.879544	94	3	90.6187	1.90619	6	DMSO	USP
6 / DMSO	Q8N6M0	OTUD6B	Deubiquitinase OTUD6B	OTU6B_HUMAN	-0.539609	0.539609	0.101532	0.147545	0.831076	94	12	-31.2043	0.687957	6	DMSO	OTU
6 / DMSO	Q53GS9	USP39	U4/U6.U5 tri-snRNP-associated protein 2	SNUT2_HUMAN	-0.097275	0.097275	0.128757	0.167726	0.7754	94	10	-6.5203	0.934797	6	DMSO	USP
6 / DMSO	Q96FW1	OTUB1	Ubiquitin thioesterase OTUB1	OTUB1_HUMAN	-0.320922	0.320922	0.137307	0.173722	0.760144	94	7	-19.9442	0.800558	6	DMSO	OTU
6 / DMSO	Q6P2Q9	PRPF8	Pre-mRNA-processing-splicing factor 8	PRP8_HUMAN	-0.152012	0.152012	0.137726	0.174012	0.759422	94	69	-10.0005	0.899995	6	DMSO	JAMM
6 / DMSO	Q92905	COPS5	COP9 signalosome complex subunit 5	CSN5_HUMAN	-0.295935	0.295935	0.14325	0.177809	0.750047	94	6	-18.5456	0.814544	6	DMSO	JAMM
6 / DMSO	Q9P275	USP36	Ubiquitin carboxyl-terminal hydrolase 36	UBP36_HUMAN	-0.387592	0.387592	0.157686	0.18748	0.727045	94	3	-23.5596	0.764404	6	DMSO	USP
6 / DMSO	Q9Y5T5	USP16	Ubiquitin carboxyl-terminal hydrolase 16	UBP16_HUMAN	-0.324707	0.324707	0.206345	0.217914	0.661715	94	9	-20.154	0.79846	6	DMSO	USP
6 / DMSO	O00507	USP9Y	Probable ubiquitin carboxyl-terminal hydrolase FAF-Y	USP9Y_HUMAN	-0.574012	0.574012	0.236422	0.235407	0.62818	94	3	-32.8254	0.671746	6	DMSO	USP
6 / DMSO	P51665	PSMD7	26S proteasome non-ATPase regulatory subunit 7	PSMD7_HUMAN	-0.0223977	0.0223977	0.267277	0.252514	0.597714	94	11	-1.5405	0.984595	6	DMSO	JAMM
6 / DMSO	Q9H9J4	USP42	Ubiquitin carboxyl-terminal hydrolase 42	UBP42_HUMAN	0.183726	0.183726	0.328129	0.28421	0.54636	94	2	13.5814	1.13581	6	DMSO	USP
6 / DMSO	Q9NP73	ALG13	Putative bifunctional UDP-N-acetylglucosamine transferase and deubiquitinase ALG13	ALG13_HUMAN	-0.0439951	0.0439951	0.396238	0.317061	0.498857	94	2	-3.00348	0.969965	6	DMSO	OTU
6 / DMSO	Q96BN8	OTULIN	Ubiquitin thioesterase otulin	OTUL_HUMAN	-0.62494	0.62494	0.409605	0.323229	0.49049	94	1	-35.1553	0.648447	6	DMSO	OTU
6 / DMSO	O00487	PSMD14	26S proteasome non-ATPase regulatory subunit 14	PSDE_HUMAN	0.0140697	0.0140697	0.461826	0.346519	0.460273	94	7	0.980006	1.0098	6	DMSO	JAMM
6 / DMSO	Q96K76	USP47	Ubiquitin carboxyl-terminal hydrolase 47	UBP47_HUMAN	-0.268364	0.268364	0.786668	0.469034	0.328795	94	3	-16.9739	0.830261	6	DMSO	USP
7 / DMSO	O75604	USP2	Ubiquitin carboxyl-terminal hydrolase 2	UBP2_HUMAN	-1.83954	1.83954	3.71287e-18	3.16263e-14	13.5	94	1	-72.0589	0.279411	7	DMSO	USP
7 / DMSO	Q92560	BAP1	Ubiquitin carboxyl-terminal hydrolase BAP1	BAP1_HUMAN	-0.731933	0.731933	4.22286e-07	0.00026655	3.57422	94	21	-39.7904	0.602096	7	DMSO	UCH
7 / DMSO	O94966	USP19	Ubiquitin carboxyl-terminal hydrolase 19	UBP19_HUMAN	-0.553961	0.553961	5.87329e-07	0.000332097	3.47873	94	22	-31.8853	0.681147	7	DMSO	USP
7 / DMSO	Q8TE49	OTUD7A	OTU domain-containing protein 7A	OTU7A_HUMAN	-0.963696	0.963696	1.58642e-06	0.000630546	3.20028	94	3	-48.7258	0.512742	7	DMSO	OTU
7 / DMSO	Q93009	USP7	Ubiquitin carboxyl-terminal hydrolase 7	UBP7_HUMAN	-0.411107	0.411107	7.67519e-06	0.00160808	2.79369	94	61	-24.7954	0.752046	7	DMSO	USP
7 / DMSO	Q93008	USP9X	Probable ubiquitin carboxyl-terminal hydrolase FAF-X	USP9X_HUMAN	-0.42549	0.42549	0.000209155	0.00867813	2.06157	94	95	-25.5414	0.744586	7	DMSO	USP
7 / DMSO	Q6GQQ9	OTUD7B	OTU domain-containing protein 7B	OTU7B_HUMAN	-0.48705	0.48705	0.000442149	0.012213	1.91318	94	35	-28.6518	0.713482	7	DMSO	OTU
7 / DMSO	Q96RU2	USP28	Ubiquitin carboxyl-terminal hydrolase 28	UBP28_HUMAN	-0.58236	0.58236	0.000572749	0.0137064	1.86308	94	32	-33.213	0.66787	7	DMSO	USP
7 / DMSO	Q9UGI0	ZRANB1	Ubiquitin thioesterase ZRANB1	ZRAN1_HUMAN	-1.56671	1.56671	0.000577477	0.0137563	1.8615	94	5	-66.2423	0.337577	7	DMSO	OTU	y
7 / DMSO	Q9UK80	USP21	Ubiquitin carboxyl-terminal hydrolase 21	UBP21_HUMAN	-1.5964	1.5964	0.000857015	0.0163719	1.7859	94	1	-66.9299	0.330701	7	DMSO	USP
7 / DMSO	Q9UPU5	USP24	Ubiquitin carboxyl-terminal hydrolase 24	UBP24_HUMAN	-0.490837	0.490837	0.00117072	0.0187696	1.72654	94	50	-28.8388	0.711612	7	DMSO	USP
7 / DMSO	P15374	UCHL3	Ubiquitin carboxyl-terminal hydrolase isozyme L3	UCHL3_HUMAN	0.175659	0.175659	0.00139414	0.0202498	1.69358	94	14	12.948	1.12948	7	DMSO	UCH
7 / DMSO	Q9Y4E8	USP15	Ubiquitin carboxyl-terminal hydrolase 15	UBP15_HUMAN	-0.514067	0.514067	0.00139874	0.0202792	1.69295	94	39	-29.9754	0.700246	7	DMSO	USP
7 / DMSO	Q14694	USP10	Ubiquitin carboxyl-terminal hydrolase 10	UBP10_HUMAN	-0.321541	0.321541	0.00187631	0.0230408	1.6375	94	11	-19.9786	0.800214	7	DMSO	USP
7 / DMSO	P09936	UCHL1	Ubiquitin carboxyl-terminal hydrolase isozyme L1	UCHL1_HUMAN	-0.583429	0.583429	0.00280239	0.0274165	1.56199	94	14	-33.2624	0.667376	7	DMSO	UCH
7 / DMSO	Q5T2D3	OTUD3	OTU domain-containing protein 3	OTUD3_HUMAN	-0.273973	0.273973	0.00344759	0.0299919	1.523	94	8	-17.2961	0.827039	7	DMSO	OTU
7 / DMSO	P62068	USP46	Ubiquitin carboxyl-terminal hydrolase 46	UBP46_HUMAN	-0.292437	0.292437	0.00693611	0.0406945	1.39046	94	6	-18.3478	0.816522	7	DMSO	USP
7 / DMSO	Q13107	USP4	Ubiquitin carboxyl-terminal hydrolase 4	UBP4_HUMAN	-0.20123	0.20123	0.0109059	0.0497667	1.30306	94	11	-13.0191	0.869809	7	DMSO	USP
7 / DMSO	O00507	USP9Y	Probable ubiquitin carboxyl-terminal hydrolase FAF-Y	USP9Y_HUMAN	-0.36222	0.36222	0.0201242	0.0658697	1.18131	94	3	-22.2033	0.777967	7	DMSO	USP
7 / DMSO	Q53GS9	USP39	U4/U6.U5 tri-snRNP-associated protein 2	SNUT2_HUMAN	0.321168	0.321168	0.0202095	0.0659992	1.18046	94	10	24.9342	1.24934	7	DMSO	USP
7 / DMSO	O00303	EIF3F	Eukaryotic translation initiation factor 3 subunit F	EIF3F_HUMAN	-0.328081	0.328081	0.0353283	0.0861358	1.06482	94	9	-20.3405	0.796595	7	DMSO	JAMM
7 / DMSO	Q70EL1	USP54	Inactive ubiquitin carboxyl-terminal hydrolase 54	UBP54_HUMAN	0.253191	0.253191	0.0667297	0.118414	0.926595	94	3	19.184	1.19184	7	DMSO	USP
7 / DMSO	O15372	EIF3H	Eukaryotic translation initiation factor 3 subunit H	EIF3H_HUMAN	-0.289548	0.289548	0.0764321	0.127035	0.896075	94	13	-18.1841	0.818159	7	DMSO	JAMM
7 / DMSO	Q01804	OTUD4	OTU domain-containing protein 4	OTUD4_HUMAN	-0.303933	0.303933	0.0879557	0.136725	0.864153	94	27	-18.9959	0.810041	7	DMSO	OTU
7 / DMSO	Q9NP73	ALG13	Putative bifunctional UDP-N-acetylglucosamine transferase and deubiquitinase ALG13	ALG13_HUMAN	-0.170309	0.170309	0.102628	0.148393	0.828587	94	2	-11.1348	0.888652	7	DMSO	OTU
7 / DMSO	P40818	USP8	Ubiquitin carboxyl-terminal hydrolase 8	UBP8_HUMAN	-0.21811	0.21811	0.131879	0.169935	0.769718	94	47	-14.0309	0.859691	7	DMSO	USP
7 / DMSO	Q70CQ2	USP34	Ubiquitin carboxyl-terminal hydrolase 34	UBP34_HUMAN	-0.136154	0.136154	0.132038	0.170047	0.769432	94	10	-9.0058	0.909942	7	DMSO	USP
7 / DMSO	Q9UHP3	USP25	Ubiquitin carboxyl-terminal hydrolase 25	UBP25_HUMAN	-0.276125	0.276125	0.133102	0.170794	0.767527	94	17	-17.4194	0.825806	7	DMSO	USP
7 / DMSO	P54252	ATXN3	Ataxin-3	ATX3_HUMAN	-0.296723	0.296723	0.135483	0.172456	0.763323	94	4	-18.5901	0.814099	7	DMSO	MJD
7 / DMSO	Q96K76	USP47	Ubiquitin carboxyl-terminal hydrolase 47	UBP47_HUMAN	-0.408933	0.408933	0.162532	0.190651	0.719761	94	3	-24.682	0.75318	7	DMSO	USP
7 / DMSO	Q9P2H5	USP35	Ubiquitin carboxyl-terminal hydrolase 35	UBP35_HUMAN	-0.28772	0.28772	0.185	0.204918	0.68842	94	8	-18.0804	0.819196	7	DMSO	USP
7 / DMSO	Q96G74	OTUD5	OTU domain-containing protein 5	OTUD5_HUMAN	-0.373042	0.373042	0.257268	0.247048	0.607219	94	2	-22.7848	0.772152	7	DMSO	OTU
7 / DMSO	Q6P2Q9	PRPF8	Pre-mRNA-processing-splicing factor 8	PRP8_HUMAN	0.0781591	0.0781591	0.273136	0.255679	0.592304	94	69	5.56701	1.05567	7	DMSO	JAMM
7 / DMSO	O00487	PSMD14	26S proteasome non-ATPase regulatory subunit 14	PSDE_HUMAN	-0.0759284	0.0759284	0.286941	0.263032	0.579991	94	7	-5.12686	0.948731	7	DMSO	JAMM
7 / DMSO	P51665	PSMD7	26S proteasome non-ATPase regulatory subunit 7	PSMD7_HUMAN	-0.0568782	0.0568782	0.287492	0.263322	0.579513	94	11	-3.86579	0.961342	7	DMSO	JAMM
7 / DMSO	P51784	USP11	Ubiquitin carboxyl-terminal hydrolase 11	UBP11_HUMAN	0.09543	0.09543	0.353459	0.296727	0.527643	94	20	6.83838	1.06838	7	DMSO	USP
7 / DMSO	Q8NB14	USP38	Ubiquitin carboxyl-terminal hydrolase 38	UBP38_HUMAN	-0.0489272	0.0489272	0.374364	0.306788	0.513161	94	17	-3.33451	0.966655	7	DMSO	USP
7 / DMSO	Q9UPT9	USP22	Ubiquitin carboxyl-terminal hydrolase 22	UBP22_HUMAN	-0.0200731	0.0200731	0.426777	0.331023	0.480142	94	3	-1.38172	0.986183	7	DMSO	USP
7 / DMSO	Q9NUU6	OTULINL	Inactive ubiquitin thioesterase OTULINL	OTULL_HUMAN	0.0971377	0.0971377	0.462922	0.346995	0.459676	94	4	6.96492	1.06965	7	DMSO	OTU
7 / DMSO	Q96FW1	OTUB1	Ubiquitin thioesterase OTUB1	OTUB1_HUMAN	-0.262578	0.262578	0.493478	0.360076	0.443606	94	7	-16.6403	0.833597	7	DMSO	OTU
7 / DMSO	Q9Y5K5	UCHL5	Ubiquitin carboxyl-terminal hydrolase isozyme L5	UCHL5_HUMAN	-0.175575	0.175575	0.528256	0.374507	0.42654	94	20	-11.4585	0.885415	7	DMSO	UCH
7 / DMSO	Q9Y5T5	USP16	Ubiquitin carboxyl-terminal hydrolase 16	UBP16_HUMAN	-0.105785	0.105785	0.533282	0.376553	0.424174	94	9	-7.07007	0.929299	7	DMSO	USP
7 / DMSO	Q96BN8	OTULIN	Ubiquitin thioesterase otulin	OTUL_HUMAN	0.321118	0.321118	0.567558	0.390298	0.408603	94	1	24.9299	1.2493	7	DMSO	OTU
7 / DMSO	Q8N6M0	OTUD6B	Deubiquitinase OTUD6B	OTU6B_HUMAN	-0.0834261	0.0834261	0.568694	0.390746	0.408106	94	12	-5.61864	0.943814	7	DMSO	OTU
7 / DMSO	P54578	USP14	Ubiquitin carboxyl-terminal hydrolase 14	UBP14_HUMAN	-0.0964462	0.0964462	0.682348	0.433386	0.363125	94	9	-6.46658	0.935334	7	DMSO	USP
7 / DMSO	P45974	USP5	Ubiquitin carboxyl-terminal hydrolase 5	UBP5_HUMAN	-0.0353931	0.0353931	0.702796	0.440617	0.355939	94	40	-2.42341	0.975766	7	DMSO	USP
7 / DMSO	Q9H9J4	USP42	Ubiquitin carboxyl-terminal hydrolase 42	UBP42_HUMAN	0.0471959	0.0471959	0.7639	0.461518	0.335811	94	2	3.32547	1.03325	7	DMSO	USP
7 / DMSO	Q5VVQ6	YOD1	Ubiquitin thioesterase OTU1	OTU1_HUMAN	0.055024	0.055024	0.770191	0.463611	0.333846	94	10	3.88764	1.03888	7	DMSO	OTU
7 / DMSO	Q9P275	USP36	Ubiquitin carboxyl-terminal hydrolase 36	UBP36_HUMAN	0.081114	0.081114	0.805377	0.475099	0.323216	94	3	5.78345	1.05783	7	DMSO	USP
7 / DMSO	Q4G0A6	MINDY4	Probable ubiquitin carboxyl-terminal hydrolase MINDY-4	MINY4_HUMAN	-0.158376	0.158376	0.889469	0.501134	0.300046	94	1	-10.3967	0.896033	7	DMSO	MINDY
7 / DMSO	Q86UV5	USP48	Ubiquitin carboxyl-terminal hydrolase 48	UBP48_HUMAN	-0.0377577	0.0377577	0.909245	0.506977	0.295011	94	11	-2.58322	0.974168	7	DMSO	USP
7 / DMSO	Q96JH7	VCPIP1	Deubiquitinating protein VCPIP1	VCIP1_HUMAN	-0.02256	0.02256	0.934365	0.514244	0.28883	94	18	-1.55158	0.984484	7	DMSO	OTU
7 / DMSO	Q92905	COPS5	COP9 signalosome complex subunit 5	CSN5_HUMAN	-0.0201255	0.0201255	0.959454	0.521336	0.282882	94	6	-1.38531	0.986147	7	DMSO	JAMM
31 / DMSO	P54578	USP14	Ubiquitin carboxyl-terminal hydrolase 14	UBP14_HUMAN	-0.745405	0.745405	2.06037e-07	0.000162331	3.7896	94	9	-40.35	0.5965	31	DMSO	USP
31 / DMSO	Q9UK80	USP21	Ubiquitin carboxyl-terminal hydrolase 21	UBP21_HUMAN	-0.832859	0.832859	3.61841e-07	0.000239948	3.61988	94	1	-43.8584	0.561416	31	DMSO	USP
31 / DMSO	Q93009	USP7	Ubiquitin carboxyl-terminal hydrolase 7	UBP7_HUMAN	-0.607293	0.607293	8.64621e-06	0.00171802	2.76497	94	61	-34.3573	0.656427	31	DMSO	USP
31 / DMSO	Q92560	BAP1	Ubiquitin carboxyl-terminal hydrolase BAP1	BAP1_HUMAN	-0.734246	0.734246	1.08316e-05	0.00194912	2.71016	94	21	-39.8868	0.601132	31	DMSO	UCH
31 / DMSO	Q93008	USP9X	Probable ubiquitin carboxyl-terminal hydrolase FAF-X	USP9X_HUMAN	-0.369087	0.369087	1.68412e-05	0.00247791	2.60591	94	95	-22.5728	0.774272	31	DMSO	USP
31 / DMSO	Q9UPU5	USP24	Ubiquitin carboxyl-terminal hydrolase 24	UBP24_HUMAN	-0.61092	0.61092	5.89946e-05	0.0047261	2.3255	94	50	-34.5221	0.654779	31	DMSO	USP
31 / DMSO	Q96G74	OTUD5	OTU domain-containing protein 5	OTUD5_HUMAN	-0.550849	0.550849	0.000243599	0.00931462	2.03083	94	2	-31.7382	0.682618	31	DMSO	OTU
31 / DMSO	P09936	UCHL1	Ubiquitin carboxyl-terminal hydrolase isozyme L1	UCHL1_HUMAN	-0.901698	0.901698	0.000283629	0.00998915	2.00047	94	14	-46.4744	0.535256	31	DMSO	UCH
31 / DMSO	Q96K76	USP47	Ubiquitin carboxyl-terminal hydrolase 47	UBP47_HUMAN	-0.388603	0.388603	0.000778886	0.0156976	1.80417	94	3	-23.6131	0.763869	31	DMSO	USP
31 / DMSO	Q86UV5	USP48	Ubiquitin carboxyl-terminal hydrolase 48	UBP48_HUMAN	-0.498692	0.498692	0.000823124	0.0160848	1.79358	94	11	-29.2252	0.707748	31	DMSO	USP
31 / DMSO	Q96RU2	USP28	Ubiquitin carboxyl-terminal hydrolase 28	UBP28_HUMAN	-0.510968	0.510968	0.000873115	0.016506	1.78236	94	32	-29.8249	0.701751	31	DMSO	USP
31 / DMSO	P54252	ATXN3	Ataxin-3	ATX3_HUMAN	-0.804949	0.804949	0.00169576	0.0220496	1.6566	94	4	-42.7618	0.572382	31	DMSO	MJD
31 / DMSO	P51665	PSMD7	26S proteasome non-ATPase regulatory subunit 7	PSMD7_HUMAN	-0.258953	0.258953	0.00271377	0.0270371	1.56804	94	11	-16.4306	0.835694	31	DMSO	JAMM
31 / DMSO	O00507	USP9Y	Probable ubiquitin carboxyl-terminal hydrolase FAF-Y	USP9Y_HUMAN	-0.495816	0.495816	0.00300628	0.0282632	1.54878	94	3	-29.084	0.70916	31	DMSO	USP
31 / DMSO	O75604	USP2	Ubiquitin carboxyl-terminal hydrolase 2	UBP2_HUMAN	-0.621862	0.621862	0.00484463	0.0347751	1.45873	94	1	-35.0168	0.649832	31	DMSO	USP
31 / DMSO	Q01804	OTUD4	OTU domain-containing protein 4	OTUD4_HUMAN	-0.316422	0.316422	0.0128036	0.0535047	1.27161	94	27	-19.6941	0.803059	31	DMSO	OTU
31 / DMSO	O00303	EIF3F	Eukaryotic translation initiation factor 3 subunit F	EIF3F_HUMAN	-0.615479	0.615479	0.014926	0.0573714	1.2413	94	9	-34.7287	0.652713	31	DMSO	JAMM
31 / DMSO	Q14694	USP10	Ubiquitin carboxyl-terminal hydrolase 10	UBP10_HUMAN	-0.11931	0.11931	0.0189963	0.0641246	1.19298	94	11	-7.93719	0.920628	31	DMSO	USP
31 / DMSO	O00487	PSMD14	26S proteasome non-ATPase regulatory subunit 14	PSDE_HUMAN	-0.299089	0.299089	0.0207585	0.0668321	1.17501	94	7	-18.7234	0.812766	31	DMSO	JAMM
31 / DMSO	Q9UGI0	ZRANB1	Ubiquitin thioesterase ZRANB1	ZRAN1_HUMAN	-0.535859	0.535859	0.0231968	0.0704096	1.15237	94	5	-31.0252	0.689748	31	DMSO	OTU
31 / DMSO	Q5VVQ6	YOD1	Ubiquitin thioesterase OTU1	OTU1_HUMAN	-0.380967	0.380967	0.0248222	0.0726971	1.13848	94	10	-23.2077	0.767923	31	DMSO	OTU
31 / DMSO	P15374	UCHL3	Ubiquitin carboxyl-terminal hydrolase isozyme L3	UCHL3_HUMAN	0.470095	0.470095	0.0249997	0.0729434	1.13701	94	14	38.5201	1.3852	31	DMSO	UCH
31 / DMSO	Q96JH7	VCPIP1	Deubiquitinating protein VCPIP1	VCIP1_HUMAN	-0.476099	0.476099	0.0285147	0.077661	1.1098	94	18	-28.1081	0.718919	31	DMSO	OTU
31 / DMSO	O94966	USP19	Ubiquitin carboxyl-terminal hydrolase 19	UBP19_HUMAN	-0.209778	0.209778	0.0308642	0.0806728	1.09327	94	22	-13.533	0.86467	31	DMSO	USP
31 / DMSO	P40818	USP8	Ubiquitin carboxyl-terminal hydrolase 8	UBP8_HUMAN	-0.333375	0.333375	0.031581	0.0815728	1.08845	94	47	-20.6322	0.793678	31	DMSO	USP
31 / DMSO	Q9Y5T5	USP16	Ubiquitin carboxyl-terminal hydrolase 16	UBP16_HUMAN	-0.586505	0.586505	0.0448118	0.0968191	1.01404	94	9	-33.4046	0.665954	31	DMSO	USP
31 / DMSO	Q9UPT9	USP22	Ubiquitin carboxyl-terminal hydrolase 22	UBP22_HUMAN	-0.403392	0.403392	0.0449975	0.0970179	1.01315	94	3	-24.3921	0.756079	31	DMSO	USP
31 / DMSO	Q70CQ2	USP34	Ubiquitin carboxyl-terminal hydrolase 34	UBP34_HUMAN	-0.191075	0.191075	0.0473252	0.0994887	1.00223	94	10	-12.4047	0.875953	31	DMSO	USP
31 / DMSO	O15372	EIF3H	Eukaryotic translation initiation factor 3 subunit H	EIF3H_HUMAN	0.133837	0.133837	0.0670381	0.118695	0.925569	94	13	9.72079	1.09721	31	DMSO	JAMM
31 / DMSO	Q8TE49	OTUD7A	OTU domain-containing protein 7A	OTU7A_HUMAN	-0.390845	0.390845	0.0784175	0.128744	0.890273	94	3	-23.7317	0.762683	31	DMSO	OTU
31 / DMSO	Q96FW1	OTUB1	Ubiquitin thioesterase OTUB1	OTUB1_HUMAN	-0.185267	0.185267	0.0951433	0.142527	0.846104	94	7	-12.0514	0.879486	31	DMSO	OTU
31 / DMSO	Q9Y5K5	UCHL5	Ubiquitin carboxyl-terminal hydrolase isozyme L5	UCHL5_HUMAN	-0.282393	0.282393	0.118058	0.160005	0.795866	94	20	-17.7774	0.822226	31	DMSO	UCH
31 / DMSO	Q9UHP3	USP25	Ubiquitin carboxyl-terminal hydrolase 25	UBP25_HUMAN	-0.226301	0.226301	0.124387	0.164602	0.783564	94	17	-14.5176	0.854824	31	DMSO	USP
31 / DMSO	Q9NP73	ALG13	Putative bifunctional UDP-N-acetylglucosamine transferase and deubiquitinase ALG13	ALG13_HUMAN	0.239338	0.239338	0.130674	0.169086	0.771892	94	2	18.0451	1.18045	31	DMSO	OTU
31 / DMSO	P62068	USP46	Ubiquitin carboxyl-terminal hydrolase 46	UBP46_HUMAN	-0.101467	0.101467	0.1857	0.205353	0.687498	94	6	-6.79155	0.932085	31	DMSO	USP
31 / DMSO	Q13107	USP4	Ubiquitin carboxyl-terminal hydrolase 4	UBP4_HUMAN	-0.121472	0.121472	0.205516	0.21742	0.6627	94	11	-8.07507	0.919249	31	DMSO	USP
31 / DMSO	Q5T2D3	OTUD3	OTU domain-containing protein 3	OTUD3_HUMAN	-0.212804	0.212804	0.231898	0.232831	0.632959	94	8	-13.7141	0.862859	31	DMSO	OTU
31 / DMSO	Q9P275	USP36	Ubiquitin carboxyl-terminal hydrolase 36	UBP36_HUMAN	0.0545754	0.0545754	0.301482	0.270632	0.567621	94	3	3.85534	1.03855	31	DMSO	USP
31 / DMSO	P45974	USP5	Ubiquitin carboxyl-terminal hydrolase 5	UBP5_HUMAN	-0.0519746	0.0519746	0.357281	0.298586	0.524931	94	40	-3.53848	0.964615	31	DMSO	USP
31 / DMSO	Q6GQQ9	OTUD7B	OTU domain-containing protein 7B	OTU7B_HUMAN	-0.100094	0.100094	0.361203	0.300482	0.522182	94	35	-6.7028	0.932972	31	DMSO	OTU
31 / DMSO	Q53GS9	USP39	U4/U6.U5 tri-snRNP-associated protein 2	SNUT2_HUMAN	0.144267	0.144267	0.397398	0.317598	0.498122	94	10	10.5169	1.10517	31	DMSO	USP
31 / DMSO	Q9H9J4	USP42	Ubiquitin carboxyl-terminal hydrolase 42	UBP42_HUMAN	0.127503	0.127503	0.420728	0.328293	0.483739	94	2	9.24016	1.0924	31	DMSO	USP
31 / DMSO	Q8N6M0	OTUD6B	Deubiquitinase OTUD6B	OTU6B_HUMAN	-0.11722	0.11722	0.494598	0.360548	0.443037	94	12	-7.80376	0.921962	31	DMSO	OTU
31 / DMSO	Q9Y4E8	USP15	Ubiquitin carboxyl-terminal hydrolase 15	UBP15_HUMAN	-0.170798	0.170798	0.559091	0.386948	0.412347	94	39	-11.1649	0.888351	31	DMSO	USP
31 / DMSO	Q70EL1	USP54	Inactive ubiquitin carboxyl-terminal hydrolase 54	UBP54_HUMAN	0.130269	0.130269	0.598659	0.402398	0.395344	94	3	9.44978	1.0945	31	DMSO	USP
31 / DMSO	Q6P2Q9	PRPF8	Pre-mRNA-processing-splicing factor 8	PRP8_HUMAN	-0.0463371	0.0463371	0.604035	0.404462	0.393122	94	69	-3.16081	0.968392	31	DMSO	JAMM
31 / DMSO	Q8NB14	USP38	Ubiquitin carboxyl-terminal hydrolase 38	UBP38_HUMAN	-0.0648676	0.0648676	0.668325	0.428349	0.368202	94	17	-4.39669	0.956033	31	DMSO	USP
31 / DMSO	Q9NUU6	OTULINL	Inactive ubiquitin thioesterase OTULINL	OTULL_HUMAN	-0.0745006	0.0745006	0.715679	0.445113	0.35153	94	4	-5.03292	0.949671	31	DMSO	OTU
31 / DMSO	Q96BN8	OTULIN	Ubiquitin thioesterase otulin	OTUL_HUMAN	-0.0340128	0.0340128	0.786738	0.469057	0.328775	94	1	-2.33001	0.9767	31	DMSO	OTU
31 / DMSO	Q92905	COPS5	COP9 signalosome complex subunit 5	CSN5_HUMAN	-0.0604435	0.0604435	0.813347	0.47765	0.32089	94	6	-4.10307	0.958969	31	DMSO	JAMM
31 / DMSO	P51784	USP11	Ubiquitin carboxyl-terminal hydrolase 11	UBP11_HUMAN	0.020314	0.020314	0.884337	0.499601	0.301376	94	20	1.41802	1.01418	31	DMSO	USP
31 / DMSO	Q9P2H5	USP35	Ubiquitin carboxyl-terminal hydrolase 35	UBP35_HUMAN	0.0501784	0.0501784	0.898161	0.503714	0.297816	94	8	3.53929	1.03539	31	DMSO	USP
31 / DMSO	Q4G0A6	MINDY4	Probable ubiquitin carboxyl-terminal hydrolase MINDY-4	MINY4_HUMAN	-0.116276	0.116276	0.984013	0.528123	0.277265	94	1	-7.74337	0.922566	31	DMSO	MINDY
32 / DMSO	Q92560	BAP1	Ubiquitin carboxyl-terminal hydrolase BAP1	BAP1_HUMAN	-3.42261	3.42261	4.48692e-65	2.14194e-59	58.6692	94	21	-90.6741	0.0932592	32	DMSO	UCH	y
32 / DMSO	Q6GQQ9	OTUD7B	OTU domain-containing protein 7B	OTU7B_HUMAN	-1.13448	1.13448	2.45051e-11	8.53042e-08	7.06903	94	35	-54.45	0.4555	32	DMSO	OTU	y
32 / DMSO	Q96RU2	USP28	Ubiquitin carboxyl-terminal hydrolase 28	UBP28_HUMAN	-0.937836	0.937836	4.32294e-11	1.42715e-07	6.84553	94	32	-47.7985	0.522015	32	DMSO	USP
32 / DMSO	Q01804	OTUD4	OTU domain-containing protein 4	OTUD4_HUMAN	-0.296059	0.296059	7.33063e-11	2.30086e-07	6.63811	94	27	-18.5526	0.814474	32	DMSO	OTU
32 / DMSO	Q96K76	USP47	Ubiquitin carboxyl-terminal hydrolase 47	UBP47_HUMAN	-0.309666	0.309666	4.49987e-05	0.00412788	2.38427	94	3	-19.3172	0.806828	32	DMSO	USP
32 / DMSO	Q9UGI0	ZRANB1	Ubiquitin thioesterase ZRANB1	ZRAN1_HUMAN	-1.30885	1.30885	6.56322e-05	0.00498318	2.30249	94	5	-59.6356	0.403644	32	DMSO	OTU	y
32 / DMSO	Q96JH7	VCPIP1	Deubiquitinating protein VCPIP1	VCIP1_HUMAN	-1.31236	1.31236	7.91234e-05	0.00546068	2.26275	94	18	-59.7339	0.402661	32	DMSO	OTU	y
32 / DMSO	Q96G74	OTUD5	OTU domain-containing protein 5	OTUD5_HUMAN	-0.405509	0.405509	0.000167038	0.00781419	2.10712	94	2	-24.503	0.75497	32	DMSO	OTU
32 / DMSO	Q9UHP3	USP25	Ubiquitin carboxyl-terminal hydrolase 25	UBP25_HUMAN	-1.33385	1.33385	0.00026491	0.00968169	2.01405	94	17	-60.3292	0.396708	32	DMSO	USP	y
32 / DMSO	P54252	ATXN3	Ataxin-3	ATX3_HUMAN	-0.656379	0.656379	0.000376271	0.0113585	1.94468	94	4	-36.5531	0.634469	32	DMSO	MJD
32 / DMSO	Q86UV5	USP48	Ubiquitin carboxyl-terminal hydrolase 48	UBP48_HUMAN	-0.256147	0.256147	0.00123702	0.0192239	1.71616	94	11	-16.2679	0.837321	32	DMSO	USP
32 / DMSO	Q9UK80	USP21	Ubiquitin carboxyl-terminal hydrolase 21	UBP21_HUMAN	-0.888012	0.888012	0.00132026	0.0197771	1.70384	94	1	-45.9642	0.540358	32	DMSO	USP
32 / DMSO	Q5T2D3	OTUD3	OTU domain-containing protein 3	OTUD3_HUMAN	-0.227536	0.227536	0.00152402	0.0210493	1.67676	94	8	-14.5908	0.854092	32	DMSO	OTU
32 / DMSO	O00507	USP9Y	Probable ubiquitin carboxyl-terminal hydrolase FAF-Y	USP9Y_HUMAN	-0.353426	0.353426	0.00268757	0.0269242	1.56986	94	3	-21.7277	0.782723	32	DMSO	USP
32 / DMSO	Q8N6M0	OTUD6B	Deubiquitinase OTUD6B	OTU6B_HUMAN	-0.276146	0.276146	0.00363304	0.0306826	1.51311	94	12	-17.4206	0.825794	32	DMSO	OTU
32 / DMSO	P09936	UCHL1	Ubiquitin carboxyl-terminal hydrolase isozyme L1	UCHL1_HUMAN	-0.917778	0.917778	0.00397246	0.0318968	1.49625	94	14	-47.0677	0.529323	32	DMSO	UCH
32 / DMSO	Q9UPU5	USP24	Ubiquitin carboxyl-terminal hydrolase 24	UBP24_HUMAN	-0.314175	0.314175	0.00449528	0.0336624	1.47286	94	50	-19.5689	0.804311	32	DMSO	USP
32 / DMSO	P40818	USP8	Ubiquitin carboxyl-terminal hydrolase 8	UBP8_HUMAN	-0.235678	0.235678	0.00770316	0.0426218	1.37037	94	47	-15.0714	0.849286	32	DMSO	USP
32 / DMSO	O75604	USP2	Ubiquitin carboxyl-terminal hydrolase 2	UBP2_HUMAN	-0.763228	0.763228	0.00831688	0.044093	1.35563	94	1	-41.0824	0.589176	32	DMSO	USP
32 / DMSO	Q70CQ2	USP34	Ubiquitin carboxyl-terminal hydrolase 34	UBP34_HUMAN	-0.127937	0.127937	0.0106075	0.049153	1.30845	94	10	-8.48609	0.915139	32	DMSO	USP
32 / DMSO	Q93009	USP7	Ubiquitin carboxyl-terminal hydrolase 7	UBP7_HUMAN	-0.267227	0.267227	0.0180749	0.0626608	1.203	94	61	-16.9085	0.830915	32	DMSO	USP
32 / DMSO	Q8TE49	OTUD7A	OTU domain-containing protein 7A	OTU7A_HUMAN	-0.810544	0.810544	0.0200264	0.0657197	1.1823	94	3	-42.9833	0.570167	32	DMSO	OTU
32 / DMSO	Q14694	USP10	Ubiquitin carboxyl-terminal hydrolase 10	UBP10_HUMAN	-0.113483	0.113483	0.030771	0.0805553	1.09391	94	11	-7.56463	0.924354	32	DMSO	USP
32 / DMSO	Q13107	USP4	Ubiquitin carboxyl-terminal hydrolase 4	UBP4_HUMAN	-0.163159	0.163159	0.0427964	0.0946395	1.02393	94	11	-10.6933	0.893067	32	DMSO	USP
32 / DMSO	Q70EL1	USP54	Inactive ubiquitin carboxyl-terminal hydrolase 54	UBP54_HUMAN	0.408031	0.408031	0.0486367	0.100856	0.996299	94	3	32.6874	1.32687	32	DMSO	USP
32 / DMSO	P51665	PSMD7	26S proteasome non-ATPase regulatory subunit 7	PSMD7_HUMAN	-0.162583	0.162583	0.0512968	0.103589	0.984688	94	11	-10.6576	0.893424	32	DMSO	JAMM
32 / DMSO	Q9Y5K5	UCHL5	Ubiquitin carboxyl-terminal hydrolase isozyme L5	UCHL5_HUMAN	-0.201288	0.201288	0.081109	0.131033	0.882619	94	20	-13.0226	0.869774	32	DMSO	UCH
32 / DMSO	Q53GS9	USP39	U4/U6.U5 tri-snRNP-associated protein 2	SNUT2_HUMAN	0.432303	0.432303	0.0834185	0.132973	0.876238	94	10	34.9386	1.34939	32	DMSO	USP
32 / DMSO	O94966	USP19	Ubiquitin carboxyl-terminal hydrolase 19	UBP19_HUMAN	-0.178781	0.178781	0.0853558	0.134585	0.871003	94	22	-11.6551	0.883449	32	DMSO	USP
32 / DMSO	Q5VVQ6	YOD1	Ubiquitin thioesterase OTU1	OTU1_HUMAN	-0.228949	0.228949	0.10847	0.152861	0.815704	94	10	-14.6743	0.853257	32	DMSO	OTU
32 / DMSO	O00303	EIF3F	Eukaryotic translation initiation factor 3 subunit F	EIF3F_HUMAN	-0.0810332	0.0810332	0.116527	0.15888	0.798931	94	9	-5.46197	0.94538	32	DMSO	JAMM
32 / DMSO	Q9H9J4	USP42	Ubiquitin carboxyl-terminal hydrolase 42	UBP42_HUMAN	0.328801	0.328801	0.148743	0.181527	0.74106	94	2	25.5969	1.25597	32	DMSO	USP
32 / DMSO	Q96BN8	OTULIN	Ubiquitin thioesterase otulin	OTUL_HUMAN	-0.284618	0.284618	0.167098	0.193605	0.713083	94	1	-17.9041	0.820959	32	DMSO	OTU
32 / DMSO	P15374	UCHL3	Ubiquitin carboxyl-terminal hydrolase isozyme L3	UCHL3_HUMAN	0.206307	0.206307	0.186325	0.205741	0.68668	94	14	15.3731	1.15373	32	DMSO	UCH
32 / DMSO	O15372	EIF3H	Eukaryotic translation initiation factor 3 subunit H	EIF3H_HUMAN	-0.181536	0.181536	0.192658	0.209636	0.678535	94	13	-11.8236	0.881764	32	DMSO	JAMM
32 / DMSO	Q93008	USP9X	Probable ubiquitin carboxyl-terminal hydrolase FAF-X	USP9X_HUMAN	-0.117736	0.117736	0.197398	0.212528	0.672585	94	95	-7.83673	0.921633	32	DMSO	USP
32 / DMSO	P45974	USP5	Ubiquitin carboxyl-terminal hydrolase 5	UBP5_HUMAN	-0.0185213	0.0185213	0.200341	0.214311	0.668956	94	40	-1.2756	0.987244	32	DMSO	USP
32 / DMSO	O00487	PSMD14	26S proteasome non-ATPase regulatory subunit 14	PSDE_HUMAN	-0.166567	0.166567	0.24633	0.240985	0.61801	94	7	-10.904	0.89096	32	DMSO	JAMM
32 / DMSO	Q96FW1	OTUB1	Ubiquitin thioesterase OTUB1	OTUB1_HUMAN	-0.240156	0.240156	0.263234	0.250318	0.601508	94	7	-15.3346	0.846654	32	DMSO	OTU
32 / DMSO	Q9Y4E8	USP15	Ubiquitin carboxyl-terminal hydrolase 15	UBP15_HUMAN	-0.154249	0.154249	0.273593	0.255924	0.591889	94	39	-10.14	0.8986	32	DMSO	USP
32 / DMSO	Q8NB14	USP38	Ubiquitin carboxyl-terminal hydrolase 38	UBP38_HUMAN	0.0936334	0.0936334	0.276197	0.257321	0.589525	94	17	6.70541	1.06705	32	DMSO	USP
32 / DMSO	Q9NUU6	OTULINL	Inactive ubiquitin thioesterase OTULINL	OTULL_HUMAN	-0.285012	0.285012	0.316858	0.278522	0.555141	94	4	-17.9265	0.820735	32	DMSO	OTU
32 / DMSO	Q9Y5T5	USP16	Ubiquitin carboxyl-terminal hydrolase 16	UBP16_HUMAN	-0.288424	0.288424	0.329419	0.284857	0.545374	94	9	-18.1204	0.818796	32	DMSO	USP
32 / DMSO	Q9P275	USP36	Ubiquitin carboxyl-terminal hydrolase 36	UBP36_HUMAN	-0.0191245	0.0191245	0.466501	0.34855	0.457735	94	3	-1.31686	0.986831	32	DMSO	USP
32 / DMSO	Q4G0A6	MINDY4	Probable ubiquitin carboxyl-terminal hydrolase MINDY-4	MINY4_HUMAN	-0.531146	0.531146	0.576465	0.393798	0.404726	94	1	-30.7995	0.692005	32	DMSO	MINDY
32 / DMSO	Q6P2Q9	PRPF8	Pre-mRNA-processing-splicing factor 8	PRP8_HUMAN	0.0133864	0.0133864	0.713764	0.444449	0.352178	94	69	0.932189	1.00932	32	DMSO	JAMM
32 / DMSO	Q9P2H5	USP35	Ubiquitin carboxyl-terminal hydrolase 35	UBP35_HUMAN	-0.0360996	0.0360996	0.751865	0.457486	0.339622	94	8	-2.47119	0.975288	32	DMSO	USP
32 / DMSO	P54578	USP14	Ubiquitin carboxyl-terminal hydrolase 14	UBP14_HUMAN	0.0669467	0.0669467	0.757741	0.459462	0.33775	94	9	4.74975	1.0475	32	DMSO	USP
32 / DMSO	P62068	USP46	Ubiquitin carboxyl-terminal hydrolase 46	UBP46_HUMAN	-0.042851	0.042851	0.846432	0.488064	0.311524	94	6	-2.92653	0.970735	32	DMSO	USP
32 / DMSO	Q92905	COPS5	COP9 signalosome complex subunit 5	CSN5_HUMAN	-0.0874058	0.0874058	0.848481	0.488698	0.310959	94	6	-5.87863	0.941214	32	DMSO	JAMM
32 / DMSO	Q9UPT9	USP22	Ubiquitin carboxyl-terminal hydrolase 22	UBP22_HUMAN	-0.0522237	0.0522237	0.871725	0.495799	0.304694	94	3	-3.55514	0.964449	32	DMSO	USP
32 / DMSO	P51784	USP11	Ubiquitin carboxyl-terminal hydrolase 11	UBP11_HUMAN	0.0159794	0.0159794	0.917715	0.509452	0.292897	94	20	1.11377	1.01114	32	DMSO	USP
32 / DMSO	Q9NP73	ALG13	Putative bifunctional UDP-N-acetylglucosamine transferase and deubiquitinase ALG13	ALG13_HUMAN	0.0592984	0.0592984	0.969987	0.524267	0.280448	94	2	4.19589	1.04196	32	DMSO	OTU
33 / DMSO	Q92560	BAP1	Ubiquitin carboxyl-terminal hydrolase BAP1	BAP1_HUMAN	-3.61967	3.61967	2.45853e-67	1.44065e-61	60.8414	94	21	-91.8647	0.0813526	33	DMSO	UCH	y
33 / DMSO	Q96RU2	USP28	Ubiquitin carboxyl-terminal hydrolase 28	UBP28_HUMAN	-0.793683	0.793683	2.45083e-12	1.02027e-08	7.99128	94	32	-42.313	0.57687	33	DMSO	USP
33 / DMSO	P09936	UCHL1	Ubiquitin carboxyl-terminal hydrolase isozyme L1	UCHL1_HUMAN	-1.47743	1.47743	3.86744e-11	1.2917e-07	6.88884	94	14	-64.0873	0.359127	33	DMSO	UCH	y
33 / DMSO	Q6GQQ9	OTUD7B	OTU domain-containing protein 7B	OTU7B_HUMAN	-0.519854	0.519854	4.53242e-09	8.44556e-06	5.07337	94	35	-30.2557	0.697443	33	DMSO	OTU
33 / DMSO	Q92905	COPS5	COP9 signalosome complex subunit 5	CSN5_HUMAN	0.193642	0.193642	5.09702e-06	0.00127288	2.89521	94	6	14.3647	1.14365	33	DMSO	JAMM
33 / DMSO	Q9Y5K5	UCHL5	Ubiquitin carboxyl-terminal hydrolase isozyme L5	UCHL5_HUMAN	-0.309266	0.309266	0.000171794	0.00791668	2.10146	94	20	-19.2948	0.807052	33	DMSO	UCH
33 / DMSO	Q9UHP3	USP25	Ubiquitin carboxyl-terminal hydrolase 25	UBP25_HUMAN	-0.436497	0.436497	0.000288845	0.0100723	1.99687	94	17	-26.1073	0.738927	33	DMSO	USP
33 / DMSO	Q86UV5	USP48	Ubiquitin carboxyl-terminal hydrolase 48	UBP48_HUMAN	-0.537514	0.537514	0.000576733	0.0137484	1.86175	94	11	-31.1043	0.688957	33	DMSO	USP
33 / DMSO	Q70EL1	USP54	Inactive ubiquitin carboxyl-terminal hydrolase 54	UBP54_HUMAN	0.412183	0.412183	0.000606354	0.0140564	1.85212	94	3	33.0698	1.3307	33	DMSO	USP
33 / DMSO	Q5T2D3	OTUD3	OTU domain-containing protein 3	OTUD3_HUMAN	-0.376646	0.376646	0.000646517	0.0144595	1.83985	94	8	-22.9774	0.770226	33	DMSO	OTU
33 / DMSO	P40818	USP8	Ubiquitin carboxyl-terminal hydrolase 8	UBP8_HUMAN	-0.460577	0.460577	0.000986081	0.0174106	1.75919	94	47	-27.3304	0.726696	33	DMSO	USP
33 / DMSO	Q8N6M0	OTUD6B	Deubiquitinase OTUD6B	OTU6B_HUMAN	-0.306856	0.306856	0.00102344	0.0176953	1.75214	94	12	-19.1598	0.808402	33	DMSO	OTU
33 / DMSO	Q96G74	OTUD5	OTU domain-containing protein 5	OTUD5_HUMAN	-0.419667	0.419667	0.00162308	0.0216339	1.66487	94	2	-25.2403	0.747597	33	DMSO	OTU
33 / DMSO	Q9Y4E8	USP15	Ubiquitin carboxyl-terminal hydrolase 15	UBP15_HUMAN	-0.203433	0.203433	0.00282305	0.0275035	1.56061	94	39	-13.1518	0.868482	33	DMSO	USP
33 / DMSO	Q9UPU5	USP24	Ubiquitin carboxyl-terminal hydrolase 24	UBP24_HUMAN	-0.26633	0.26633	0.00537555	0.0363848	1.43908	94	50	-16.8568	0.831432	33	DMSO	USP
33 / DMSO	O94966	USP19	Ubiquitin carboxyl-terminal hydrolase 19	UBP19_HUMAN	-0.0774422	0.0774422	0.00610806	0.0384817	1.41475	94	22	-5.22636	0.947736	33	DMSO	USP
33 / DMSO	Q93008	USP9X	Probable ubiquitin carboxyl-terminal hydrolase FAF-X	USP9X_HUMAN	-0.187287	0.187287	0.00657086	0.0397386	1.40079	94	95	-12.1744	0.878256	33	DMSO	USP
33 / DMSO	Q93009	USP7	Ubiquitin carboxyl-terminal hydrolase 7	UBP7_HUMAN	-0.263578	0.263578	0.00764155	0.0424705	1.37191	94	61	-16.698	0.83302	33	DMSO	USP
33 / DMSO	Q9UK80	USP21	Ubiquitin carboxyl-terminal hydrolase 21	UBP21_HUMAN	-0.506407	0.506407	0.00793789	0.043194	1.36458	94	1	-29.6027	0.703973	33	DMSO	USP
33 / DMSO	Q01804	OTUD4	OTU domain-containing protein 4	OTUD4_HUMAN	-0.227799	0.227799	0.00817449	0.043758	1.35894	94	27	-14.6063	0.853937	33	DMSO	OTU
33 / DMSO	Q13107	USP4	Ubiquitin carboxyl-terminal hydrolase 4	UBP4_HUMAN	-0.132473	0.132473	0.0134066	0.0546331	1.26254	94	11	-8.77336	0.912266	33	DMSO	USP
33 / DMSO	P51665	PSMD7	26S proteasome non-ATPase regulatory subunit 7	PSMD7_HUMAN	-0.244973	0.244973	0.014295	0.056252	1.24986	94	11	-15.6168	0.843832	33	DMSO	JAMM
33 / DMSO	Q70CQ2	USP34	Ubiquitin carboxyl-terminal hydrolase 34	UBP34_HUMAN	-0.0997989	0.0997989	0.0144955	0.0566109	1.2471	94	10	-6.68369	0.933163	33	DMSO	USP
33 / DMSO	P54252	ATXN3	Ataxin-3	ATX3_HUMAN	-0.224008	0.224008	0.0191075	0.0642982	1.1918	94	4	-14.3817	0.856183	33	DMSO	MJD
33 / DMSO	P51784	USP11	Ubiquitin carboxyl-terminal hydrolase 11	UBP11_HUMAN	-0.0809882	0.0809882	0.0227461	0.0697638	1.15637	94	20	-5.45901	0.94541	33	DMSO	USP
33 / DMSO	Q5VVQ6	YOD1	Ubiquitin thioesterase OTU1	OTU1_HUMAN	-0.344251	0.344251	0.0246623	0.0724756	1.13981	94	10	-21.2283	0.787717	33	DMSO	OTU
33 / DMSO	O00303	EIF3F	Eukaryotic translation initiation factor 3 subunit F	EIF3F_HUMAN	-0.275702	0.275702	0.027379	0.0761642	1.11825	94	9	-17.3952	0.826048	33	DMSO	JAMM
33 / DMSO	Q8TE49	OTUD7A	OTU domain-containing protein 7A	OTU7A_HUMAN	-0.358439	0.358439	0.0314524	0.0814127	1.08931	94	3	-21.9992	0.780008	33	DMSO	OTU
33 / DMSO	P45974	USP5	Ubiquitin carboxyl-terminal hydrolase 5	UBP5_HUMAN	-0.19386	0.19386	0.0341286	0.0846976	1.07213	94	40	-12.5737	0.874263	33	DMSO	USP
33 / DMSO	O00507	USP9Y	Probable ubiquitin carboxyl-terminal hydrolase FAF-Y	USP9Y_HUMAN	-0.137658	0.137658	0.0443549	0.0963273	1.01625	94	3	-9.10065	0.908993	33	DMSO	USP
33 / DMSO	P54578	USP14	Ubiquitin carboxyl-terminal hydrolase 14	UBP14_HUMAN	-0.288864	0.288864	0.0551737	0.107469	0.968715	94	9	-18.1454	0.818546	33	DMSO	USP
33 / DMSO	Q96JH7	VCPIP1	Deubiquitinating protein VCPIP1	VCIP1_HUMAN	-0.740002	0.740002	0.0616962	0.113751	0.944046	94	18	-40.1261	0.598739	33	DMSO	OTU
33 / DMSO	Q96FW1	OTUB1	Ubiquitin thioesterase OTUB1	OTUB1_HUMAN	-0.261086	0.261086	0.0626094	0.114608	0.940786	94	7	-16.554	0.83446	33	DMSO	OTU
33 / DMSO	Q9UPT9	USP22	Ubiquitin carboxyl-terminal hydrolase 22	UBP22_HUMAN	0.0867388	0.0867388	0.0878782	0.136661	0.864354	94	3	6.19669	1.06197	33	DMSO	USP
33 / DMSO	Q9P275	USP36	Ubiquitin carboxyl-terminal hydrolase 36	UBP36_HUMAN	-0.329704	0.329704	0.133643	0.171173	0.766564	94	3	-20.43	0.7957	33	DMSO	USP
33 / DMSO	Q96K76	USP47	Ubiquitin carboxyl-terminal hydrolase 47	UBP47_HUMAN	0.139402	0.139402	0.14485	0.178899	0.747393	94	3	10.1448	1.10145	33	DMSO	USP
33 / DMSO	Q9UGI0	ZRANB1	Ubiquitin thioesterase ZRANB1	ZRAN1_HUMAN	-0.322912	0.322912	0.147218	0.1805	0.743522	94	5	-20.0545	0.799455	33	DMSO	OTU
33 / DMSO	Q14694	USP10	Ubiquitin carboxyl-terminal hydrolase 10	UBP10_HUMAN	-0.10786	0.10786	0.161033	0.189673	0.721994	94	11	-7.20366	0.927963	33	DMSO	USP
33 / DMSO	P15374	UCHL3	Ubiquitin carboxyl-terminal hydrolase isozyme L3	UCHL3_HUMAN	0.0921841	0.0921841	0.167716	0.194002	0.712194	94	14	6.59827	1.06598	33	DMSO	UCH
33 / DMSO	O75604	USP2	Ubiquitin carboxyl-terminal hydrolase 2	UBP2_HUMAN	-0.0983577	0.0983577	0.189036	0.207411	0.683168	94	1	-6.59043	0.934096	33	DMSO	USP
33 / DMSO	Q6P2Q9	PRPF8	Pre-mRNA-processing-splicing factor 8	PRP8_HUMAN	-0.0544159	0.0544159	0.219079	0.225427	0.646993	94	69	-3.70158	0.962984	33	DMSO	JAMM
33 / DMSO	Q4G0A6	MINDY4	Probable ubiquitin carboxyl-terminal hydrolase MINDY-4	MINY4_HUMAN	-0.363193	0.363193	0.297714	0.268677	0.57077	94	1	-22.2558	0.777442	33	DMSO	MINDY
33 / DMSO	Q8NB14	USP38	Ubiquitin carboxyl-terminal hydrolase 38	UBP38_HUMAN	-0.0306722	0.0306722	0.355889	0.297911	0.525913	94	17	-2.1036	0.978964	33	DMSO	USP
33 / DMSO	Q9P2H5	USP35	Ubiquitin carboxyl-terminal hydrolase 35	UBP35_HUMAN	-0.0602223	0.0602223	0.430988	0.332911	0.477672	94	8	-4.08837	0.959116	33	DMSO	USP
33 / DMSO	O15372	EIF3H	Eukaryotic translation initiation factor 3 subunit H	EIF3H_HUMAN	0.122503	0.122503	0.446993	0.340022	0.468493	94	13	8.8622	1.08862	33	DMSO	JAMM
33 / DMSO	Q53GS9	USP39	U4/U6.U5 tri-snRNP-associated protein 2	SNUT2_HUMAN	0.204438	0.204438	0.452002	0.342226	0.465687	94	10	15.2238	1.15224	33	DMSO	USP
33 / DMSO	P62068	USP46	Ubiquitin carboxyl-terminal hydrolase 46	UBP46_HUMAN	-0.0272127	0.0272127	0.528682	0.374682	0.426338	94	6	-1.86856	0.981314	33	DMSO	USP
33 / DMSO	Q9Y5T5	USP16	Ubiquitin carboxyl-terminal hydrolase 16	UBP16_HUMAN	-0.0305048	0.0305048	0.718789	0.446192	0.350478	94	9	-2.09223	0.979078	33	DMSO	USP
33 / DMSO	Q9H9J4	USP42	Ubiquitin carboxyl-terminal hydrolase 42	UBP42_HUMAN	-0.0226264	0.0226264	0.748805	0.456458	0.340599	94	2	-1.55611	0.984439	33	DMSO	USP
33 / DMSO	Q9NUU6	OTULINL	Inactive ubiquitin thioesterase OTULINL	OTULL_HUMAN	0.266179	0.266179	0.77752	0.466031	0.331586	94	4	20.2619	1.20262	33	DMSO	OTU
33 / DMSO	Q96BN8	OTULIN	Ubiquitin thioesterase otulin	OTUL_HUMAN	0.136059	0.136059	0.850386	0.489285	0.310438	94	1	9.88993	1.0989	33	DMSO	OTU
33 / DMSO	Q9NP73	ALG13	Putative bifunctional UDP-N-acetylglucosamine transferase and deubiquitinase ALG13	ALG13_HUMAN	0.021973	0.021973	0.92898	0.512703	0.290134	94	2	1.53471	1.01535	33	DMSO	OTU
33 / DMSO	O00487	PSMD14	26S proteasome non-ATPase regulatory subunit 14	PSDE_HUMAN	-0.00226991	0.00226991	0.979515	0.526891	0.278279	94	7	-0.157214	0.998428	33	DMSO	JAMM
34 / DMSO	Q92560	BAP1	Ubiquitin carboxyl-terminal hydrolase BAP1	BAP1_HUMAN	-2.81975	2.81975	5.49313e-56	1.21161e-50	49.9166	94	21	-85.8365	0.141635	34	DMSO	UCH	y
34 / DMSO	Q92560	BAP1	Ubiquitin carboxyl-terminal hydrolase BAP1	BAP1_HUMAN	-2.81975	2.81975	5.49313e-56	1.21161e-50	49.9166	94	21	-85.8365	0.141635	34	DMSO	UCH	y
34 / DMSO	Q9UK80	USP21	Ubiquitin carboxyl-terminal hydrolase 21	UBP21_HUMAN	-0.823775	0.823775	5.93619e-21	6.74251e-17	16.1712	94	1	-43.5038	0.564962	34	DMSO	USP
34 / DMSO	Q9UK80	USP21	Ubiquitin carboxyl-terminal hydrolase 21	UBP21_HUMAN	-0.823775	0.823775	5.93619e-21	6.74251e-17	16.1712	94	1	-43.5038	0.564962	34	DMSO	USP
34 / DMSO	Q6GQQ9	OTUD7B	OTU domain-containing protein 7B	OTU7B_HUMAN	-0.880571	0.880571	1.18536e-18	1.06294e-14	13.9735	94	35	-45.6848	0.543152	34	DMSO	OTU
34 / DMSO	Q6GQQ9	OTUD7B	OTU domain-containing protein 7B	OTU7B_HUMAN	-0.880571	0.880571	1.18536e-18	1.06294e-14	13.9735	94	35	-45.6848	0.543152	34	DMSO	OTU
34 / DMSO	P09936	UCHL1	Ubiquitin carboxyl-terminal hydrolase isozyme L1	UCHL1_HUMAN	-1.47304	1.47304	6.74443e-11	2.13543e-07	6.67052	94	14	-63.9779	0.360221	34	DMSO	UCH	y
34 / DMSO	P09936	UCHL1	Ubiquitin carboxyl-terminal hydrolase isozyme L1	UCHL1_HUMAN	-1.47304	1.47304	6.74443e-11	2.13543e-07	6.67052	94	14	-63.9779	0.360221	34	DMSO	UCH	y
34 / DMSO	Q5T2D3	OTUD3	OTU domain-containing protein 3	OTUD3_HUMAN	-0.333546	0.333546	2.33825e-10	6.51167e-07	6.18631	94	8	-20.6417	0.793583	34	DMSO	OTU
34 / DMSO	Q5T2D3	OTUD3	OTU domain-containing protein 3	OTUD3_HUMAN	-0.333546	0.333546	2.33825e-10	6.51167e-07	6.18631	94	8	-20.6417	0.793583	34	DMSO	OTU
34 / DMSO	Q9UHP3	USP25	Ubiquitin carboxyl-terminal hydrolase 25	UBP25_HUMAN	-0.265009	0.265009	1.09812e-06	0.000499954	3.30107	94	17	-16.7807	0.832193	34	DMSO	USP
34 / DMSO	Q9UHP3	USP25	Ubiquitin carboxyl-terminal hydrolase 25	UBP25_HUMAN	-0.265009	0.265009	1.09812e-06	0.000499954	3.30107	94	17	-16.7807	0.832193	34	DMSO	USP
34 / DMSO	Q96RU2	USP28	Ubiquitin carboxyl-terminal hydrolase 28	UBP28_HUMAN	-0.838318	0.838318	3.34583e-06	0.000993694	3.00275	94	32	-44.0705	0.559295	34	DMSO	USP
34 / DMSO	Q96RU2	USP28	Ubiquitin carboxyl-terminal hydrolase 28	UBP28_HUMAN	-0.838318	0.838318	3.34583e-06	0.000993694	3.00275	94	32	-44.0705	0.559295	34	DMSO	USP
34 / DMSO	Q01804	OTUD4	OTU domain-containing protein 4	OTUD4_HUMAN	-0.268131	0.268131	4.20064e-05	0.00398631	2.39943	94	27	-16.9606	0.830394	34	DMSO	OTU
34 / DMSO	Q01804	OTUD4	OTU domain-containing protein 4	OTUD4_HUMAN	-0.268131	0.268131	4.20064e-05	0.00398631	2.39943	94	27	-16.9606	0.830394	34	DMSO	OTU
34 / DMSO	Q9H9J4	USP42	Ubiquitin carboxyl-terminal hydrolase 42	UBP42_HUMAN	-0.555209	0.555209	0.000135686	0.00708298	2.14978	94	2	-31.9442	0.680558	34	DMSO	USP
34 / DMSO	Q9H9J4	USP42	Ubiquitin carboxyl-terminal hydrolase 42	UBP42_HUMAN	-0.555209	0.555209	0.000135686	0.00708298	2.14978	94	2	-31.9442	0.680558	34	DMSO	USP
34 / DMSO	Q9Y5K5	UCHL5	Ubiquitin carboxyl-terminal hydrolase isozyme L5	UCHL5_HUMAN	-0.241846	0.241846	0.000300633	0.0102582	1.98893	94	20	-15.4337	0.845663	34	DMSO	UCH
34 / DMSO	Q9Y5K5	UCHL5	Ubiquitin carboxyl-terminal hydrolase isozyme L5	UCHL5_HUMAN	-0.241846	0.241846	0.000300633	0.0102582	1.98893	94	20	-15.4337	0.845663	34	DMSO	UCH
34 / DMSO	P54252	ATXN3	Ataxin-3	ATX3_HUMAN	-0.350895	0.350895	0.000371168	0.0112884	1.94737	94	4	-21.5902	0.784098	34	DMSO	MJD
34 / DMSO	P54252	ATXN3	Ataxin-3	ATX3_HUMAN	-0.350895	0.350895	0.000371168	0.0112884	1.94737	94	4	-21.5902	0.784098	34	DMSO	MJD
34 / DMSO	P51665	PSMD7	26S proteasome non-ATPase regulatory subunit 7	PSMD7_HUMAN	-0.178823	0.178823	0.000417812	0.0119065	1.92422	94	11	-11.6576	0.883424	34	DMSO	JAMM
34 / DMSO	P51665	PSMD7	26S proteasome non-ATPase regulatory subunit 7	PSMD7_HUMAN	-0.178823	0.178823	0.000417812	0.0119065	1.92422	94	11	-11.6576	0.883424	34	DMSO	JAMM
34 / DMSO	Q6P2Q9	PRPF8	Pre-mRNA-processing-splicing factor 8	PRP8_HUMAN	-0.10505	0.10505	0.000462772	0.0124664	1.90426	94	69	-7.02273	0.929773	34	DMSO	JAMM
34 / DMSO	Q6P2Q9	PRPF8	Pre-mRNA-processing-splicing factor 8	PRP8_HUMAN	-0.10505	0.10505	0.000462772	0.0124664	1.90426	94	69	-7.02273	0.929773	34	DMSO	JAMM
34 / DMSO	Q9UGI0	ZRANB1	Ubiquitin thioesterase ZRANB1	ZRAN1_HUMAN	-0.961509	0.961509	0.000504574	0.0129572	1.88749	94	5	-48.6481	0.513519	34	DMSO	OTU
34 / DMSO	Q9UGI0	ZRANB1	Ubiquitin thioesterase ZRANB1	ZRAN1_HUMAN	-0.961509	0.961509	0.000504574	0.0129572	1.88749	94	5	-48.6481	0.513519	34	DMSO	OTU
34 / DMSO	O75604	USP2	Ubiquitin carboxyl-terminal hydrolase 2	UBP2_HUMAN	-0.595461	0.595461	0.000873544	0.0165096	1.78226	94	1	-33.8167	0.661833	34	DMSO	USP
34 / DMSO	O75604	USP2	Ubiquitin carboxyl-terminal hydrolase 2	UBP2_HUMAN	-0.595461	0.595461	0.000873544	0.0165096	1.78226	94	1	-33.8167	0.661833	34	DMSO	USP
34 / DMSO	O00507	USP9Y	Probable ubiquitin carboxyl-terminal hydrolase FAF-Y	USP9Y_HUMAN	-0.387367	0.387367	0.00100176	0.017531	1.75619	94	3	-23.5476	0.764524	34	DMSO	USP
34 / DMSO	O00507	USP9Y	Probable ubiquitin carboxyl-terminal hydrolase FAF-Y	USP9Y_HUMAN	-0.387367	0.387367	0.00100176	0.017531	1.75619	94	3	-23.5476	0.764524	34	DMSO	USP
34 / DMSO	Q14694	USP10	Ubiquitin carboxyl-terminal hydrolase 10	UBP10_HUMAN	-0.128762	0.128762	0.00188419	0.0230833	1.6367	94	11	-8.5384	0.914616	34	DMSO	USP
34 / DMSO	Q14694	USP10	Ubiquitin carboxyl-terminal hydrolase 10	UBP10_HUMAN	-0.128762	0.128762	0.00188419	0.0230833	1.6367	94	11	-8.5384	0.914616	34	DMSO	USP
34 / DMSO	Q96JH7	VCPIP1	Deubiquitinating protein VCPIP1	VCIP1_HUMAN	-0.736038	0.736038	0.00204384	0.0239117	1.62139	94	18	-39.9614	0.600386	34	DMSO	OTU
34 / DMSO	Q96JH7	VCPIP1	Deubiquitinating protein VCPIP1	VCIP1_HUMAN	-0.736038	0.736038	0.00204384	0.0239117	1.62139	94	18	-39.9614	0.600386	34	DMSO	OTU
34 / DMSO	Q8TE49	OTUD7A	OTU domain-containing protein 7A	OTU7A_HUMAN	-0.549985	0.549985	0.00257787	0.0264434	1.57768	94	3	-31.6973	0.683027	34	DMSO	OTU
34 / DMSO	Q8TE49	OTUD7A	OTU domain-containing protein 7A	OTU7A_HUMAN	-0.549985	0.549985	0.00257787	0.0264434	1.57768	94	3	-31.6973	0.683027	34	DMSO	OTU
34 / DMSO	Q4G0A6	MINDY4	Probable ubiquitin carboxyl-terminal hydrolase MINDY-4	MINY4_HUMAN	-0.785072	0.785072	0.00311559	0.0287049	1.54204	94	1	-41.9677	0.580323	34	DMSO	MINDY
34 / DMSO	Q4G0A6	MINDY4	Probable ubiquitin carboxyl-terminal hydrolase MINDY-4	MINY4_HUMAN	-0.785072	0.785072	0.00311559	0.0287049	1.54204	94	1	-41.9677	0.580323	34	DMSO	MINDY
34 / DMSO	Q5VVQ6	YOD1	Ubiquitin thioesterase OTU1	OTU1_HUMAN	-0.106508	0.106508	0.00407868	0.0322662	1.49125	94	10	-7.11662	0.928834	34	DMSO	OTU
34 / DMSO	Q5VVQ6	YOD1	Ubiquitin thioesterase OTU1	OTU1_HUMAN	-0.106508	0.106508	0.00407868	0.0322662	1.49125	94	10	-7.11662	0.928834	34	DMSO	OTU
34 / DMSO	Q96K76	USP47	Ubiquitin carboxyl-terminal hydrolase 47	UBP47_HUMAN	-0.211026	0.211026	0.0043943	0.0333295	1.47717	94	3	-13.6077	0.863923	34	DMSO	USP
34 / DMSO	Q96K76	USP47	Ubiquitin carboxyl-terminal hydrolase 47	UBP47_HUMAN	-0.211026	0.211026	0.0043943	0.0333295	1.47717	94	3	-13.6077	0.863923	34	DMSO	USP
34 / DMSO	Q9Y4E8	USP15	Ubiquitin carboxyl-terminal hydrolase 15	UBP15_HUMAN	-0.340127	0.340127	0.00518096	0.035806	1.44604	94	39	-21.0028	0.789972	34	DMSO	USP
34 / DMSO	Q9Y4E8	USP15	Ubiquitin carboxyl-terminal hydrolase 15	UBP15_HUMAN	-0.340127	0.340127	0.00518096	0.035806	1.44604	94	39	-21.0028	0.789972	34	DMSO	USP
34 / DMSO	O00303	EIF3F	Eukaryotic translation initiation factor 3 subunit F	EIF3F_HUMAN	-0.15464	0.15464	0.00599981	0.0381809	1.41815	94	9	-10.1643	0.898357	34	DMSO	JAMM
34 / DMSO	O00303	EIF3F	Eukaryotic translation initiation factor 3 subunit F	EIF3F_HUMAN	-0.15464	0.15464	0.00599981	0.0381809	1.41815	94	9	-10.1643	0.898357	34	DMSO	JAMM
34 / DMSO	Q96G74	OTUD5	OTU domain-containing protein 5	OTUD5_HUMAN	-0.50038	0.50038	0.00779688	0.0428515	1.36803	94	2	-29.3079	0.706921	34	DMSO	OTU
34 / DMSO	Q96G74	OTUD5	OTU domain-containing protein 5	OTUD5_HUMAN	-0.50038	0.50038	0.00779688	0.0428515	1.36803	94	2	-29.3079	0.706921	34	DMSO	OTU
34 / DMSO	Q70CQ2	USP34	Ubiquitin carboxyl-terminal hydrolase 34	UBP34_HUMAN	-0.24177	0.24177	0.00959848	0.0469997	1.32791	94	10	-15.4293	0.845707	34	DMSO	USP
34 / DMSO	Q70CQ2	USP34	Ubiquitin carboxyl-terminal hydrolase 34	UBP34_HUMAN	-0.24177	0.24177	0.00959848	0.0469997	1.32791	94	10	-15.4293	0.845707	34	DMSO	USP
34 / DMSO	Q9UPU5	USP24	Ubiquitin carboxyl-terminal hydrolase 24	UBP24_HUMAN	-0.311748	0.311748	0.0138538	0.0554541	1.25607	94	50	-19.4335	0.805665	34	DMSO	USP
34 / DMSO	Q9UPU5	USP24	Ubiquitin carboxyl-terminal hydrolase 24	UBP24_HUMAN	-0.311748	0.311748	0.0138538	0.0554541	1.25607	94	50	-19.4335	0.805665	34	DMSO	USP
34 / DMSO	P40818	USP8	Ubiquitin carboxyl-terminal hydrolase 8	UBP8_HUMAN	-0.256594	0.256594	0.019149	0.0643642	1.19136	94	47	-16.2938	0.837062	34	DMSO	USP
34 / DMSO	P40818	USP8	Ubiquitin carboxyl-terminal hydrolase 8	UBP8_HUMAN	-0.256594	0.256594	0.019149	0.0643642	1.19136	94	47	-16.2938	0.837062	34	DMSO	USP
34 / DMSO	Q9UPT9	USP22	Ubiquitin carboxyl-terminal hydrolase 22	UBP22_HUMAN	-0.241437	0.241437	0.03044	0.0801375	1.09616	94	3	-15.4098	0.845902	34	DMSO	USP
34 / DMSO	Q9UPT9	USP22	Ubiquitin carboxyl-terminal hydrolase 22	UBP22_HUMAN	-0.241437	0.241437	0.03044	0.0801375	1.09616	94	3	-15.4098	0.845902	34	DMSO	USP
34 / DMSO	Q96FW1	OTUB1	Ubiquitin thioesterase OTUB1	OTUB1_HUMAN	-0.292555	0.292555	0.0385396	0.0898793	1.04634	94	7	-18.3545	0.816455	34	DMSO	OTU
34 / DMSO	Q96FW1	OTUB1	Ubiquitin thioesterase OTUB1	OTUB1_HUMAN	-0.292555	0.292555	0.0385396	0.0898793	1.04634	94	7	-18.3545	0.816455	34	DMSO	OTU
34 / DMSO	Q70EL1	USP54	Inactive ubiquitin carboxyl-terminal hydrolase 54	UBP54_HUMAN	0.615034	0.615034	0.0484161	0.100627	0.997286	94	3	53.1594	1.53159	34	DMSO	USP
34 / DMSO	Q70EL1	USP54	Inactive ubiquitin carboxyl-terminal hydrolase 54	UBP54_HUMAN	0.615034	0.615034	0.0484161	0.100627	0.997286	94	3	53.1594	1.53159	34	DMSO	USP
34 / DMSO	Q93008	USP9X	Probable ubiquitin carboxyl-terminal hydrolase FAF-X	USP9X_HUMAN	-0.218323	0.218323	0.054337	0.106643	0.972068	94	95	-14.0436	0.859564	34	DMSO	USP
34 / DMSO	Q93008	USP9X	Probable ubiquitin carboxyl-terminal hydrolase FAF-X	USP9X_HUMAN	-0.218323	0.218323	0.054337	0.106643	0.972068	94	95	-14.0436	0.859564	34	DMSO	USP
34 / DMSO	Q8N6M0	OTUD6B	Deubiquitinase OTUD6B	OTU6B_HUMAN	-0.161362	0.161362	0.0702118	0.121561	0.915205	94	12	-10.582	0.89418	34	DMSO	OTU
34 / DMSO	Q8N6M0	OTUD6B	Deubiquitinase OTUD6B	OTU6B_HUMAN	-0.161362	0.161362	0.0702118	0.121561	0.915205	94	12	-10.582	0.89418	34	DMSO	OTU
34 / DMSO	Q86UV5	USP48	Ubiquitin carboxyl-terminal hydrolase 48	UBP48_HUMAN	-0.0330699	0.0330699	0.0939024	0.141536	0.849132	94	11	-2.26616	0.977338	34	DMSO	USP
34 / DMSO	Q86UV5	USP48	Ubiquitin carboxyl-terminal hydrolase 48	UBP48_HUMAN	-0.0330699	0.0330699	0.0939024	0.141536	0.849132	94	11	-2.26616	0.977338	34	DMSO	USP
34 / DMSO	Q9P275	USP36	Ubiquitin carboxyl-terminal hydrolase 36	UBP36_HUMAN	-0.306504	0.306504	0.162055	0.190339	0.720472	94	3	-19.1401	0.808599	34	DMSO	USP
34 / DMSO	Q9P275	USP36	Ubiquitin carboxyl-terminal hydrolase 36	UBP36_HUMAN	-0.306504	0.306504	0.162055	0.190339	0.720472	94	3	-19.1401	0.808599	34	DMSO	USP
34 / DMSO	Q9P2H5	USP35	Ubiquitin carboxyl-terminal hydrolase 35	UBP35_HUMAN	-0.198674	0.198674	0.22942	0.231411	0.635616	94	8	-12.8649	0.871351	34	DMSO	USP
34 / DMSO	Q9P2H5	USP35	Ubiquitin carboxyl-terminal hydrolase 35	UBP35_HUMAN	-0.198674	0.198674	0.22942	0.231411	0.635616	94	8	-12.8649	0.871351	34	DMSO	USP
34 / DMSO	O00487	PSMD14	26S proteasome non-ATPase regulatory subunit 14	PSDE_HUMAN	-0.0990081	0.0990081	0.234645	0.234399	0.630045	94	7	-6.63253	0.933675	34	DMSO	JAMM
34 / DMSO	O00487	PSMD14	26S proteasome non-ATPase regulatory subunit 14	PSDE_HUMAN	-0.0990081	0.0990081	0.234645	0.234399	0.630045	94	7	-6.63253	0.933675	34	DMSO	JAMM
34 / DMSO	P54578	USP14	Ubiquitin carboxyl-terminal hydrolase 14	UBP14_HUMAN	-0.106047	0.106047	0.271426	0.254759	0.59387	94	9	-7.08696	0.92913	34	DMSO	USP
34 / DMSO	P54578	USP14	Ubiquitin carboxyl-terminal hydrolase 14	UBP14_HUMAN	-0.106047	0.106047	0.271426	0.254759	0.59387	94	9	-7.08696	0.92913	34	DMSO	USP
34 / DMSO	O94966	USP19	Ubiquitin carboxyl-terminal hydrolase 19	UBP19_HUMAN	-0.101229	0.101229	0.288209	0.263698	0.578893	94	22	-6.77614	0.932239	34	DMSO	USP
34 / DMSO	O94966	USP19	Ubiquitin carboxyl-terminal hydrolase 19	UBP19_HUMAN	-0.101229	0.101229	0.288209	0.263698	0.578893	94	22	-6.77614	0.932239	34	DMSO	USP
34 / DMSO	Q93009	USP7	Ubiquitin carboxyl-terminal hydrolase 7	UBP7_HUMAN	-0.0737971	0.0737971	0.330558	0.285428	0.544504	94	61	-4.9866	0.950134	34	DMSO	USP
34 / DMSO	Q93009	USP7	Ubiquitin carboxyl-terminal hydrolase 7	UBP7_HUMAN	-0.0737971	0.0737971	0.330558	0.285428	0.544504	94	61	-4.9866	0.950134	34	DMSO	USP
34 / DMSO	O15372	EIF3H	Eukaryotic translation initiation factor 3 subunit H	EIF3H_HUMAN	0.108124	0.108124	0.368793	0.30413	0.516941	94	13	7.78261	1.07783	34	DMSO	JAMM
34 / DMSO	O15372	EIF3H	Eukaryotic translation initiation factor 3 subunit H	EIF3H_HUMAN	0.108124	0.108124	0.368793	0.30413	0.516941	94	13	7.78261	1.07783	34	DMSO	JAMM
34 / DMSO	Q53GS9	USP39	U4/U6.U5 tri-snRNP-associated protein 2	SNUT2_HUMAN	0.369769	0.369769	0.36898	0.30422	0.516813	94	10	29.2146	1.29215	34	DMSO	USP
34 / DMSO	Q53GS9	USP39	U4/U6.U5 tri-snRNP-associated protein 2	SNUT2_HUMAN	0.369769	0.369769	0.36898	0.30422	0.516813	94	10	29.2146	1.29215	34	DMSO	USP
34 / DMSO	P15374	UCHL3	Ubiquitin carboxyl-terminal hydrolase isozyme L3	UCHL3_HUMAN	0.0780302	0.0780302	0.429691	0.33233	0.478431	94	14	5.55758	1.05558	34	DMSO	UCH
34 / DMSO	P15374	UCHL3	Ubiquitin carboxyl-terminal hydrolase isozyme L3	UCHL3_HUMAN	0.0780302	0.0780302	0.429691	0.33233	0.478431	94	14	5.55758	1.05558	34	DMSO	UCH
34 / DMSO	Q92905	COPS5	COP9 signalosome complex subunit 5	CSN5_HUMAN	-0.115312	0.115312	0.431777	0.333264	0.477212	94	6	-7.68176	0.923182	34	DMSO	JAMM
34 / DMSO	Q92905	COPS5	COP9 signalosome complex subunit 5	CSN5_HUMAN	-0.115312	0.115312	0.431777	0.333264	0.477212	94	6	-7.68176	0.923182	34	DMSO	JAMM
34 / DMSO	Q96BN8	OTULIN	Ubiquitin thioesterase otulin	OTUL_HUMAN	0.298421	0.298421	0.46276	0.346925	0.459765	94	1	22.9798	1.2298	34	DMSO	OTU
34 / DMSO	Q96BN8	OTULIN	Ubiquitin thioesterase otulin	OTUL_HUMAN	0.298421	0.298421	0.46276	0.346925	0.459765	94	1	22.9798	1.2298	34	DMSO	OTU
34 / DMSO	Q8NB14	USP38	Ubiquitin carboxyl-terminal hydrolase 38	UBP38_HUMAN	0.101497	0.101497	0.475289	0.352336	0.453043	94	17	7.2886	1.07289	34	DMSO	USP
34 / DMSO	Q8NB14	USP38	Ubiquitin carboxyl-terminal hydrolase 38	UBP38_HUMAN	0.101497	0.101497	0.475289	0.352336	0.453043	94	17	7.2886	1.07289	34	DMSO	USP
34 / DMSO	Q13107	USP4	Ubiquitin carboxyl-terminal hydrolase 4	UBP4_HUMAN	-0.0254332	0.0254332	0.53477	0.377161	0.423473	94	11	-1.74745	0.982526	34	DMSO	USP
34 / DMSO	Q13107	USP4	Ubiquitin carboxyl-terminal hydrolase 4	UBP4_HUMAN	-0.0254332	0.0254332	0.53477	0.377161	0.423473	94	11	-1.74745	0.982526	34	DMSO	USP
34 / DMSO	Q9NUU6	OTULINL	Inactive ubiquitin thioesterase OTULINL	OTULL_HUMAN	0.101869	0.101869	0.573725	0.392722	0.405915	94	4	7.31627	1.07316	34	DMSO	OTU
34 / DMSO	Q9NUU6	OTULINL	Inactive ubiquitin thioesterase OTULINL	OTULL_HUMAN	0.101869	0.101869	0.573725	0.392722	0.405915	94	4	7.31627	1.07316	34	DMSO	OTU
34 / DMSO	Q9NP73	ALG13	Putative bifunctional UDP-N-acetylglucosamine transferase and deubiquitinase ALG13	ALG13_HUMAN	0.181536	0.181536	0.576833	0.393942	0.404567	94	2	13.4091	1.13409	34	DMSO	OTU
34 / DMSO	Q9NP73	ALG13	Putative bifunctional UDP-N-acetylglucosamine transferase and deubiquitinase ALG13	ALG13_HUMAN	0.181536	0.181536	0.576833	0.393942	0.404567	94	2	13.4091	1.13409	34	DMSO	OTU
34 / DMSO	P51784	USP11	Ubiquitin carboxyl-terminal hydrolase 11	UBP11_HUMAN	0.0319154	0.0319154	0.844728	0.487537	0.311992	94	20	2.23686	1.02237	34	DMSO	USP
34 / DMSO	P51784	USP11	Ubiquitin carboxyl-terminal hydrolase 11	UBP11_HUMAN	0.0319154	0.0319154	0.844728	0.487537	0.311992	94	20	2.23686	1.02237	34	DMSO	USP
34 / DMSO	Q9Y5T5	USP16	Ubiquitin carboxyl-terminal hydrolase 16	UBP16_HUMAN	0.00729838	0.00729838	0.922534	0.510851	0.291705	94	9	0.507167	1.00507	34	DMSO	USP
34 / DMSO	Q9Y5T5	USP16	Ubiquitin carboxyl-terminal hydrolase 16	UBP16_HUMAN	0.00729838	0.00729838	0.922534	0.510851	0.291705	94	9	0.507167	1.00507	34	DMSO	USP
34 / DMSO	P62068	USP46	Ubiquitin carboxyl-terminal hydrolase 46	UBP46_HUMAN	-0.0216014	0.0216014	0.940955	0.516124	0.287246	94	6	-1.48614	0.985139	34	DMSO	USP
34 / DMSO	P62068	USP46	Ubiquitin carboxyl-terminal hydrolase 46	UBP46_HUMAN	-0.0216014	0.0216014	0.940955	0.516124	0.287246	94	6	-1.48614	0.985139	34	DMSO	USP
34 / DMSO	P45974	USP5	Ubiquitin carboxyl-terminal hydrolase 5	UBP5_HUMAN	-0.0492844	0.0492844	0.994235	0.530897	0.27499	94	40	-3.35845	0.966416	34	DMSO	USP
34 / DMSO	P45974	USP5	Ubiquitin carboxyl-terminal hydrolase 5	UBP5_HUMAN	-0.0492844	0.0492844	0.994235	0.530897	0.27499	94	40	-3.35845	0.966416	34	DMSO	USP
35 / DMSO	Q92560	BAP1	Ubiquitin carboxyl-terminal hydrolase BAP1	BAP1_HUMAN	-3.50678	3.50678	2.35618e-66	1.23992e-60	59.9066	94	21	-91.2026	0.0879739	35	DMSO	UCH	y
35 / DMSO	P09936	UCHL1	Ubiquitin carboxyl-terminal hydrolase isozyme L1	UCHL1_HUMAN	-1.171	1.171	2.09235e-25	3.62646e-21	20.4405	94	14	-55.5886	0.444114	35	DMSO	UCH	y
35 / DMSO	Q6GQQ9	OTUD7B	OTU domain-containing protein 7B	OTU7B_HUMAN	-0.843605	0.843605	2.94538e-20	3.12108e-16	15.5057	94	35	-44.2751	0.557249	35	DMSO	OTU
35 / DMSO	Q96RU2	USP28	Ubiquitin carboxyl-terminal hydrolase 28	UBP28_HUMAN	-1.55646	1.55646	1.95885e-11	6.93882e-08	7.15871	94	32	-66.0016	0.339984	35	DMSO	USP	y
35 / DMSO	Q86UV5	USP48	Ubiquitin carboxyl-terminal hydrolase 48	UBP48_HUMAN	-0.558369	0.558369	1.83201e-07	0.000149591	3.82509	94	11	-32.0931	0.679069	35	DMSO	USP
35 / DMSO	Q5T2D3	OTUD3	OTU domain-containing protein 3	OTUD3_HUMAN	-0.409698	0.409698	1.30938e-06	0.000558895	3.25267	94	8	-24.7219	0.752781	35	DMSO	OTU
35 / DMSO	P40818	USP8	Ubiquitin carboxyl-terminal hydrolase 8	UBP8_HUMAN	-0.2626	0.2626	9.44355e-06	0.00180622	2.74323	94	47	-16.6416	0.833584	35	DMSO	USP
35 / DMSO	Q70CQ2	USP34	Ubiquitin carboxyl-terminal hydrolase 34	UBP34_HUMAN	-0.457654	0.457654	1.50778e-05	0.00233394	2.63191	94	10	-27.1831	0.728169	35	DMSO	USP
35 / DMSO	P15374	UCHL3	Ubiquitin carboxyl-terminal hydrolase isozyme L3	UCHL3_HUMAN	-0.415637	0.415637	2.14897e-05	0.00282111	2.54958	94	14	-25.0311	0.749689	35	DMSO	UCH
35 / DMSO	Q9UHP3	USP25	Ubiquitin carboxyl-terminal hydrolase 25	UBP25_HUMAN	-1.40988	1.40988	2.66117e-05	0.00315369	2.50118	94	17	-62.3656	0.376344	35	DMSO	USP	y
35 / DMSO	Q93008	USP9X	Probable ubiquitin carboxyl-terminal hydrolase FAF-X	USP9X_HUMAN	-0.373811	0.373811	7.70432e-05	0.00539074	2.26835	94	95	-22.8259	0.771741	35	DMSO	USP
35 / DMSO	Q14694	USP10	Ubiquitin carboxyl-terminal hydrolase 10	UBP10_HUMAN	-0.389683	0.389683	9.32732e-05	0.00591814	2.22781	94	11	-23.6703	0.763297	35	DMSO	USP
35 / DMSO	Q93009	USP7	Ubiquitin carboxyl-terminal hydrolase 7	UBP7_HUMAN	-0.537177	0.537177	0.000379104	0.0113972	1.9432	94	61	-31.0882	0.689118	35	DMSO	USP
35 / DMSO	O75604	USP2	Ubiquitin carboxyl-terminal hydrolase 2	UBP2_HUMAN	-0.747778	0.747778	0.000411091	0.0118195	1.9274	94	1	-40.448	0.59552	35	DMSO	USP
35 / DMSO	P51665	PSMD7	26S proteasome non-ATPase regulatory subunit 7	PSMD7_HUMAN	-0.208647	0.208647	0.000504708	0.0129587	1.88744	94	11	-13.4652	0.865348	35	DMSO	JAMM
35 / DMSO	Q96JH7	VCPIP1	Deubiquitinating protein VCPIP1	VCIP1_HUMAN	-1.52472	1.52472	0.000635082	0.0143478	1.84321	94	18	-65.2452	0.347548	35	DMSO	OTU	y
35 / DMSO	O00507	USP9Y	Probable ubiquitin carboxyl-terminal hydrolase FAF-Y	USP9Y_HUMAN	-0.612259	0.612259	0.000684023	0.0148253	1.829	94	3	-34.5828	0.654172	35	DMSO	USP
35 / DMSO	O00303	EIF3F	Eukaryotic translation initiation factor 3 subunit F	EIF3F_HUMAN	-0.245548	0.245548	0.00108198	0.0181327	1.74154	94	9	-15.6505	0.843495	35	DMSO	JAMM
35 / DMSO	P51784	USP11	Ubiquitin carboxyl-terminal hydrolase 11	UBP11_HUMAN	-0.335019	0.335019	0.00130357	0.0196687	1.70622	94	20	-20.7227	0.792773	35	DMSO	USP
35 / DMSO	P54578	USP14	Ubiquitin carboxyl-terminal hydrolase 14	UBP14_HUMAN	-0.686516	0.686516	0.00130876	0.0197029	1.70547	94	9	-37.8648	0.621352	35	DMSO	USP
35 / DMSO	Q9UK80	USP21	Ubiquitin carboxyl-terminal hydrolase 21	UBP21_HUMAN	-1.37166	1.37166	0.00188445	0.0230847	1.63668	94	1	-61.3554	0.386446	35	DMSO	USP
35 / DMSO	Q4G0A6	MINDY4	Probable ubiquitin carboxyl-terminal hydrolase MINDY-4	MINY4_HUMAN	-1.07134	1.07134	0.00222012	0.0247888	1.60574	94	1	-52.4123	0.475877	35	DMSO	MINDY
35 / DMSO	Q13107	USP4	Ubiquitin carboxyl-terminal hydrolase 4	UBP4_HUMAN	-0.442602	0.442602	0.00279649	0.0273918	1.56238	94	11	-26.4194	0.735806	35	DMSO	USP
35 / DMSO	Q9Y5K5	UCHL5	Ubiquitin carboxyl-terminal hydrolase isozyme L5	UCHL5_HUMAN	-0.567809	0.567809	0.00281228	0.0274577	1.56134	94	20	-32.5359	0.674641	35	DMSO	UCH
35 / DMSO	Q96G74	OTUD5	OTU domain-containing protein 5	OTUD5_HUMAN	-0.832927	0.832927	0.00317473	0.0289399	1.5385	94	2	-43.8611	0.561389	35	DMSO	OTU
35 / DMSO	Q9UPU5	USP24	Ubiquitin carboxyl-terminal hydrolase 24	UBP24_HUMAN	-0.729007	0.729007	0.00344911	0.0299976	1.52291	94	50	-39.6681	0.603319	35	DMSO	USP
35 / DMSO	Q8N6M0	OTUD6B	Deubiquitinase OTUD6B	OTU6B_HUMAN	-0.559555	0.559555	0.00352312	0.0302764	1.5189	94	12	-32.1489	0.678511	35	DMSO	OTU
35 / DMSO	Q8NB14	USP38	Ubiquitin carboxyl-terminal hydrolase 38	UBP38_HUMAN	-0.159183	0.159183	0.00393787	0.031775	1.49791	94	17	-10.4468	0.895532	35	DMSO	USP
35 / DMSO	Q9UPT9	USP22	Ubiquitin carboxyl-terminal hydrolase 22	UBP22_HUMAN	-0.269729	0.269729	0.00480693	0.0346584	1.46019	94	3	-17.0525	0.829475	35	DMSO	USP
35 / DMSO	Q5VVQ6	YOD1	Ubiquitin thioesterase OTU1	OTU1_HUMAN	-0.599409	0.599409	0.00800313	0.0433506	1.36301	94	10	-33.9976	0.660024	35	DMSO	OTU
35 / DMSO	Q01804	OTUD4	OTU domain-containing protein 4	OTUD4_HUMAN	-0.598349	0.598349	0.00872521	0.0450436	1.34637	94	27	-33.9491	0.660509	35	DMSO	OTU
35 / DMSO	Q96BN8	OTULIN	Ubiquitin thioesterase otulin	OTUL_HUMAN	-0.48951	0.48951	0.0116536	0.0512763	1.29008	94	1	-28.7733	0.712267	35	DMSO	OTU
35 / DMSO	P62068	USP46	Ubiquitin carboxyl-terminal hydrolase 46	UBP46_HUMAN	-0.455599	0.455599	0.0125778	0.0530769	1.27509	94	6	-27.0793	0.729207	35	DMSO	USP
35 / DMSO	P45974	USP5	Ubiquitin carboxyl-terminal hydrolase 5	UBP5_HUMAN	-0.35264	0.35264	0.0158536	0.0589792	1.2293	94	40	-21.685	0.78315	35	DMSO	USP
35 / DMSO	Q96K76	USP47	Ubiquitin carboxyl-terminal hydrolase 47	UBP47_HUMAN	-0.822696	0.822696	0.0176061	0.0619018	1.2083	94	3	-43.4615	0.565385	35	DMSO	USP
35 / DMSO	P54252	ATXN3	Ataxin-3	ATX3_HUMAN	-0.54809	0.54809	0.0211167	0.0673678	1.17155	94	4	-31.6075	0.683925	35	DMSO	MJD
35 / DMSO	Q96FW1	OTUB1	Ubiquitin thioesterase OTUB1	OTUB1_HUMAN	-0.22987	0.22987	0.0220073	0.0686873	1.16312	94	7	-14.7289	0.852711	35	DMSO	OTU
35 / DMSO	Q9Y4E8	USP15	Ubiquitin carboxyl-terminal hydrolase 15	UBP15_HUMAN	-0.203444	0.203444	0.0283869	0.0774953	1.11072	94	39	-13.1525	0.868475	35	DMSO	USP
35 / DMSO	Q9NP73	ALG13	Putative bifunctional UDP-N-acetylglucosamine transferase and deubiquitinase ALG13	ALG13_HUMAN	0.0947225	0.0947225	0.0454573	0.0975084	1.01096	94	2	6.786	1.06786	35	DMSO	OTU
35 / DMSO	Q9UGI0	ZRANB1	Ubiquitin thioesterase ZRANB1	ZRAN1_HUMAN	-0.448652	0.448652	0.0479539	0.100146	0.999367	94	5	-26.7273	0.732727	35	DMSO	OTU
35 / DMSO	O94966	USP19	Ubiquitin carboxyl-terminal hydrolase 19	UBP19_HUMAN	-0.203202	0.203202	0.0581536	0.110374	0.957133	94	22	-13.1379	0.868621	35	DMSO	USP
35 / DMSO	Q9P2H5	USP35	Ubiquitin carboxyl-terminal hydrolase 35	UBP35_HUMAN	-0.294626	0.294626	0.0661651	0.117898	0.928493	94	8	-18.4716	0.815284	35	DMSO	USP
35 / DMSO	Q8TE49	OTUD7A	OTU domain-containing protein 7A	OTU7A_HUMAN	-0.570154	0.570154	0.107836	0.152382	0.817067	94	3	-32.6455	0.673545	35	DMSO	OTU
35 / DMSO	Q9Y5T5	USP16	Ubiquitin carboxyl-terminal hydrolase 16	UBP16_HUMAN	-0.043374	0.043374	0.191658	0.209022	0.679807	94	9	-2.96171	0.970383	35	DMSO	USP
35 / DMSO	Q9P275	USP36	Ubiquitin carboxyl-terminal hydrolase 36	UBP36_HUMAN	-0.100244	0.100244	0.207308	0.218489	0.66057	94	3	-6.71246	0.932875	35	DMSO	USP
35 / DMSO	Q9H9J4	USP42	Ubiquitin carboxyl-terminal hydrolase 42	UBP42_HUMAN	0.248272	0.248272	0.222183	0.227237	0.64352	94	2	18.7783	1.18778	35	DMSO	USP
35 / DMSO	Q6P2Q9	PRPF8	Pre-mRNA-processing-splicing factor 8	PRP8_HUMAN	-0.000104889	0.000104889	0.283795	0.261369	0.582745	94	69	-0.00727009	0.999927	35	DMSO	JAMM
35 / DMSO	Q53GS9	USP39	U4/U6.U5 tri-snRNP-associated protein 2	SNUT2_HUMAN	0.198665	0.198665	0.352219	0.296124	0.528526	94	10	14.7636	1.14764	35	DMSO	USP
35 / DMSO	O00487	PSMD14	26S proteasome non-ATPase regulatory subunit 14	PSDE_HUMAN	-0.101865	0.101865	0.396814	0.317328	0.498491	94	7	-6.81723	0.931828	35	DMSO	JAMM
35 / DMSO	Q70EL1	USP54	Inactive ubiquitin carboxyl-terminal hydrolase 54	UBP54_HUMAN	-0.00643138	0.00643138	0.421824	0.328786	0.483087	94	3	-0.444797	0.995552	35	DMSO	USP
35 / DMSO	Q92905	COPS5	COP9 signalosome complex subunit 5	CSN5_HUMAN	-0.0406728	0.0406728	0.77402	0.464875	0.332663	94	6	-2.77985	0.972201	35	DMSO	JAMM
35 / DMSO	Q9NUU6	OTULINL	Inactive ubiquitin thioesterase OTULINL	OTULL_HUMAN	-0.0978769	0.0978769	0.847859	0.488505	0.311131	94	4	-6.55929	0.934407	35	DMSO	OTU
35 / DMSO	O15372	EIF3H	Eukaryotic translation initiation factor 3 subunit H	EIF3H_HUMAN	0.0184696	0.0184696	0.85318	0.490148	0.309673	94	13	1.28844	1.01288	35	DMSO	JAMM
36 / DMSO	Q96K76	USP47	Ubiquitin carboxyl-terminal hydrolase 47	UBP47_HUMAN	-0.458064	0.458064	1.11457e-05	0.00198021	2.70329	94	3	-27.2037	0.727963	36	DMSO	USP
36 / DMSO	P09936	UCHL1	Ubiquitin carboxyl-terminal hydrolase isozyme L1	UCHL1_HUMAN	-1.2196	1.2196	2.26318e-05	0.00289863	2.53781	94	14	-57.0599	0.429401	36	DMSO	UCH	y
36 / DMSO	Q92560	BAP1	Ubiquitin carboxyl-terminal hydrolase BAP1	BAP1_HUMAN	-0.549041	0.549041	0.000340511	0.0108567	1.9643	94	21	-31.6526	0.683474	36	DMSO	UCH
36 / DMSO	P15374	UCHL3	Ubiquitin carboxyl-terminal hydrolase isozyme L3	UCHL3_HUMAN	0.27545	0.27545	0.00200333	0.0237048	1.62516	94	14	21.0372	1.21037	36	DMSO	UCH
36 / DMSO	O00487	PSMD14	26S proteasome non-ATPase regulatory subunit 14	PSDE_HUMAN	-0.162246	0.162246	0.00206595	0.0240248	1.61934	94	7	-10.6367	0.893633	36	DMSO	JAMM
36 / DMSO	O00507	USP9Y	Probable ubiquitin carboxyl-terminal hydrolase FAF-Y	USP9Y_HUMAN	0.382832	0.382832	0.00466329	0.0342051	1.46591	94	3	30.3899	1.3039	36	DMSO	USP
36 / DMSO	Q93009	USP7	Ubiquitin carboxyl-terminal hydrolase 7	UBP7_HUMAN	-0.206649	0.206649	0.00777907	0.0428077	1.36848	94	61	-13.3453	0.866547	36	DMSO	USP
36 / DMSO	O15372	EIF3H	Eukaryotic translation initiation factor 3 subunit H	EIF3H_HUMAN	0.0379888	0.0379888	0.0359885	0.0869166	1.0609	94	13	2.66816	1.02668	36	DMSO	JAMM
36 / DMSO	Q9NP73	ALG13	Putative bifunctional UDP-N-acetylglucosamine transferase and deubiquitinase ALG13	ALG13_HUMAN	0.148514	0.148514	0.0402565	0.0918247	1.03704	94	2	10.8427	1.10843	36	DMSO	OTU
36 / DMSO	Q5VVQ6	YOD1	Ubiquitin thioesterase OTU1	OTU1_HUMAN	0.189247	0.189247	0.0635431	0.11548	0.937495	94	10	14.0168	1.14017	36	DMSO	OTU
36 / DMSO	Q9Y5T5	USP16	Ubiquitin carboxyl-terminal hydrolase 16	UBP16_HUMAN	-0.506436	0.506436	0.0676178	0.119221	0.923649	94	9	-29.6041	0.703959	36	DMSO	USP
36 / DMSO	Q14694	USP10	Ubiquitin carboxyl-terminal hydrolase 10	UBP10_HUMAN	-0.115382	0.115382	0.0837721	0.133268	0.875274	94	11	-7.68621	0.923138	36	DMSO	USP
36 / DMSO	Q96JH7	VCPIP1	Deubiquitinating protein VCPIP1	VCIP1_HUMAN	-0.225504	0.225504	0.0907889	0.139032	0.856885	94	18	-14.4704	0.855296	36	DMSO	OTU
36 / DMSO	Q9UGI0	ZRANB1	Ubiquitin thioesterase ZRANB1	ZRAN1_HUMAN	0.144665	0.144665	0.108562	0.15293	0.815506	94	5	10.5474	1.10547	36	DMSO	OTU
36 / DMSO	Q6P2Q9	PRPF8	Pre-mRNA-processing-splicing factor 8	PRP8_HUMAN	0.16443	0.16443	0.120517	0.161801	0.791019	94	69	12.0723	1.12072	36	DMSO	JAMM
36 / DMSO	Q96FW1	OTUB1	Ubiquitin thioesterase OTUB1	OTUB1_HUMAN	0.252018	0.252018	0.125595	0.165469	0.781284	94	7	19.0871	1.19087	36	DMSO	OTU
36 / DMSO	Q9P2H5	USP35	Ubiquitin carboxyl-terminal hydrolase 35	UBP35_HUMAN	-0.137707	0.137707	0.131698	0.169807	0.770043	94	8	-9.10374	0.908963	36	DMSO	USP
36 / DMSO	P62068	USP46	Ubiquitin carboxyl-terminal hydrolase 46	UBP46_HUMAN	0.117684	0.117684	0.164512	0.191935	0.716847	94	6	8.4992	1.08499	36	DMSO	USP
36 / DMSO	Q9UPU5	USP24	Ubiquitin carboxyl-terminal hydrolase 24	UBP24_HUMAN	0.122146	0.122146	0.175924	0.199232	0.700642	94	50	8.83529	1.08835	36	DMSO	USP
36 / DMSO	Q8TE49	OTUD7A	OTU domain-containing protein 7A	OTU7A_HUMAN	-0.459723	0.459723	0.24667	0.241173	0.617671	94	3	-27.2874	0.727126	36	DMSO	OTU
36 / DMSO	P40818	USP8	Ubiquitin carboxyl-terminal hydrolase 8	UBP8_HUMAN	0.167351	0.167351	0.267615	0.252697	0.5974	94	47	12.2994	1.12299	36	DMSO	USP
36 / DMSO	Q92905	COPS5	COP9 signalosome complex subunit 5	CSN5_HUMAN	0.0301074	0.0301074	0.284102	0.261531	0.582476	94	6	2.10881	1.02109	36	DMSO	JAMM
36 / DMSO	Q4G0A6	MINDY4	Probable ubiquitin carboxyl-terminal hydrolase MINDY-4	MINY4_HUMAN	0.492332	0.492332	0.298237	0.268949	0.57033	94	1	40.6717	1.40672	36	DMSO	MINDY
36 / DMSO	Q9H9J4	USP42	Ubiquitin carboxyl-terminal hydrolase 42	UBP42_HUMAN	-0.0820778	0.0820778	0.30811	0.274054	0.562164	94	2	-5.53039	0.944696	36	DMSO	USP
36 / DMSO	Q53GS9	USP39	U4/U6.U5 tri-snRNP-associated protein 2	SNUT2_HUMAN	-0.100975	0.100975	0.311822	0.275955	0.559162	94	10	-6.75976	0.932402	36	DMSO	USP
36 / DMSO	O00303	EIF3F	Eukaryotic translation initiation factor 3 subunit F	EIF3F_HUMAN	0.0108739	0.0108739	0.338366	0.289318	0.538624	94	9	0.756567	1.00757	36	DMSO	JAMM
36 / DMSO	O94966	USP19	Ubiquitin carboxyl-terminal hydrolase 19	UBP19_HUMAN	0.094902	0.094902	0.376965	0.308021	0.511419	94	22	6.79928	1.06799	36	DMSO	USP
36 / DMSO	Q96RU2	USP28	Ubiquitin carboxyl-terminal hydrolase 28	UBP28_HUMAN	-0.110477	0.110477	0.37751	0.308279	0.511056	94	32	-7.3718	0.926282	36	DMSO	USP
36 / DMSO	Q9UK80	USP21	Ubiquitin carboxyl-terminal hydrolase 21	UBP21_HUMAN	-0.0422859	0.0422859	0.392242	0.315203	0.50141	94	1	-2.88849	0.971115	36	DMSO	USP
36 / DMSO	Q9UPT9	USP22	Ubiquitin carboxyl-terminal hydrolase 22	UBP22_HUMAN	-0.0486963	0.0486963	0.406631	0.321863	0.492328	94	3	-3.31904	0.96681	36	DMSO	USP
36 / DMSO	Q9NUU6	OTULINL	Inactive ubiquitin thioesterase OTULINL	OTULL_HUMAN	-0.0372787	0.0372787	0.411215	0.323964	0.489503	94	4	-2.55086	0.974491	36	DMSO	OTU
36 / DMSO	Q6GQQ9	OTUD7B	OTU domain-containing protein 7B	OTU7B_HUMAN	-0.129489	0.129489	0.416645	0.32644	0.486197	94	35	-8.58451	0.914155	36	DMSO	OTU
36 / DMSO	Q13107	USP4	Ubiquitin carboxyl-terminal hydrolase 4	UBP4_HUMAN	0.132177	0.132177	0.474969	0.352197	0.453215	94	11	9.59463	1.09595	36	DMSO	USP
36 / DMSO	Q70EL1	USP54	Inactive ubiquitin carboxyl-terminal hydrolase 54	UBP54_HUMAN	0.0873726	0.0873726	0.497851	0.361919	0.441389	94	3	6.24335	1.06243	36	DMSO	USP
36 / DMSO	Q96G74	OTUD5	OTU domain-containing protein 5	OTUD5_HUMAN	-0.0992055	0.0992055	0.510566	0.367225	0.435068	94	2	-6.6453	0.933547	36	DMSO	OTU
36 / DMSO	Q9UHP3	USP25	Ubiquitin carboxyl-terminal hydrolase 25	UBP25_HUMAN	0.0207693	0.0207693	0.513581	0.368474	0.433593	94	17	1.45003	1.0145	36	DMSO	USP
36 / DMSO	P51784	USP11	Ubiquitin carboxyl-terminal hydrolase 11	UBP11_HUMAN	0.103708	0.103708	0.526218	0.373675	0.427506	94	20	7.45313	1.07453	36	DMSO	USP
36 / DMSO	Q9Y4E8	USP15	Ubiquitin carboxyl-terminal hydrolase 15	UBP15_HUMAN	0.092127	0.092127	0.538224	0.378561	0.421864	94	39	6.59406	1.06594	36	DMSO	USP
36 / DMSO	P51665	PSMD7	26S proteasome non-ATPase regulatory subunit 7	PSMD7_HUMAN	0.0364241	0.0364241	0.549199	0.382993	0.416809	94	11	2.55686	1.02557	36	DMSO	JAMM
36 / DMSO	Q86UV5	USP48	Ubiquitin carboxyl-terminal hydrolase 48	UBP48_HUMAN	-0.0125839	0.0125839	0.56195	0.388082	0.411077	94	11	-0.868459	0.991315	36	DMSO	USP
36 / DMSO	Q9P275	USP36	Ubiquitin carboxyl-terminal hydrolase 36	UBP36_HUMAN	-0.188861	0.188861	0.584493	0.396926	0.401291	94	3	-12.2702	0.877298	36	DMSO	USP
36 / DMSO	Q70CQ2	USP34	Ubiquitin carboxyl-terminal hydrolase 34	UBP34_HUMAN	0.218988	0.218988	0.594363	0.400746	0.39713	94	10	16.3917	1.16392	36	DMSO	USP
36 / DMSO	Q9Y5K5	UCHL5	Ubiquitin carboxyl-terminal hydrolase isozyme L5	UCHL5_HUMAN	-0.0635295	0.0635295	0.638812	0.417553	0.379288	94	20	-4.30798	0.95692	36	DMSO	UCH
36 / DMSO	P54578	USP14	Ubiquitin carboxyl-terminal hydrolase 14	UBP14_HUMAN	0.00940688	0.00940688	0.71596	0.445209	0.351436	94	9	0.654166	1.00654	36	DMSO	USP
36 / DMSO	Q01804	OTUD4	OTU domain-containing protein 4	OTUD4_HUMAN	0.0365707	0.0365707	0.782187	0.467567	0.330156	94	27	2.56729	1.02567	36	DMSO	OTU
36 / DMSO	Q93008	USP9X	Probable ubiquitin carboxyl-terminal hydrolase FAF-X	USP9X_HUMAN	-0.0136136	0.0136136	0.815869	0.478452	0.320161	94	95	-0.939182	0.990608	36	DMSO	USP
36 / DMSO	Q8N6M0	OTUD6B	Deubiquitinase OTUD6B	OTU6B_HUMAN	0.00691195	0.00691195	0.841234	0.48645	0.312961	94	12	0.48025	1.0048	36	DMSO	OTU
36 / DMSO	Q96BN8	OTULIN	Ubiquitin thioesterase otulin	OTUL_HUMAN	0.0758777	0.0758777	0.844197	0.487372	0.31214	94	1	5.40021	1.054	36	DMSO	OTU
36 / DMSO	Q8NB14	USP38	Ubiquitin carboxyl-terminal hydrolase 38	UBP38_HUMAN	-0.00745228	0.00745228	0.922876	0.510949	0.291622	94	17	-0.515221	0.994848	36	DMSO	USP
36 / DMSO	P45974	USP5	Ubiquitin carboxyl-terminal hydrolase 5	UBP5_HUMAN	0.034547	0.034547	0.934898	0.514396	0.288702	94	40	2.42351	1.02424	36	DMSO	USP
36 / DMSO	P54252	ATXN3	Ataxin-3	ATX3_HUMAN	-0.0451193	0.0451193	0.939014	0.51557	0.287712	94	4	-3.07903	0.96921	36	DMSO	MJD
36 / DMSO	Q5T2D3	OTUD3	OTU domain-containing protein 3	OTUD3_HUMAN	-0.0024242	0.0024242	0.961041	0.52178	0.282513	94	8	-0.167892	0.998321	36	DMSO	OTU
36 / DMSO	O75604	USP2	Ubiquitin carboxyl-terminal hydrolase 2	UBP2_HUMAN	0.00179575	0.00179575	0.987731	0.529134	0.276434	94	1	0.124549	1.00125	36	DMSO	USP
37 / DMSO	Q92560	BAP1	Ubiquitin carboxyl-terminal hydrolase BAP1	BAP1_HUMAN	-3.05353	3.05353	3.22121e-61	1.10401e-55	54.957	94	21	-87.9553	0.120447	37	DMSO	UCH	y
37 / DMSO	P09936	UCHL1	Ubiquitin carboxyl-terminal hydrolase isozyme L1	UCHL1_HUMAN	-1.35615	1.35615	4.46117e-17	3.37236e-13	12.4721	94	14	-60.9377	0.390623	37	DMSO	UCH	y
37 / DMSO	Q6GQQ9	OTUD7B	OTU domain-containing protein 7B	OTU7B_HUMAN	-0.843448	0.843448	1.0104e-09	2.35378e-06	5.62823	94	35	-44.269	0.55731	37	DMSO	OTU
37 / DMSO	Q96JH7	VCPIP1	Deubiquitinating protein VCPIP1	VCIP1_HUMAN	-1.99901	1.99901	3.38263e-09	6.59998e-06	5.18046	94	18	-74.9828	0.250172	37	DMSO	OTU	y
37 / DMSO	Q8TE49	OTUD7A	OTU domain-containing protein 7A	OTU7A_HUMAN	-0.708271	0.708271	0.000993297	0.0174664	1.7578	94	3	-38.7947	0.612053	37	DMSO	OTU
37 / DMSO	Q86UV5	USP48	Ubiquitin carboxyl-terminal hydrolase 48	UBP48_HUMAN	-0.330406	0.330406	0.00241625	0.0257118	1.58987	94	11	-20.4687	0.795313	37	DMSO	USP
37 / DMSO	Q9UGI0	ZRANB1	Ubiquitin thioesterase ZRANB1	ZRAN1_HUMAN	-0.606941	0.606941	0.00281077	0.0274514	1.56144	94	5	-34.3412	0.656588	37	DMSO	OTU
37 / DMSO	O75604	USP2	Ubiquitin carboxyl-terminal hydrolase 2	UBP2_HUMAN	-0.518527	0.518527	0.00304473	0.0284194	1.54638	94	1	-30.1916	0.698084	37	DMSO	USP
37 / DMSO	Q96RU2	USP28	Ubiquitin carboxyl-terminal hydrolase 28	UBP28_HUMAN	-0.565659	0.565659	0.00355854	0.0304083	1.51701	94	32	-32.4353	0.675647	37	DMSO	USP
37 / DMSO	Q9Y5K5	UCHL5	Ubiquitin carboxyl-terminal hydrolase isozyme L5	UCHL5_HUMAN	-0.324512	0.324512	0.00408982	0.0323042	1.49074	94	20	-20.1431	0.798569	37	DMSO	UCH
37 / DMSO	Q5T2D3	OTUD3	OTU domain-containing protein 3	OTUD3_HUMAN	-0.280853	0.280853	0.0048564	0.0348125	1.45826	94	8	-17.6896	0.823104	37	DMSO	OTU
37 / DMSO	Q93009	USP7	Ubiquitin carboxyl-terminal hydrolase 7	UBP7_HUMAN	-0.296971	0.296971	0.00780469	0.0428705	1.36784	94	61	-18.604	0.81396	37	DMSO	USP
37 / DMSO	P51665	PSMD7	26S proteasome non-ATPase regulatory subunit 7	PSMD7_HUMAN	-0.228253	0.228253	0.008466	0.0444423	1.3522	94	11	-14.6332	0.853668	37	DMSO	JAMM
37 / DMSO	Q70EL1	USP54	Inactive ubiquitin carboxyl-terminal hydrolase 54	UBP54_HUMAN	0.580836	0.580836	0.0113195	0.0506083	1.29578	94	3	49.5716	1.49572	37	DMSO	USP
37 / DMSO	Q9P2H5	USP35	Ubiquitin carboxyl-terminal hydrolase 35	UBP35_HUMAN	-0.28836	0.28836	0.0120451	0.0520462	1.28361	94	8	-18.1167	0.818833	37	DMSO	USP
37 / DMSO	Q9UK80	USP21	Ubiquitin carboxyl-terminal hydrolase 21	UBP21_HUMAN	-0.401915	0.401915	0.0208234	0.0669302	1.17438	94	1	-24.3147	0.756853	37	DMSO	USP
37 / DMSO	Q92905	COPS5	COP9 signalosome complex subunit 5	CSN5_HUMAN	0.118848	0.118848	0.0245718	0.0723497	1.14056	94	6	8.58674	1.08587	37	DMSO	JAMM
37 / DMSO	O94966	USP19	Ubiquitin carboxyl-terminal hydrolase 19	UBP19_HUMAN	-0.271778	0.271778	0.0288238	0.0780636	1.10755	94	22	-17.1702	0.828298	37	DMSO	USP
37 / DMSO	Q9UPU5	USP24	Ubiquitin carboxyl-terminal hydrolase 24	UBP24_HUMAN	-0.30046	0.30046	0.0368478	0.0879235	1.0559	94	50	-18.8007	0.811993	37	DMSO	USP
37 / DMSO	Q93008	USP9X	Probable ubiquitin carboxyl-terminal hydrolase FAF-X	USP9X_HUMAN	-0.14727	0.14727	0.0434473	0.0953486	1.02069	94	95	-9.70428	0.902957	37	DMSO	USP
37 / DMSO	P40818	USP8	Ubiquitin carboxyl-terminal hydrolase 8	UBP8_HUMAN	-0.154689	0.154689	0.0619292	0.11397	0.94321	94	47	-10.1674	0.898326	37	DMSO	USP
37 / DMSO	Q6P2Q9	PRPF8	Pre-mRNA-processing-splicing factor 8	PRP8_HUMAN	-0.215094	0.215094	0.0794265	0.129605	0.887378	94	69	-13.851	0.86149	37	DMSO	JAMM
37 / DMSO	P45974	USP5	Ubiquitin carboxyl-terminal hydrolase 5	UBP5_HUMAN	0.375576	0.375576	0.0868065	0.135783	0.867153	94	40	29.7358	1.29736	37	DMSO	USP
37 / DMSO	O00303	EIF3F	Eukaryotic translation initiation factor 3 subunit F	EIF3F_HUMAN	-0.1256	0.1256	0.149719	0.182183	0.739492	94	9	-8.33774	0.916623	37	DMSO	JAMM
37 / DMSO	Q9NP73	ALG13	Putative bifunctional UDP-N-acetylglucosamine transferase and deubiquitinase ALG13	ALG13_HUMAN	0.0125811	0.0125811	0.194515	0.210771	0.676189	94	2	0.875869	1.00876	37	DMSO	OTU
37 / DMSO	Q9Y4E8	USP15	Ubiquitin carboxyl-terminal hydrolase 15	UBP15_HUMAN	-0.0739151	0.0739151	0.213264	0.222016	0.653615	94	39	-4.99437	0.950056	37	DMSO	USP
37 / DMSO	Q01804	OTUD4	OTU domain-containing protein 4	OTUD4_HUMAN	-0.265566	0.265566	0.21409	0.222505	0.65266	94	27	-16.8128	0.831872	37	DMSO	OTU
37 / DMSO	O00507	USP9Y	Probable ubiquitin carboxyl-terminal hydrolase FAF-Y	USP9Y_HUMAN	0.0979128	0.0979128	0.224861	0.228788	0.640567	94	3	7.0224	1.07022	37	DMSO	USP
37 / DMSO	Q9UPT9	USP22	Ubiquitin carboxyl-terminal hydrolase 22	UBP22_HUMAN	-0.125748	0.125748	0.239813	0.237325	0.624656	94	3	-8.34715	0.916528	37	DMSO	USP
37 / DMSO	Q9H9J4	USP42	Ubiquitin carboxyl-terminal hydrolase 42	UBP42_HUMAN	0.271205	0.271205	0.24368	0.239502	0.620691	94	2	20.6816	1.20682	37	DMSO	USP
37 / DMSO	O00487	PSMD14	26S proteasome non-ATPase regulatory subunit 14	PSDE_HUMAN	-0.107624	0.107624	0.264125	0.250803	0.600667	94	7	-7.18848	0.928115	37	DMSO	JAMM
37 / DMSO	Q96FW1	OTUB1	Ubiquitin thioesterase OTUB1	OTUB1_HUMAN	-0.277513	0.277513	0.265626	0.25162	0.599254	94	7	-17.4988	0.825012	37	DMSO	OTU
37 / DMSO	Q8NB14	USP38	Ubiquitin carboxyl-terminal hydrolase 38	UBP38_HUMAN	-0.0864404	0.0864404	0.302542	0.271182	0.56674	94	17	-5.81563	0.941844	37	DMSO	USP
37 / DMSO	P15374	UCHL3	Ubiquitin carboxyl-terminal hydrolase isozyme L3	UCHL3_HUMAN	-0.0636084	0.0636084	0.315229	0.277693	0.556436	94	14	-4.31321	0.956868	37	DMSO	UCH
37 / DMSO	P62068	USP46	Ubiquitin carboxyl-terminal hydrolase 46	UBP46_HUMAN	0.11994	0.11994	0.318544	0.279379	0.553807	94	6	8.669	1.08669	37	DMSO	USP
37 / DMSO	O15372	EIF3H	Eukaryotic translation initiation factor 3 subunit H	EIF3H_HUMAN	-0.0113878	0.0113878	0.409111	0.323003	0.490793	94	13	-0.786238	0.992138	37	DMSO	JAMM
37 / DMSO	Q70CQ2	USP34	Ubiquitin carboxyl-terminal hydrolase 34	UBP34_HUMAN	0.112381	0.112381	0.434333	0.334402	0.475732	94	10	8.10108	1.08101	37	DMSO	USP
37 / DMSO	P51784	USP11	Ubiquitin carboxyl-terminal hydrolase 11	UBP11_HUMAN	0.0895252	0.0895252	0.456254	0.34409	0.463328	94	20	6.402	1.06402	37	DMSO	USP
37 / DMSO	Q5VVQ6	YOD1	Ubiquitin thioesterase OTU1	OTU1_HUMAN	0.157163	0.157163	0.488557	0.357995	0.446123	94	10	11.5092	1.11509	37	DMSO	OTU
37 / DMSO	Q8N6M0	OTUD6B	Deubiquitinase OTUD6B	OTU6B_HUMAN	0.00826217	0.00826217	0.509213	0.366661	0.435736	94	12	0.574333	1.00574	37	DMSO	OTU
37 / DMSO	Q96K76	USP47	Ubiquitin carboxyl-terminal hydrolase 47	UBP47_HUMAN	0.0619129	0.0619129	0.545083	0.381336	0.418692	94	3	4.38489	1.04385	37	DMSO	USP
37 / DMSO	Q9Y5T5	USP16	Ubiquitin carboxyl-terminal hydrolase 16	UBP16_HUMAN	0.0675217	0.0675217	0.566977	0.390071	0.408857	94	9	4.7915	1.04792	37	DMSO	USP
37 / DMSO	Q96BN8	OTULIN	Ubiquitin thioesterase otulin	OTUL_HUMAN	-0.0956083	0.0956083	0.616258	0.409116	0.388153	94	1	-6.41224	0.935878	37	DMSO	OTU
37 / DMSO	Q9UHP3	USP25	Ubiquitin carboxyl-terminal hydrolase 25	UBP25_HUMAN	-0.0121213	0.0121213	0.629536	0.414103	0.382892	94	17	-0.836668	0.991633	37	DMSO	USP
37 / DMSO	Q4G0A6	MINDY4	Probable ubiquitin carboxyl-terminal hydrolase MINDY-4	MINY4_HUMAN	-0.124392	0.124392	0.66607	0.427529	0.369034	94	1	-8.26096	0.91739	37	DMSO	MINDY
37 / DMSO	Q96G74	OTUD5	OTU domain-containing protein 5	OTUD5_HUMAN	0.0579223	0.0579223	0.666312	0.427618	0.368944	94	2	4.09656	1.04097	37	DMSO	OTU
37 / DMSO	Q14694	USP10	Ubiquitin carboxyl-terminal hydrolase 10	UBP10_HUMAN	-0.00649374	0.00649374	0.750319	0.456968	0.340114	94	11	-0.449101	0.995509	37	DMSO	USP
37 / DMSO	Q53GS9	USP39	U4/U6.U5 tri-snRNP-associated protein 2	SNUT2_HUMAN	0.0456412	0.0456412	0.77748	0.466017	0.331598	94	10	3.21418	1.03214	37	DMSO	USP
37 / DMSO	Q9P275	USP36	Ubiquitin carboxyl-terminal hydrolase 36	UBP36_HUMAN	0.128562	0.128562	0.801732	0.473925	0.32429	94	3	9.32036	1.0932	37	DMSO	USP
37 / DMSO	Q13107	USP4	Ubiquitin carboxyl-terminal hydrolase 4	UBP4_HUMAN	0.0604491	0.0604491	0.863014	0.493156	0.307015	94	11	4.27903	1.04279	37	DMSO	USP
37 / DMSO	P54252	ATXN3	Ataxin-3	ATX3_HUMAN	0.172791	0.172791	0.888552	0.500861	0.300283	94	4	12.7237	1.12724	37	DMSO	MJD
37 / DMSO	P54578	USP14	Ubiquitin carboxyl-terminal hydrolase 14	UBP14_HUMAN	0.0519811	0.0519811	0.918999	0.509825	0.292579	94	9	3.66875	1.03669	37	DMSO	USP
37 / DMSO	Q9NUU6	OTULINL	Inactive ubiquitin thioesterase OTULINL	OTULL_HUMAN	-0.111195	0.111195	0.971865	0.524784	0.280019	94	4	-7.41793	0.925821	37	DMSO	OTU
38 / DMSO	Q92560	BAP1	Ubiquitin carboxyl-terminal hydrolase BAP1	BAP1_HUMAN	-4.05378	4.05378	1.33139e-61	4.78388e-56	55.3202	94	21	-93.9787	0.060213	38	DMSO	UCH	y
38 / DMSO	P09936	UCHL1	Ubiquitin carboxyl-terminal hydrolase isozyme L1	UCHL1_HUMAN	-1.26188	1.26188	2.86404e-25	4.90292e-21	20.3095	94	14	-58.2999	0.417001	38	DMSO	UCH	y
38 / DMSO	Q96RU2	USP28	Ubiquitin carboxyl-terminal hydrolase 28	UBP28_HUMAN	-1.37696	1.37696	1.02086e-14	5.90754e-11	10.2286	94	32	-61.497	0.38503	38	DMSO	USP	y
38 / DMSO	Q4G0A6	MINDY4	Probable ubiquitin carboxyl-terminal hydrolase MINDY-4	MINY4_HUMAN	-1.08581	1.08581	1.05618e-12	4.64695e-09	8.33283	94	1	-52.8873	0.471127	38	DMSO	MINDY
38 / DMSO	Q9UHP3	USP25	Ubiquitin carboxyl-terminal hydrolase 25	UBP25_HUMAN	-1.73929	1.73929	6.15428e-09	1.08819e-05	4.96329	94	17	-70.0484	0.299516	38	DMSO	USP	y
38 / DMSO	Q86UV5	USP48	Ubiquitin carboxyl-terminal hydrolase 48	UBP48_HUMAN	-0.945986	0.945986	2.87298e-08	3.76079e-05	4.42472	94	11	-48.0925	0.519075	38	DMSO	USP
38 / DMSO	Q9UPU5	USP24	Ubiquitin carboxyl-terminal hydrolase 24	UBP24_HUMAN	-0.247116	0.247116	1.08627e-06	0.000496495	3.30409	94	50	-15.7421	0.842579	38	DMSO	USP
38 / DMSO	Q9UGI0	ZRANB1	Ubiquitin thioesterase ZRANB1	ZRAN1_HUMAN	-0.87023	0.87023	1.15017e-06	0.000514835	3.28833	94	5	-45.294	0.54706	38	DMSO	OTU
38 / DMSO	O94966	USP19	Ubiquitin carboxyl-terminal hydrolase 19	UBP19_HUMAN	-0.223286	0.223286	1.5356e-06	0.000617941	3.20905	94	22	-14.3388	0.856612	38	DMSO	USP
38 / DMSO	Q93008	USP9X	Probable ubiquitin carboxyl-terminal hydrolase FAF-X	USP9X_HUMAN	-0.388133	0.388133	1.78109e-05	0.00255383	2.59281	94	95	-23.5882	0.764118	38	DMSO	USP
38 / DMSO	Q6GQQ9	OTUD7B	OTU domain-containing protein 7B	OTU7B_HUMAN	-0.593805	0.593805	3.83728e-05	0.00380664	2.41946	94	35	-33.7407	0.662593	38	DMSO	OTU
38 / DMSO	Q9Y5K5	UCHL5	Ubiquitin carboxyl-terminal hydrolase isozyme L5	UCHL5_HUMAN	-0.282238	0.282238	0.000839486	0.016226	1.78979	94	20	-17.7686	0.822314	38	DMSO	UCH
38 / DMSO	O75604	USP2	Ubiquitin carboxyl-terminal hydrolase 2	UBP2_HUMAN	-1.25894	1.25894	0.00164346	0.0217517	1.66251	94	1	-58.2149	0.417851	38	DMSO	USP
38 / DMSO	Q9UK80	USP21	Ubiquitin carboxyl-terminal hydrolase 21	UBP21_HUMAN	-1.37827	1.37827	0.00168763	0.0220034	1.65751	94	1	-61.5319	0.384681	38	DMSO	USP
38 / DMSO	P54252	ATXN3	Ataxin-3	ATX3_HUMAN	-0.51098	0.51098	0.00194564	0.0234072	1.63065	94	4	-29.8254	0.701746	38	DMSO	MJD
38 / DMSO	Q96JH7	VCPIP1	Deubiquitinating protein VCPIP1	VCIP1_HUMAN	-1.2277	1.2277	0.00396445	0.0318686	1.49664	94	18	-57.3004	0.426996	38	DMSO	OTU	y
38 / DMSO	Q9NP73	ALG13	Putative bifunctional UDP-N-acetylglucosamine transferase and deubiquitinase ALG13	ALG13_HUMAN	-0.728614	0.728614	0.00507086	0.0354714	1.45012	94	2	-39.6516	0.603484	38	DMSO	OTU
38 / DMSO	Q96G74	OTUD5	OTU domain-containing protein 5	OTUD5_HUMAN	-0.613071	0.613071	0.00893934	0.0455312	1.34169	94	2	-34.6196	0.653804	38	DMSO	OTU
38 / DMSO	Q70EL1	USP54	Inactive ubiquitin carboxyl-terminal hydrolase 54	UBP54_HUMAN	0.430898	0.430898	0.0168419	0.0606425	1.21722	94	3	34.8072	1.34807	38	DMSO	USP
38 / DMSO	Q01804	OTUD4	OTU domain-containing protein 4	OTUD4_HUMAN	-0.368183	0.368183	0.020694	0.066735	1.17565	94	27	-22.5242	0.774758	38	DMSO	OTU
38 / DMSO	Q9P275	USP36	Ubiquitin carboxyl-terminal hydrolase 36	UBP36_HUMAN	0.166078	0.166078	0.0211681	0.0674448	1.17105	94	3	12.2004	1.122	38	DMSO	USP
38 / DMSO	P15374	UCHL3	Ubiquitin carboxyl-terminal hydrolase isozyme L3	UCHL3_HUMAN	0.206136	0.206136	0.0264317	0.0748996	1.12552	94	14	15.3595	1.15359	38	DMSO	UCH
38 / DMSO	Q9Y4E8	USP15	Ubiquitin carboxyl-terminal hydrolase 15	UBP15_HUMAN	-0.135646	0.135646	0.0333638	0.083771	1.07691	94	39	-8.97377	0.910262	38	DMSO	USP
38 / DMSO	Q6P2Q9	PRPF8	Pre-mRNA-processing-splicing factor 8	PRP8_HUMAN	-0.257336	0.257336	0.0427456	0.0945836	1.02418	94	69	-16.3368	0.836632	38	DMSO	JAMM
38 / DMSO	O00487	PSMD14	26S proteasome non-ATPase regulatory subunit 14	PSDE_HUMAN	-0.1149	0.1149	0.0533738	0.105683	0.975997	94	7	-7.65539	0.923446	38	DMSO	JAMM
38 / DMSO	Q8TE49	OTUD7A	OTU domain-containing protein 7A	OTU7A_HUMAN	-0.443332	0.443332	0.0839321	0.133401	0.87484	94	3	-26.4566	0.735434	38	DMSO	OTU
38 / DMSO	Q96FW1	OTUB1	Ubiquitin thioesterase OTUB1	OTUB1_HUMAN	-0.133078	0.133078	0.0880884	0.136833	0.863809	94	7	-8.81159	0.911884	38	DMSO	OTU
38 / DMSO	Q9UPT9	USP22	Ubiquitin carboxyl-terminal hydrolase 22	UBP22_HUMAN	0.107194	0.107194	0.0909509	0.139162	0.856479	94	3	7.71312	1.07713	38	DMSO	USP
38 / DMSO	Q5VVQ6	YOD1	Ubiquitin thioesterase OTU1	OTU1_HUMAN	0.0991369	0.0991369	0.109716	0.153805	0.81303	94	10	7.11324	1.07113	38	DMSO	OTU
38 / DMSO	Q93009	USP7	Ubiquitin carboxyl-terminal hydrolase 7	UBP7_HUMAN	-0.156483	0.156483	0.134224	0.171579	0.765536	94	61	-10.279	0.89721	38	DMSO	USP
38 / DMSO	Q8N6M0	OTUD6B	Deubiquitinase OTUD6B	OTU6B_HUMAN	-0.109072	0.109072	0.155351	0.185938	0.730631	94	12	-7.28158	0.927184	38	DMSO	OTU
38 / DMSO	Q14694	USP10	Ubiquitin carboxyl-terminal hydrolase 10	UBP10_HUMAN	-0.103766	0.103766	0.17148	0.196408	0.706841	94	11	-6.93996	0.9306	38	DMSO	USP
38 / DMSO	Q9P2H5	USP35	Ubiquitin carboxyl-terminal hydrolase 35	UBP35_HUMAN	-0.192267	0.192267	0.179664	0.201588	0.695536	94	8	-12.4771	0.875229	38	DMSO	USP
38 / DMSO	Q5T2D3	OTUD3	OTU domain-containing protein 3	OTUD3_HUMAN	-0.139411	0.139411	0.197411	0.212535	0.672569	94	8	-9.21102	0.90789	38	DMSO	OTU
38 / DMSO	O15372	EIF3H	Eukaryotic translation initiation factor 3 subunit H	EIF3H_HUMAN	0.139656	0.139656	0.249059	0.242506	0.615277	94	13	10.1642	1.10164	38	DMSO	JAMM
38 / DMSO	P62068	USP46	Ubiquitin carboxyl-terminal hydrolase 46	UBP46_HUMAN	0.119115	0.119115	0.294435	0.266966	0.573543	94	6	8.60686	1.08607	38	DMSO	USP
38 / DMSO	Q9Y5T5	USP16	Ubiquitin carboxyl-terminal hydrolase 16	UBP16_HUMAN	-0.145011	0.145011	0.328437	0.284365	0.546124	94	9	-9.56276	0.904372	38	DMSO	USP
38 / DMSO	Q13107	USP4	Ubiquitin carboxyl-terminal hydrolase 4	UBP4_HUMAN	-0.0813404	0.0813404	0.333132	0.286712	0.542554	94	11	-5.48209	0.945179	38	DMSO	USP
38 / DMSO	Q53GS9	USP39	U4/U6.U5 tri-snRNP-associated protein 2	SNUT2_HUMAN	-0.186418	0.186418	0.349993	0.29504	0.530119	94	10	-12.1215	0.878785	38	DMSO	USP
38 / DMSO	O00303	EIF3F	Eukaryotic translation initiation factor 3 subunit F	EIF3F_HUMAN	-0.0106509	0.0106509	0.360518	0.30015	0.522662	94	9	-0.735542	0.992645	38	DMSO	JAMM
38 / DMSO	P40818	USP8	Ubiquitin carboxyl-terminal hydrolase 8	UBP8_HUMAN	0.0120113	0.0120113	0.366321	0.302946	0.518635	94	47	0.836038	1.00836	38	DMSO	USP
38 / DMSO	P45974	USP5	Ubiquitin carboxyl-terminal hydrolase 5	UBP5_HUMAN	0.00849599	0.00849599	0.522351	0.372091	0.429351	94	40	0.590635	1.00591	38	DMSO	USP
38 / DMSO	P51784	USP11	Ubiquitin carboxyl-terminal hydrolase 11	UBP11_HUMAN	-0.0206278	0.0206278	0.550059	0.383337	0.41642	94	20	-1.41964	0.985804	38	DMSO	USP
38 / DMSO	P54578	USP14	Ubiquitin carboxyl-terminal hydrolase 14	UBP14_HUMAN	0.0136199	0.0136199	0.562898	0.388459	0.410655	94	9	0.948528	1.00949	38	DMSO	USP
38 / DMSO	P51665	PSMD7	26S proteasome non-ATPase regulatory subunit 7	PSMD7_HUMAN	0.0407431	0.0407431	0.580358	0.395317	0.403055	94	11	2.86435	1.02864	38	DMSO	JAMM
38 / DMSO	Q92905	COPS5	COP9 signalosome complex subunit 5	CSN5_HUMAN	0.0438295	0.0438295	0.630015	0.414282	0.382704	94	6	3.08465	1.03085	38	DMSO	JAMM
38 / DMSO	Q96K76	USP47	Ubiquitin carboxyl-terminal hydrolase 47	UBP47_HUMAN	-0.0486785	0.0486785	0.743171	0.45455	0.342418	94	3	-3.31785	0.966822	38	DMSO	USP
38 / DMSO	Q9NUU6	OTULINL	Inactive ubiquitin thioesterase OTULINL	OTULL_HUMAN	-0.0732531	0.0732531	0.82792	0.482276	0.316704	94	4	-4.95077	0.950492	38	DMSO	OTU
38 / DMSO	Q96BN8	OTULIN	Ubiquitin thioesterase otulin	OTUL_HUMAN	0.129889	0.129889	0.838541	0.485608	0.313714	94	1	9.42092	1.09421	38	DMSO	OTU
38 / DMSO	Q9H9J4	USP42	Ubiquitin carboxyl-terminal hydrolase 42	UBP42_HUMAN	0.0548957	0.0548957	0.848243	0.488625	0.311025	94	2	3.8784	1.03878	38	DMSO	USP
38 / DMSO	O00507	USP9Y	Probable ubiquitin carboxyl-terminal hydrolase FAF-Y	USP9Y_HUMAN	-0.0175744	0.0175744	0.875458	0.49693	0.303705	94	3	-1.21078	0.987892	38	DMSO	USP
38 / DMSO	Q8NB14	USP38	Ubiquitin carboxyl-terminal hydrolase 38	UBP38_HUMAN	0.053182	0.053182	0.917532	0.509399	0.292942	94	17	3.75508	1.03755	38	DMSO	USP
38 / DMSO	Q70CQ2	USP34	Ubiquitin carboxyl-terminal hydrolase 34	UBP34_HUMAN	0.0382341	0.0382341	0.952744	0.519455	0.284452	94	10	2.68561	1.02686	38	DMSO	USP
39 / DMSO	P09936	UCHL1	Ubiquitin carboxyl-terminal hydrolase isozyme L1	UCHL1_HUMAN	-1.79597	1.79597	1.40891e-18	1.25481e-14	13.9014	94	14	-71.2022	0.287978	39	DMSO	UCH	y
39 / DMSO	Q93008	USP9X	Probable ubiquitin carboxyl-terminal hydrolase FAF-X	USP9X_HUMAN	-0.448782	0.448782	6.23335e-11	1.98878e-07	6.70141	94	95	-26.7339	0.732661	39	DMSO	USP
39 / DMSO	Q9H9J4	USP42	Ubiquitin carboxyl-terminal hydrolase 42	UBP42_HUMAN	-0.449481	0.449481	6.336e-11	2.01816e-07	6.69505	94	2	-26.7694	0.732306	39	DMSO	USP
39 / DMSO	Q4G0A6	MINDY4	Probable ubiquitin carboxyl-terminal hydrolase MINDY-4	MINY4_HUMAN	-1.00372	1.00372	2.37567e-10	6.60392e-07	6.1802	94	1	-50.1287	0.498713	39	DMSO	MINDY
39 / DMSO	Q8TE49	OTUD7A	OTU domain-containing protein 7A	OTU7A_HUMAN	-0.663844	0.663844	1.6332e-09	3.55748e-06	5.44886	94	3	-36.8806	0.631194	39	DMSO	OTU
39 / DMSO	Q92560	BAP1	Ubiquitin carboxyl-terminal hydrolase BAP1	BAP1_HUMAN	-0.656688	0.656688	2.65265e-08	3.53358e-05	4.45179	94	21	-36.5667	0.634333	39	DMSO	UCH
39 / DMSO	Q8N6M0	OTUD6B	Deubiquitinase OTUD6B	OTU6B_HUMAN	-0.438726	0.438726	4.37466e-08	5.20757e-05	4.28336	94	12	-26.2214	0.737786	39	DMSO	OTU
39 / DMSO	Q96RU2	USP28	Ubiquitin carboxyl-terminal hydrolase 28	UBP28_HUMAN	-0.57567	0.57567	8.77091e-07	0.000432341	3.36417	94	32	-32.9026	0.670974	39	DMSO	USP
39 / DMSO	P40818	USP8	Ubiquitin carboxyl-terminal hydrolase 8	UBP8_HUMAN	-0.28282	0.28282	3.12603e-06	0.000954182	3.02037	94	47	-17.8018	0.821982	39	DMSO	USP
39 / DMSO	Q96G74	OTUD5	OTU domain-containing protein 5	OTUD5_HUMAN	-0.562342	0.562342	3.54037e-06	0.00102779	2.9881	94	2	-32.2798	0.677202	39	DMSO	OTU
39 / DMSO	Q9Y5K5	UCHL5	Ubiquitin carboxyl-terminal hydrolase isozyme L5	UCHL5_HUMAN	-0.323775	0.323775	2.25184e-05	0.00289089	2.53897	94	20	-20.1023	0.798977	39	DMSO	UCH
39 / DMSO	O00507	USP9Y	Probable ubiquitin carboxyl-terminal hydrolase FAF-Y	USP9Y_HUMAN	-0.298012	0.298012	2.72749e-05	0.00319419	2.49564	94	3	-18.6628	0.813372	39	DMSO	USP
39 / DMSO	P54578	USP14	Ubiquitin carboxyl-terminal hydrolase 14	UBP14_HUMAN	-0.620611	0.620611	5.06869e-05	0.00438267	2.35826	94	9	-34.9604	0.650396	39	DMSO	USP
39 / DMSO	P51665	PSMD7	26S proteasome non-ATPase regulatory subunit 7	PSMD7_HUMAN	-0.238965	0.238965	6.376e-05	0.00491251	2.3087	94	11	-15.2647	0.847353	39	DMSO	JAMM
39 / DMSO	Q6GQQ9	OTUD7B	OTU domain-containing protein 7B	OTU7B_HUMAN	-0.732389	0.732389	0.000117054	0.00660167	2.18035	94	35	-39.8094	0.601906	39	DMSO	OTU
39 / DMSO	Q9UPU5	USP24	Ubiquitin carboxyl-terminal hydrolase 24	UBP24_HUMAN	-0.347579	0.347579	0.000248141	0.00939337	2.02718	94	50	-21.4098	0.785902	39	DMSO	USP
39 / DMSO	O94966	USP19	Ubiquitin carboxyl-terminal hydrolase 19	UBP19_HUMAN	-0.319686	0.319686	0.00068117	0.014798	1.8298	94	22	-19.8756	0.801244	39	DMSO	USP
39 / DMSO	Q9UK80	USP21	Ubiquitin carboxyl-terminal hydrolase 21	UBP21_HUMAN	-0.533807	0.533807	0.00159271	0.0214566	1.66844	94	1	-30.927	0.69073	39	DMSO	USP
39 / DMSO	Q9P2H5	USP35	Ubiquitin carboxyl-terminal hydrolase 35	UBP35_HUMAN	-0.393617	0.393617	0.00159524	0.0214717	1.66813	94	8	-23.8781	0.761219	39	DMSO	USP
39 / DMSO	Q9UHP3	USP25	Ubiquitin carboxyl-terminal hydrolase 25	UBP25_HUMAN	-0.369606	0.369606	0.00168237	0.0219738	1.65809	94	17	-22.6006	0.773994	39	DMSO	USP
39 / DMSO	Q9Y4E8	USP15	Ubiquitin carboxyl-terminal hydrolase 15	UBP15_HUMAN	-0.350058	0.350058	0.00198982	0.023636	1.62643	94	39	-21.5447	0.784553	39	DMSO	USP
39 / DMSO	Q8NB14	USP38	Ubiquitin carboxyl-terminal hydrolase 38	UBP38_HUMAN	-0.251848	0.251848	0.00220937	0.0247366	1.60666	94	17	-16.018	0.83982	39	DMSO	USP
39 / DMSO	P62068	USP46	Ubiquitin carboxyl-terminal hydrolase 46	UBP46_HUMAN	-0.111149	0.111149	0.00226315	0.0249963	1.60213	94	6	-7.41498	0.92585	39	DMSO	USP
39 / DMSO	Q01804	OTUD4	OTU domain-containing protein 4	OTUD4_HUMAN	-0.404481	0.404481	0.00238316	0.0255597	1.59244	94	27	-24.4492	0.755508	39	DMSO	OTU
39 / DMSO	Q6P2Q9	PRPF8	Pre-mRNA-processing-splicing factor 8	PRP8_HUMAN	-0.175058	0.175058	0.0046225	0.0340745	1.46757	94	69	-11.4268	0.885732	39	DMSO	JAMM
39 / DMSO	Q53GS9	USP39	U4/U6.U5 tri-snRNP-associated protein 2	SNUT2_HUMAN	-0.281347	0.281347	0.00591222	0.0379348	1.42096	94	10	-17.7178	0.822822	39	DMSO	USP
39 / DMSO	Q86UV5	USP48	Ubiquitin carboxyl-terminal hydrolase 48	UBP48_HUMAN	-0.542887	0.542887	0.0060594	0.0383471	1.41627	94	11	-31.3604	0.686396	39	DMSO	USP
39 / DMSO	Q70EL1	USP54	Inactive ubiquitin carboxyl-terminal hydrolase 54	UBP54_HUMAN	0.788096	0.788096	0.00752269	0.0421774	1.37492	94	3	72.6794	1.72679	39	DMSO	USP
39 / DMSO	Q13107	USP4	Ubiquitin carboxyl-terminal hydrolase 4	UBP4_HUMAN	-0.206756	0.206756	0.0078035	0.0428676	1.36787	94	11	-13.3516	0.866484	39	DMSO	USP
39 / DMSO	Q93009	USP7	Ubiquitin carboxyl-terminal hydrolase 7	UBP7_HUMAN	-0.333456	0.333456	0.0119497	0.0518605	1.28516	94	61	-20.6367	0.793633	39	DMSO	USP
39 / DMSO	O00487	PSMD14	26S proteasome non-ATPase regulatory subunit 14	PSDE_HUMAN	-0.26225	0.26225	0.0209576	0.0671303	1.17308	94	7	-16.6213	0.833787	39	DMSO	JAMM
39 / DMSO	P51784	USP11	Ubiquitin carboxyl-terminal hydrolase 11	UBP11_HUMAN	-0.0645903	0.0645903	0.0251865	0.0732008	1.13548	94	20	-4.37832	0.956217	39	DMSO	USP
39 / DMSO	Q9UGI0	ZRANB1	Ubiquitin thioesterase ZRANB1	ZRAN1_HUMAN	-0.641749	0.641749	0.026143	0.0745079	1.1278	94	5	-35.9065	0.640935	39	DMSO	OTU
39 / DMSO	O75604	USP2	Ubiquitin carboxyl-terminal hydrolase 2	UBP2_HUMAN	-0.580102	0.580102	0.0269436	0.0755853	1.12156	94	1	-33.1084	0.668916	39	DMSO	USP
39 / DMSO	Q96JH7	VCPIP1	Deubiquitinating protein VCPIP1	VCIP1_HUMAN	-0.367699	0.367699	0.0278094	0.0767366	1.115	94	18	-22.4982	0.775018	39	DMSO	OTU
39 / DMSO	Q5T2D3	OTUD3	OTU domain-containing protein 3	OTUD3_HUMAN	-0.268475	0.268475	0.0321381	0.0822633	1.08479	94	8	-16.9803	0.830197	39	DMSO	OTU
39 / DMSO	O15372	EIF3H	Eukaryotic translation initiation factor 3 subunit H	EIF3H_HUMAN	-0.0826306	0.0826306	0.0417327	0.0934674	1.02934	94	13	-5.56658	0.944334	39	DMSO	JAMM
39 / DMSO	Q96K76	USP47	Ubiquitin carboxyl-terminal hydrolase 47	UBP47_HUMAN	-0.301352	0.301352	0.0507785	0.103058	0.98692	94	3	-18.8508	0.811492	39	DMSO	USP
39 / DMSO	P15374	UCHL3	Ubiquitin carboxyl-terminal hydrolase isozyme L3	UCHL3_HUMAN	-0.190469	0.190469	0.0737022	0.124651	0.904304	94	14	-12.3679	0.876321	39	DMSO	UCH
39 / DMSO	Q9NUU6	OTULINL	Inactive ubiquitin thioesterase OTULINL	OTULL_HUMAN	0.395354	0.395354	0.082655	0.132334	0.878328	94	4	31.5266	1.31527	39	DMSO	OTU
39 / DMSO	Q96BN8	OTULIN	Ubiquitin thioesterase otulin	OTUL_HUMAN	-0.489297	0.489297	0.0950229	0.142431	0.846397	94	1	-28.7628	0.712372	39	DMSO	OTU
39 / DMSO	Q96FW1	OTUB1	Ubiquitin thioesterase OTUB1	OTUB1_HUMAN	-0.322802	0.322802	0.125438	0.165356	0.78158	94	7	-20.0485	0.799515	39	DMSO	OTU
39 / DMSO	Q70CQ2	USP34	Ubiquitin carboxyl-terminal hydrolase 34	UBP34_HUMAN	-0.10058	0.10058	0.144819	0.178877	0.747445	94	10	-6.73419	0.932658	39	DMSO	USP
39 / DMSO	Q9Y5T5	USP16	Ubiquitin carboxyl-terminal hydrolase 16	UBP16_HUMAN	0.230327	0.230327	0.153068	0.184422	0.734187	94	9	17.3101	1.1731	39	DMSO	USP
39 / DMSO	Q14694	USP10	Ubiquitin carboxyl-terminal hydrolase 10	UBP10_HUMAN	-0.111905	0.111905	0.156352	0.186599	0.72909	94	11	-7.46349	0.925365	39	DMSO	USP
39 / DMSO	P54252	ATXN3	Ataxin-3	ATX3_HUMAN	-0.269208	0.269208	0.161187	0.189774	0.721763	94	4	-17.0225	0.829775	39	DMSO	MJD
39 / DMSO	Q5VVQ6	YOD1	Ubiquitin thioesterase OTU1	OTU1_HUMAN	-0.06288	0.06288	0.167461	0.193839	0.71256	94	10	-4.26489	0.957351	39	DMSO	OTU
39 / DMSO	O00303	EIF3F	Eukaryotic translation initiation factor 3 subunit F	EIF3F_HUMAN	-0.182406	0.182406	0.18764	0.20655	0.684975	94	9	-11.8768	0.881232	39	DMSO	JAMM
39 / DMSO	Q9UPT9	USP22	Ubiquitin carboxyl-terminal hydrolase 22	UBP22_HUMAN	0.112471	0.112471	0.207812	0.21879	0.659973	94	3	8.10782	1.08108	39	DMSO	USP
39 / DMSO	Q9P275	USP36	Ubiquitin carboxyl-terminal hydrolase 36	UBP36_HUMAN	-0.223791	0.223791	0.298259	0.26896	0.570312	94	3	-14.3688	0.856312	39	DMSO	USP
39 / DMSO	Q92905	COPS5	COP9 signalosome complex subunit 5	CSN5_HUMAN	0.149968	0.149968	0.344928	0.292557	0.53379	94	6	10.9545	1.10954	39	DMSO	JAMM
39 / DMSO	Q9NP73	ALG13	Putative bifunctional UDP-N-acetylglucosamine transferase and deubiquitinase ALG13	ALG13_HUMAN	0.143802	0.143802	0.649917	0.421646	0.375052	94	2	10.4813	1.10481	39	DMSO	OTU
39 / DMSO	P45974	USP5	Ubiquitin carboxyl-terminal hydrolase 5	UBP5_HUMAN	-0.0228582	0.0228582	0.671322	0.429432	0.367105	94	40	-1.57193	0.984281	39	DMSO	USP
40 / DMSO	Q92560	BAP1	Ubiquitin carboxyl-terminal hydrolase BAP1	BAP1_HUMAN	-2.75918	2.75918	2.36858e-19	2.27865e-15	14.6423	94	21	-85.2292	0.147708	40	DMSO	UCH	y
40 / DMSO	Q96JH7	VCPIP1	Deubiquitinating protein VCPIP1	VCIP1_HUMAN	-1.15842	1.15842	0.000201554	0.00853018	2.06904	94	18	-55.1999	0.448001	40	DMSO	OTU	y
40 / DMSO	Q4G0A6	MINDY4	Probable ubiquitin carboxyl-terminal hydrolase MINDY-4	MINY4_HUMAN	-1.09505	1.09505	0.000350282	0.0109943	1.95883	94	1	-53.1879	0.468121	40	DMSO	MINDY
40 / DMSO	Q9UK80	USP21	Ubiquitin carboxyl-terminal hydrolase 21	UBP21_HUMAN	-0.564451	0.564451	0.000634875	0.0143456	1.84328	94	1	-32.3787	0.676213	40	DMSO	USP
40 / DMSO	P09936	UCHL1	Ubiquitin carboxyl-terminal hydrolase isozyme L1	UCHL1_HUMAN	-1.23816	1.23816	0.000929864	0.0169699	1.77032	94	14	-57.6087	0.423913	40	DMSO	UCH	y
40 / DMSO	Q6GQQ9	OTUD7B	OTU domain-containing protein 7B	OTU7B_HUMAN	-0.596511	0.596511	0.00221972	0.024787	1.60578	94	35	-33.8648	0.661352	40	DMSO	OTU
40 / DMSO	Q9UGI0	ZRANB1	Ubiquitin thioesterase ZRANB1	ZRAN1_HUMAN	-0.683782	0.683782	0.00324216	0.0292055	1.53454	94	5	-37.7469	0.622531	40	DMSO	OTU
40 / DMSO	Q96G74	OTUD5	OTU domain-containing protein 5	OTUD5_HUMAN	-0.428875	0.428875	0.0145858	0.0567719	1.24587	94	2	-25.7159	0.742841	40	DMSO	OTU
40 / DMSO	Q6P2Q9	PRPF8	Pre-mRNA-processing-splicing factor 8	PRP8_HUMAN	-0.207925	0.207925	0.0264281	0.0748945	1.12555	94	69	-13.4219	0.865781	40	DMSO	JAMM
40 / DMSO	Q96RU2	USP28	Ubiquitin carboxyl-terminal hydrolase 28	UBP28_HUMAN	-0.556019	0.556019	0.0313052	0.0812283	1.09029	94	32	-31.9824	0.680176	40	DMSO	USP
40 / DMSO	Q96BN8	OTULIN	Ubiquitin thioesterase otulin	OTUL_HUMAN	-0.765377	0.765377	0.0315606	0.081547	1.08859	94	1	-41.17	0.5883	40	DMSO	OTU
40 / DMSO	O75604	USP2	Ubiquitin carboxyl-terminal hydrolase 2	UBP2_HUMAN	-0.362467	0.362467	0.0349445	0.0856776	1.06713	94	1	-22.2167	0.777833	40	DMSO	USP
40 / DMSO	Q14694	USP10	Ubiquitin carboxyl-terminal hydrolase 10	UBP10_HUMAN	-0.156113	0.156113	0.0397495	0.0912542	1.03975	94	11	-10.256	0.89744	40	DMSO	USP
40 / DMSO	Q9NP73	ALG13	Putative bifunctional UDP-N-acetylglucosamine transferase and deubiquitinase ALG13	ALG13_HUMAN	-0.539641	0.539641	0.047254	0.0994138	1.00255	94	2	-31.2058	0.687942	40	DMSO	OTU
40 / DMSO	Q9Y4E8	USP15	Ubiquitin carboxyl-terminal hydrolase 15	UBP15_HUMAN	-0.273075	0.273075	0.0582348	0.110452	0.956827	94	39	-17.2446	0.827554	40	DMSO	USP
40 / DMSO	P54252	ATXN3	Ataxin-3	ATX3_HUMAN	-0.29723	0.29723	0.0684968	0.12002	0.920748	94	4	-18.6186	0.813814	40	DMSO	MJD
40 / DMSO	Q8TE49	OTUD7A	OTU domain-containing protein 7A	OTU7A_HUMAN	-0.349234	0.349234	0.0838627	0.133343	0.875029	94	3	-21.4999	0.785001	40	DMSO	OTU
40 / DMSO	Q96FW1	OTUB1	Ubiquitin thioesterase OTUB1	OTUB1_HUMAN	-0.181177	0.181177	0.115241	0.157931	0.801533	94	7	-11.8017	0.881983	40	DMSO	OTU
40 / DMSO	Q01804	OTUD4	OTU domain-containing protein 4	OTUD4_HUMAN	-0.316131	0.316131	0.120828	0.162028	0.79041	94	27	-19.6779	0.803221	40	DMSO	OTU
40 / DMSO	Q9UHP3	USP25	Ubiquitin carboxyl-terminal hydrolase 25	UBP25_HUMAN	-0.362019	0.362019	0.124462	0.164656	0.783421	94	17	-22.1925	0.778075	40	DMSO	USP
40 / DMSO	Q9NUU6	OTULINL	Inactive ubiquitin thioesterase OTULINL	OTULL_HUMAN	0.30253	0.30253	0.130386	0.168883	0.772415	94	4	23.3305	1.23331	40	DMSO	OTU
40 / DMSO	P15374	UCHL3	Ubiquitin carboxyl-terminal hydrolase isozyme L3	UCHL3_HUMAN	0.226946	0.226946	0.135455	0.172436	0.763373	94	14	17.0355	1.17036	40	DMSO	UCH
40 / DMSO	P51665	PSMD7	26S proteasome non-ATPase regulatory subunit 7	PSMD7_HUMAN	-0.137627	0.137627	0.158664	0.188121	0.725563	94	11	-9.09867	0.909013	40	DMSO	JAMM
40 / DMSO	Q92905	COPS5	COP9 signalosome complex subunit 5	CSN5_HUMAN	0.170064	0.170064	0.225984	0.229437	0.639337	94	6	12.5108	1.12511	40	DMSO	JAMM
40 / DMSO	O15372	EIF3H	Eukaryotic translation initiation factor 3 subunit H	EIF3H_HUMAN	0.137788	0.137788	0.261266	0.249243	0.603378	94	13	10.0217	1.10022	40	DMSO	JAMM
40 / DMSO	Q9P275	USP36	Ubiquitin carboxyl-terminal hydrolase 36	UBP36_HUMAN	-0.311912	0.311912	0.265442	0.25152	0.599427	94	3	-19.4427	0.805573	40	DMSO	USP
40 / DMSO	P62068	USP46	Ubiquitin carboxyl-terminal hydrolase 46	UBP46_HUMAN	0.151437	0.151437	0.274749	0.256546	0.590835	94	6	11.0675	1.11067	40	DMSO	USP
40 / DMSO	Q96K76	USP47	Ubiquitin carboxyl-terminal hydrolase 47	UBP47_HUMAN	-0.193128	0.193128	0.277964	0.258264	0.587937	94	3	-12.5293	0.874707	40	DMSO	USP
40 / DMSO	Q9H9J4	USP42	Ubiquitin carboxyl-terminal hydrolase 42	UBP42_HUMAN	-0.104665	0.104665	0.287343	0.263243	0.579643	94	2	-6.99792	0.930021	40	DMSO	USP
40 / DMSO	Q70EL1	USP54	Inactive ubiquitin carboxyl-terminal hydrolase 54	UBP54_HUMAN	0.396374	0.396374	0.302561	0.271191	0.566725	94	3	31.6195	1.3162	40	DMSO	USP
40 / DMSO	Q9UPU5	USP24	Ubiquitin carboxyl-terminal hydrolase 24	UBP24_HUMAN	-0.154454	0.154454	0.35088	0.295473	0.529482	94	50	-10.1528	0.898472	40	DMSO	USP
40 / DMSO	O00303	EIF3F	Eukaryotic translation initiation factor 3 subunit F	EIF3F_HUMAN	-0.18555	0.18555	0.358999	0.299417	0.523723	94	9	-12.0686	0.879314	40	DMSO	JAMM
40 / DMSO	O00507	USP9Y	Probable ubiquitin carboxyl-terminal hydrolase FAF-Y	USP9Y_HUMAN	0.176271	0.176271	0.361602	0.300676	0.521902	94	3	12.996	1.12996	40	DMSO	USP
40 / DMSO	Q86UV5	USP48	Ubiquitin carboxyl-terminal hydrolase 48	UBP48_HUMAN	-0.0573035	0.0573035	0.403104	0.320235	0.494531	94	11	-3.89413	0.961059	40	DMSO	USP
40 / DMSO	Q13107	USP4	Ubiquitin carboxyl-terminal hydrolase 4	UBP4_HUMAN	-0.0159275	0.0159275	0.407357	0.322197	0.491879	94	11	-1.09794	0.989021	40	DMSO	USP
40 / DMSO	Q9Y5T5	USP16	Ubiquitin carboxyl-terminal hydrolase 16	UBP16_HUMAN	-0.132721	0.132721	0.471632	0.350761	0.454988	94	9	-8.78905	0.91211	40	DMSO	USP
40 / DMSO	P51784	USP11	Ubiquitin carboxyl-terminal hydrolase 11	UBP11_HUMAN	-0.104108	0.104108	0.490654	0.358882	0.445048	94	20	-6.96202	0.93038	40	DMSO	USP
40 / DMSO	Q5T2D3	OTUD3	OTU domain-containing protein 3	OTUD3_HUMAN	-0.0819116	0.0819116	0.522801	0.372276	0.429135	94	8	-5.51951	0.944805	40	DMSO	OTU
40 / DMSO	Q9UPT9	USP22	Ubiquitin carboxyl-terminal hydrolase 22	UBP22_HUMAN	-0.171295	0.171295	0.55419	0.384991	0.41455	94	3	-11.1955	0.888045	40	DMSO	USP
40 / DMSO	P45974	USP5	Ubiquitin carboxyl-terminal hydrolase 5	UBP5_HUMAN	0.10048	0.10048	0.568432	0.390642	0.408221	94	40	7.21298	1.07213	40	DMSO	USP
40 / DMSO	Q9P2H5	USP35	Ubiquitin carboxyl-terminal hydrolase 35	UBP35_HUMAN	0.0328249	0.0328249	0.664571	0.426986	0.369587	94	8	2.30133	1.02301	40	DMSO	USP
40 / DMSO	P54578	USP14	Ubiquitin carboxyl-terminal hydrolase 14	UBP14_HUMAN	-0.167273	0.167273	0.676773	0.431393	0.365127	94	9	-10.9476	0.890524	40	DMSO	USP
40 / DMSO	Q93008	USP9X	Probable ubiquitin carboxyl-terminal hydrolase FAF-X	USP9X_HUMAN	0.0745068	0.0745068	0.717767	0.445837	0.350824	94	95	5.3001	1.053	40	DMSO	USP
40 / DMSO	Q9Y5K5	UCHL5	Ubiquitin carboxyl-terminal hydrolase isozyme L5	UCHL5_HUMAN	-0.0221056	0.0221056	0.823064	0.480737	0.318092	94	20	-1.52056	0.984794	40	DMSO	UCH
40 / DMSO	P40818	USP8	Ubiquitin carboxyl-terminal hydrolase 8	UBP8_HUMAN	-0.0485706	0.0485706	0.830693	0.483148	0.315919	94	47	-3.31062	0.966894	40	DMSO	USP
40 / DMSO	Q8N6M0	OTUD6B	Deubiquitinase OTUD6B	OTU6B_HUMAN	-0.0395525	0.0395525	0.849617	0.489048	0.310648	94	12	-2.70433	0.972957	40	DMSO	OTU
40 / DMSO	Q93009	USP7	Ubiquitin carboxyl-terminal hydrolase 7	UBP7_HUMAN	-0.0690098	0.0690098	0.852942	0.490074	0.309738	94	61	-4.67079	0.953292	40	DMSO	USP
40 / DMSO	O94966	USP19	Ubiquitin carboxyl-terminal hydrolase 19	UBP19_HUMAN	-0.000373441	0.000373441	0.883513	0.499356	0.30159	94	22	-0.0258816	0.999741	40	DMSO	USP
40 / DMSO	Q53GS9	USP39	U4/U6.U5 tri-snRNP-associated protein 2	SNUT2_HUMAN	-0.114291	0.114291	0.889167	0.501045	0.300124	94	10	-7.61636	0.923836	40	DMSO	USP
40 / DMSO	Q5VVQ6	YOD1	Ubiquitin thioesterase OTU1	OTU1_HUMAN	-0.0323976	0.0323976	0.910691	0.507402	0.294648	94	10	-2.2206	0.977794	40	DMSO	OTU
40 / DMSO	O00487	PSMD14	26S proteasome non-ATPase regulatory subunit 14	PSDE_HUMAN	-0.0794512	0.0794512	0.931009	0.513285	0.289641	94	7	-5.35824	0.946418	40	DMSO	JAMM
40 / DMSO	Q70CQ2	USP34	Ubiquitin carboxyl-terminal hydrolase 34	UBP34_HUMAN	-0.0351143	0.0351143	0.948678	0.518311	0.28541	94	10	-2.40456	0.975954	40	DMSO	USP
40 / DMSO	Q8NB14	USP38	Ubiquitin carboxyl-terminal hydrolase 38	UBP38_HUMAN	0.0703356	0.0703356	0.981926	0.527551	0.277735	94	17	4.99609	1.04996	40	DMSO	USP
41 / DMSO	Q4G0A6	MINDY4	Probable ubiquitin carboxyl-terminal hydrolase MINDY-4	MINY4_HUMAN	-1.2021	1.2021	2.48134e-06	0.000829969	3.08094	94	1	-56.5359	0.434641	41	DMSO	MINDY
41 / DMSO	P09936	UCHL1	Ubiquitin carboxyl-terminal hydrolase isozyme L1	UCHL1_HUMAN	-1.20344	1.20344	3.57075e-05	0.0036692	2.43543	94	14	-56.5763	0.434237	41	DMSO	UCH	y
41 / DMSO	Q92560	BAP1	Ubiquitin carboxyl-terminal hydrolase BAP1	BAP1_HUMAN	-1.70447	1.70447	4.58634e-05	0.00416769	2.3801	94	21	-69.3166	0.306834	41	DMSO	UCH	y
41 / DMSO	Q96JH7	VCPIP1	Deubiquitinating protein VCPIP1	VCIP1_HUMAN	-2.55181	2.55181	4.82637e-05	0.00427655	2.36891	94	18	-82.946	0.17054	41	DMSO	OTU	y
41 / DMSO	O75604	USP2	Ubiquitin carboxyl-terminal hydrolase 2	UBP2_HUMAN	-0.551047	0.551047	0.00018809	0.00825643	2.08321	94	1	-31.7475	0.682525	41	DMSO	USP
41 / DMSO	P45974	USP5	Ubiquitin carboxyl-terminal hydrolase 5	UBP5_HUMAN	-0.336097	0.336097	0.000500525	0.0129109	1.88904	94	40	-20.7818	0.792182	41	DMSO	USP
41 / DMSO	Q86UV5	USP48	Ubiquitin carboxyl-terminal hydrolase 48	UBP48_HUMAN	-0.413014	0.413014	0.000583281	0.0138173	1.85958	94	11	-24.8947	0.751053	41	DMSO	USP
41 / DMSO	Q96G74	OTUD5	OTU domain-containing protein 5	OTUD5_HUMAN	-0.69305	0.69305	0.000759105	0.0155208	1.80909	94	2	-38.1455	0.618545	41	DMSO	OTU
41 / DMSO	Q9UK80	USP21	Ubiquitin carboxyl-terminal hydrolase 21	UBP21_HUMAN	-1.26295	1.26295	0.00106638	0.0180182	1.74429	94	1	-58.3308	0.416692	41	DMSO	USP
41 / DMSO	Q9UPU5	USP24	Ubiquitin carboxyl-terminal hydrolase 24	UBP24_HUMAN	-0.664693	0.664693	0.00107304	0.0180672	1.74311	94	50	-36.9177	0.630823	41	DMSO	USP
41 / DMSO	O00507	USP9Y	Probable ubiquitin carboxyl-terminal hydrolase FAF-Y	USP9Y_HUMAN	-0.489053	0.489053	0.00155275	0.021221	1.67324	94	3	-28.7507	0.712493	41	DMSO	USP
41 / DMSO	Q96BN8	OTULIN	Ubiquitin thioesterase otulin	OTUL_HUMAN	-0.877998	0.877998	0.00240076	0.0256401	1.59108	94	1	-45.5878	0.544122	41	DMSO	OTU
41 / DMSO	Q01804	OTUD4	OTU domain-containing protein 4	OTUD4_HUMAN	-0.53858	0.53858	0.0030665	0.0285068	1.54505	94	27	-31.1552	0.688448	41	DMSO	OTU
41 / DMSO	Q96RU2	USP28	Ubiquitin carboxyl-terminal hydrolase 28	UBP28_HUMAN	-0.744516	0.744516	0.00332114	0.0295122	1.53	94	32	-40.3132	0.596868	41	DMSO	USP
41 / DMSO	Q9UHP3	USP25	Ubiquitin carboxyl-terminal hydrolase 25	UBP25_HUMAN	-0.794092	0.794092	0.00348921	0.0301483	1.52074	94	17	-42.3294	0.576706	41	DMSO	USP
41 / DMSO	Q14694	USP10	Ubiquitin carboxyl-terminal hydrolase 10	UBP10_HUMAN	-0.299842	0.299842	0.0153828	0.0581688	1.23531	94	11	-18.7658	0.812342	41	DMSO	USP
41 / DMSO	P15374	UCHL3	Ubiquitin carboxyl-terminal hydrolase isozyme L3	UCHL3_HUMAN	-0.0656035	0.0656035	0.0157107	0.0587329	1.23112	94	14	-4.44545	0.955545	41	DMSO	UCH
41 / DMSO	Q6GQQ9	OTUD7B	OTU domain-containing protein 7B	OTU7B_HUMAN	-0.4344	0.4344	0.0158694	0.0590065	1.2291	94	35	-25.9999	0.740001	41	DMSO	OTU
41 / DMSO	Q96K76	USP47	Ubiquitin carboxyl-terminal hydrolase 47	UBP47_HUMAN	0.109	0.109	0.0184238	0.0632197	1.19915	94	3	7.84805	1.07848	41	DMSO	USP
41 / DMSO	Q9UGI0	ZRANB1	Ubiquitin thioesterase ZRANB1	ZRAN1_HUMAN	-0.256141	0.256141	0.0203774	0.0662556	1.17878	94	5	-16.2675	0.837325	41	DMSO	OTU
41 / DMSO	Q70CQ2	USP34	Ubiquitin carboxyl-terminal hydrolase 34	UBP34_HUMAN	-0.522597	0.522597	0.0255774	0.0737364	1.13232	94	10	-30.3882	0.696118	41	DMSO	USP
41 / DMSO	P54578	USP14	Ubiquitin carboxyl-terminal hydrolase 14	UBP14_HUMAN	-0.57916	0.57916	0.0312218	0.081123	1.09086	94	9	-33.0647	0.669353	41	DMSO	USP
41 / DMSO	Q5VVQ6	YOD1	Ubiquitin thioesterase OTU1	OTU1_HUMAN	-0.414469	0.414469	0.0391788	0.0906072	1.04284	94	10	-24.9705	0.750295	41	DMSO	OTU
41 / DMSO	Q13107	USP4	Ubiquitin carboxyl-terminal hydrolase 4	UBP4_HUMAN	-0.294889	0.294889	0.040323	0.0918988	1.03669	94	11	-18.4865	0.815135	41	DMSO	USP
41 / DMSO	Q9NUU6	OTULINL	Inactive ubiquitin thioesterase OTULINL	OTULL_HUMAN	0.307281	0.307281	0.0434691	0.0953719	1.02058	94	4	23.7373	1.23737	41	DMSO	OTU
41 / DMSO	O94966	USP19	Ubiquitin carboxyl-terminal hydrolase 19	UBP19_HUMAN	-0.254145	0.254145	0.0496285	0.101878	0.99192	94	22	-16.1516	0.838484	41	DMSO	USP
41 / DMSO	Q70EL1	USP54	Inactive ubiquitin carboxyl-terminal hydrolase 54	UBP54_HUMAN	0.646637	0.646637	0.0715714	0.122774	0.910894	94	3	56.5515	1.56551	41	DMSO	USP
41 / DMSO	Q8N6M0	OTUD6B	Deubiquitinase OTUD6B	OTU6B_HUMAN	-0.218285	0.218285	0.0844752	0.133853	0.873373	94	12	-14.0413	0.859587	41	DMSO	OTU
41 / DMSO	Q93009	USP7	Ubiquitin carboxyl-terminal hydrolase 7	UBP7_HUMAN	-0.432509	0.432509	0.107296	0.151973	0.818233	94	61	-25.9028	0.740972	41	DMSO	USP
41 / DMSO	Q5T2D3	OTUD3	OTU domain-containing protein 3	OTUD3_HUMAN	-0.24913	0.24913	0.123058	0.163644	0.7861	94	8	-15.8596	0.841404	41	DMSO	OTU
41 / DMSO	P51665	PSMD7	26S proteasome non-ATPase regulatory subunit 7	PSMD7_HUMAN	-0.153264	0.153264	0.149693	0.182165	0.739534	94	11	-10.0786	0.899214	41	DMSO	JAMM
41 / DMSO	P54252	ATXN3	Ataxin-3	ATX3_HUMAN	-0.159515	0.159515	0.152448	0.184009	0.73516	94	4	-10.4674	0.895326	41	DMSO	MJD
41 / DMSO	Q8TE49	OTUD7A	OTU domain-containing protein 7A	OTU7A_HUMAN	-0.326724	0.326724	0.188007	0.206776	0.684499	94	3	-20.2655	0.797345	41	DMSO	OTU
41 / DMSO	Q93008	USP9X	Probable ubiquitin carboxyl-terminal hydrolase FAF-X	USP9X_HUMAN	-0.259655	0.259655	0.246502	0.241081	0.617837	94	95	-16.4712	0.835288	41	DMSO	USP
41 / DMSO	Q96FW1	OTUB1	Ubiquitin thioesterase OTUB1	OTUB1_HUMAN	-0.172633	0.172633	0.276933	0.257714	0.588863	94	7	-11.2778	0.887222	41	DMSO	OTU
41 / DMSO	P62068	USP46	Ubiquitin carboxyl-terminal hydrolase 46	UBP46_HUMAN	0.146697	0.146697	0.329971	0.285134	0.544951	94	6	10.7032	1.10703	41	DMSO	USP
41 / DMSO	O15372	EIF3H	Eukaryotic translation initiation factor 3 subunit H	EIF3H_HUMAN	0.186139	0.186139	0.356963	0.298432	0.525154	94	13	13.7715	1.13771	41	DMSO	JAMM
41 / DMSO	Q9Y5K5	UCHL5	Ubiquitin carboxyl-terminal hydrolase isozyme L5	UCHL5_HUMAN	-0.156437	0.156437	0.400658	0.319106	0.496065	94	20	-10.2762	0.897238	41	DMSO	UCH
41 / DMSO	O00303	EIF3F	Eukaryotic translation initiation factor 3 subunit F	EIF3F_HUMAN	-0.184093	0.184093	0.406785	0.321933	0.492234	94	9	-11.9798	0.880202	41	DMSO	JAMM
41 / DMSO	Q9Y4E8	USP15	Ubiquitin carboxyl-terminal hydrolase 15	UBP15_HUMAN	-0.184131	0.184131	0.464437	0.347653	0.458854	94	39	-11.9821	0.880179	41	DMSO	USP
41 / DMSO	Q9H9J4	USP42	Ubiquitin carboxyl-terminal hydrolase 42	UBP42_HUMAN	0.217437	0.217437	0.478567	0.353744	0.451311	94	2	16.2666	1.16267	41	DMSO	USP
41 / DMSO	O00487	PSMD14	26S proteasome non-ATPase regulatory subunit 14	PSDE_HUMAN	-0.0930053	0.0930053	0.59986	0.40286	0.394845	94	7	-6.24324	0.937568	41	DMSO	JAMM
41 / DMSO	Q9Y5T5	USP16	Ubiquitin carboxyl-terminal hydrolase 16	UBP16_HUMAN	0.247551	0.247551	0.621347	0.411033	0.386124	94	9	18.719	1.18719	41	DMSO	USP
41 / DMSO	Q53GS9	USP39	U4/U6.U5 tri-snRNP-associated protein 2	SNUT2_HUMAN	-0.160309	0.160309	0.692727	0.437074	0.359445	94	10	-10.5167	0.894833	41	DMSO	USP
41 / DMSO	Q6P2Q9	PRPF8	Pre-mRNA-processing-splicing factor 8	PRP8_HUMAN	0.0207095	0.0207095	0.757746	0.459463	0.337749	94	69	1.44582	1.01446	41	DMSO	JAMM
41 / DMSO	Q8NB14	USP38	Ubiquitin carboxyl-terminal hydrolase 38	UBP38_HUMAN	-0.0664227	0.0664227	0.771758	0.464129	0.333362	94	17	-4.49969	0.955003	41	DMSO	USP
41 / DMSO	Q92905	COPS5	COP9 signalosome complex subunit 5	CSN5_HUMAN	0.0882143	0.0882143	0.776489	0.46569	0.331903	94	6	6.30536	1.06305	41	DMSO	JAMM
41 / DMSO	Q9UPT9	USP22	Ubiquitin carboxyl-terminal hydrolase 22	UBP22_HUMAN	0.0143593	0.0143593	0.818271	0.479218	0.319467	94	3	1.00028	1.01	41	DMSO	USP
41 / DMSO	Q9P2H5	USP35	Ubiquitin carboxyl-terminal hydrolase 35	UBP35_HUMAN	-0.0307744	0.0307744	0.848446	0.488688	0.310969	94	8	-2.11053	0.978895	41	DMSO	USP
41 / DMSO	P40818	USP8	Ubiquitin carboxyl-terminal hydrolase 8	UBP8_HUMAN	0.0104394	0.0104394	0.877646	0.49759	0.303128	94	47	0.726232	1.00726	41	DMSO	USP
41 / DMSO	P51784	USP11	Ubiquitin carboxyl-terminal hydrolase 11	UBP11_HUMAN	0.0954897	0.0954897	0.885747	0.500025	0.301008	94	20	6.8428	1.06843	41	DMSO	USP
41 / DMSO	Q9P275	USP36	Ubiquitin carboxyl-terminal hydrolase 36	UBP36_HUMAN	-0.0706588	0.0706588	0.889072	0.501016	0.300148	94	3	-4.77969	0.952203	41	DMSO	USP
41 / DMSO	Q9NP73	ALG13	Putative bifunctional UDP-N-acetylglucosamine transferase and deubiquitinase ALG13	ALG13_HUMAN	-0.0431548	0.0431548	0.935502	0.514568	0.288557	94	2	-2.94697	0.97053	41	DMSO	OTU
42 / DMSO	Q14694	USP10	Ubiquitin carboxyl-terminal hydrolase 10	UBP10_HUMAN	-0.0833168	0.0833168	4.23251e-12	1.69311e-08	7.77131	94	11	-5.61149	0.943885	42	DMSO	USP
42 / DMSO	O00507	USP9Y	Probable ubiquitin carboxyl-terminal hydrolase FAF-Y	USP9Y_HUMAN	-0.732937	0.732937	1.51711e-11	5.49879e-08	7.25973	94	3	-39.8322	0.601678	42	DMSO	USP
42 / DMSO	O94966	USP19	Ubiquitin carboxyl-terminal hydrolase 19	UBP19_HUMAN	-0.375714	0.375714	8.98899e-09	1.48437e-05	4.82846	94	22	-22.9276	0.770724	42	DMSO	USP
42 / DMSO	P62068	USP46	Ubiquitin carboxyl-terminal hydrolase 46	UBP46_HUMAN	-0.140771	0.140771	3.08701e-07	0.000215135	3.66729	94	6	-9.29654	0.907035	42	DMSO	USP
42 / DMSO	Q9UK80	USP21	Ubiquitin carboxyl-terminal hydrolase 21	UBP21_HUMAN	-0.872879	0.872879	4.35095e-07	0.000271988	3.56545	94	1	-45.3944	0.546056	42	DMSO	USP
42 / DMSO	Q5T2D3	OTUD3	OTU domain-containing protein 3	OTUD3_HUMAN	-0.924475	0.924475	9.99854e-07	0.000470661	3.32729	94	8	-47.3128	0.526872	42	DMSO	OTU
42 / DMSO	Q9UPU5	USP24	Ubiquitin carboxyl-terminal hydrolase 24	UBP24_HUMAN	-0.395899	0.395899	1.65888e-06	0.000648148	3.18833	94	50	-23.9984	0.760016	42	DMSO	USP
42 / DMSO	Q96G74	OTUD5	OTU domain-containing protein 5	OTUD5_HUMAN	-0.376659	0.376659	5.4103e-06	0.0013178	2.88015	94	2	-22.9781	0.770219	42	DMSO	OTU
42 / DMSO	Q9Y4E8	USP15	Ubiquitin carboxyl-terminal hydrolase 15	UBP15_HUMAN	-0.377633	0.377633	4.82586e-05	0.00427626	2.36894	94	39	-23.0301	0.769699	42	DMSO	USP
42 / DMSO	O75604	USP2	Ubiquitin carboxyl-terminal hydrolase 2	UBP2_HUMAN	-1.76742	1.76742	6.89346e-05	0.00510552	2.29196	94	1	-70.6266	0.293734	42	DMSO	USP
42 / DMSO	Q86UV5	USP48	Ubiquitin carboxyl-terminal hydrolase 48	UBP48_HUMAN	-0.220262	0.220262	0.000270304	0.00977127	2.01005	94	11	-14.159	0.85841	42	DMSO	USP
42 / DMSO	Q92905	COPS5	COP9 signalosome complex subunit 5	CSN5_HUMAN	0.158496	0.158496	0.00035901	0.0111175	1.95399	94	6	11.6123	1.11612	42	DMSO	JAMM
42 / DMSO	P54252	ATXN3	Ataxin-3	ATX3_HUMAN	-0.301212	0.301212	0.000685675	0.0148415	1.82852	94	4	-18.843	0.81157	42	DMSO	MJD
42 / DMSO	Q9UHP3	USP25	Ubiquitin carboxyl-terminal hydrolase 25	UBP25_HUMAN	-0.182648	0.182648	0.000788694	0.0157843	1.80177	94	17	-11.8916	0.881084	42	DMSO	USP
42 / DMSO	Q96RU2	USP28	Ubiquitin carboxyl-terminal hydrolase 28	UBP28_HUMAN	-0.413168	0.413168	0.000788897	0.0157861	1.80172	94	32	-24.9027	0.750973	42	DMSO	USP
42 / DMSO	Q6GQQ9	OTUD7B	OTU domain-containing protein 7B	OTU7B_HUMAN	-0.250676	0.250676	0.00100106	0.0175258	1.75632	94	35	-15.9498	0.840502	42	DMSO	OTU
42 / DMSO	P45974	USP5	Ubiquitin carboxyl-terminal hydrolase 5	UBP5_HUMAN	-0.245695	0.245695	0.00136449	0.0200616	1.69763	94	40	-15.659	0.84341	42	DMSO	USP
42 / DMSO	Q9NUU6	OTULINL	Inactive ubiquitin thioesterase OTULINL	OTULL_HUMAN	-0.738646	0.738646	0.00205643	0.0239761	1.62022	94	4	-40.0698	0.599302	42	DMSO	OTU
42 / DMSO	Q70CQ2	USP34	Ubiquitin carboxyl-terminal hydrolase 34	UBP34_HUMAN	-0.581634	0.581634	0.00265834	0.0267967	1.57192	94	10	-33.1794	0.668206	42	DMSO	USP
42 / DMSO	Q93009	USP7	Ubiquitin carboxyl-terminal hydrolase 7	UBP7_HUMAN	-0.135379	0.135379	0.00391134	0.0316827	1.49918	94	61	-8.95691	0.910431	42	DMSO	USP
42 / DMSO	P09936	UCHL1	Ubiquitin carboxyl-terminal hydrolase isozyme L1	UCHL1_HUMAN	-0.746098	0.746098	0.00423106	0.0327845	1.48433	94	14	-40.3786	0.596214	42	DMSO	UCH
42 / DMSO	Q5VVQ6	YOD1	Ubiquitin thioesterase OTU1	OTU1_HUMAN	-0.310932	0.310932	0.0046408	0.0341332	1.46682	94	10	-19.3879	0.806121	42	DMSO	OTU
42 / DMSO	Q93008	USP9X	Probable ubiquitin carboxyl-terminal hydrolase FAF-X	USP9X_HUMAN	-0.160259	0.160259	0.00597649	0.0381158	1.4189	94	95	-10.5136	0.894864	42	DMSO	USP
42 / DMSO	Q01804	OTUD4	OTU domain-containing protein 4	OTUD4_HUMAN	-0.294331	0.294331	0.00608034	0.0384054	1.41561	94	27	-18.455	0.81545	42	DMSO	OTU
42 / DMSO	P40818	USP8	Ubiquitin carboxyl-terminal hydrolase 8	UBP8_HUMAN	-0.416597	0.416597	0.00754777	0.0422396	1.37428	94	47	-25.081	0.74919	42	DMSO	USP
42 / DMSO	Q96JH7	VCPIP1	Deubiquitinating protein VCPIP1	VCIP1_HUMAN	-0.529769	0.529769	0.00843815	0.0443779	1.35283	94	18	-30.7335	0.692665	42	DMSO	OTU
42 / DMSO	Q8N6M0	OTUD6B	Deubiquitinase OTUD6B	OTU6B_HUMAN	-0.480502	0.480502	0.00934579	0.0464445	1.33307	94	12	-28.3272	0.716728	42	DMSO	OTU
42 / DMSO	Q8NB14	USP38	Ubiquitin carboxyl-terminal hydrolase 38	UBP38_HUMAN	-0.100092	0.100092	0.0115165	0.0510047	1.29239	94	17	-6.70265	0.932974	42	DMSO	USP
42 / DMSO	Q9UPT9	USP22	Ubiquitin carboxyl-terminal hydrolase 22	UBP22_HUMAN	-0.616106	0.616106	0.0116982	0.0513644	1.28934	94	3	-34.7571	0.652429	42	DMSO	USP
42 / DMSO	Q96BN8	OTULIN	Ubiquitin thioesterase otulin	OTUL_HUMAN	-0.105362	0.105362	0.013011	0.0538959	1.26844	94	1	-7.0428	0.929572	42	DMSO	OTU
42 / DMSO	Q9NP73	ALG13	Putative bifunctional UDP-N-acetylglucosamine transferase and deubiquitinase ALG13	ALG13_HUMAN	0.187544	0.187544	0.0162071	0.0595802	1.2249	94	2	13.8824	1.13882	42	DMSO	OTU
42 / DMSO	P51784	USP11	Ubiquitin carboxyl-terminal hydrolase 11	UBP11_HUMAN	-0.126331	0.126331	0.0169842	0.0608798	1.21553	94	20	-8.38416	0.916158	42	DMSO	USP
42 / DMSO	Q96K76	USP47	Ubiquitin carboxyl-terminal hydrolase 47	UBP47_HUMAN	-0.175484	0.175484	0.0176566	0.0619837	1.20772	94	3	-11.453	0.88547	42	DMSO	USP
42 / DMSO	Q8TE49	OTUD7A	OTU domain-containing protein 7A	OTU7A_HUMAN	-0.249306	0.249306	0.0193645	0.0646992	1.1891	94	3	-15.8699	0.841301	42	DMSO	OTU
42 / DMSO	P51665	PSMD7	26S proteasome non-ATPase regulatory subunit 7	PSMD7_HUMAN	-0.274371	0.274371	0.0233623	0.070646	1.15091	94	11	-17.3189	0.826811	42	DMSO	JAMM
42 / DMSO	Q9P2H5	USP35	Ubiquitin carboxyl-terminal hydrolase 35	UBP35_HUMAN	-0.150946	0.150946	0.0466714	0.0987995	1.00525	94	8	-9.934	0.90066	42	DMSO	USP
42 / DMSO	Q70EL1	USP54	Inactive ubiquitin carboxyl-terminal hydrolase 54	UBP54_HUMAN	-0.395719	0.395719	0.0586856	0.110886	0.955123	94	3	-23.989	0.76011	42	DMSO	USP
42 / DMSO	Q4G0A6	MINDY4	Probable ubiquitin carboxyl-terminal hydrolase MINDY-4	MINY4_HUMAN	-0.690598	0.690598	0.060059	0.1122	0.950009	94	1	-38.0403	0.619597	42	DMSO	MINDY
42 / DMSO	P54578	USP14	Ubiquitin carboxyl-terminal hydrolase 14	UBP14_HUMAN	-0.184429	0.184429	0.0621523	0.11418	0.942409	94	9	-12.0003	0.879997	42	DMSO	USP
42 / DMSO	Q13107	USP4	Ubiquitin carboxyl-terminal hydrolase 4	UBP4_HUMAN	-0.145667	0.145667	0.0697394	0.121138	0.916718	94	11	-9.60388	0.903961	42	DMSO	USP
42 / DMSO	Q9Y5K5	UCHL5	Ubiquitin carboxyl-terminal hydrolase isozyme L5	UCHL5_HUMAN	-0.165628	0.165628	0.08668	0.13568	0.867486	94	20	-10.8459	0.891541	42	DMSO	UCH
42 / DMSO	Q6P2Q9	PRPF8	Pre-mRNA-processing-splicing factor 8	PRP8_HUMAN	0.105996	0.105996	0.210241	0.220233	0.657118	94	69	7.6237	1.07624	42	DMSO	JAMM
42 / DMSO	O00303	EIF3F	Eukaryotic translation initiation factor 3 subunit F	EIF3F_HUMAN	-0.16614	0.16614	0.2122	0.221389	0.654844	94	9	-10.8776	0.891224	42	DMSO	JAMM
42 / DMSO	Q9H9J4	USP42	Ubiquitin carboxyl-terminal hydrolase 42	UBP42_HUMAN	-0.217975	0.217975	0.233921	0.233987	0.630809	94	2	-14.0229	0.859771	42	DMSO	USP
42 / DMSO	Q9Y5T5	USP16	Ubiquitin carboxyl-terminal hydrolase 16	UBP16_HUMAN	-0.298361	0.298361	0.235688	0.234989	0.628952	94	9	-18.6824	0.813176	42	DMSO	USP
42 / DMSO	Q9UGI0	ZRANB1	Ubiquitin thioesterase ZRANB1	ZRAN1_HUMAN	-0.148519	0.148519	0.262179	0.24974	0.602512	94	5	-9.78236	0.902176	42	DMSO	OTU
42 / DMSO	Q92560	BAP1	Ubiquitin carboxyl-terminal hydrolase BAP1	BAP1_HUMAN	-0.141839	0.141839	0.278558	0.258581	0.587403	94	21	-9.36369	0.906363	42	DMSO	UCH
42 / DMSO	Q96FW1	OTUB1	Ubiquitin thioesterase OTUB1	OTUB1_HUMAN	-0.0611741	0.0611741	0.296173	0.267874	0.57207	94	7	-4.15162	0.958484	42	DMSO	OTU
42 / DMSO	Q9P275	USP36	Ubiquitin carboxyl-terminal hydrolase 36	UBP36_HUMAN	-0.0906122	0.0906122	0.495872	0.361085	0.44239	94	3	-6.08758	0.939124	42	DMSO	USP
42 / DMSO	O15372	EIF3H	Eukaryotic translation initiation factor 3 subunit H	EIF3H_HUMAN	0.0751905	0.0751905	0.600701	0.403185	0.394496	94	13	5.35001	1.0535	42	DMSO	JAMM
42 / DMSO	P15374	UCHL3	Ubiquitin carboxyl-terminal hydrolase isozyme L3	UCHL3_HUMAN	0.026999	0.026999	0.702875	0.440645	0.355912	94	14	1.88905	1.01889	42	DMSO	UCH
42 / DMSO	Q53GS9	USP39	U4/U6.U5 tri-snRNP-associated protein 2	SNUT2_HUMAN	0.0278479	0.0278479	0.74622	0.455584	0.341431	94	10	1.94902	1.01949	42	DMSO	USP
42 / DMSO	O00487	PSMD14	26S proteasome non-ATPase regulatory subunit 14	PSDE_HUMAN	0.00332173	0.00332173	0.923393	0.511099	0.291495	94	7	0.23051	1.00231	42	DMSO	JAMM
43 / DMSO	Q9UPU5	USP24	Ubiquitin carboxyl-terminal hydrolase 24	UBP24_HUMAN	-2.65634	2.65634	3.62351e-59	1.02613e-53	52.9888	94	50	-84.1379	0.158621	43	DMSO	USP	y
43 / DMSO	Q9UPU5	USP24	Ubiquitin carboxyl-terminal hydrolase 24	UBP24_HUMAN	-2.65634	2.65634	3.62351e-59	1.02613e-53	52.9888	94	50	-84.1379	0.158621	43	DMSO	USP	y
43 / DMSO	Q93009	USP7	Ubiquitin carboxyl-terminal hydrolase 7	UBP7_HUMAN	-2.10594	2.10594	6.52347e-25	1.07969e-20	19.9667	94	61	-76.7699	0.232301	43	DMSO	USP	y
43 / DMSO	Q93009	USP7	Ubiquitin carboxyl-terminal hydrolase 7	UBP7_HUMAN	-2.10594	2.10594	6.52347e-25	1.07969e-20	19.9667	94	61	-76.7699	0.232301	43	DMSO	USP	y
43 / DMSO	Q9UK80	USP21	Ubiquitin carboxyl-terminal hydrolase 21	UBP21_HUMAN	-1.75196	1.75196	5.7518e-11	1.84944e-07	6.73296	94	1	-70.3102	0.296898	43	DMSO	USP
43 / DMSO	Q9UK80	USP21	Ubiquitin carboxyl-terminal hydrolase 21	UBP21_HUMAN	-1.75196	1.75196	5.7518e-11	1.84944e-07	6.73296	94	1	-70.3102	0.296898	43	DMSO	USP
43 / DMSO	P15374	UCHL3	Ubiquitin carboxyl-terminal hydrolase isozyme L3	UCHL3_HUMAN	0.749149	0.749149	9.66073e-07	0.00046049	3.33678	94	14	68.0802	1.6808	43	DMSO	UCH
43 / DMSO	P15374	UCHL3	Ubiquitin carboxyl-terminal hydrolase isozyme L3	UCHL3_HUMAN	0.749149	0.749149	9.66073e-07	0.00046049	3.33678	94	14	68.0802	1.6808	43	DMSO	UCH
43 / DMSO	Q92560	BAP1	Ubiquitin carboxyl-terminal hydrolase BAP1	BAP1_HUMAN	-0.609318	0.609318	1.28666e-05	0.00214127	2.66933	94	21	-34.4494	0.655506	43	DMSO	UCH
43 / DMSO	Q92560	BAP1	Ubiquitin carboxyl-terminal hydrolase BAP1	BAP1_HUMAN	-0.609318	0.609318	1.28666e-05	0.00214127	2.66933	94	21	-34.4494	0.655506	43	DMSO	UCH
43 / DMSO	Q96JH7	VCPIP1	Deubiquitinating protein VCPIP1	VCIP1_HUMAN	-0.743931	0.743931	0.000227938	0.00903294	2.04417	94	18	-40.289	0.59711	43	DMSO	OTU
43 / DMSO	Q96JH7	VCPIP1	Deubiquitinating protein VCPIP1	VCIP1_HUMAN	-0.743931	0.743931	0.000227938	0.00903294	2.04417	94	18	-40.289	0.59711	43	DMSO	OTU
43 / DMSO	O00507	USP9Y	Probable ubiquitin carboxyl-terminal hydrolase FAF-Y	USP9Y_HUMAN	-0.369762	0.369762	0.000328317	0.010679	1.97147	94	3	-22.609	0.77391	43	DMSO	USP
43 / DMSO	O00507	USP9Y	Probable ubiquitin carboxyl-terminal hydrolase FAF-Y	USP9Y_HUMAN	-0.369762	0.369762	0.000328317	0.010679	1.97147	94	3	-22.609	0.77391	43	DMSO	USP
43 / DMSO	P54578	USP14	Ubiquitin carboxyl-terminal hydrolase 14	UBP14_HUMAN	-0.660799	0.660799	0.000377247	0.0113722	1.94416	94	9	-36.7472	0.632528	43	DMSO	USP
43 / DMSO	P54578	USP14	Ubiquitin carboxyl-terminal hydrolase 14	UBP14_HUMAN	-0.660799	0.660799	0.000377247	0.0113722	1.94416	94	9	-36.7472	0.632528	43	DMSO	USP
43 / DMSO	Q86UV5	USP48	Ubiquitin carboxyl-terminal hydrolase 48	UBP48_HUMAN	-1.04363	1.04363	0.000553675	0.0135018	1.86961	94	11	-51.4894	0.485106	43	DMSO	USP	y
43 / DMSO	Q86UV5	USP48	Ubiquitin carboxyl-terminal hydrolase 48	UBP48_HUMAN	-1.04363	1.04363	0.000553675	0.0135018	1.86961	94	11	-51.4894	0.485106	43	DMSO	USP	y
43 / DMSO	Q93008	USP9X	Probable ubiquitin carboxyl-terminal hydrolase FAF-X	USP9X_HUMAN	-0.31582	0.31582	0.000836073	0.0161963	1.79059	94	95	-19.6606	0.803394	43	DMSO	USP
43 / DMSO	Q93008	USP9X	Probable ubiquitin carboxyl-terminal hydrolase FAF-X	USP9X_HUMAN	-0.31582	0.31582	0.000836073	0.0161963	1.79059	94	95	-19.6606	0.803394	43	DMSO	USP
43 / DMSO	O75604	USP2	Ubiquitin carboxyl-terminal hydrolase 2	UBP2_HUMAN	-0.680945	0.680945	0.00203128	0.0238482	1.62254	94	1	-37.6243	0.623757	43	DMSO	USP
43 / DMSO	O75604	USP2	Ubiquitin carboxyl-terminal hydrolase 2	UBP2_HUMAN	-0.680945	0.680945	0.00203128	0.0238482	1.62254	94	1	-37.6243	0.623757	43	DMSO	USP
43 / DMSO	Q96RU2	USP28	Ubiquitin carboxyl-terminal hydrolase 28	UBP28_HUMAN	-0.396656	0.396656	0.00341699	0.0298763	1.52467	94	32	-24.0383	0.759617	43	DMSO	USP
43 / DMSO	Q96RU2	USP28	Ubiquitin carboxyl-terminal hydrolase 28	UBP28_HUMAN	-0.396656	0.396656	0.00341699	0.0298763	1.52467	94	32	-24.0383	0.759617	43	DMSO	USP
43 / DMSO	Q96G74	OTUD5	OTU domain-containing protein 5	OTUD5_HUMAN	-0.711349	0.711349	0.00376651	0.0311658	1.50632	94	2	-38.9251	0.610749	43	DMSO	OTU
43 / DMSO	Q96G74	OTUD5	OTU domain-containing protein 5	OTUD5_HUMAN	-0.711349	0.711349	0.00376651	0.0311658	1.50632	94	2	-38.9251	0.610749	43	DMSO	OTU
43 / DMSO	Q70EL1	USP54	Inactive ubiquitin carboxyl-terminal hydrolase 54	UBP54_HUMAN	-0.354512	0.354512	0.00393642	0.0317701	1.49798	94	3	-21.7866	0.782134	43	DMSO	USP
43 / DMSO	Q70EL1	USP54	Inactive ubiquitin carboxyl-terminal hydrolase 54	UBP54_HUMAN	-0.354512	0.354512	0.00393642	0.0317701	1.49798	94	3	-21.7866	0.782134	43	DMSO	USP
43 / DMSO	Q92905	COPS5	COP9 signalosome complex subunit 5	CSN5_HUMAN	0.324629	0.324629	0.00404992	0.032167	1.49259	94	6	25.2343	1.25234	43	DMSO	JAMM
43 / DMSO	Q92905	COPS5	COP9 signalosome complex subunit 5	CSN5_HUMAN	0.324629	0.324629	0.00404992	0.032167	1.49259	94	6	25.2343	1.25234	43	DMSO	JAMM
43 / DMSO	P54252	ATXN3	Ataxin-3	ATX3_HUMAN	-0.311109	0.311109	0.00459558	0.0339884	1.46867	94	4	-19.3978	0.806022	43	DMSO	MJD
43 / DMSO	P54252	ATXN3	Ataxin-3	ATX3_HUMAN	-0.311109	0.311109	0.00459558	0.0339884	1.46867	94	4	-19.3978	0.806022	43	DMSO	MJD
43 / DMSO	Q14694	USP10	Ubiquitin carboxyl-terminal hydrolase 10	UBP10_HUMAN	-0.393494	0.393494	0.00841015	0.0443123	1.35348	94	11	-23.8716	0.761284	43	DMSO	USP
43 / DMSO	Q14694	USP10	Ubiquitin carboxyl-terminal hydrolase 10	UBP10_HUMAN	-0.393494	0.393494	0.00841015	0.0443123	1.35348	94	11	-23.8716	0.761284	43	DMSO	USP
43 / DMSO	Q9P2H5	USP35	Ubiquitin carboxyl-terminal hydrolase 35	UBP35_HUMAN	0.0618106	0.0618106	0.0124476	0.0528263	1.27715	94	8	4.37749	1.04377	43	DMSO	USP
43 / DMSO	Q9P2H5	USP35	Ubiquitin carboxyl-terminal hydrolase 35	UBP35_HUMAN	0.0618106	0.0618106	0.0124476	0.0528263	1.27715	94	8	4.37749	1.04377	43	DMSO	USP
43 / DMSO	Q96FW1	OTUB1	Ubiquitin thioesterase OTUB1	OTUB1_HUMAN	-0.478148	0.478148	0.0138911	0.0555223	1.25553	94	7	-28.2101	0.717899	43	DMSO	OTU
43 / DMSO	Q96FW1	OTUB1	Ubiquitin thioesterase OTUB1	OTUB1_HUMAN	-0.478148	0.478148	0.0138911	0.0555223	1.25553	94	7	-28.2101	0.717899	43	DMSO	OTU
43 / DMSO	P62068	USP46	Ubiquitin carboxyl-terminal hydrolase 46	UBP46_HUMAN	-0.277948	0.277948	0.0151619	0.0577846	1.23819	94	6	-17.5237	0.824763	43	DMSO	USP
43 / DMSO	P62068	USP46	Ubiquitin carboxyl-terminal hydrolase 46	UBP46_HUMAN	-0.277948	0.277948	0.0151619	0.0577846	1.23819	94	6	-17.5237	0.824763	43	DMSO	USP
43 / DMSO	Q01804	OTUD4	OTU domain-containing protein 4	OTUD4_HUMAN	-0.196406	0.196406	0.0155911	0.0585269	1.23264	94	27	-12.7278	0.872722	43	DMSO	OTU
43 / DMSO	Q01804	OTUD4	OTU domain-containing protein 4	OTUD4_HUMAN	-0.196406	0.196406	0.0155911	0.0585269	1.23264	94	27	-12.7278	0.872722	43	DMSO	OTU
43 / DMSO	Q53GS9	USP39	U4/U6.U5 tri-snRNP-associated protein 2	SNUT2_HUMAN	0.677652	0.677652	0.0206998	0.0667436	1.17559	94	10	59.9534	1.59953	43	DMSO	USP
43 / DMSO	Q53GS9	USP39	U4/U6.U5 tri-snRNP-associated protein 2	SNUT2_HUMAN	0.677652	0.677652	0.0206998	0.0667436	1.17559	94	10	59.9534	1.59953	43	DMSO	USP
43 / DMSO	Q70CQ2	USP34	Ubiquitin carboxyl-terminal hydrolase 34	UBP34_HUMAN	-0.192806	0.192806	0.0318601	0.0819191	1.08661	94	10	-12.5097	0.874903	43	DMSO	USP
43 / DMSO	Q70CQ2	USP34	Ubiquitin carboxyl-terminal hydrolase 34	UBP34_HUMAN	-0.192806	0.192806	0.0318601	0.0819191	1.08661	94	10	-12.5097	0.874903	43	DMSO	USP
43 / DMSO	P09936	UCHL1	Ubiquitin carboxyl-terminal hydrolase isozyme L1	UCHL1_HUMAN	-0.493158	0.493158	0.033655	0.0841255	1.07507	94	14	-28.9532	0.710468	43	DMSO	UCH
43 / DMSO	P09936	UCHL1	Ubiquitin carboxyl-terminal hydrolase isozyme L1	UCHL1_HUMAN	-0.493158	0.493158	0.033655	0.0841255	1.07507	94	14	-28.9532	0.710468	43	DMSO	UCH
43 / DMSO	P51665	PSMD7	26S proteasome non-ATPase regulatory subunit 7	PSMD7_HUMAN	0.0948629	0.0948629	0.0339722	0.0845082	1.0731	94	11	6.79639	1.06796	43	DMSO	JAMM
43 / DMSO	P51665	PSMD7	26S proteasome non-ATPase regulatory subunit 7	PSMD7_HUMAN	0.0948629	0.0948629	0.0339722	0.0845082	1.0731	94	11	6.79639	1.06796	43	DMSO	JAMM
43 / DMSO	P45974	USP5	Ubiquitin carboxyl-terminal hydrolase 5	UBP5_HUMAN	0.580618	0.580618	0.0348994	0.0856232	1.06741	94	40	49.5489	1.49549	43	DMSO	USP
43 / DMSO	P45974	USP5	Ubiquitin carboxyl-terminal hydrolase 5	UBP5_HUMAN	0.580618	0.580618	0.0348994	0.0856232	1.06741	94	40	49.5489	1.49549	43	DMSO	USP
43 / DMSO	Q6GQQ9	OTUD7B	OTU domain-containing protein 7B	OTU7B_HUMAN	-0.0903377	0.0903377	0.069691	0.121095	0.916875	94	35	-6.06971	0.939303	43	DMSO	OTU
43 / DMSO	Q6GQQ9	OTUD7B	OTU domain-containing protein 7B	OTU7B_HUMAN	-0.0903377	0.0903377	0.069691	0.121095	0.916875	94	35	-6.06971	0.939303	43	DMSO	OTU
43 / DMSO	Q9UPT9	USP22	Ubiquitin carboxyl-terminal hydrolase 22	UBP22_HUMAN	0.00547622	0.00547622	0.0747194	0.125543	0.901207	94	3	0.380304	1.0038	43	DMSO	USP
43 / DMSO	Q9UPT9	USP22	Ubiquitin carboxyl-terminal hydrolase 22	UBP22_HUMAN	0.00547622	0.00547622	0.0747194	0.125543	0.901207	94	3	0.380304	1.0038	43	DMSO	USP
43 / DMSO	Q9UHP3	USP25	Ubiquitin carboxyl-terminal hydrolase 25	UBP25_HUMAN	-0.252116	0.252116	0.0790193	0.129257	0.888545	94	17	-16.0336	0.839664	43	DMSO	USP
43 / DMSO	Q9UHP3	USP25	Ubiquitin carboxyl-terminal hydrolase 25	UBP25_HUMAN	-0.252116	0.252116	0.0790193	0.129257	0.888545	94	17	-16.0336	0.839664	43	DMSO	USP
43 / DMSO	Q9NP73	ALG13	Putative bifunctional UDP-N-acetylglucosamine transferase and deubiquitinase ALG13	ALG13_HUMAN	-0.090899	0.090899	0.0913508	0.139487	0.855467	94	2	-6.10626	0.938937	43	DMSO	OTU
43 / DMSO	Q9NP73	ALG13	Putative bifunctional UDP-N-acetylglucosamine transferase and deubiquitinase ALG13	ALG13_HUMAN	-0.090899	0.090899	0.0913508	0.139487	0.855467	94	2	-6.10626	0.938937	43	DMSO	OTU
43 / DMSO	P40818	USP8	Ubiquitin carboxyl-terminal hydrolase 8	UBP8_HUMAN	0.279141	0.279141	0.0956868	0.142959	0.844789	94	47	21.3473	1.21347	43	DMSO	USP
43 / DMSO	P40818	USP8	Ubiquitin carboxyl-terminal hydrolase 8	UBP8_HUMAN	0.279141	0.279141	0.0956868	0.142959	0.844789	94	47	21.3473	1.21347	43	DMSO	USP
43 / DMSO	Q8NB14	USP38	Ubiquitin carboxyl-terminal hydrolase 38	UBP38_HUMAN	0.18011	0.18011	0.106077	0.151044	0.820895	94	17	13.297	1.13297	43	DMSO	USP
43 / DMSO	Q8NB14	USP38	Ubiquitin carboxyl-terminal hydrolase 38	UBP38_HUMAN	0.18011	0.18011	0.106077	0.151044	0.820895	94	17	13.297	1.13297	43	DMSO	USP
43 / DMSO	Q9H9J4	USP42	Ubiquitin carboxyl-terminal hydrolase 42	UBP42_HUMAN	0.621686	0.621686	0.107466	0.152101	0.817867	94	2	53.8673	1.53867	43	DMSO	USP
43 / DMSO	Q9H9J4	USP42	Ubiquitin carboxyl-terminal hydrolase 42	UBP42_HUMAN	0.621686	0.621686	0.107466	0.152101	0.817867	94	2	53.8673	1.53867	43	DMSO	USP
43 / DMSO	P51784	USP11	Ubiquitin carboxyl-terminal hydrolase 11	UBP11_HUMAN	0.258049	0.258049	0.149578	0.182088	0.739719	94	20	19.5861	1.19586	43	DMSO	USP
43 / DMSO	P51784	USP11	Ubiquitin carboxyl-terminal hydrolase 11	UBP11_HUMAN	0.258049	0.258049	0.149578	0.182088	0.739719	94	20	19.5861	1.19586	43	DMSO	USP
43 / DMSO	Q8TE49	OTUD7A	OTU domain-containing protein 7A	OTU7A_HUMAN	-0.349992	0.349992	0.164928	0.192203	0.71624	94	3	-21.5412	0.784588	43	DMSO	OTU
43 / DMSO	Q8TE49	OTUD7A	OTU domain-containing protein 7A	OTU7A_HUMAN	-0.349992	0.349992	0.164928	0.192203	0.71624	94	3	-21.5412	0.784588	43	DMSO	OTU
43 / DMSO	Q9Y5K5	UCHL5	Ubiquitin carboxyl-terminal hydrolase isozyme L5	UCHL5_HUMAN	-0.147771	0.147771	0.194305	0.210643	0.676453	94	20	-9.73559	0.902644	43	DMSO	UCH
43 / DMSO	Q9Y5K5	UCHL5	Ubiquitin carboxyl-terminal hydrolase isozyme L5	UCHL5_HUMAN	-0.147771	0.147771	0.194305	0.210643	0.676453	94	20	-9.73559	0.902644	43	DMSO	UCH
43 / DMSO	Q6P2Q9	PRPF8	Pre-mRNA-processing-splicing factor 8	PRP8_HUMAN	-0.160262	0.160262	0.197241	0.212432	0.672781	94	69	-10.5137	0.894863	43	DMSO	JAMM
43 / DMSO	Q6P2Q9	PRPF8	Pre-mRNA-processing-splicing factor 8	PRP8_HUMAN	-0.160262	0.160262	0.197241	0.212432	0.672781	94	69	-10.5137	0.894863	43	DMSO	JAMM
43 / DMSO	O15372	EIF3H	Eukaryotic translation initiation factor 3 subunit H	EIF3H_HUMAN	0.277255	0.277255	0.200563	0.214447	0.66868	94	13	21.1887	1.21189	43	DMSO	JAMM
43 / DMSO	O15372	EIF3H	Eukaryotic translation initiation factor 3 subunit H	EIF3H_HUMAN	0.277255	0.277255	0.200563	0.214447	0.66868	94	13	21.1887	1.21189	43	DMSO	JAMM
43 / DMSO	Q96BN8	OTULIN	Ubiquitin thioesterase otulin	OTUL_HUMAN	0.0638663	0.0638663	0.226673	0.229834	0.638586	94	1	4.52633	1.04526	43	DMSO	OTU
43 / DMSO	Q96BN8	OTULIN	Ubiquitin thioesterase otulin	OTUL_HUMAN	0.0638663	0.0638663	0.226673	0.229834	0.638586	94	1	4.52633	1.04526	43	DMSO	OTU
43 / DMSO	O00487	PSMD14	26S proteasome non-ATPase regulatory subunit 14	PSDE_HUMAN	0.0784894	0.0784894	0.352693	0.296355	0.528188	94	7	5.59119	1.05591	43	DMSO	JAMM
43 / DMSO	O00487	PSMD14	26S proteasome non-ATPase regulatory subunit 14	PSDE_HUMAN	0.0784894	0.0784894	0.352693	0.296355	0.528188	94	7	5.59119	1.05591	43	DMSO	JAMM
43 / DMSO	Q9Y4E8	USP15	Ubiquitin carboxyl-terminal hydrolase 15	UBP15_HUMAN	0.112835	0.112835	0.357396	0.298642	0.524849	94	39	8.13513	1.08135	43	DMSO	USP
43 / DMSO	Q9Y4E8	USP15	Ubiquitin carboxyl-terminal hydrolase 15	UBP15_HUMAN	0.112835	0.112835	0.357396	0.298642	0.524849	94	39	8.13513	1.08135	43	DMSO	USP
43 / DMSO	Q8N6M0	OTUD6B	Deubiquitinase OTUD6B	OTU6B_HUMAN	-0.0737761	0.0737761	0.491552	0.359262	0.444589	94	12	-4.98521	0.950148	43	DMSO	OTU
43 / DMSO	Q8N6M0	OTUD6B	Deubiquitinase OTUD6B	OTU6B_HUMAN	-0.0737761	0.0737761	0.491552	0.359262	0.444589	94	12	-4.98521	0.950148	43	DMSO	OTU
43 / DMSO	Q9P275	USP36	Ubiquitin carboxyl-terminal hydrolase 36	UBP36_HUMAN	0.111461	0.111461	0.495148	0.36078	0.442757	94	3	8.03214	1.08032	43	DMSO	USP
43 / DMSO	Q9P275	USP36	Ubiquitin carboxyl-terminal hydrolase 36	UBP36_HUMAN	0.111461	0.111461	0.495148	0.36078	0.442757	94	3	8.03214	1.08032	43	DMSO	USP
43 / DMSO	Q4G0A6	MINDY4	Probable ubiquitin carboxyl-terminal hydrolase MINDY-4	MINY4_HUMAN	0.0986642	0.0986642	0.503152	0.364133	0.43874	94	1	7.07815	1.07078	43	DMSO	MINDY
43 / DMSO	Q4G0A6	MINDY4	Probable ubiquitin carboxyl-terminal hydrolase MINDY-4	MINY4_HUMAN	0.0986642	0.0986642	0.503152	0.364133	0.43874	94	1	7.07815	1.07078	43	DMSO	MINDY
43 / DMSO	O94966	USP19	Ubiquitin carboxyl-terminal hydrolase 19	UBP19_HUMAN	-0.0862204	0.0862204	0.565216	0.389375	0.409632	94	22	-5.80127	0.941987	43	DMSO	USP
43 / DMSO	O94966	USP19	Ubiquitin carboxyl-terminal hydrolase 19	UBP19_HUMAN	-0.0862204	0.0862204	0.565216	0.389375	0.409632	94	22	-5.80127	0.941987	43	DMSO	USP
43 / DMSO	Q13107	USP4	Ubiquitin carboxyl-terminal hydrolase 4	UBP4_HUMAN	-0.0657352	0.0657352	0.576765	0.393916	0.404597	94	11	-4.45417	0.955458	43	DMSO	USP
43 / DMSO	Q13107	USP4	Ubiquitin carboxyl-terminal hydrolase 4	UBP4_HUMAN	-0.0657352	0.0657352	0.576765	0.393916	0.404597	94	11	-4.45417	0.955458	43	DMSO	USP
43 / DMSO	Q5T2D3	OTUD3	OTU domain-containing protein 3	OTUD3_HUMAN	-0.0753708	0.0753708	0.630698	0.414537	0.382437	94	8	-5.09018	0.949098	43	DMSO	OTU
43 / DMSO	Q5T2D3	OTUD3	OTU domain-containing protein 3	OTUD3_HUMAN	-0.0753708	0.0753708	0.630698	0.414537	0.382437	94	8	-5.09018	0.949098	43	DMSO	OTU
43 / DMSO	Q9NUU6	OTULINL	Inactive ubiquitin thioesterase OTULINL	OTULL_HUMAN	0.141183	0.141183	0.785607	0.468688	0.329116	94	4	10.2809	1.10281	43	DMSO	OTU
43 / DMSO	Q9NUU6	OTULINL	Inactive ubiquitin thioesterase OTULINL	OTULL_HUMAN	0.141183	0.141183	0.785607	0.468688	0.329116	94	4	10.2809	1.10281	43	DMSO	OTU
43 / DMSO	Q9UGI0	ZRANB1	Ubiquitin thioesterase ZRANB1	ZRAN1_HUMAN	-0.0496245	0.0496245	0.833797	0.484122	0.315045	94	5	-3.38122	0.966188	43	DMSO	OTU
43 / DMSO	Q9UGI0	ZRANB1	Ubiquitin thioesterase ZRANB1	ZRAN1_HUMAN	-0.0496245	0.0496245	0.833797	0.484122	0.315045	94	5	-3.38122	0.966188	43	DMSO	OTU
43 / DMSO	Q96K76	USP47	Ubiquitin carboxyl-terminal hydrolase 47	UBP47_HUMAN	0.0188146	0.0188146	0.846179	0.487985	0.311594	94	3	1.31267	1.01313	43	DMSO	USP
43 / DMSO	Q96K76	USP47	Ubiquitin carboxyl-terminal hydrolase 47	UBP47_HUMAN	0.0188146	0.0188146	0.846179	0.487985	0.311594	94	3	1.31267	1.01313	43	DMSO	USP
43 / DMSO	O00303	EIF3F	Eukaryotic translation initiation factor 3 subunit F	EIF3F_HUMAN	-0.0310681	0.0310681	0.848934	0.488839	0.310834	94	9	-2.13045	0.978695	43	DMSO	JAMM
43 / DMSO	O00303	EIF3F	Eukaryotic translation initiation factor 3 subunit F	EIF3F_HUMAN	-0.0310681	0.0310681	0.848934	0.488839	0.310834	94	9	-2.13045	0.978695	43	DMSO	JAMM
43 / DMSO	Q5VVQ6	YOD1	Ubiquitin thioesterase OTU1	OTU1_HUMAN	-0.0709494	0.0709494	0.982178	0.52762	0.277679	94	10	-4.79887	0.952011	43	DMSO	OTU
43 / DMSO	Q5VVQ6	YOD1	Ubiquitin thioesterase OTU1	OTU1_HUMAN	-0.0709494	0.0709494	0.982178	0.52762	0.277679	94	10	-4.79887	0.952011	43	DMSO	OTU
43 / DMSO	Q9Y5T5	USP16	Ubiquitin carboxyl-terminal hydrolase 16	UBP16_HUMAN	0.102819	0.102819	0.984575	0.528277	0.277138	94	9	7.387	1.07387	43	DMSO	USP
43 / DMSO	Q9Y5T5	USP16	Ubiquitin carboxyl-terminal hydrolase 16	UBP16_HUMAN	0.102819	0.102819	0.984575	0.528277	0.277138	94	9	7.387	1.07387	43	DMSO	USP
44 / DMSO	Q92560	BAP1	Ubiquitin carboxyl-terminal hydrolase BAP1	BAP1_HUMAN	-4.24321	4.24321	3.47313e-73	3.62683e-67	66.4405	94	21	-94.7196	0.0528039	44	DMSO	UCH	y
44 / DMSO	P09936	UCHL1	Ubiquitin carboxyl-terminal hydrolase isozyme L1	UCHL1_HUMAN	-1.13958	1.13958	7.19137e-24	1.06994e-19	18.9706	94	14	-54.6109	0.453891	44	DMSO	UCH	y
44 / DMSO	Q96JH7	VCPIP1	Deubiquitinating protein VCPIP1	VCIP1_HUMAN	-2.55482	2.55482	2.58809e-13	1.24473e-09	8.90492	94	18	-82.9814	0.170186	44	DMSO	OTU	y
44 / DMSO	Q9UHP3	USP25	Ubiquitin carboxyl-terminal hydrolase 25	UBP25_HUMAN	-0.733676	0.733676	5.00617e-09	9.17118e-06	5.03757	94	17	-39.863	0.60137	44	DMSO	USP
44 / DMSO	Q96RU2	USP28	Ubiquitin carboxyl-terminal hydrolase 28	UBP28_HUMAN	-0.643116	0.643116	7.80024e-06	0.00162284	2.78972	94	32	-35.9672	0.640328	44	DMSO	USP
44 / DMSO	Q9UGI0	ZRANB1	Ubiquitin thioesterase ZRANB1	ZRAN1_HUMAN	-0.970124	0.970124	9.43359e-05	0.00595059	2.22544	94	5	-48.9538	0.510462	44	DMSO	OTU
44 / DMSO	Q9UK80	USP21	Ubiquitin carboxyl-terminal hydrolase 21	UBP21_HUMAN	-0.431101	0.431101	0.000163368	0.00773352	2.11162	94	1	-25.8305	0.741695	44	DMSO	USP
44 / DMSO	P51665	PSMD7	26S proteasome non-ATPase regulatory subunit 7	PSMD7_HUMAN	-0.177118	0.177118	0.000236726	0.00919145	2.03662	94	11	-11.5532	0.884468	44	DMSO	JAMM
44 / DMSO	Q96K76	USP47	Ubiquitin carboxyl-terminal hydrolase 47	UBP47_HUMAN	-0.176838	0.176838	0.000399987	0.0116747	1.93275	94	3	-11.536	0.88464	44	DMSO	USP
44 / DMSO	Q6GQQ9	OTUD7B	OTU domain-containing protein 7B	OTU7B_HUMAN	-0.183168	0.183168	0.00219157	0.0246496	1.60819	94	35	-11.9233	0.880767	44	DMSO	OTU
44 / DMSO	Q96BN8	OTULIN	Ubiquitin thioesterase otulin	OTUL_HUMAN	-1.13174	1.13174	0.00853089	0.0445941	1.35072	94	1	-54.3634	0.456366	44	DMSO	OTU
44 / DMSO	Q96G74	OTUD5	OTU domain-containing protein 5	OTUD5_HUMAN	-0.236667	0.236667	0.0102984	0.0485031	1.31423	94	2	-15.1296	0.848704	44	DMSO	OTU
44 / DMSO	O75604	USP2	Ubiquitin carboxyl-terminal hydrolase 2	UBP2_HUMAN	-0.424701	0.424701	0.0115007	0.0509728	1.29266	94	1	-25.5007	0.744993	44	DMSO	USP
44 / DMSO	Q86UV5	USP48	Ubiquitin carboxyl-terminal hydrolase 48	UBP48_HUMAN	-0.238714	0.238714	0.013358	0.054543	1.26326	94	11	-15.25	0.8475	44	DMSO	USP
44 / DMSO	Q01804	OTUD4	OTU domain-containing protein 4	OTUD4_HUMAN	-0.352877	0.352877	0.0135406	0.0548802	1.26058	94	27	-21.6979	0.783021	44	DMSO	OTU
44 / DMSO	Q9Y5K5	UCHL5	Ubiquitin carboxyl-terminal hydrolase isozyme L5	UCHL5_HUMAN	-0.151997	0.151997	0.0152526	0.0579425	1.237	94	20	-9.99965	0.900004	44	DMSO	UCH
44 / DMSO	O00303	EIF3F	Eukaryotic translation initiation factor 3 subunit F	EIF3F_HUMAN	-0.315786	0.315786	0.0182402	0.0629266	1.20117	94	9	-19.6587	0.803413	44	DMSO	JAMM
44 / DMSO	Q9NUU6	OTULINL	Inactive ubiquitin thioesterase OTULINL	OTULL_HUMAN	-0.276464	0.276464	0.02611	0.0744636	1.12806	94	4	-17.4388	0.825612	44	DMSO	OTU
44 / DMSO	P62068	USP46	Ubiquitin carboxyl-terminal hydrolase 46	UBP46_HUMAN	0.276533	0.276533	0.0376901	0.0888989	1.0511	94	6	21.1281	1.21128	44	DMSO	USP
44 / DMSO	P54578	USP14	Ubiquitin carboxyl-terminal hydrolase 14	UBP14_HUMAN	-0.202719	0.202719	0.0411071	0.0927738	1.03257	94	9	-13.1089	0.868911	44	DMSO	USP
44 / DMSO	Q92905	COPS5	COP9 signalosome complex subunit 5	CSN5_HUMAN	0.150934	0.150934	0.0440742	0.0960247	1.01762	94	6	11.0288	1.11029	44	DMSO	JAMM
44 / DMSO	Q8TE49	OTUD7A	OTU domain-containing protein 7A	OTU7A_HUMAN	-0.185039	0.185039	0.0574064	0.109652	0.959983	94	3	-12.0375	0.879625	44	DMSO	OTU
44 / DMSO	Q4G0A6	MINDY4	Probable ubiquitin carboxyl-terminal hydrolase MINDY-4	MINY4_HUMAN	-0.577008	0.577008	0.0672398	0.118877	0.924901	94	1	-32.9648	0.670352	44	DMSO	MINDY
44 / DMSO	Q96FW1	OTUB1	Ubiquitin thioesterase OTUB1	OTUB1_HUMAN	0.149486	0.149486	0.0674249	0.119046	0.924284	94	7	10.9175	1.10917	44	DMSO	OTU
44 / DMSO	Q9UPU5	USP24	Ubiquitin carboxyl-terminal hydrolase 24	UBP24_HUMAN	-0.203805	0.203805	0.103957	0.149419	0.825595	94	50	-13.1743	0.868257	44	DMSO	USP
44 / DMSO	Q5T2D3	OTUD3	OTU domain-containing protein 3	OTUD3_HUMAN	-0.148191	0.148191	0.106557	0.15141	0.819845	94	8	-9.7619	0.902381	44	DMSO	OTU
44 / DMSO	P15374	UCHL3	Ubiquitin carboxyl-terminal hydrolase isozyme L3	UCHL3_HUMAN	0.176263	0.176263	0.109733	0.153818	0.812994	94	14	12.9953	1.12995	44	DMSO	UCH
44 / DMSO	Q53GS9	USP39	U4/U6.U5 tri-snRNP-associated protein 2	SNUT2_HUMAN	0.182289	0.182289	0.117915	0.159901	0.796149	94	10	13.4683	1.13468	44	DMSO	USP
44 / DMSO	Q9P2H5	USP35	Ubiquitin carboxyl-terminal hydrolase 35	UBP35_HUMAN	0.24504	0.24504	0.121185	0.162288	0.789713	94	8	18.5125	1.18513	44	DMSO	USP
44 / DMSO	Q8NB14	USP38	Ubiquitin carboxyl-terminal hydrolase 38	UBP38_HUMAN	0.150591	0.150591	0.132565	0.170417	0.768486	94	17	11.0024	1.11002	44	DMSO	USP
44 / DMSO	Q70CQ2	USP34	Ubiquitin carboxyl-terminal hydrolase 34	UBP34_HUMAN	0.0374965	0.0374965	0.167594	0.193924	0.712369	94	10	2.63313	1.02633	44	DMSO	USP
44 / DMSO	Q93009	USP7	Ubiquitin carboxyl-terminal hydrolase 7	UBP7_HUMAN	-0.138351	0.138351	0.188639	0.207167	0.68368	94	61	-9.14427	0.908557	44	DMSO	USP
44 / DMSO	Q70EL1	USP54	Inactive ubiquitin carboxyl-terminal hydrolase 54	UBP54_HUMAN	-0.226776	0.226776	0.192961	0.209821	0.67815	94	3	-14.5458	0.854542	44	DMSO	USP
44 / DMSO	P51784	USP11	Ubiquitin carboxyl-terminal hydrolase 11	UBP11_HUMAN	0.126274	0.126274	0.272552	0.255366	0.592837	94	20	9.14713	1.09147	44	DMSO	USP
44 / DMSO	Q93008	USP9X	Probable ubiquitin carboxyl-terminal hydrolase FAF-X	USP9X_HUMAN	-0.0335351	0.0335351	0.302857	0.271344	0.566479	94	95	-2.29767	0.977023	44	DMSO	USP
44 / DMSO	Q5VVQ6	YOD1	Ubiquitin thioesterase OTU1	OTU1_HUMAN	-0.101759	0.101759	0.333994	0.287143	0.541901	94	10	-6.81042	0.931896	44	DMSO	OTU
44 / DMSO	Q14694	USP10	Ubiquitin carboxyl-terminal hydrolase 10	UBP10_HUMAN	0.0193505	0.0193505	0.3347	0.287495	0.54137	94	11	1.35031	1.0135	44	DMSO	USP
44 / DMSO	P54252	ATXN3	Ataxin-3	ATX3_HUMAN	-0.0255384	0.0255384	0.444268	0.33882	0.470032	94	4	-1.75461	0.982454	44	DMSO	MJD
44 / DMSO	P40818	USP8	Ubiquitin carboxyl-terminal hydrolase 8	UBP8_HUMAN	0.111795	0.111795	0.447949	0.340442	0.467957	94	47	8.05721	1.08057	44	DMSO	USP
44 / DMSO	O00487	PSMD14	26S proteasome non-ATPase regulatory subunit 14	PSDE_HUMAN	-0.138059	0.138059	0.491471	0.359227	0.444631	94	7	-9.12589	0.908741	44	DMSO	JAMM
44 / DMSO	O00507	USP9Y	Probable ubiquitin carboxyl-terminal hydrolase FAF-Y	USP9Y_HUMAN	-0.0160797	0.0160797	0.540328	0.379414	0.420886	94	3	-1.10837	0.988916	44	DMSO	USP
44 / DMSO	O94966	USP19	Ubiquitin carboxyl-terminal hydrolase 19	UBP19_HUMAN	0.0362485	0.0362485	0.606357	0.405348	0.392172	94	22	2.54439	1.02544	44	DMSO	USP
44 / DMSO	Q9P275	USP36	Ubiquitin carboxyl-terminal hydrolase 36	UBP36_HUMAN	-0.152221	0.152221	0.625718	0.41267	0.384398	94	3	-10.0136	0.899864	44	DMSO	USP
44 / DMSO	Q9H9J4	USP42	Ubiquitin carboxyl-terminal hydrolase 42	UBP42_HUMAN	0.00751787	0.00751787	0.629087	0.413936	0.383067	94	2	0.522459	1.00522	44	DMSO	USP
44 / DMSO	Q9NP73	ALG13	Putative bifunctional UDP-N-acetylglucosamine transferase and deubiquitinase ALG13	ALG13_HUMAN	0.0248705	0.0248705	0.629335	0.414028	0.38297	94	2	1.73884	1.01739	44	DMSO	OTU
44 / DMSO	Q9Y4E8	USP15	Ubiquitin carboxyl-terminal hydrolase 15	UBP15_HUMAN	-0.0491143	0.0491143	0.666836	0.427809	0.36875	94	39	-3.34705	0.96653	44	DMSO	USP
44 / DMSO	O15372	EIF3H	Eukaryotic translation initiation factor 3 subunit H	EIF3H_HUMAN	0.0245956	0.0245956	0.677792	0.431758	0.36476	94	13	1.71945	1.01719	44	DMSO	JAMM
44 / DMSO	Q6P2Q9	PRPF8	Pre-mRNA-processing-splicing factor 8	PRP8_HUMAN	-0.0453687	0.0453687	0.703793	0.440966	0.355594	94	69	-3.09578	0.969042	44	DMSO	JAMM
44 / DMSO	Q9Y5T5	USP16	Ubiquitin carboxyl-terminal hydrolase 16	UBP16_HUMAN	0.114126	0.114126	0.837757	0.485363	0.313933	94	9	8.23195	1.08232	44	DMSO	USP
44 / DMSO	Q13107	USP4	Ubiquitin carboxyl-terminal hydrolase 4	UBP4_HUMAN	0.0297183	0.0297183	0.852659	0.489986	0.309816	94	11	2.08128	1.02081	44	DMSO	USP
44 / DMSO	Q8N6M0	OTUD6B	Deubiquitinase OTUD6B	OTU6B_HUMAN	-0.00419286	0.00419286	0.903354	0.50525	0.296494	94	12	-0.290205	0.997098	44	DMSO	OTU
44 / DMSO	P45974	USP5	Ubiquitin carboxyl-terminal hydrolase 5	UBP5_HUMAN	0.0866541	0.0866541	0.975249	0.52572	0.279246	94	40	6.19045	1.0619	44	DMSO	USP
44 / DMSO	Q9UPT9	USP22	Ubiquitin carboxyl-terminal hydrolase 22	UBP22_HUMAN	0.045908	0.045908	0.98244	0.527691	0.27762	94	3	3.23327	1.03233	44	DMSO	USP
45 / DMSO	P09936	UCHL1	Ubiquitin carboxyl-terminal hydrolase isozyme L1	UCHL1_HUMAN	-1.38313	1.38313	2.69852e-06	0.000873484	3.05874	94	14	-61.6615	0.383385	45	DMSO	UCH	y
45 / DMSO	Q6P2Q9	PRPF8	Pre-mRNA-processing-splicing factor 8	PRP8_HUMAN	-0.20041	0.20041	0.0042643	0.0328966	1.48285	94	69	-12.9697	0.870303	45	DMSO	JAMM
45 / DMSO	O75604	USP2	Ubiquitin carboxyl-terminal hydrolase 2	UBP2_HUMAN	-0.585125	0.585125	0.00643857	0.0393835	1.40469	94	1	-33.3408	0.666592	45	DMSO	USP
45 / DMSO	Q9P2H5	USP35	Ubiquitin carboxyl-terminal hydrolase 35	UBP35_HUMAN	-0.257922	0.257922	0.00828331	0.0440145	1.3564	94	8	-16.3708	0.836292	45	DMSO	USP
45 / DMSO	Q9Y5T5	USP16	Ubiquitin carboxyl-terminal hydrolase 16	UBP16_HUMAN	-0.669495	0.669495	0.0106006	0.0491384	1.30858	94	9	-37.1273	0.628727	45	DMSO	USP
45 / DMSO	Q53GS9	USP39	U4/U6.U5 tri-snRNP-associated protein 2	SNUT2_HUMAN	0.561702	0.561702	0.0451497	0.0971811	1.01242	94	10	47.601	1.47601	45	DMSO	USP
45 / DMSO	Q92905	COPS5	COP9 signalosome complex subunit 5	CSN5_HUMAN	0.0270694	0.0270694	0.0498732	0.102129	0.99085	94	6	1.89402	1.01894	45	DMSO	JAMM
45 / DMSO	Q9UK80	USP21	Ubiquitin carboxyl-terminal hydrolase 21	UBP21_HUMAN	-0.289388	0.289388	0.0575164	0.109758	0.959565	94	1	-18.1751	0.818249	45	DMSO	USP
45 / DMSO	P15374	UCHL3	Ubiquitin carboxyl-terminal hydrolase isozyme L3	UCHL3_HUMAN	0.230512	0.230512	0.0586665	0.110867	0.955196	94	14	17.3251	1.17325	45	DMSO	UCH
45 / DMSO	P40818	USP8	Ubiquitin carboxyl-terminal hydrolase 8	UBP8_HUMAN	-0.255709	0.255709	0.104553	0.149878	0.824263	94	47	-16.2425	0.837575	45	DMSO	USP
45 / DMSO	Q9NP73	ALG13	Putative bifunctional UDP-N-acetylglucosamine transferase and deubiquitinase ALG13	ALG13_HUMAN	-0.0259167	0.0259167	0.106709	0.151525	0.819515	94	2	-1.78037	0.982196	45	DMSO	OTU
45 / DMSO	Q14694	USP10	Ubiquitin carboxyl-terminal hydrolase 10	UBP10_HUMAN	-0.10149	0.10149	0.145302	0.179205	0.746649	94	11	-6.79304	0.93207	45	DMSO	USP
45 / DMSO	Q5T2D3	OTUD3	OTU domain-containing protein 3	OTUD3_HUMAN	-0.138089	0.138089	0.169247	0.194982	0.710005	94	8	-9.12777	0.908722	45	DMSO	OTU
45 / DMSO	P45974	USP5	Ubiquitin carboxyl-terminal hydrolase 5	UBP5_HUMAN	0.435938	0.435938	0.192238	0.209378	0.679069	94	40	35.279	1.35279	45	DMSO	USP
45 / DMSO	Q70CQ2	USP34	Ubiquitin carboxyl-terminal hydrolase 34	UBP34_HUMAN	0.242674	0.242674	0.233631	0.233822	0.631115	94	10	18.3184	1.18318	45	DMSO	USP
45 / DMSO	Q96K76	USP47	Ubiquitin carboxyl-terminal hydrolase 47	UBP47_HUMAN	0.0764939	0.0764939	0.255514	0.246081	0.608922	94	3	5.44523	1.05445	45	DMSO	USP
45 / DMSO	O00507	USP9Y	Probable ubiquitin carboxyl-terminal hydrolase FAF-Y	USP9Y_HUMAN	0.336648	0.336648	0.260639	0.248899	0.603978	94	3	26.2819	1.26282	45	DMSO	USP
45 / DMSO	Q96FW1	OTUB1	Ubiquitin thioesterase OTUB1	OTUB1_HUMAN	0.10774	0.10774	0.262954	0.250164	0.601774	94	7	7.75389	1.07754	45	DMSO	OTU
45 / DMSO	Q9P275	USP36	Ubiquitin carboxyl-terminal hydrolase 36	UBP36_HUMAN	0.208617	0.208617	0.263846	0.250651	0.60093	94	3	15.558	1.15558	45	DMSO	USP
45 / DMSO	Q9UGI0	ZRANB1	Ubiquitin thioesterase ZRANB1	ZRAN1_HUMAN	-0.127565	0.127565	0.276805	0.257646	0.588977	94	5	-8.4625	0.915375	45	DMSO	OTU
45 / DMSO	Q93008	USP9X	Probable ubiquitin carboxyl-terminal hydrolase FAF-X	USP9X_HUMAN	-0.164596	0.164596	0.321086	0.280668	0.551807	94	95	-10.7822	0.892178	45	DMSO	USP
45 / DMSO	Q96JH7	VCPIP1	Deubiquitinating protein VCPIP1	VCIP1_HUMAN	-0.241301	0.241301	0.326473	0.283381	0.547629	94	18	-15.4018	0.845982	45	DMSO	OTU
45 / DMSO	Q9Y4E8	USP15	Ubiquitin carboxyl-terminal hydrolase 15	UBP15_HUMAN	-0.15009	0.15009	0.338471	0.28937	0.538546	94	39	-9.88059	0.901194	45	DMSO	USP
45 / DMSO	Q70EL1	USP54	Inactive ubiquitin carboxyl-terminal hydrolase 54	UBP54_HUMAN	0.0975196	0.0975196	0.361888	0.300813	0.521704	94	3	6.99324	1.06993	45	DMSO	USP
45 / DMSO	Q4G0A6	MINDY4	Probable ubiquitin carboxyl-terminal hydrolase MINDY-4	MINY4_HUMAN	-0.262769	0.262769	0.47182	0.350842	0.454888	94	1	-16.6513	0.833487	45	DMSO	MINDY
45 / DMSO	P51665	PSMD7	26S proteasome non-ATPase regulatory subunit 7	PSMD7_HUMAN	-0.0698761	0.0698761	0.48152	0.355005	0.449766	94	11	-4.72802	0.95272	45	DMSO	JAMM
45 / DMSO	P51784	USP11	Ubiquitin carboxyl-terminal hydrolase 11	UBP11_HUMAN	0.177494	0.177494	0.501778	0.363561	0.439422	94	20	13.0917	1.13092	45	DMSO	USP
45 / DMSO	Q9NUU6	OTULINL	Inactive ubiquitin thioesterase OTULINL	OTULL_HUMAN	-0.0510529	0.0510529	0.512082	0.367854	0.434325	94	4	-3.47684	0.965232	45	DMSO	OTU
45 / DMSO	Q5VVQ6	YOD1	Ubiquitin thioesterase OTU1	OTU1_HUMAN	0.233489	0.233489	0.52277	0.372264	0.429149	94	10	17.5675	1.17567	45	DMSO	OTU
45 / DMSO	O15372	EIF3H	Eukaryotic translation initiation factor 3 subunit H	EIF3H_HUMAN	-0.118758	0.118758	0.575254	0.393324	0.40525	94	13	-7.90199	0.92098	45	DMSO	JAMM
45 / DMSO	Q96G74	OTUD5	OTU domain-containing protein 5	OTUD5_HUMAN	-0.155745	0.155745	0.577869	0.394347	0.404121	94	2	-10.2332	0.897668	45	DMSO	OTU
45 / DMSO	Q93009	USP7	Ubiquitin carboxyl-terminal hydrolase 7	UBP7_HUMAN	0.189917	0.189917	0.604469	0.404628	0.392944	94	61	14.0698	1.1407	45	DMSO	USP
45 / DMSO	Q8TE49	OTUD7A	OTU domain-containing protein 7A	OTU7A_HUMAN	-0.199647	0.199647	0.606213	0.405293	0.392231	94	3	-12.9237	0.870763	45	DMSO	OTU
45 / DMSO	Q9UPT9	USP22	Ubiquitin carboxyl-terminal hydrolase 22	UBP22_HUMAN	0.0608096	0.0608096	0.608687	0.406237	0.391221	94	3	4.30509	1.04305	45	DMSO	USP
45 / DMSO	Q8N6M0	OTUD6B	Deubiquitinase OTUD6B	OTU6B_HUMAN	0.132975	0.132975	0.613156	0.407938	0.389406	94	12	9.65523	1.09655	45	DMSO	OTU
45 / DMSO	Q9UHP3	USP25	Ubiquitin carboxyl-terminal hydrolase 25	UBP25_HUMAN	0.268664	0.268664	0.648338	0.421068	0.375647	94	17	20.4691	1.20469	45	DMSO	USP
45 / DMSO	Q8NB14	USP38	Ubiquitin carboxyl-terminal hydrolase 38	UBP38_HUMAN	0.104867	0.104867	0.651422	0.422198	0.374483	94	17	7.53949	1.07539	45	DMSO	USP
45 / DMSO	Q86UV5	USP48	Ubiquitin carboxyl-terminal hydrolase 48	UBP48_HUMAN	0.232143	0.232143	0.666936	0.427845	0.368713	94	11	17.4578	1.17458	45	DMSO	USP
45 / DMSO	O00303	EIF3F	Eukaryotic translation initiation factor 3 subunit F	EIF3F_HUMAN	-0.0530472	0.0530472	0.715276	0.444973	0.351667	94	9	-3.61017	0.963898	45	DMSO	JAMM
45 / DMSO	P54252	ATXN3	Ataxin-3	ATX3_HUMAN	0.182367	0.182367	0.717612	0.445783	0.350876	94	4	13.4744	1.13474	45	DMSO	MJD
45 / DMSO	Q96RU2	USP28	Ubiquitin carboxyl-terminal hydrolase 28	UBP28_HUMAN	-0.0168882	0.0168882	0.761158	0.460603	0.336673	94	32	-1.16378	0.988362	45	DMSO	USP
45 / DMSO	Q9Y5K5	UCHL5	Ubiquitin carboxyl-terminal hydrolase isozyme L5	UCHL5_HUMAN	-0.0925806	0.0925806	0.775777	0.465455	0.332122	94	20	-6.21563	0.937844	45	DMSO	UCH
45 / DMSO	Q13107	USP4	Ubiquitin carboxyl-terminal hydrolase 4	UBP4_HUMAN	0.119593	0.119593	0.786152	0.468865	0.328952	94	11	8.64285	1.08643	45	DMSO	USP
45 / DMSO	O94966	USP19	Ubiquitin carboxyl-terminal hydrolase 19	UBP19_HUMAN	-0.022198	0.022198	0.797517	0.472564	0.325539	94	22	-1.52687	0.984731	45	DMSO	USP
45 / DMSO	Q6GQQ9	OTUD7B	OTU domain-containing protein 7B	OTU7B_HUMAN	-0.0733372	0.0733372	0.804077	0.474681	0.323598	94	35	-4.95631	0.950437	45	DMSO	OTU
45 / DMSO	Q92560	BAP1	Ubiquitin carboxyl-terminal hydrolase BAP1	BAP1_HUMAN	-0.062685	0.062685	0.835773	0.484744	0.314488	94	21	-4.25195	0.95748	45	DMSO	UCH
45 / DMSO	O00487	PSMD14	26S proteasome non-ATPase regulatory subunit 14	PSDE_HUMAN	-0.0135438	0.0135438	0.846186	0.487987	0.311592	94	7	-0.934389	0.990656	45	DMSO	JAMM
45 / DMSO	P62068	USP46	Ubiquitin carboxyl-terminal hydrolase 46	UBP46_HUMAN	0.0627575	0.0627575	0.876578	0.497268	0.30341	94	6	4.44602	1.04446	45	DMSO	USP
45 / DMSO	Q9H9J4	USP42	Ubiquitin carboxyl-terminal hydrolase 42	UBP42_HUMAN	-0.110072	0.110072	0.903946	0.505422	0.296345	94	2	-7.34583	0.926542	45	DMSO	USP
45 / DMSO	Q01804	OTUD4	OTU domain-containing protein 4	OTUD4_HUMAN	0.0379953	0.0379953	0.913157	0.508124	0.29403	94	27	2.66862	1.02669	45	DMSO	OTU
45 / DMSO	Q9UPU5	USP24	Ubiquitin carboxyl-terminal hydrolase 24	UBP24_HUMAN	-0.0568862	0.0568862	0.956212	0.520429	0.283639	94	50	-3.86632	0.961337	45	DMSO	USP
45 / DMSO	P54578	USP14	Ubiquitin carboxyl-terminal hydrolase 14	UBP14_HUMAN	0.0911825	0.0911825	0.958883	0.521177	0.283014	94	9	6.5243	1.06524	45	DMSO	USP
45 / DMSO	Q96BN8	OTULIN	Ubiquitin thioesterase otulin	OTUL_HUMAN	0.271262	0.271262	0.989543	0.529625	0.276031	94	1	20.6863	1.20686	45	DMSO	OTU
46 / DMSO	Q9UGI0	ZRANB1	Ubiquitin thioesterase ZRANB1	ZRAN1_HUMAN	-0.569741	0.569741	3.38043e-18	2.89162e-14	13.5389	94	5	-32.6262	0.673738	46	DMSO	OTU
46 / DMSO	Q9UPU5	USP24	Ubiquitin carboxyl-terminal hydrolase 24	UBP24_HUMAN	-0.410848	0.410848	6.35592e-10	1.56943e-06	5.80426	94	50	-24.7819	0.752181	46	DMSO	USP
46 / DMSO	Q5VVQ6	YOD1	Ubiquitin thioesterase OTU1	OTU1_HUMAN	0.383777	0.383777	1.59836e-08	2.35675e-05	4.62769	94	10	30.4753	1.30475	46	DMSO	OTU
46 / DMSO	P15374	UCHL3	Ubiquitin carboxyl-terminal hydrolase isozyme L3	UCHL3_HUMAN	0.611208	0.611208	2.48573e-06	0.000830804	3.0805	94	14	52.7538	1.52754	46	DMSO	UCH
46 / DMSO	P09936	UCHL1	Ubiquitin carboxyl-terminal hydrolase isozyme L1	UCHL1_HUMAN	-1.37559	1.37559	4.25224e-06	0.00114525	2.9411	94	14	-61.4605	0.385395	46	DMSO	UCH	y
46 / DMSO	Q93009	USP7	Ubiquitin carboxyl-terminal hydrolase 7	UBP7_HUMAN	-0.537749	0.537749	6.67208e-06	0.00148596	2.82799	94	61	-31.1155	0.688845	46	DMSO	USP
46 / DMSO	O75604	USP2	Ubiquitin carboxyl-terminal hydrolase 2	UBP2_HUMAN	-0.997956	0.997956	2.84207e-05	0.0032631	2.48637	94	1	-49.9291	0.500709	46	DMSO	USP
46 / DMSO	Q6P2Q9	PRPF8	Pre-mRNA-processing-splicing factor 8	PRP8_HUMAN	-0.0487937	0.0487937	3.52741e-05	0.00364639	2.43814	94	69	-3.32557	0.966744	46	DMSO	JAMM
46 / DMSO	Q93008	USP9X	Probable ubiquitin carboxyl-terminal hydrolase FAF-X	USP9X_HUMAN	-0.229876	0.229876	0.00018309	0.00815361	2.08865	94	95	-14.7292	0.852708	46	DMSO	USP
46 / DMSO	Q96RU2	USP28	Ubiquitin carboxyl-terminal hydrolase 28	UBP28_HUMAN	-0.465094	0.465094	0.000504957	0.0129615	1.88734	94	32	-27.5576	0.724424	46	DMSO	USP
46 / DMSO	O94966	USP19	Ubiquitin carboxyl-terminal hydrolase 19	UBP19_HUMAN	-0.241158	0.241158	0.000787451	0.0157737	1.80207	94	22	-15.3934	0.846066	46	DMSO	USP
46 / DMSO	Q9P2H5	USP35	Ubiquitin carboxyl-terminal hydrolase 35	UBP35_HUMAN	-0.321022	0.321022	0.000970798	0.0172926	1.76214	94	8	-19.9498	0.800502	46	DMSO	USP
46 / DMSO	Q9UK80	USP21	Ubiquitin carboxyl-terminal hydrolase 21	UBP21_HUMAN	-1.09618	1.09618	0.00367449	0.0308343	1.51097	94	1	-53.2246	0.467754	46	DMSO	USP
46 / DMSO	Q6GQQ9	OTUD7B	OTU domain-containing protein 7B	OTU7B_HUMAN	-0.15777	0.15777	0.00420949	0.0327118	1.4853	94	35	-10.359	0.89641	46	DMSO	OTU
46 / DMSO	Q9Y5K5	UCHL5	Ubiquitin carboxyl-terminal hydrolase isozyme L5	UCHL5_HUMAN	-0.238388	0.238388	0.00672543	0.0401458	1.39636	94	20	-15.2308	0.847692	46	DMSO	UCH
46 / DMSO	Q14694	USP10	Ubiquitin carboxyl-terminal hydrolase 10	UBP10_HUMAN	-0.156721	0.156721	0.00746163	0.0420269	1.37647	94	11	-10.2939	0.897061	46	DMSO	USP
46 / DMSO	P62068	USP46	Ubiquitin carboxyl-terminal hydrolase 46	UBP46_HUMAN	-0.175344	0.175344	0.00755656	0.0422607	1.37406	94	6	-11.4444	0.885556	46	DMSO	USP
46 / DMSO	Q8TE49	OTUD7A	OTU domain-containing protein 7A	OTU7A_HUMAN	-0.671252	0.671252	0.00799045	0.0433201	1.36331	94	3	-37.2038	0.627962	46	DMSO	OTU
46 / DMSO	Q92560	BAP1	Ubiquitin carboxyl-terminal hydrolase BAP1	BAP1_HUMAN	-0.399653	0.399653	0.00845628	0.0444201	1.35242	94	21	-24.1959	0.758041	46	DMSO	UCH
46 / DMSO	Q9UHP3	USP25	Ubiquitin carboxyl-terminal hydrolase 25	UBP25_HUMAN	-0.155982	0.155982	0.0106039	0.0491453	1.30852	94	17	-10.2479	0.897521	46	DMSO	USP
46 / DMSO	Q9UPT9	USP22	Ubiquitin carboxyl-terminal hydrolase 22	UBP22_HUMAN	-0.453638	0.453638	0.0112772	0.0505224	1.29652	94	3	-26.9801	0.730199	46	DMSO	USP
46 / DMSO	Q70EL1	USP54	Inactive ubiquitin carboxyl-terminal hydrolase 54	UBP54_HUMAN	0.354588	0.354588	0.0118127	0.0515908	1.28743	94	3	27.8621	1.27862	46	DMSO	USP
46 / DMSO	O00507	USP9Y	Probable ubiquitin carboxyl-terminal hydrolase FAF-Y	USP9Y_HUMAN	0.383311	0.383311	0.0302932	0.079951	1.09718	94	3	30.4332	1.30433	46	DMSO	USP
46 / DMSO	P45974	USP5	Ubiquitin carboxyl-terminal hydrolase 5	UBP5_HUMAN	0.244629	0.244629	0.0310379	0.0808906	1.0921	94	40	18.4788	1.18479	46	DMSO	USP
46 / DMSO	Q9Y4E8	USP15	Ubiquitin carboxyl-terminal hydrolase 15	UBP15_HUMAN	-0.200676	0.200676	0.0316785	0.0816939	1.08781	94	39	-12.9857	0.870143	46	DMSO	USP
46 / DMSO	P40818	USP8	Ubiquitin carboxyl-terminal hydrolase 8	UBP8_HUMAN	-0.199053	0.199053	0.035686	0.0865591	1.06269	94	47	-12.8878	0.871122	46	DMSO	USP
46 / DMSO	Q86UV5	USP48	Ubiquitin carboxyl-terminal hydrolase 48	UBP48_HUMAN	-0.264447	0.264447	0.0424385	0.0942464	1.02574	94	11	-16.7482	0.832518	46	DMSO	USP
46 / DMSO	O00487	PSMD14	26S proteasome non-ATPase regulatory subunit 14	PSDE_HUMAN	-0.0610794	0.0610794	0.0569715	0.109228	0.961665	94	7	-4.14533	0.958547	46	DMSO	JAMM
46 / DMSO	Q9NUU6	OTULINL	Inactive ubiquitin thioesterase OTULINL	OTULL_HUMAN	0.277122	0.277122	0.0679662	0.119538	0.922494	94	4	21.1775	1.21178	46	DMSO	OTU
46 / DMSO	Q53GS9	USP39	U4/U6.U5 tri-snRNP-associated protein 2	SNUT2_HUMAN	0.286673	0.286673	0.0810593	0.130991	0.882759	94	10	21.9824	1.21982	46	DMSO	USP
46 / DMSO	Q8NB14	USP38	Ubiquitin carboxyl-terminal hydrolase 38	UBP38_HUMAN	-0.0916093	0.0916093	0.0967096	0.143767	0.842341	94	17	-6.15247	0.938475	46	DMSO	USP
46 / DMSO	Q96G74	OTUD5	OTU domain-containing protein 5	OTUD5_HUMAN	-0.307871	0.307871	0.105228	0.150396	0.822765	94	2	-19.2167	0.807833	46	DMSO	OTU
46 / DMSO	Q70CQ2	USP34	Ubiquitin carboxyl-terminal hydrolase 34	UBP34_HUMAN	-0.0329079	0.0329079	0.13084	0.169202	0.771595	94	10	-2.25518	0.977448	46	DMSO	USP
46 / DMSO	Q5T2D3	OTUD3	OTU domain-containing protein 3	OTUD3_HUMAN	-0.109205	0.109205	0.13365	0.171178	0.766551	94	8	-7.29013	0.927099	46	DMSO	OTU
46 / DMSO	P54578	USP14	Ubiquitin carboxyl-terminal hydrolase 14	UBP14_HUMAN	-0.0501555	0.0501555	0.157736	0.187514	0.726967	94	9	-3.41678	0.965832	46	DMSO	USP
46 / DMSO	Q9Y5T5	USP16	Ubiquitin carboxyl-terminal hydrolase 16	UBP16_HUMAN	-0.0354009	0.0354009	0.186977	0.206142	0.685833	94	9	-2.42394	0.975761	46	DMSO	USP
46 / DMSO	P51784	USP11	Ubiquitin carboxyl-terminal hydrolase 11	UBP11_HUMAN	0.145766	0.145766	0.217876	0.224724	0.64835	94	20	10.6318	1.10632	46	DMSO	USP
46 / DMSO	Q13107	USP4	Ubiquitin carboxyl-terminal hydrolase 4	UBP4_HUMAN	0.047095	0.047095	0.281193	0.259987	0.585049	94	11	3.31824	1.03318	46	DMSO	USP
46 / DMSO	Q9H9J4	USP42	Ubiquitin carboxyl-terminal hydrolase 42	UBP42_HUMAN	0.19075	0.19075	0.283826	0.261386	0.582717	94	2	14.1357	1.14136	46	DMSO	USP
46 / DMSO	Q96JH7	VCPIP1	Deubiquitinating protein VCPIP1	VCIP1_HUMAN	-0.12961	0.12961	0.285888	0.262476	0.580911	94	18	-8.59212	0.914079	46	DMSO	OTU
46 / DMSO	P51665	PSMD7	26S proteasome non-ATPase regulatory subunit 7	PSMD7_HUMAN	0.0152249	0.0152249	0.301544	0.270665	0.567569	94	11	1.0609	1.01061	46	DMSO	JAMM
46 / DMSO	Q96FW1	OTUB1	Ubiquitin thioesterase OTUB1	OTUB1_HUMAN	0.102699	0.102699	0.324088	0.28218	0.549473	94	7	7.37801	1.07378	46	DMSO	OTU
46 / DMSO	Q01804	OTUD4	OTU domain-containing protein 4	OTUD4_HUMAN	0.0500097	0.0500097	0.331751	0.286023	0.543598	94	27	3.52719	1.03527	46	DMSO	OTU
46 / DMSO	O15372	EIF3H	Eukaryotic translation initiation factor 3 subunit H	EIF3H_HUMAN	-0.0469653	0.0469653	0.478258	0.353611	0.451474	94	13	-3.20297	0.96797	46	DMSO	JAMM
46 / DMSO	Q9NP73	ALG13	Putative bifunctional UDP-N-acetylglucosamine transferase and deubiquitinase ALG13	ALG13_HUMAN	0.0420345	0.0420345	0.550608	0.383556	0.416171	94	2	2.95647	1.02956	46	DMSO	OTU
46 / DMSO	P54252	ATXN3	Ataxin-3	ATX3_HUMAN	-0.102854	0.102854	0.56968	0.391134	0.407674	94	4	-6.8811	0.931189	46	DMSO	MJD
46 / DMSO	Q8N6M0	OTUD6B	Deubiquitinase OTUD6B	OTU6B_HUMAN	0.0695311	0.0695311	0.604675	0.404706	0.39286	94	12	4.93755	1.04938	46	DMSO	OTU
46 / DMSO	Q96K76	USP47	Ubiquitin carboxyl-terminal hydrolase 47	UBP47_HUMAN	0.014667	0.014667	0.678453	0.431994	0.364522	94	3	1.02183	1.01022	46	DMSO	USP
46 / DMSO	Q96BN8	OTULIN	Ubiquitin thioesterase otulin	OTUL_HUMAN	0.234669	0.234669	0.814562	0.478036	0.320539	94	1	17.6637	1.17664	46	DMSO	OTU
46 / DMSO	O00303	EIF3F	Eukaryotic translation initiation factor 3 subunit F	EIF3F_HUMAN	-0.0181518	0.0181518	0.835548	0.484673	0.314551	94	9	-1.2503	0.987497	46	DMSO	JAMM
46 / DMSO	Q9P275	USP36	Ubiquitin carboxyl-terminal hydrolase 36	UBP36_HUMAN	0.0474114	0.0474114	0.850019	0.489172	0.310538	94	3	3.3409	1.03341	46	DMSO	USP
46 / DMSO	Q4G0A6	MINDY4	Probable ubiquitin carboxyl-terminal hydrolase MINDY-4	MINY4_HUMAN	0.30451	0.30451	0.857314	0.491413	0.308553	94	1	23.4999	1.235	46	DMSO	MINDY
46 / DMSO	Q92905	COPS5	COP9 signalosome complex subunit 5	CSN5_HUMAN	0.0171418	0.0171418	0.943189	0.516757	0.286714	94	6	1.19527	1.01195	46	DMSO	JAMM
47 / DMSO	P09936	UCHL1	Ubiquitin carboxyl-terminal hydrolase isozyme L1	UCHL1_HUMAN	-1.52012	1.52012	5.87484e-25	9.75718e-21	20.0107	94	14	-65.1343	0.348657	47	DMSO	UCH	y
47 / DMSO	Q01804	OTUD4	OTU domain-containing protein 4	OTUD4_HUMAN	-0.464074	0.464074	1.64222e-17	1.30767e-13	12.8835	94	27	-27.5064	0.724936	47	DMSO	OTU
47 / DMSO	Q4G0A6	MINDY4	Probable ubiquitin carboxyl-terminal hydrolase MINDY-4	MINY4_HUMAN	-1.31889	1.31889	5.47748e-13	2.5151e-09	8.59944	94	1	-59.9157	0.400843	47	DMSO	MINDY
47 / DMSO	Q6GQQ9	OTUD7B	OTU domain-containing protein 7B	OTU7B_HUMAN	-1.64559	1.64559	5.80734e-11	1.86514e-07	6.72929	94	35	-68.0384	0.319616	47	DMSO	OTU	y
47 / DMSO	O94966	USP19	Ubiquitin carboxyl-terminal hydrolase 19	UBP19_HUMAN	-0.230629	0.230629	2.23239e-10	6.24824e-07	6.20424	94	22	-14.7737	0.852263	47	DMSO	USP
47 / DMSO	Q96G74	OTUD5	OTU domain-containing protein 5	OTUD5_HUMAN	-0.637896	0.637896	1.60886e-07	0.000136417	3.86513	94	2	-35.735	0.64265	47	DMSO	OTU
47 / DMSO	Q8TE49	OTUD7A	OTU domain-containing protein 7A	OTU7A_HUMAN	-1.9514	1.9514	6.9956e-07	0.000372616	3.42874	94	3	-74.1434	0.258566	47	DMSO	OTU	y
47 / DMSO	Q93009	USP7	Ubiquitin carboxyl-terminal hydrolase 7	UBP7_HUMAN	-0.760459	0.760459	7.11448e-06	0.00154102	2.81219	94	61	-40.9692	0.590308	47	DMSO	USP
47 / DMSO	Q5T2D3	OTUD3	OTU domain-containing protein 3	OTUD3_HUMAN	-0.206232	0.206232	1.10494e-05	0.00197087	2.70534	94	8	-13.3202	0.866798	47	DMSO	OTU
47 / DMSO	Q9UGI0	ZRANB1	Ubiquitin thioesterase ZRANB1	ZRAN1_HUMAN	-0.866005	0.866005	1.83164e-05	0.0025917	2.58641	94	5	-45.1336	0.548664	47	DMSO	OTU
47 / DMSO	Q96RU2	USP28	Ubiquitin carboxyl-terminal hydrolase 28	UBP28_HUMAN	-0.651747	0.651747	4.23775e-05	0.00400421	2.39748	94	32	-36.3491	0.636509	47	DMSO	USP
47 / DMSO	O75604	USP2	Ubiquitin carboxyl-terminal hydrolase 2	UBP2_HUMAN	-1.00257	1.00257	7.43508e-05	0.00529807	2.27588	94	1	-50.0891	0.499109	47	DMSO	USP
47 / DMSO	P54252	ATXN3	Ataxin-3	ATX3_HUMAN	-0.889085	0.889085	9.7831e-05	0.00605622	2.2178	94	4	-46.0044	0.539956	47	DMSO	MJD
47 / DMSO	Q13107	USP4	Ubiquitin carboxyl-terminal hydrolase 4	UBP4_HUMAN	-0.0651146	0.0651146	0.000261918	0.00963153	2.0163	94	11	-4.41306	0.955869	47	DMSO	USP
47 / DMSO	Q9UK80	USP21	Ubiquitin carboxyl-terminal hydrolase 21	UBP21_HUMAN	-1.57916	1.57916	0.000301066	0.0102652	1.98863	94	1	-66.5323	0.334677	47	DMSO	USP
47 / DMSO	Q9Y5K5	UCHL5	Ubiquitin carboxyl-terminal hydrolase isozyme L5	UCHL5_HUMAN	-0.420221	0.420221	0.00049926	0.0128966	1.88953	94	20	-25.269	0.74731	47	DMSO	UCH
47 / DMSO	Q96JH7	VCPIP1	Deubiquitinating protein VCPIP1	VCIP1_HUMAN	-0.252805	0.252805	0.000786162	0.0157619	1.80239	94	18	-16.0737	0.839263	47	DMSO	OTU
47 / DMSO	Q86UV5	USP48	Ubiquitin carboxyl-terminal hydrolase 48	UBP48_HUMAN	-1.03245	1.03245	0.00127187	0.0194578	1.71091	94	11	-51.1121	0.488879	47	DMSO	USP	y
47 / DMSO	Q9Y4E8	USP15	Ubiquitin carboxyl-terminal hydrolase 15	UBP15_HUMAN	-0.0982442	0.0982442	0.00217109	0.0245501	1.60995	94	39	-6.58308	0.934169	47	DMSO	USP
47 / DMSO	Q92560	BAP1	Ubiquitin carboxyl-terminal hydrolase BAP1	BAP1_HUMAN	-0.747822	0.747822	0.00234964	0.0254035	1.59511	94	21	-40.4498	0.595502	47	DMSO	UCH
47 / DMSO	Q9UHP3	USP25	Ubiquitin carboxyl-terminal hydrolase 25	UBP25_HUMAN	-0.267043	0.267043	0.00278833	0.0273572	1.56293	94	17	-16.8979	0.831021	47	DMSO	USP
47 / DMSO	Q6P2Q9	PRPF8	Pre-mRNA-processing-splicing factor 8	PRP8_HUMAN	-0.152526	0.152526	0.00322011	0.0291189	1.53583	94	69	-10.0326	0.899674	47	DMSO	JAMM
47 / DMSO	P45974	USP5	Ubiquitin carboxyl-terminal hydrolase 5	UBP5_HUMAN	0.370532	0.370532	0.0154609	0.0583029	1.23431	94	40	29.283	1.29283	47	DMSO	USP
47 / DMSO	Q9UPU5	USP24	Ubiquitin carboxyl-terminal hydrolase 24	UBP24_HUMAN	-0.240628	0.240628	0.0155847	0.0585159	1.23273	94	50	-15.3623	0.846377	47	DMSO	USP
47 / DMSO	P15374	UCHL3	Ubiquitin carboxyl-terminal hydrolase isozyme L3	UCHL3_HUMAN	0.215069	0.215069	0.0242906	0.0719578	1.14292	94	14	16.0759	1.16076	47	DMSO	UCH
47 / DMSO	Q93008	USP9X	Probable ubiquitin carboxyl-terminal hydrolase FAF-X	USP9X_HUMAN	-0.212674	0.212674	0.0266895	0.075246	1.12352	94	95	-13.7063	0.862937	47	DMSO	USP
47 / DMSO	Q96FW1	OTUB1	Ubiquitin thioesterase OTUB1	OTUB1_HUMAN	-0.181731	0.181731	0.0337553	0.0842464	1.07445	94	7	-11.8356	0.881644	47	DMSO	OTU
47 / DMSO	O00507	USP9Y	Probable ubiquitin carboxyl-terminal hydrolase FAF-Y	USP9Y_HUMAN	0.156407	0.156407	0.0389971	0.0904017	1.04382	94	3	11.4508	1.11451	47	DMSO	USP
47 / DMSO	Q9NP73	ALG13	Putative bifunctional UDP-N-acetylglucosamine transferase and deubiquitinase ALG13	ALG13_HUMAN	0.0735568	0.0735568	0.0402086	0.0917712	1.03729	94	2	5.23079	1.05231	47	DMSO	OTU
47 / DMSO	P54578	USP14	Ubiquitin carboxyl-terminal hydrolase 14	UBP14_HUMAN	-0.150148	0.150148	0.0429432	0.0948011	1.02319	94	9	-9.88418	0.901158	47	DMSO	USP
47 / DMSO	P40818	USP8	Ubiquitin carboxyl-terminal hydrolase 8	UBP8_HUMAN	-0.260178	0.260178	0.0520404	0.104342	0.981541	94	47	-16.5015	0.834985	47	DMSO	USP
47 / DMSO	Q92905	COPS5	COP9 signalosome complex subunit 5	CSN5_HUMAN	0.234273	0.234273	0.0545873	0.106891	0.971059	94	6	17.6314	1.17631	47	DMSO	JAMM
47 / DMSO	Q70EL1	USP54	Inactive ubiquitin carboxyl-terminal hydrolase 54	UBP54_HUMAN	0.324697	0.324697	0.0707243	0.122019	0.913572	94	3	25.2401	1.2524	47	DMSO	USP
47 / DMSO	Q8N6M0	OTUD6B	Deubiquitinase OTUD6B	OTU6B_HUMAN	-0.175259	0.175259	0.0751576	0.125927	0.899882	94	12	-11.4392	0.885608	47	DMSO	OTU
47 / DMSO	Q9UPT9	USP22	Ubiquitin carboxyl-terminal hydrolase 22	UBP22_HUMAN	0.159026	0.159026	0.0759458	0.126613	0.897521	94	3	11.6533	1.11653	47	DMSO	USP
47 / DMSO	P51665	PSMD7	26S proteasome non-ATPase regulatory subunit 7	PSMD7_HUMAN	-0.146142	0.146142	0.0803837	0.130419	0.884658	94	11	-9.63362	0.903664	47	DMSO	JAMM
47 / DMSO	Q53GS9	USP39	U4/U6.U5 tri-snRNP-associated protein 2	SNUT2_HUMAN	0.0987001	0.0987001	0.0841709	0.1336	0.874195	94	10	7.08082	1.07081	47	DMSO	USP
47 / DMSO	Q9NUU6	OTULINL	Inactive ubiquitin thioesterase OTULINL	OTULL_HUMAN	-0.179924	0.179924	0.116467	0.158836	0.79905	94	4	-11.725	0.88275	47	DMSO	OTU
47 / DMSO	O00487	PSMD14	26S proteasome non-ATPase regulatory subunit 14	PSDE_HUMAN	-0.0663892	0.0663892	0.144549	0.178693	0.747892	94	7	-4.49747	0.955025	47	DMSO	JAMM
47 / DMSO	Q9H9J4	USP42	Ubiquitin carboxyl-terminal hydrolase 42	UBP42_HUMAN	-0.0547026	0.0547026	0.161419	0.189925	0.721419	94	2	-3.72071	0.962793	47	DMSO	USP
47 / DMSO	Q9P2H5	USP35	Ubiquitin carboxyl-terminal hydrolase 35	UBP35_HUMAN	-0.204223	0.204223	0.177227	0.200056	0.698848	94	8	-13.1994	0.868006	47	DMSO	USP
47 / DMSO	Q96BN8	OTULIN	Ubiquitin thioesterase otulin	OTUL_HUMAN	-0.321592	0.321592	0.223312	0.227891	0.642273	94	1	-19.9813	0.800187	47	DMSO	OTU
47 / DMSO	P51784	USP11	Ubiquitin carboxyl-terminal hydrolase 11	UBP11_HUMAN	-0.0147788	0.0147788	0.233676	0.233847	0.631068	94	20	-1.01916	0.989808	47	DMSO	USP
47 / DMSO	Q5VVQ6	YOD1	Ubiquitin thioesterase OTU1	OTU1_HUMAN	0.153843	0.153843	0.413769	0.32513	0.487943	94	10	11.2529	1.11253	47	DMSO	OTU
47 / DMSO	O00303	EIF3F	Eukaryotic translation initiation factor 3 subunit F	EIF3F_HUMAN	0.102589	0.102589	0.440114	0.336976	0.472401	94	9	7.36984	1.0737	47	DMSO	JAMM
47 / DMSO	Q14694	USP10	Ubiquitin carboxyl-terminal hydrolase 10	UBP10_HUMAN	-0.0331216	0.0331216	0.518224	0.370394	0.431336	94	11	-2.26966	0.977303	47	DMSO	USP
47 / DMSO	Q9P275	USP36	Ubiquitin carboxyl-terminal hydrolase 36	UBP36_HUMAN	-0.321668	0.321668	0.522997	0.372356	0.429042	94	3	-19.9856	0.800144	47	DMSO	USP
47 / DMSO	Q96K76	USP47	Ubiquitin carboxyl-terminal hydrolase 47	UBP47_HUMAN	-0.298971	0.298971	0.555286	0.385429	0.414055	94	3	-18.7168	0.812832	47	DMSO	USP
47 / DMSO	O15372	EIF3H	Eukaryotic translation initiation factor 3 subunit H	EIF3H_HUMAN	0.0121846	0.0121846	0.599484	0.402716	0.395001	94	13	0.848148	1.00848	47	DMSO	JAMM
47 / DMSO	P62068	USP46	Ubiquitin carboxyl-terminal hydrolase 46	UBP46_HUMAN	0.0250163	0.0250163	0.723446	0.447805	0.348912	94	6	1.74912	1.01749	47	DMSO	USP
47 / DMSO	Q9Y5T5	USP16	Ubiquitin carboxyl-terminal hydrolase 16	UBP16_HUMAN	0.0842881	0.0842881	0.758324	0.459656	0.337567	94	9	6.01645	1.06016	47	DMSO	USP
47 / DMSO	Q70CQ2	USP34	Ubiquitin carboxyl-terminal hydrolase 34	UBP34_HUMAN	-0.047874	0.047874	0.943728	0.51691	0.286585	94	10	-3.26392	0.967361	47	DMSO	USP
47 / DMSO	Q8NB14	USP38	Ubiquitin carboxyl-terminal hydrolase 38	UBP38_HUMAN	0.084902	0.084902	0.975995	0.525925	0.279076	94	17	6.06157	1.06062	47	DMSO	USP
48 / DMSO	Q4G0A6	MINDY4	Probable ubiquitin carboxyl-terminal hydrolase MINDY-4	MINY4_HUMAN	-1.26994	1.26994	2.23448e-17	1.74887e-13	12.7572	94	1	-58.5324	0.414676	48	DMSO	MINDY
48 / DMSO	P09936	UCHL1	Ubiquitin carboxyl-terminal hydrolase isozyme L1	UCHL1_HUMAN	-1.46326	1.46326	2.0823e-14	1.15759e-10	9.93645	94	14	-63.7329	0.362671	48	DMSO	UCH	y
48 / DMSO	Q96RU2	USP28	Ubiquitin carboxyl-terminal hydrolase 28	UBP28_HUMAN	-0.482354	0.482354	6.49035e-10	1.59896e-06	5.79616	94	32	-28.4191	0.715809	48	DMSO	USP
48 / DMSO	Q01804	OTUD4	OTU domain-containing protein 4	OTUD4_HUMAN	-0.341822	0.341822	1.21438e-09	2.75706e-06	5.55955	94	27	-21.0956	0.789044	48	DMSO	OTU
48 / DMSO	Q8TE49	OTUD7A	OTU domain-containing protein 7A	OTU7A_HUMAN	-0.574264	0.574264	9.46162e-08	9.30763e-05	4.03116	94	3	-32.8371	0.671629	48	DMSO	OTU
48 / DMSO	Q92560	BAP1	Ubiquitin carboxyl-terminal hydrolase BAP1	BAP1_HUMAN	-0.683315	0.683315	0.000140329	0.00719675	2.14286	94	21	-37.7267	0.622733	48	DMSO	UCH
48 / DMSO	Q6P2Q9	PRPF8	Pre-mRNA-processing-splicing factor 8	PRP8_HUMAN	-0.0632944	0.0632944	0.000180567	0.00810076	2.09147	94	69	-4.29239	0.957076	48	DMSO	JAMM
48 / DMSO	Q8N6M0	OTUD6B	Deubiquitinase OTUD6B	OTU6B_HUMAN	-0.5221	0.5221	0.000200425	0.00850776	2.07018	94	12	-30.3643	0.696357	48	DMSO	OTU
48 / DMSO	Q96JH7	VCPIP1	Deubiquitinating protein VCPIP1	VCIP1_HUMAN	-0.602547	0.602547	0.000251376	0.0094497	2.02458	94	18	-34.141	0.65859	48	DMSO	OTU
48 / DMSO	Q96G74	OTUD5	OTU domain-containing protein 5	OTUD5_HUMAN	-0.396784	0.396784	0.000330781	0.0107144	1.97003	94	2	-24.045	0.75955	48	DMSO	OTU
48 / DMSO	Q70EL1	USP54	Inactive ubiquitin carboxyl-terminal hydrolase 54	UBP54_HUMAN	0.114239	0.114239	0.000523505	0.0131709	1.88038	94	3	8.24037	1.0824	48	DMSO	USP
48 / DMSO	Q93008	USP9X	Probable ubiquitin carboxyl-terminal hydrolase FAF-X	USP9X_HUMAN	-0.297378	0.297378	0.000576495	0.0137458	1.86183	94	95	-18.627	0.81373	48	DMSO	USP
48 / DMSO	P45974	USP5	Ubiquitin carboxyl-terminal hydrolase 5	UBP5_HUMAN	-0.327223	0.327223	0.0015552	0.021236	1.67293	94	40	-20.2931	0.797069	48	DMSO	USP
48 / DMSO	Q9UPU5	USP24	Ubiquitin carboxyl-terminal hydrolase 24	UBP24_HUMAN	-0.298525	0.298525	0.001758	0.0223988	1.64978	94	50	-18.6917	0.813083	48	DMSO	USP
48 / DMSO	Q14694	USP10	Ubiquitin carboxyl-terminal hydrolase 10	UBP10_HUMAN	-0.268503	0.268503	0.00254857	0.0263122	1.57984	94	11	-16.982	0.83018	48	DMSO	USP
48 / DMSO	Q5T2D3	OTUD3	OTU domain-containing protein 3	OTUD3_HUMAN	-0.328774	0.328774	0.00264612	0.0267436	1.57278	94	8	-20.3787	0.796213	48	DMSO	OTU
48 / DMSO	O00507	USP9Y	Probable ubiquitin carboxyl-terminal hydrolase FAF-Y	USP9Y_HUMAN	-0.322775	0.322775	0.00274449	0.0271687	1.56593	94	3	-20.047	0.79953	48	DMSO	USP
48 / DMSO	Q93009	USP7	Ubiquitin carboxyl-terminal hydrolase 7	UBP7_HUMAN	-0.263704	0.263704	0.00527922	0.0360985	1.44251	94	61	-16.7053	0.832947	48	DMSO	USP
48 / DMSO	Q9Y5T5	USP16	Ubiquitin carboxyl-terminal hydrolase 16	UBP16_HUMAN	-0.791519	0.791519	0.00582121	0.0376759	1.42394	94	9	-42.2265	0.577735	48	DMSO	USP
48 / DMSO	O00303	EIF3F	Eukaryotic translation initiation factor 3 subunit F	EIF3F_HUMAN	-0.598155	0.598155	0.0107886	0.0495273	1.30516	94	9	-33.9402	0.660598	48	DMSO	JAMM
48 / DMSO	Q13107	USP4	Ubiquitin carboxyl-terminal hydrolase 4	UBP4_HUMAN	-0.249797	0.249797	0.0116029	0.0511754	1.29094	94	11	-15.8985	0.841015	48	DMSO	USP
48 / DMSO	Q9P275	USP36	Ubiquitin carboxyl-terminal hydrolase 36	UBP36_HUMAN	-0.314268	0.314268	0.0123782	0.0526926	1.27825	94	3	-19.5741	0.804259	48	DMSO	USP
48 / DMSO	Q86UV5	USP48	Ubiquitin carboxyl-terminal hydrolase 48	UBP48_HUMAN	-0.154492	0.154492	0.013819	0.0553897	1.25657	94	11	-10.1551	0.898449	48	DMSO	USP
48 / DMSO	Q96K76	USP47	Ubiquitin carboxyl-terminal hydrolase 47	UBP47_HUMAN	-0.160757	0.160757	0.0155549	0.0584651	1.2331	94	3	-10.5444	0.894556	48	DMSO	USP
48 / DMSO	P54578	USP14	Ubiquitin carboxyl-terminal hydrolase 14	UBP14_HUMAN	-0.476103	0.476103	0.0177977	0.0622133	1.20612	94	9	-28.1083	0.718917	48	DMSO	USP
48 / DMSO	P15374	UCHL3	Ubiquitin carboxyl-terminal hydrolase isozyme L3	UCHL3_HUMAN	0.240861	0.240861	0.0360413	0.0869803	1.06058	94	14	18.1698	1.1817	48	DMSO	UCH
48 / DMSO	Q96FW1	OTUB1	Ubiquitin thioesterase OTUB1	OTUB1_HUMAN	-0.231066	0.231066	0.0392566	0.0906961	1.04241	94	7	-14.7995	0.852005	48	DMSO	OTU
48 / DMSO	Q9UHP3	USP25	Ubiquitin carboxyl-terminal hydrolase 25	UBP25_HUMAN	-0.212358	0.212358	0.049648	0.101898	0.991833	94	17	-13.6875	0.863125	48	DMSO	USP
48 / DMSO	Q9UGI0	ZRANB1	Ubiquitin thioesterase ZRANB1	ZRAN1_HUMAN	-0.308683	0.308683	0.0545563	0.106861	0.971183	94	5	-19.2621	0.807379	48	DMSO	OTU
48 / DMSO	P54252	ATXN3	Ataxin-3	ATX3_HUMAN	-0.416804	0.416804	0.0569784	0.109235	0.961638	94	4	-25.0918	0.749082	48	DMSO	MJD
48 / DMSO	Q5VVQ6	YOD1	Ubiquitin thioesterase OTU1	OTU1_HUMAN	-0.21813	0.21813	0.0688537	0.120342	0.919581	94	10	-14.0321	0.859679	48	DMSO	OTU
48 / DMSO	Q70CQ2	USP34	Ubiquitin carboxyl-terminal hydrolase 34	UBP34_HUMAN	-0.125623	0.125623	0.070354	0.121688	0.914753	94	10	-8.3392	0.916608	48	DMSO	USP
48 / DMSO	Q9NP73	ALG13	Putative bifunctional UDP-N-acetylglucosamine transferase and deubiquitinase ALG13	ALG13_HUMAN	-0.0613139	0.0613139	0.0709301	0.122203	0.912919	94	2	-4.16091	0.958391	48	DMSO	OTU
48 / DMSO	Q9UK80	USP21	Ubiquitin carboxyl-terminal hydrolase 21	UBP21_HUMAN	-0.224683	0.224683	0.0911422	0.139318	0.855994	94	1	-14.4217	0.855783	48	DMSO	USP
48 / DMSO	Q6GQQ9	OTUD7B	OTU domain-containing protein 7B	OTU7B_HUMAN	-0.211878	0.211878	0.0977145	0.144563	0.839944	94	35	-13.6587	0.863413	48	DMSO	OTU
48 / DMSO	Q9NUU6	OTULINL	Inactive ubiquitin thioesterase OTULINL	OTULL_HUMAN	0.229234	0.229234	0.11774	0.159772	0.7965	94	4	17.2212	1.17221	48	DMSO	OTU
48 / DMSO	P62068	USP46	Ubiquitin carboxyl-terminal hydrolase 46	UBP46_HUMAN	-0.113432	0.113432	0.119534	0.161083	0.792951	94	6	-7.56137	0.924386	48	DMSO	USP
48 / DMSO	Q9Y4E8	USP15	Ubiquitin carboxyl-terminal hydrolase 15	UBP15_HUMAN	-0.252491	0.252491	0.123688	0.164099	0.784894	94	39	-16.0554	0.839446	48	DMSO	USP
48 / DMSO	O94966	USP19	Ubiquitin carboxyl-terminal hydrolase 19	UBP19_HUMAN	-0.125228	0.125228	0.169436	0.195101	0.709739	94	22	-8.31407	0.916859	48	DMSO	USP
48 / DMSO	O75604	USP2	Ubiquitin carboxyl-terminal hydrolase 2	UBP2_HUMAN	-0.268202	0.268202	0.170855	0.19601	0.707722	94	1	-16.9646	0.830354	48	DMSO	USP
48 / DMSO	Q9P2H5	USP35	Ubiquitin carboxyl-terminal hydrolase 35	UBP35_HUMAN	-0.277051	0.277051	0.193739	0.210298	0.677166	94	8	-17.4724	0.825276	48	DMSO	USP
48 / DMSO	P51665	PSMD7	26S proteasome non-ATPase regulatory subunit 7	PSMD7_HUMAN	-0.0970734	0.0970734	0.222968	0.227692	0.642652	94	11	-6.50723	0.934928	48	DMSO	JAMM
48 / DMSO	Q9Y5K5	UCHL5	Ubiquitin carboxyl-terminal hydrolase isozyme L5	UCHL5_HUMAN	-0.136861	0.136861	0.286376	0.262733	0.580485	94	20	-9.05044	0.909496	48	DMSO	UCH
48 / DMSO	Q9UPT9	USP22	Ubiquitin carboxyl-terminal hydrolase 22	UBP22_HUMAN	-0.0454266	0.0454266	0.365737	0.302666	0.519037	94	3	-3.09967	0.969003	48	DMSO	USP
48 / DMSO	O15372	EIF3H	Eukaryotic translation initiation factor 3 subunit H	EIF3H_HUMAN	0.10331	0.10331	0.377184	0.308126	0.511272	94	13	7.42355	1.07424	48	DMSO	JAMM
48 / DMSO	Q53GS9	USP39	U4/U6.U5 tri-snRNP-associated protein 2	SNUT2_HUMAN	0.0501891	0.0501891	0.380094	0.309503	0.509335	94	10	3.54006	1.0354	48	DMSO	USP
48 / DMSO	P51784	USP11	Ubiquitin carboxyl-terminal hydrolase 11	UBP11_HUMAN	-0.116544	0.116544	0.41617	0.326224	0.486485	94	20	-7.76056	0.922394	48	DMSO	USP
48 / DMSO	Q96BN8	OTULIN	Ubiquitin thioesterase otulin	OTUL_HUMAN	-0.0472756	0.0472756	0.43879	0.336389	0.473158	94	1	-3.22379	0.967762	48	DMSO	OTU
48 / DMSO	P40818	USP8	Ubiquitin carboxyl-terminal hydrolase 8	UBP8_HUMAN	-0.134366	0.134366	0.507789	0.366068	0.436438	94	47	-8.89299	0.91107	48	DMSO	USP
48 / DMSO	O00487	PSMD14	26S proteasome non-ATPase regulatory subunit 14	PSDE_HUMAN	-0.129546	0.129546	0.731091	0.450435	0.346368	94	7	-8.58807	0.914119	48	DMSO	JAMM
48 / DMSO	Q92905	COPS5	COP9 signalosome complex subunit 5	CSN5_HUMAN	0.0738853	0.0738853	0.757215	0.459285	0.337918	94	6	5.25474	1.05255	48	DMSO	JAMM
48 / DMSO	Q8NB14	USP38	Ubiquitin carboxyl-terminal hydrolase 38	UBP38_HUMAN	-0.0226478	0.0226478	0.768305	0.462985	0.334433	94	17	-1.55757	0.984424	48	DMSO	USP
48 / DMSO	Q9H9J4	USP42	Ubiquitin carboxyl-terminal hydrolase 42	UBP42_HUMAN	0.0716431	0.0716431	0.88758	0.500573	0.300532	94	2	5.09129	1.05091	48	DMSO	USP
49 / DMSO	O00507	USP9Y	Probable ubiquitin carboxyl-terminal hydrolase FAF-Y	USP9Y_HUMAN	-0.570236	0.570236	9.85725e-31	2.77382e-26	25.5569	94	3	-32.6494	0.673506	49	DMSO	USP
49 / DMSO	P09936	UCHL1	Ubiquitin carboxyl-terminal hydrolase isozyme L1	UCHL1_HUMAN	-1.65315	1.65315	6.48063e-07	0.000354447	3.45045	94	14	-68.2055	0.317945	49	DMSO	UCH	y
49 / DMSO	Q92560	BAP1	Ubiquitin carboxyl-terminal hydrolase BAP1	BAP1_HUMAN	-1.64359	1.64359	1.08767e-06	0.000496874	3.30375	94	21	-67.9941	0.320059	49	DMSO	UCH	y
49 / DMSO	P54252	ATXN3	Ataxin-3	ATX3_HUMAN	-0.627034	0.627034	2.1611e-05	0.00282939	2.54831	94	4	-35.2494	0.647506	49	DMSO	MJD
49 / DMSO	Q96JH7	VCPIP1	Deubiquitinating protein VCPIP1	VCIP1_HUMAN	-2.75898	2.75898	2.57515e-05	0.00310094	2.50851	94	18	-85.2272	0.147728	49	DMSO	OTU	y
49 / DMSO	Q93009	USP7	Ubiquitin carboxyl-terminal hydrolase 7	UBP7_HUMAN	-0.74593	0.74593	5.243e-05	0.00445605	2.35105	94	61	-40.3717	0.596283	49	DMSO	USP
49 / DMSO	O94966	USP19	Ubiquitin carboxyl-terminal hydrolase 19	UBP19_HUMAN	-0.536931	0.536931	9.40723e-05	0.00594261	2.22602	94	22	-31.0764	0.689236	49	DMSO	USP
49 / DMSO	Q86UV5	USP48	Ubiquitin carboxyl-terminal hydrolase 48	UBP48_HUMAN	-0.598192	0.598192	0.000114	0.00652049	2.18572	94	11	-33.9419	0.660581	49	DMSO	USP
49 / DMSO	Q9UHP3	USP25	Ubiquitin carboxyl-terminal hydrolase 25	UBP25_HUMAN	-0.466195	0.466195	0.000182664	0.00814447	2.08914	94	17	-27.6129	0.723871	49	DMSO	USP
49 / DMSO	O75604	USP2	Ubiquitin carboxyl-terminal hydrolase 2	UBP2_HUMAN	-1.02686	1.02686	0.00038335	0.0114544	1.94103	94	1	-50.9224	0.490776	49	DMSO	USP
49 / DMSO	Q9UPU5	USP24	Ubiquitin carboxyl-terminal hydrolase 24	UBP24_HUMAN	-0.502574	0.502574	0.000413177	0.0118462	1.92642	94	50	-29.4154	0.705846	49	DMSO	USP
49 / DMSO	Q9UK80	USP21	Ubiquitin carboxyl-terminal hydrolase 21	UBP21_HUMAN	-0.954539	0.954539	0.000431077	0.0120741	1.91815	94	1	-48.3994	0.516006	49	DMSO	USP
49 / DMSO	Q96RU2	USP28	Ubiquitin carboxyl-terminal hydrolase 28	UBP28_HUMAN	-0.735994	0.735994	0.000665695	0.0146482	1.83422	94	32	-39.9596	0.600404	49	DMSO	USP
49 / DMSO	Q9UGI0	ZRANB1	Ubiquitin thioesterase ZRANB1	ZRAN1_HUMAN	-0.566696	0.566696	0.000750022	0.0154393	1.81137	94	5	-32.4839	0.675161	49	DMSO	OTU
49 / DMSO	Q96G74	OTUD5	OTU domain-containing protein 5	OTUD5_HUMAN	-0.841415	0.841415	0.000799077	0.0158754	1.79927	94	2	-44.1904	0.558096	49	DMSO	OTU
49 / DMSO	Q13107	USP4	Ubiquitin carboxyl-terminal hydrolase 4	UBP4_HUMAN	-0.231477	0.231477	0.00120411	0.0190005	1.72123	94	11	-14.8238	0.851762	49	DMSO	USP
49 / DMSO	Q8N6M0	OTUD6B	Deubiquitinase OTUD6B	OTU6B_HUMAN	-0.508226	0.508226	0.0023569	0.0254378	1.59452	94	12	-29.6914	0.703086	49	DMSO	OTU
49 / DMSO	Q6GQQ9	OTUD7B	OTU domain-containing protein 7B	OTU7B_HUMAN	-0.63219	0.63219	0.00250272	0.026107	1.58324	94	35	-35.4804	0.645196	49	DMSO	OTU
49 / DMSO	Q9Y4E8	USP15	Ubiquitin carboxyl-terminal hydrolase 15	UBP15_HUMAN	-0.214428	0.214428	0.00906289	0.0458111	1.33903	94	39	-13.8112	0.861888	49	DMSO	USP
49 / DMSO	Q9NUU6	OTULINL	Inactive ubiquitin thioesterase OTULINL	OTULL_HUMAN	0.258073	0.258073	0.00920821	0.0461383	1.33594	94	4	19.588	1.19588	49	DMSO	OTU
49 / DMSO	Q6P2Q9	PRPF8	Pre-mRNA-processing-splicing factor 8	PRP8_HUMAN	-0.0832404	0.0832404	0.0112432	0.0504546	1.2971	94	69	-5.60649	0.943935	49	DMSO	JAMM
49 / DMSO	P54578	USP14	Ubiquitin carboxyl-terminal hydrolase 14	UBP14_HUMAN	-0.483461	0.483461	0.0124019	0.0527383	1.27787	94	9	-28.4741	0.715259	49	DMSO	USP
49 / DMSO	Q14694	USP10	Ubiquitin carboxyl-terminal hydrolase 10	UBP10_HUMAN	-0.114152	0.114152	0.017586	0.0618688	1.20853	94	11	-7.60746	0.923925	49	DMSO	USP
49 / DMSO	O15372	EIF3H	Eukaryotic translation initiation factor 3 subunit H	EIF3H_HUMAN	0.263501	0.263501	0.0194984	0.0649071	1.18771	94	13	20.0388	1.20039	49	DMSO	JAMM
49 / DMSO	Q01804	OTUD4	OTU domain-containing protein 4	OTUD4_HUMAN	-0.416793	0.416793	0.0247581	0.0726079	1.13902	94	27	-25.0912	0.749088	49	DMSO	OTU
49 / DMSO	Q9Y5K5	UCHL5	Ubiquitin carboxyl-terminal hydrolase isozyme L5	UCHL5_HUMAN	-0.349456	0.349456	0.0271012	0.0757954	1.12036	94	20	-21.512	0.78488	49	DMSO	UCH
49 / DMSO	P51665	PSMD7	26S proteasome non-ATPase regulatory subunit 7	PSMD7_HUMAN	-0.495456	0.495456	0.0272287	0.0759649	1.11939	94	11	-29.0662	0.709338	49	DMSO	JAMM
49 / DMSO	Q5VVQ6	YOD1	Ubiquitin thioesterase OTU1	OTU1_HUMAN	-0.216743	0.216743	0.0274863	0.0763082	1.11743	94	10	-13.9494	0.860506	49	DMSO	OTU
49 / DMSO	Q9P2H5	USP35	Ubiquitin carboxyl-terminal hydrolase 35	UBP35_HUMAN	-0.190768	0.190768	0.0286226	0.0778013	1.10901	94	8	-12.3861	0.876139	49	DMSO	USP
49 / DMSO	Q8TE49	OTUD7A	OTU domain-containing protein 7A	OTU7A_HUMAN	-0.625432	0.625432	0.0309259	0.0807494	1.09286	94	3	-35.1775	0.648225	49	DMSO	OTU
49 / DMSO	Q93008	USP9X	Probable ubiquitin carboxyl-terminal hydrolase FAF-X	USP9X_HUMAN	-0.351019	0.351019	0.0505134	0.102785	0.988069	94	95	-21.597	0.78403	49	DMSO	USP
49 / DMSO	P45974	USP5	Ubiquitin carboxyl-terminal hydrolase 5	UBP5_HUMAN	0.186176	0.186176	0.0780619	0.128439	0.891302	94	40	13.7744	1.13774	49	DMSO	USP
49 / DMSO	O00487	PSMD14	26S proteasome non-ATPase regulatory subunit 14	PSDE_HUMAN	-0.15415	0.15415	0.0942915	0.141848	0.848178	94	7	-10.1339	0.898661	49	DMSO	JAMM
49 / DMSO	Q4G0A6	MINDY4	Probable ubiquitin carboxyl-terminal hydrolase MINDY-4	MINY4_HUMAN	-0.432476	0.432476	0.109419	0.15358	0.813667	94	1	-25.9011	0.740989	49	DMSO	MINDY
49 / DMSO	Q70EL1	USP54	Inactive ubiquitin carboxyl-terminal hydrolase 54	UBP54_HUMAN	0.726411	0.726411	0.124666	0.164803	0.783036	94	3	65.4518	1.65452	49	DMSO	USP
49 / DMSO	Q9P275	USP36	Ubiquitin carboxyl-terminal hydrolase 36	UBP36_HUMAN	-0.240236	0.240236	0.175144	0.198736	0.701723	94	3	-15.3393	0.846607	49	DMSO	USP
49 / DMSO	Q8NB14	USP38	Ubiquitin carboxyl-terminal hydrolase 38	UBP38_HUMAN	-0.182817	0.182817	0.21219	0.221383	0.654856	94	17	-11.9019	0.880981	49	DMSO	USP
49 / DMSO	Q9NP73	ALG13	Putative bifunctional UDP-N-acetylglucosamine transferase and deubiquitinase ALG13	ALG13_HUMAN	-0.376515	0.376515	0.219039	0.225404	0.647039	94	2	-22.9704	0.770296	49	DMSO	OTU
49 / DMSO	Q9Y5T5	USP16	Ubiquitin carboxyl-terminal hydrolase 16	UBP16_HUMAN	0.148536	0.148536	0.265409	0.251503	0.599457	94	9	10.8444	1.10844	49	DMSO	USP
49 / DMSO	Q70CQ2	USP34	Ubiquitin carboxyl-terminal hydrolase 34	UBP34_HUMAN	-0.048514	0.048514	0.283264	0.261088	0.583213	94	10	-3.30682	0.966932	49	DMSO	USP
49 / DMSO	Q5T2D3	OTUD3	OTU domain-containing protein 3	OTUD3_HUMAN	-0.13988	0.13988	0.302924	0.27138	0.566422	94	8	-9.24051	0.907595	49	DMSO	OTU
49 / DMSO	Q96BN8	OTULIN	Ubiquitin thioesterase otulin	OTUL_HUMAN	-0.0866447	0.0866447	0.320222	0.280229	0.552486	94	1	-5.82896	0.94171	49	DMSO	OTU
49 / DMSO	Q96FW1	OTUB1	Ubiquitin thioesterase OTUB1	OTUB1_HUMAN	0.108724	0.108724	0.33248	0.286386	0.543048	94	7	7.82739	1.07827	49	DMSO	OTU
49 / DMSO	P51784	USP11	Ubiquitin carboxyl-terminal hydrolase 11	UBP11_HUMAN	-0.0525552	0.0525552	0.450477	0.341555	0.46654	94	20	-3.57729	0.964227	49	DMSO	USP
49 / DMSO	P40818	USP8	Ubiquitin carboxyl-terminal hydrolase 8	UBP8_HUMAN	-0.0637323	0.0637323	0.460622	0.345994	0.460932	94	47	-4.32143	0.956786	49	DMSO	USP
49 / DMSO	Q92905	COPS5	COP9 signalosome complex subunit 5	CSN5_HUMAN	-0.00829877	0.00829877	0.48209	0.355248	0.449469	94	6	-0.573575	0.994264	49	DMSO	JAMM
49 / DMSO	P62068	USP46	Ubiquitin carboxyl-terminal hydrolase 46	UBP46_HUMAN	-0.0557316	0.0557316	0.494145	0.360356	0.443268	94	6	-3.78936	0.962106	49	DMSO	USP
49 / DMSO	Q9UPT9	USP22	Ubiquitin carboxyl-terminal hydrolase 22	UBP22_HUMAN	-0.0192428	0.0192428	0.528025	0.374413	0.426649	94	3	-1.32495	0.98675	49	DMSO	USP
49 / DMSO	Q53GS9	USP39	U4/U6.U5 tri-snRNP-associated protein 2	SNUT2_HUMAN	0.0159884	0.0159884	0.576073	0.393644	0.404896	94	10	1.1144	1.01114	49	DMSO	USP
49 / DMSO	P15374	UCHL3	Ubiquitin carboxyl-terminal hydrolase isozyme L3	UCHL3_HUMAN	0.0539848	0.0539848	0.636377	0.416648	0.380231	94	14	3.81283	1.03813	49	DMSO	UCH
49 / DMSO	Q96K76	USP47	Ubiquitin carboxyl-terminal hydrolase 47	UBP47_HUMAN	-0.397459	0.397459	0.771256	0.463962	0.333518	94	3	-24.0806	0.759194	49	DMSO	USP
49 / DMSO	Q9H9J4	USP42	Ubiquitin carboxyl-terminal hydrolase 42	UBP42_HUMAN	-0.0372057	0.0372057	0.873471	0.49633	0.30423	94	2	-2.54594	0.974541	49	DMSO	USP
49 / DMSO	O00303	EIF3F	Eukaryotic translation initiation factor 3 subunit F	EIF3F_HUMAN	-0.00791624	0.00791624	0.960565	0.521648	0.282623	94	9	-0.547209	0.994528	49	DMSO	JAMM
50 / DMSO	P09936	UCHL1	Ubiquitin carboxyl-terminal hydrolase isozyme L1	UCHL1_HUMAN	-2.02653	2.02653	0.000114156	0.00652483	2.18543	94	14	-75.4555	0.245445	50	DMSO	UCH	y
50 / DMSO	Q6GQQ9	OTUD7B	OTU domain-containing protein 7B	OTU7B_HUMAN	-1.19865	1.19865	0.000128151	0.00689411	2.16152	94	35	-56.4316	0.435684	50	DMSO	OTU	y
50 / DMSO	Q8TE49	OTUD7A	OTU domain-containing protein 7A	OTU7A_HUMAN	-1.44186	1.44186	0.000901162	0.0167376	1.77631	94	3	-63.1907	0.368093	50	DMSO	OTU	y
50 / DMSO	Q01804	OTUD4	OTU domain-containing protein 4	OTUD4_HUMAN	-0.934309	0.934309	0.00210725	0.0242335	1.61558	94	27	-47.6707	0.523293	50	DMSO	OTU
50 / DMSO	Q92560	BAP1	Ubiquitin carboxyl-terminal hydrolase BAP1	BAP1_HUMAN	-1.36681	1.36681	0.00419643	0.0326677	1.48588	94	21	-61.2253	0.387747	50	DMSO	UCH	y
50 / DMSO	Q9Y5K5	UCHL5	Ubiquitin carboxyl-terminal hydrolase isozyme L5	UCHL5_HUMAN	-0.974273	0.974273	0.0106452	0.0492309	1.30776	94	20	-49.1004	0.508996	50	DMSO	UCH
50 / DMSO	P54578	USP14	Ubiquitin carboxyl-terminal hydrolase 14	UBP14_HUMAN	-0.81506	0.81506	0.0119187	0.0517994	1.28567	94	9	-43.1615	0.568385	50	DMSO	USP
50 / DMSO	O00303	EIF3F	Eukaryotic translation initiation factor 3 subunit F	EIF3F_HUMAN	-0.344858	0.344858	0.0136893	0.0551522	1.25844	94	9	-21.2615	0.787385	50	DMSO	JAMM
50 / DMSO	Q8N6M0	OTUD6B	Deubiquitinase OTUD6B	OTU6B_HUMAN	-0.89295	0.89295	0.0140547	0.0558194	1.25322	94	12	-46.1488	0.538512	50	DMSO	OTU
50 / DMSO	Q5T2D3	OTUD3	OTU domain-containing protein 3	OTUD3_HUMAN	-0.858343	0.858343	0.015448	0.0582809	1.23447	94	8	-44.8414	0.551586	50	DMSO	OTU
50 / DMSO	Q93009	USP7	Ubiquitin carboxyl-terminal hydrolase 7	UBP7_HUMAN	-0.792567	0.792567	0.0160588	0.0593291	1.22673	94	61	-42.2684	0.577316	50	DMSO	USP
50 / DMSO	Q93008	USP9X	Probable ubiquitin carboxyl-terminal hydrolase FAF-X	USP9X_HUMAN	-0.84662	0.84662	0.0203252	0.0661766	1.1793	94	95	-44.3914	0.556086	50	DMSO	USP
50 / DMSO	Q9Y4E8	USP15	Ubiquitin carboxyl-terminal hydrolase 15	UBP15_HUMAN	-0.845369	0.845369	0.0205498	0.0665179	1.17706	94	39	-44.3432	0.556568	50	DMSO	USP
50 / DMSO	Q5VVQ6	YOD1	Ubiquitin thioesterase OTU1	OTU1_HUMAN	-0.753901	0.753901	0.0224349	0.0693131	1.15918	94	10	-40.7002	0.592998	50	DMSO	OTU
50 / DMSO	Q96FW1	OTUB1	Ubiquitin thioesterase OTUB1	OTUB1_HUMAN	-0.245711	0.245711	0.0239389	0.0714624	1.14592	94	7	-15.66	0.8434	50	DMSO	OTU
50 / DMSO	Q96G74	OTUD5	OTU domain-containing protein 5	OTUD5_HUMAN	-0.673217	0.673217	0.0264274	0.0748935	1.12556	94	2	-37.2893	0.627107	50	DMSO	OTU
50 / DMSO	Q86UV5	USP48	Ubiquitin carboxyl-terminal hydrolase 48	UBP48_HUMAN	-0.544001	0.544001	0.0275066	0.0763352	1.11727	94	11	-31.4134	0.685866	50	DMSO	USP
50 / DMSO	P54252	ATXN3	Ataxin-3	ATX3_HUMAN	-0.753064	0.753064	0.0284068	0.0775209	1.11058	94	4	-40.6658	0.593342	50	DMSO	MJD
50 / DMSO	Q96RU2	USP28	Ubiquitin carboxyl-terminal hydrolase 28	UBP28_HUMAN	-0.834814	0.834814	0.0294833	0.0789145	1.10284	94	32	-43.9345	0.560655	50	DMSO	USP
50 / DMSO	P40818	USP8	Ubiquitin carboxyl-terminal hydrolase 8	UBP8_HUMAN	-0.788447	0.788447	0.0309601	0.0807919	1.09263	94	47	-42.1033	0.578967	50	DMSO	USP
50 / DMSO	Q9UK80	USP21	Ubiquitin carboxyl-terminal hydrolase 21	UBP21_HUMAN	-0.895005	0.895005	0.0322741	0.0824316	1.08391	94	1	-46.2255	0.537745	50	DMSO	USP
50 / DMSO	P45974	USP5	Ubiquitin carboxyl-terminal hydrolase 5	UBP5_HUMAN	-0.730072	0.730072	0.0359644	0.0868884	1.06104	94	40	-39.7126	0.602874	50	DMSO	USP
50 / DMSO	Q96JH7	VCPIP1	Deubiquitinating protein VCPIP1	VCIP1_HUMAN	-0.847965	0.847965	0.0371537	0.088278	1.05415	94	18	-44.4432	0.555568	50	DMSO	OTU
50 / DMSO	P51784	USP11	Ubiquitin carboxyl-terminal hydrolase 11	UBP11_HUMAN	-0.611881	0.611881	0.0407321	0.0923565	1.03453	94	20	-34.5657	0.654343	50	DMSO	USP
50 / DMSO	Q8NB14	USP38	Ubiquitin carboxyl-terminal hydrolase 38	UBP38_HUMAN	-0.652608	0.652608	0.0423367	0.0941348	1.02625	94	17	-36.3871	0.636129	50	DMSO	USP
50 / DMSO	Q9UHP3	USP25	Ubiquitin carboxyl-terminal hydrolase 25	UBP25_HUMAN	-0.695025	0.695025	0.0449323	0.096948	1.01346	94	17	-38.2301	0.617699	50	DMSO	USP
50 / DMSO	O75604	USP2	Ubiquitin carboxyl-terminal hydrolase 2	UBP2_HUMAN	-0.606267	0.606267	0.0459579	0.0980418	1.00859	94	1	-34.3106	0.656894	50	DMSO	USP
50 / DMSO	Q70EL1	USP54	Inactive ubiquitin carboxyl-terminal hydrolase 54	UBP54_HUMAN	1.08606	1.08606	0.0506371	0.102913	0.987531	94	3	112.293	2.12293	50	DMSO	USP
50 / DMSO	P62068	USP46	Ubiquitin carboxyl-terminal hydrolase 46	UBP46_HUMAN	-0.537615	0.537615	0.0587343	0.110933	0.95494	94	6	-31.1091	0.688909	50	DMSO	USP
50 / DMSO	Q9NP73	ALG13	Putative bifunctional UDP-N-acetylglucosamine transferase and deubiquitinase ALG13	ALG13_HUMAN	-0.074508	0.074508	0.062143	0.114172	0.942442	94	2	-5.03341	0.949666	50	DMSO	OTU
50 / DMSO	Q9P2H5	USP35	Ubiquitin carboxyl-terminal hydrolase 35	UBP35_HUMAN	-0.610167	0.610167	0.0657458	0.117513	0.929913	94	8	-34.4879	0.655121	50	DMSO	USP
50 / DMSO	Q9UPU5	USP24	Ubiquitin carboxyl-terminal hydrolase 24	UBP24_HUMAN	-0.658859	0.658859	0.0703207	0.121658	0.91486	94	50	-36.6621	0.633379	50	DMSO	USP
50 / DMSO	Q14694	USP10	Ubiquitin carboxyl-terminal hydrolase 10	UBP10_HUMAN	-0.235116	0.235116	0.0725406	0.123631	0.907873	94	11	-15.0384	0.849616	50	DMSO	USP
50 / DMSO	Q9UPT9	USP22	Ubiquitin carboxyl-terminal hydrolase 22	UBP22_HUMAN	-0.238418	0.238418	0.0769409	0.127475	0.894576	94	3	-15.2325	0.847675	50	DMSO	USP
50 / DMSO	O15372	EIF3H	Eukaryotic translation initiation factor 3 subunit H	EIF3H_HUMAN	0.185792	0.185792	0.0832716	0.13285	0.876637	94	13	13.7441	1.13744	50	DMSO	JAMM
50 / DMSO	O94966	USP19	Ubiquitin carboxyl-terminal hydrolase 19	UBP19_HUMAN	-0.59011	0.59011	0.0874823	0.136338	0.865383	94	22	-33.5708	0.664292	50	DMSO	USP
50 / DMSO	Q9UGI0	ZRANB1	Ubiquitin thioesterase ZRANB1	ZRAN1_HUMAN	-0.698055	0.698055	0.0886453	0.13729	0.862361	94	5	-38.3597	0.616403	50	DMSO	OTU
50 / DMSO	Q13107	USP4	Ubiquitin carboxyl-terminal hydrolase 4	UBP4_HUMAN	-0.42385	0.42385	0.156748	0.18686	0.728485	94	11	-25.4567	0.745433	50	DMSO	USP
50 / DMSO	Q96BN8	OTULIN	Ubiquitin thioesterase otulin	OTUL_HUMAN	-0.515357	0.515357	0.169077	0.194873	0.710248	94	1	-30.038	0.69962	50	DMSO	OTU
50 / DMSO	P15374	UCHL3	Ubiquitin carboxyl-terminal hydrolase isozyme L3	UCHL3_HUMAN	-0.391906	0.391906	0.231818	0.232785	0.633044	94	14	-23.7878	0.762122	50	DMSO	UCH
50 / DMSO	O00507	USP9Y	Probable ubiquitin carboxyl-terminal hydrolase FAF-Y	USP9Y_HUMAN	-0.401554	0.401554	0.232104	0.232949	0.632739	94	3	-24.2957	0.757043	50	DMSO	USP
50 / DMSO	Q9H9J4	USP42	Ubiquitin carboxyl-terminal hydrolase 42	UBP42_HUMAN	0.323547	0.323547	0.272759	0.255477	0.592648	94	2	25.1403	1.2514	50	DMSO	USP
50 / DMSO	Q70CQ2	USP34	Ubiquitin carboxyl-terminal hydrolase 34	UBP34_HUMAN	-0.256957	0.256957	0.341494	0.290865	0.536308	94	10	-16.3149	0.836851	50	DMSO	USP
50 / DMSO	Q4G0A6	MINDY4	Probable ubiquitin carboxyl-terminal hydrolase MINDY-4	MINY4_HUMAN	-0.335011	0.335011	0.366786	0.303169	0.518315	94	1	-20.7222	0.792778	50	DMSO	MINDY
50 / DMSO	Q9NUU6	OTULINL	Inactive ubiquitin thioesterase OTULINL	OTULL_HUMAN	0.0572668	0.0572668	0.380288	0.309594	0.509207	94	4	4.04927	1.04049	50	DMSO	OTU
50 / DMSO	Q6P2Q9	PRPF8	Pre-mRNA-processing-splicing factor 8	PRP8_HUMAN	-0.00549764	0.00549764	0.513428	0.368412	0.433667	94	69	-0.380342	0.996197	50	DMSO	JAMM
50 / DMSO	Q92905	COPS5	COP9 signalosome complex subunit 5	CSN5_HUMAN	0.014842	0.014842	0.57189	0.392002	0.406711	94	6	1.03408	1.01034	50	DMSO	JAMM
50 / DMSO	Q9Y5T5	USP16	Ubiquitin carboxyl-terminal hydrolase 16	UBP16_HUMAN	0.035185	0.035185	0.646659	0.420451	0.376285	94	9	2.46882	1.02469	50	DMSO	USP
50 / DMSO	Q96K76	USP47	Ubiquitin carboxyl-terminal hydrolase 47	UBP47_HUMAN	-0.0229469	0.0229469	0.689763	0.436024	0.360489	94	3	-1.57797	0.98422	50	DMSO	USP
50 / DMSO	Q9P275	USP36	Ubiquitin carboxyl-terminal hydrolase 36	UBP36_HUMAN	-0.301975	0.301975	0.759092	0.459913	0.337324	94	3	-18.8859	0.811141	50	DMSO	USP
50 / DMSO	P51665	PSMD7	26S proteasome non-ATPase regulatory subunit 7	PSMD7_HUMAN	0.0653195	0.0653195	0.903246	0.505218	0.296521	94	11	4.63166	1.04632	50	DMSO	JAMM
50 / DMSO	Q53GS9	USP39	U4/U6.U5 tri-snRNP-associated protein 2	SNUT2_HUMAN	-0.0410731	0.0410731	0.906636	0.506214	0.295666	94	10	-2.80683	0.971932	50	DMSO	USP
50 / DMSO	O00487	PSMD14	26S proteasome non-ATPase regulatory subunit 14	PSDE_HUMAN	-0.00663929	0.00663929	0.980585	0.527185	0.278037	94	7	-0.459143	0.995409	50	DMSO	JAMM
51 / DMSO	Q9UPU5	USP24	Ubiquitin carboxyl-terminal hydrolase 24	UBP24_HUMAN	-1.93475	1.93475	2.90784e-24	4.51949e-20	19.3449	94	50	-73.8433	0.261567	51	DMSO	USP	y
51 / DMSO	O00507	USP9Y	Probable ubiquitin carboxyl-terminal hydrolase FAF-Y	USP9Y_HUMAN	-1.27448	1.27448	8.42522e-20	8.5263e-16	15.0692	94	3	-58.6627	0.413373	51	DMSO	USP	y
51 / DMSO	P40818	USP8	Ubiquitin carboxyl-terminal hydrolase 8	UBP8_HUMAN	-0.773572	0.773572	5.46131e-19	5.0616e-15	14.2957	94	47	-41.5033	0.584967	51	DMSO	USP
51 / DMSO	Q96JH7	VCPIP1	Deubiquitinating protein VCPIP1	VCIP1_HUMAN	-2.8941	2.8941	1.46888e-16	1.05128e-12	11.9783	94	18	-86.5479	0.134521	51	DMSO	OTU	y
51 / DMSO	Q96G74	OTUD5	OTU domain-containing protein 5	OTUD5_HUMAN	-1.55498	1.55498	1.15917e-10	3.4785e-07	6.45861	94	2	-65.9666	0.340334	51	DMSO	OTU	y
51 / DMSO	Q13107	USP4	Ubiquitin carboxyl-terminal hydrolase 4	UBP4_HUMAN	-1.50689	1.50689	1.47822e-10	4.32526e-07	6.36399	94	11	-64.8132	0.351868	51	DMSO	USP	y
51 / DMSO	Q9Y4E8	USP15	Ubiquitin carboxyl-terminal hydrolase 15	UBP15_HUMAN	-1.46272	1.46272	2.05986e-10	5.81922e-07	6.23514	94	39	-63.7192	0.362808	51	DMSO	USP	y
51 / DMSO	O94966	USP19	Ubiquitin carboxyl-terminal hydrolase 19	UBP19_HUMAN	-0.968317	0.968317	3.93089e-08	4.7946e-05	4.31925	94	22	-48.8898	0.511102	51	DMSO	USP
51 / DMSO	Q4G0A6	MINDY4	Probable ubiquitin carboxyl-terminal hydrolase MINDY-4	MINY4_HUMAN	-0.980142	0.980142	7.62882e-08	7.93938e-05	4.10021	94	1	-49.307	0.50693	51	DMSO	MINDY
51 / DMSO	P62068	USP46	Ubiquitin carboxyl-terminal hydrolase 46	UBP46_HUMAN	-0.654825	0.654825	2.86148e-07	0.000204136	3.69008	94	6	-36.4847	0.635153	51	DMSO	USP
51 / DMSO	Q6GQQ9	OTUD7B	OTU domain-containing protein 7B	OTU7B_HUMAN	-1.05221	1.05221	7.34896e-07	0.00038516	3.41436	94	35	-51.777	0.48223	51	DMSO	OTU	y
51 / DMSO	Q9UK80	USP21	Ubiquitin carboxyl-terminal hydrolase 21	UBP21_HUMAN	-2.0568	2.0568	2.05981e-06	0.000740822	3.13029	94	1	-75.9651	0.240349	51	DMSO	USP
51 / DMSO	P54578	USP14	Ubiquitin carboxyl-terminal hydrolase 14	UBP14_HUMAN	-1.04634	1.04634	5.00565e-06	0.00125962	2.89976	94	9	-51.5806	0.484194	51	DMSO	USP	y
51 / DMSO	Q01804	OTUD4	OTU domain-containing protein 4	OTUD4_HUMAN	-0.656517	0.656517	7.56693e-06	0.00159561	2.79707	94	27	-36.5592	0.634408	51	DMSO	OTU
51 / DMSO	Q93008	USP9X	Probable ubiquitin carboxyl-terminal hydrolase FAF-X	USP9X_HUMAN	-0.845867	0.845867	9.6018e-06	0.00182339	2.73912	94	95	-44.3624	0.556376	51	DMSO	USP
51 / DMSO	Q96K76	USP47	Ubiquitin carboxyl-terminal hydrolase 47	UBP47_HUMAN	-0.862923	0.862923	1.29675e-05	0.00215048	2.66747	94	3	-45.0162	0.549838	51	DMSO	USP
51 / DMSO	Q96RU2	USP28	Ubiquitin carboxyl-terminal hydrolase 28	UBP28_HUMAN	-0.765154	0.765154	2.59543e-05	0.00311312	2.5068	94	32	-41.161	0.58839	51	DMSO	USP
51 / DMSO	Q9UGI0	ZRANB1	Ubiquitin thioesterase ZRANB1	ZRAN1_HUMAN	-1.67698	1.67698	5.03883e-05	0.0043697	2.35955	94	5	-68.7263	0.312737	51	DMSO	OTU	y
51 / DMSO	P51784	USP11	Ubiquitin carboxyl-terminal hydrolase 11	UBP11_HUMAN	-0.429376	0.429376	8.09655e-05	0.0055231	2.25782	94	20	-25.7417	0.742583	51	DMSO	USP
51 / DMSO	Q86UV5	USP48	Ubiquitin carboxyl-terminal hydrolase 48	UBP48_HUMAN	-0.531554	0.531554	8.14454e-05	0.00553863	2.2566	94	11	-30.8191	0.691809	51	DMSO	USP
51 / DMSO	P09936	UCHL1	Ubiquitin carboxyl-terminal hydrolase isozyme L1	UCHL1_HUMAN	-1.24157	1.24157	0.00010262	0.00619864	2.2077	94	14	-57.7089	0.422911	51	DMSO	UCH	y
51 / DMSO	Q9UHP3	USP25	Ubiquitin carboxyl-terminal hydrolase 25	UBP25_HUMAN	-0.588678	0.588678	0.000218159	0.00885123	2.053	94	17	-33.5048	0.664952	51	DMSO	USP
51 / DMSO	P54252	ATXN3	Ataxin-3	ATX3_HUMAN	-0.342921	0.342921	0.000280513	0.00993855	2.00268	94	4	-21.1557	0.788443	51	DMSO	MJD
51 / DMSO	P15374	UCHL3	Ubiquitin carboxyl-terminal hydrolase isozyme L3	UCHL3_HUMAN	-0.675225	0.675225	0.000428604	0.0120435	1.91925	94	14	-37.3766	0.626234	51	DMSO	UCH
51 / DMSO	Q9UPT9	USP22	Ubiquitin carboxyl-terminal hydrolase 22	UBP22_HUMAN	-0.357181	0.357181	0.000524888	0.0131864	1.87987	94	3	-21.9311	0.780689	51	DMSO	USP
51 / DMSO	Q92560	BAP1	Ubiquitin carboxyl-terminal hydrolase BAP1	BAP1_HUMAN	-0.875198	0.875198	0.000593096	0.0139209	1.85633	94	21	-45.4821	0.545179	51	DMSO	UCH
51 / DMSO	Q9Y5K5	UCHL5	Ubiquitin carboxyl-terminal hydrolase isozyme L5	UCHL5_HUMAN	-0.89253	0.89253	0.0006048	0.0140406	1.85261	94	20	-46.1331	0.538669	51	DMSO	UCH
51 / DMSO	Q9P2H5	USP35	Ubiquitin carboxyl-terminal hydrolase 35	UBP35_HUMAN	-0.438647	0.438647	0.00116537	0.0187329	1.72739	94	8	-26.2174	0.737826	51	DMSO	USP
51 / DMSO	Q14694	USP10	Ubiquitin carboxyl-terminal hydrolase 10	UBP10_HUMAN	-0.118604	0.118604	0.00168595	0.0219939	1.6577	94	11	-7.89213	0.921079	51	DMSO	USP
51 / DMSO	Q8NB14	USP38	Ubiquitin carboxyl-terminal hydrolase 38	UBP38_HUMAN	-0.673523	0.673523	0.00293277	0.0279615	1.55344	94	17	-37.3026	0.626974	51	DMSO	USP
51 / DMSO	O00487	PSMD14	26S proteasome non-ATPase regulatory subunit 14	PSDE_HUMAN	-0.243285	0.243285	0.00309994	0.0286422	1.54299	94	7	-15.518	0.84482	51	DMSO	JAMM
51 / DMSO	P45974	USP5	Ubiquitin carboxyl-terminal hydrolase 5	UBP5_HUMAN	-0.461205	0.461205	0.00557347	0.0369663	1.43219	94	40	-27.3621	0.726379	51	DMSO	USP
51 / DMSO	O75604	USP2	Ubiquitin carboxyl-terminal hydrolase 2	UBP2_HUMAN	-1.47257	1.47257	0.00676656	0.0402539	1.39519	94	1	-63.966	0.36034	51	DMSO	USP
51 / DMSO	Q93009	USP7	Ubiquitin carboxyl-terminal hydrolase 7	UBP7_HUMAN	-0.51106	0.51106	0.00981523	0.0474731	1.32355	94	61	-29.8293	0.701707	51	DMSO	USP
51 / DMSO	Q70CQ2	USP34	Ubiquitin carboxyl-terminal hydrolase 34	UBP34_HUMAN	-0.571426	0.571426	0.0117514	0.0514701	1.28845	94	10	-32.7049	0.672951	51	DMSO	USP
51 / DMSO	Q6P2Q9	PRPF8	Pre-mRNA-processing-splicing factor 8	PRP8_HUMAN	-0.175196	0.175196	0.0148311	0.0572047	1.24257	94	69	-11.4353	0.885647	51	DMSO	JAMM
51 / DMSO	Q8TE49	OTUD7A	OTU domain-containing protein 7A	OTU7A_HUMAN	-0.337627	0.337627	0.0416612	0.0933894	1.0297	94	3	-20.8658	0.791342	51	DMSO	OTU
51 / DMSO	P51665	PSMD7	26S proteasome non-ATPase regulatory subunit 7	PSMD7_HUMAN	-0.318859	0.318859	0.0629679	0.114943	0.939519	94	11	-19.8296	0.801704	51	DMSO	JAMM
51 / DMSO	Q8N6M0	OTUD6B	Deubiquitinase OTUD6B	OTU6B_HUMAN	-0.205957	0.205957	0.0662733	0.117997	0.928128	94	12	-13.3037	0.866963	51	DMSO	OTU
51 / DMSO	O15372	EIF3H	Eukaryotic translation initiation factor 3 subunit H	EIF3H_HUMAN	0.231183	0.231183	0.0693701	0.120806	0.917911	94	13	17.3797	1.1738	51	DMSO	JAMM
51 / DMSO	Q5VVQ6	YOD1	Ubiquitin thioesterase OTU1	OTU1_HUMAN	-0.200153	0.200153	0.113392	0.156558	0.805324	94	10	-12.9542	0.870458	51	DMSO	OTU
51 / DMSO	Q9NP73	ALG13	Putative bifunctional UDP-N-acetylglucosamine transferase and deubiquitinase ALG13	ALG13_HUMAN	-0.369627	0.369627	0.249141	0.242553	0.615194	94	2	-22.6018	0.773982	51	DMSO	OTU
51 / DMSO	Q9P275	USP36	Ubiquitin carboxyl-terminal hydrolase 36	UBP36_HUMAN	0.0132762	0.0132762	0.30289	0.271363	0.56645	94	3	0.924483	1.00924	51	DMSO	USP
51 / DMSO	Q9NUU6	OTULINL	Inactive ubiquitin thioesterase OTULINL	OTULL_HUMAN	0.0311272	0.0311272	0.310222	0.275137	0.560451	94	4	2.18102	1.02181	51	DMSO	OTU
51 / DMSO	Q9H9J4	USP42	Ubiquitin carboxyl-terminal hydrolase 42	UBP42_HUMAN	0.131589	0.131589	0.340541	0.290394	0.537012	94	2	9.54996	1.0955	51	DMSO	USP
51 / DMSO	Q96FW1	OTUB1	Ubiquitin thioesterase OTUB1	OTUB1_HUMAN	-0.167231	0.167231	0.368362	0.303924	0.517236	94	7	-10.945	0.89055	51	DMSO	OTU
51 / DMSO	Q5T2D3	OTUD3	OTU domain-containing protein 3	OTUD3_HUMAN	-0.115488	0.115488	0.427006	0.331125	0.480007	94	8	-7.69301	0.92307	51	DMSO	OTU
51 / DMSO	Q96BN8	OTULIN	Ubiquitin thioesterase otulin	OTUL_HUMAN	-0.134323	0.134323	0.551452	0.383896	0.415787	94	1	-8.89025	0.911097	51	DMSO	OTU
51 / DMSO	Q92905	COPS5	COP9 signalosome complex subunit 5	CSN5_HUMAN	-0.016308	0.016308	0.857159	0.491365	0.308596	94	6	-1.12402	0.98876	51	DMSO	JAMM
51 / DMSO	Q70EL1	USP54	Inactive ubiquitin carboxyl-terminal hydrolase 54	UBP54_HUMAN	-0.00488035	0.00488035	0.872056	0.4959	0.304606	94	3	-0.337708	0.996623	51	DMSO	USP
51 / DMSO	Q9Y5T5	USP16	Ubiquitin carboxyl-terminal hydrolase 16	UBP16_HUMAN	0.191152	0.191152	0.887267	0.500479	0.300614	94	9	14.1675	1.14167	51	DMSO	USP
51 / DMSO	O00303	EIF3F	Eukaryotic translation initiation factor 3 subunit F	EIF3F_HUMAN	-0.00280733	0.00280733	0.924009	0.511275	0.291345	94	9	-0.1944	0.998056	51	DMSO	JAMM
51 / DMSO	Q53GS9	USP39	U4/U6.U5 tri-snRNP-associated protein 2	SNUT2_HUMAN	5.57204e-06	5.57204e-06	0.967317	0.523524	0.281063	94	10	0.000386225	1	51	DMSO	USP
52 / DMSO	Q01804	OTUD4	OTU domain-containing protein 4	OTUD4_HUMAN	-0.678557	0.678557	1.94263e-21	2.30523e-17	16.6373	94	27	-37.521	0.62479	52	DMSO	OTU
52 / DMSO	P15374	UCHL3	Ubiquitin carboxyl-terminal hydrolase isozyme L3	UCHL3_HUMAN	0.364867	0.364867	9.86057e-09	1.59984e-05	4.79592	94	14	28.7763	1.28776	52	DMSO	UCH
52 / DMSO	P09936	UCHL1	Ubiquitin carboxyl-terminal hydrolase isozyme L1	UCHL1_HUMAN	-1.25517	1.25517	1.35002e-06	0.000569636	3.2444	94	14	-58.1055	0.418945	52	DMSO	UCH	y
52 / DMSO	Q96G74	OTUD5	OTU domain-containing protein 5	OTUD5_HUMAN	-0.271666	0.271666	6.04457e-05	0.00478368	2.32024	94	2	-17.1637	0.828363	52	DMSO	OTU
52 / DMSO	Q6GQQ9	OTUD7B	OTU domain-containing protein 7B	OTU7B_HUMAN	-0.284001	0.284001	0.000234258	0.00914735	2.0387	94	35	-17.869	0.82131	52	DMSO	OTU
52 / DMSO	Q93009	USP7	Ubiquitin carboxyl-terminal hydrolase 7	UBP7_HUMAN	-0.288147	0.288147	0.00295201	0.0280413	1.5522	94	61	-18.1047	0.818953	52	DMSO	USP
52 / DMSO	Q6P2Q9	PRPF8	Pre-mRNA-processing-splicing factor 8	PRP8_HUMAN	-0.166964	0.166964	0.00535643	0.036329	1.43975	94	69	-10.9285	0.890715	52	DMSO	JAMM
52 / DMSO	O00507	USP9Y	Probable ubiquitin carboxyl-terminal hydrolase FAF-Y	USP9Y_HUMAN	0.544956	0.544956	0.00626092	0.0389021	1.41003	94	3	45.8976	1.45898	52	DMSO	USP
52 / DMSO	O00303	EIF3F	Eukaryotic translation initiation factor 3 subunit F	EIF3F_HUMAN	-0.356834	0.356834	0.00785743	0.043	1.36653	94	9	-21.9124	0.780876	52	DMSO	JAMM
52 / DMSO	P62068	USP46	Ubiquitin carboxyl-terminal hydrolase 46	UBP46_HUMAN	-0.12846	0.12846	0.00962618	0.0470604	1.32734	94	6	-8.51925	0.914808	52	DMSO	USP
52 / DMSO	Q86UV5	USP48	Ubiquitin carboxyl-terminal hydrolase 48	UBP48_HUMAN	-0.154772	0.154772	0.0102242	0.0483471	1.31563	94	11	-10.1726	0.898274	52	DMSO	USP
52 / DMSO	Q9UK80	USP21	Ubiquitin carboxyl-terminal hydrolase 21	UBP21_HUMAN	-0.13091	0.13091	0.0112109	0.0503888	1.29767	94	1	-8.67445	0.913256	52	DMSO	USP
52 / DMSO	Q96FW1	OTUB1	Ubiquitin thioesterase OTUB1	OTUB1_HUMAN	-0.589626	0.589626	0.0125169	0.0529597	1.27605	94	7	-33.5485	0.664515	52	DMSO	OTU
52 / DMSO	Q9Y5T5	USP16	Ubiquitin carboxyl-terminal hydrolase 16	UBP16_HUMAN	-0.707061	0.707061	0.0127004	0.0533106	1.27319	94	9	-38.7433	0.612567	52	DMSO	USP
52 / DMSO	Q14694	USP10	Ubiquitin carboxyl-terminal hydrolase 10	UBP10_HUMAN	-0.168995	0.168995	0.015145	0.057755	1.23841	94	11	-11.0538	0.889462	52	DMSO	USP
52 / DMSO	Q9NUU6	OTULINL	Inactive ubiquitin thioesterase OTULINL	OTULL_HUMAN	0.291312	0.291312	0.0210548	0.0672754	1.17214	94	4	22.3753	1.22375	52	DMSO	OTU
52 / DMSO	P54578	USP14	Ubiquitin carboxyl-terminal hydrolase 14	UBP14_HUMAN	-0.155454	0.155454	0.0258427	0.0740985	1.13019	94	9	-10.215	0.89785	52	DMSO	USP
52 / DMSO	O15372	EIF3H	Eukaryotic translation initiation factor 3 subunit H	EIF3H_HUMAN	0.227463	0.227463	0.0263835	0.0748341	1.1259	94	13	17.0774	1.17077	52	DMSO	JAMM
52 / DMSO	Q9P2H5	USP35	Ubiquitin carboxyl-terminal hydrolase 35	UBP35_HUMAN	-0.211498	0.211498	0.0594432	0.111613	0.952286	94	8	-13.636	0.86364	52	DMSO	USP
52 / DMSO	Q92905	COPS5	COP9 signalosome complex subunit 5	CSN5_HUMAN	-0.0629007	0.0629007	0.0642978	0.116177	0.93488	94	6	-4.26627	0.957337	52	DMSO	JAMM
52 / DMSO	Q13107	USP4	Ubiquitin carboxyl-terminal hydrolase 4	UBP4_HUMAN	0.159069	0.159069	0.0690277	0.120498	0.919019	94	11	11.6566	1.11657	52	DMSO	USP
52 / DMSO	Q9UHP3	USP25	Ubiquitin carboxyl-terminal hydrolase 25	UBP25_HUMAN	-0.0671598	0.0671598	0.0914188	0.139541	0.855297	94	17	-4.54847	0.954515	52	DMSO	USP
52 / DMSO	O75604	USP2	Ubiquitin carboxyl-terminal hydrolase 2	UBP2_HUMAN	-0.410804	0.410804	0.0954023	0.142733	0.845477	94	1	-24.7796	0.752204	52	DMSO	USP
52 / DMSO	Q9H9J4	USP42	Ubiquitin carboxyl-terminal hydrolase 42	UBP42_HUMAN	0.372238	0.372238	0.0990306	0.145597	0.836849	94	2	29.4359	1.29436	52	DMSO	USP
52 / DMSO	Q96RU2	USP28	Ubiquitin carboxyl-terminal hydrolase 28	UBP28_HUMAN	-0.106004	0.106004	0.107683	0.152266	0.817397	94	32	-7.08417	0.929158	52	DMSO	USP
52 / DMSO	Q53GS9	USP39	U4/U6.U5 tri-snRNP-associated protein 2	SNUT2_HUMAN	-0.096901	0.096901	0.127655	0.166941	0.777437	94	10	-6.49607	0.935039	52	DMSO	USP
52 / DMSO	Q9UGI0	ZRANB1	Ubiquitin thioesterase ZRANB1	ZRAN1_HUMAN	-0.289213	0.289213	0.137142	0.173609	0.760428	94	5	-18.1652	0.818348	52	DMSO	OTU
52 / DMSO	Q93008	USP9X	Probable ubiquitin carboxyl-terminal hydrolase FAF-X	USP9X_HUMAN	-0.112476	0.112476	0.153697	0.184842	0.7332	94	95	-7.50006	0.924999	52	DMSO	USP
52 / DMSO	Q9Y4E8	USP15	Ubiquitin carboxyl-terminal hydrolase 15	UBP15_HUMAN	-0.218406	0.218406	0.154159	0.185148	0.732481	94	39	-14.0485	0.859515	52	DMSO	USP
52 / DMSO	P45974	USP5	Ubiquitin carboxyl-terminal hydrolase 5	UBP5_HUMAN	0.15791	0.15791	0.163255	0.191122	0.718689	94	40	11.567	1.11567	52	DMSO	USP
52 / DMSO	Q4G0A6	MINDY4	Probable ubiquitin carboxyl-terminal hydrolase MINDY-4	MINY4_HUMAN	-0.403953	0.403953	0.168809	0.194702	0.71063	94	1	-24.4215	0.755785	52	DMSO	MINDY
52 / DMSO	P54252	ATXN3	Ataxin-3	ATX3_HUMAN	-0.158549	0.158549	0.205003	0.217114	0.663313	94	4	-10.4074	0.895926	52	DMSO	MJD
52 / DMSO	Q5VVQ6	YOD1	Ubiquitin thioesterase OTU1	OTU1_HUMAN	0.132882	0.132882	0.208956	0.21947	0.658625	94	10	9.64822	1.09648	52	DMSO	OTU
52 / DMSO	Q8TE49	OTUD7A	OTU domain-containing protein 7A	OTU7A_HUMAN	-0.221733	0.221733	0.216292	0.223798	0.650143	94	3	-14.2465	0.857535	52	DMSO	OTU
52 / DMSO	P51784	USP11	Ubiquitin carboxyl-terminal hydrolase 11	UBP11_HUMAN	-0.0519368	0.0519368	0.233638	0.233826	0.631107	94	20	-3.53596	0.96464	52	DMSO	USP
52 / DMSO	Q9Y5K5	UCHL5	Ubiquitin carboxyl-terminal hydrolase isozyme L5	UCHL5_HUMAN	-0.0521697	0.0521697	0.306041	0.272989	0.563855	94	20	-3.55153	0.964485	52	DMSO	UCH
52 / DMSO	Q8N6M0	OTUD6B	Deubiquitinase OTUD6B	OTU6B_HUMAN	-0.14362	0.14362	0.308509	0.274259	0.561839	94	12	-9.47553	0.905245	52	DMSO	OTU
52 / DMSO	Q9UPU5	USP24	Ubiquitin carboxyl-terminal hydrolase 24	UBP24_HUMAN	0.0946485	0.0946485	0.313126	0.27662	0.558116	94	50	6.78052	1.06781	52	DMSO	USP
52 / DMSO	Q8NB14	USP38	Ubiquitin carboxyl-terminal hydrolase 38	UBP38_HUMAN	-0.0196759	0.0196759	0.330685	0.285492	0.544406	94	17	-1.35457	0.986454	52	DMSO	USP
52 / DMSO	Q96BN8	OTULIN	Ubiquitin thioesterase otulin	OTUL_HUMAN	-0.176146	0.176146	0.352872	0.296442	0.528061	94	1	-11.4936	0.885064	52	DMSO	OTU
52 / DMSO	P51665	PSMD7	26S proteasome non-ATPase regulatory subunit 7	PSMD7_HUMAN	-0.0058774	0.0058774	0.363116	0.301405	0.520849	94	11	-0.406562	0.995934	52	DMSO	JAMM
52 / DMSO	Q92560	BAP1	Ubiquitin carboxyl-terminal hydrolase BAP1	BAP1_HUMAN	-0.0461265	0.0461265	0.520185	0.371201	0.430391	94	21	-3.14667	0.968533	52	DMSO	UCH
52 / DMSO	Q9NP73	ALG13	Putative bifunctional UDP-N-acetylglucosamine transferase and deubiquitinase ALG13	ALG13_HUMAN	-0.230576	0.230576	0.557	0.386114	0.413285	94	2	-14.7705	0.852295	52	DMSO	OTU
52 / DMSO	Q70EL1	USP54	Inactive ubiquitin carboxyl-terminal hydrolase 54	UBP54_HUMAN	-0.0120096	0.0120096	0.591855	0.399779	0.39818	94	3	-0.82899	0.99171	52	DMSO	USP
52 / DMSO	Q70CQ2	USP34	Ubiquitin carboxyl-terminal hydrolase 34	UBP34_HUMAN	-0.110265	0.110265	0.608156	0.406035	0.391437	94	10	-7.35819	0.926418	52	DMSO	USP
52 / DMSO	Q96JH7	VCPIP1	Deubiquitinating protein VCPIP1	VCIP1_HUMAN	0.0777283	0.0777283	0.609856	0.406682	0.390745	94	18	5.53549	1.05535	52	DMSO	OTU
52 / DMSO	Q96K76	USP47	Ubiquitin carboxyl-terminal hydrolase 47	UBP47_HUMAN	0.0270437	0.0270437	0.615294	0.408749	0.388544	94	3	1.8922	1.01892	52	DMSO	USP
52 / DMSO	Q9P275	USP36	Ubiquitin carboxyl-terminal hydrolase 36	UBP36_HUMAN	-0.15167	0.15167	0.622462	0.411451	0.385682	94	3	-9.97924	0.900208	52	DMSO	USP
52 / DMSO	Q5T2D3	OTUD3	OTU domain-containing protein 3	OTUD3_HUMAN	0.00795455	0.00795455	0.626808	0.413079	0.383966	94	8	0.55289	1.00553	52	DMSO	OTU
52 / DMSO	Q9UPT9	USP22	Ubiquitin carboxyl-terminal hydrolase 22	UBP22_HUMAN	-0.0367806	0.0367806	0.65129	0.42215	0.374533	94	3	-2.51721	0.974828	52	DMSO	USP
52 / DMSO	O94966	USP19	Ubiquitin carboxyl-terminal hydrolase 19	UBP19_HUMAN	0.00457226	0.00457226	0.711666	0.44372	0.352891	94	22	0.317428	1.00317	52	DMSO	USP
52 / DMSO	O00487	PSMD14	26S proteasome non-ATPase regulatory subunit 14	PSDE_HUMAN	0.0161709	0.0161709	0.836319	0.484915	0.314334	94	7	1.12718	1.01127	52	DMSO	JAMM
52 / DMSO	P40818	USP8	Ubiquitin carboxyl-terminal hydrolase 8	UBP8_HUMAN	0.0171306	0.0171306	0.957383	0.520757	0.283365	94	47	1.19448	1.01194	52	DMSO	USP
53 / DMSO	Q9NP73	ALG13	Putative bifunctional UDP-N-acetylglucosamine transferase and deubiquitinase ALG13	ALG13_HUMAN	-0.210326	0.210326	4.89944e-09	9.00676e-06	5.04543	94	2	-13.5658	0.864342	53	DMSO	OTU
53 / DMSO	Q96K76	USP47	Ubiquitin carboxyl-terminal hydrolase 47	UBP47_HUMAN	-0.695687	0.695687	5.36674e-08	6.08563e-05	4.21569	94	3	-38.2585	0.617415	53	DMSO	USP
53 / DMSO	Q86UV5	USP48	Ubiquitin carboxyl-terminal hydrolase 48	UBP48_HUMAN	-0.515966	0.515966	6.01808e-08	6.64235e-05	4.17768	94	11	-30.0675	0.699325	53	DMSO	USP
53 / DMSO	P09936	UCHL1	Ubiquitin carboxyl-terminal hydrolase isozyme L1	UCHL1_HUMAN	-1.05863	1.05863	6.78039e-07	0.00036503	3.43767	94	14	-51.9912	0.480088	53	DMSO	UCH	y
53 / DMSO	Q96G74	OTUD5	OTU domain-containing protein 5	OTUD5_HUMAN	-0.314181	0.314181	7.54656e-07	0.00039185	3.40688	94	2	-19.5693	0.804307	53	DMSO	OTU
53 / DMSO	Q14694	USP10	Ubiquitin carboxyl-terminal hydrolase 10	UBP10_HUMAN	-0.166726	0.166726	1.77311e-06	0.000675544	3.17035	94	11	-10.9138	0.890862	53	DMSO	USP
53 / DMSO	Q93009	USP7	Ubiquitin carboxyl-terminal hydrolase 7	UBP7_HUMAN	-0.48633	0.48633	2.26921e-06	0.000785894	3.10464	94	61	-28.6161	0.713839	53	DMSO	USP
53 / DMSO	Q96JH7	VCPIP1	Deubiquitinating protein VCPIP1	VCIP1_HUMAN	-2.12523	2.12523	1.6559e-05	0.00245556	2.60985	94	18	-77.0785	0.229215	53	DMSO	OTU	y
53 / DMSO	Q96BN8	OTULIN	Ubiquitin thioesterase otulin	OTUL_HUMAN	-0.196781	0.196781	2.46836e-05	0.00303252	2.5182	94	1	-12.7505	0.872495	53	DMSO	OTU
53 / DMSO	Q9UPU5	USP24	Ubiquitin carboxyl-terminal hydrolase 24	UBP24_HUMAN	-0.697242	0.697242	4.29731e-05	0.00403251	2.39442	94	50	-38.325	0.61675	53	DMSO	USP
53 / DMSO	Q9UK80	USP21	Ubiquitin carboxyl-terminal hydrolase 21	UBP21_HUMAN	-0.999228	0.999228	5.56976e-05	0.00459192	2.33801	94	1	-49.9732	0.500268	53	DMSO	USP
53 / DMSO	Q96RU2	USP28	Ubiquitin carboxyl-terminal hydrolase 28	UBP28_HUMAN	-0.332828	0.332828	0.000100508	0.00613633	2.21209	94	32	-20.6021	0.793979	53	DMSO	USP
53 / DMSO	P54578	USP14	Ubiquitin carboxyl-terminal hydrolase 14	UBP14_HUMAN	-0.250493	0.250493	0.00300866	0.0282726	1.54863	94	9	-15.9391	0.840609	53	DMSO	USP
53 / DMSO	Q13107	USP4	Ubiquitin carboxyl-terminal hydrolase 4	UBP4_HUMAN	-0.139656	0.139656	0.00423025	0.0327818	1.48437	94	11	-9.22644	0.907736	53	DMSO	USP
53 / DMSO	P54252	ATXN3	Ataxin-3	ATX3_HUMAN	-0.320923	0.320923	0.00569647	0.0373214	1.42804	94	4	-19.9442	0.800558	53	DMSO	MJD
53 / DMSO	O94966	USP19	Ubiquitin carboxyl-terminal hydrolase 19	UBP19_HUMAN	-0.188129	0.188129	0.0138105	0.0553743	1.25669	94	22	-12.2257	0.877743	53	DMSO	USP
53 / DMSO	O00303	EIF3F	Eukaryotic translation initiation factor 3 subunit F	EIF3F_HUMAN	-0.195863	0.195863	0.0143406	0.0563335	1.24923	94	9	-12.6949	0.873051	53	DMSO	JAMM
53 / DMSO	Q9UHP3	USP25	Ubiquitin carboxyl-terminal hydrolase 25	UBP25_HUMAN	-0.193119	0.193119	0.0153912	0.0581832	1.2352	94	17	-12.5288	0.874712	53	DMSO	USP
53 / DMSO	Q92905	COPS5	COP9 signalosome complex subunit 5	CSN5_HUMAN	-0.174824	0.174824	0.0218544	0.0684635	1.16454	94	6	-11.4125	0.885875	53	DMSO	JAMM
53 / DMSO	P51665	PSMD7	26S proteasome non-ATPase regulatory subunit 7	PSMD7_HUMAN	-0.089974	0.089974	0.0223559	0.0691977	1.15991	94	11	-6.04603	0.93954	53	DMSO	JAMM
53 / DMSO	O75604	USP2	Ubiquitin carboxyl-terminal hydrolase 2	UBP2_HUMAN	-0.608932	0.608932	0.0265999	0.0751261	1.12421	94	1	-34.4318	0.655682	53	DMSO	USP
53 / DMSO	Q9Y5T5	USP16	Ubiquitin carboxyl-terminal hydrolase 16	UBP16_HUMAN	-0.257208	0.257208	0.0363178	0.087306	1.05896	94	9	-16.3294	0.836706	53	DMSO	USP
53 / DMSO	Q9NUU6	OTULINL	Inactive ubiquitin thioesterase OTULINL	OTULL_HUMAN	0.211944	0.211944	0.0414514	0.0931565	1.03079	94	4	15.8248	1.15825	53	DMSO	OTU
53 / DMSO	Q6GQQ9	OTUD7B	OTU domain-containing protein 7B	OTU7B_HUMAN	-0.246302	0.246302	0.0439991	0.095943	1.01799	94	35	-15.6945	0.843055	53	DMSO	OTU
53 / DMSO	P62068	USP46	Ubiquitin carboxyl-terminal hydrolase 46	UBP46_HUMAN	-0.131671	0.131671	0.0450102	0.0970312	1.01309	94	6	-8.72267	0.912773	53	DMSO	USP
53 / DMSO	Q01804	OTUD4	OTU domain-containing protein 4	OTUD4_HUMAN	-0.105831	0.105831	0.0586963	0.110896	0.955083	94	27	-7.07302	0.92927	53	DMSO	OTU
53 / DMSO	O15372	EIF3H	Eukaryotic translation initiation factor 3 subunit H	EIF3H_HUMAN	0.298718	0.298718	0.0731044	0.124127	0.906134	94	13	23.0051	1.23005	53	DMSO	JAMM
53 / DMSO	Q9P2H5	USP35	Ubiquitin carboxyl-terminal hydrolase 35	UBP35_HUMAN	-0.193391	0.193391	0.0772369	0.12773	0.893708	94	8	-12.5453	0.874547	53	DMSO	USP
53 / DMSO	Q70CQ2	USP34	Ubiquitin carboxyl-terminal hydrolase 34	UBP34_HUMAN	-0.139996	0.139996	0.108284	0.152721	0.816102	94	10	-9.24786	0.907521	53	DMSO	USP
53 / DMSO	Q93008	USP9X	Probable ubiquitin carboxyl-terminal hydrolase FAF-X	USP9X_HUMAN	-0.182821	0.182821	0.109737	0.15382	0.812986	94	95	-11.9021	0.880979	53	DMSO	USP
53 / DMSO	Q9UGI0	ZRANB1	Ubiquitin thioesterase ZRANB1	ZRAN1_HUMAN	-0.134198	0.134198	0.113618	0.156727	0.804857	94	5	-8.8824	0.911176	53	DMSO	OTU
53 / DMSO	Q9Y5K5	UCHL5	Ubiquitin carboxyl-terminal hydrolase isozyme L5	UCHL5_HUMAN	-0.192615	0.192615	0.122057	0.162921	0.788024	94	20	-12.4982	0.875018	53	DMSO	UCH
53 / DMSO	Q9H9J4	USP42	Ubiquitin carboxyl-terminal hydrolase 42	UBP42_HUMAN	0.484298	0.484298	0.132229	0.170182	0.769087	94	2	39.8905	1.39891	53	DMSO	USP
53 / DMSO	Q92560	BAP1	Ubiquitin carboxyl-terminal hydrolase BAP1	BAP1_HUMAN	-0.281083	0.281083	0.140827	0.176153	0.754111	94	21	-17.7027	0.822973	53	DMSO	UCH
53 / DMSO	Q70EL1	USP54	Inactive ubiquitin carboxyl-terminal hydrolase 54	UBP54_HUMAN	0.267628	0.267628	0.170806	0.195978	0.707792	94	3	20.3827	1.20383	53	DMSO	USP
53 / DMSO	Q96FW1	OTUB1	Ubiquitin thioesterase OTUB1	OTUB1_HUMAN	0.0815503	0.0815503	0.200846	0.214618	0.668333	94	7	5.81545	1.05815	53	DMSO	OTU
53 / DMSO	Q53GS9	USP39	U4/U6.U5 tri-snRNP-associated protein 2	SNUT2_HUMAN	-0.107309	0.107309	0.214163	0.222548	0.652577	94	10	-7.16823	0.928318	53	DMSO	USP
53 / DMSO	Q9P275	USP36	Ubiquitin carboxyl-terminal hydrolase 36	UBP36_HUMAN	-0.175615	0.175615	0.264541	0.251031	0.600272	94	3	-11.461	0.88539	53	DMSO	USP
53 / DMSO	P15374	UCHL3	Ubiquitin carboxyl-terminal hydrolase isozyme L3	UCHL3_HUMAN	0.0782884	0.0782884	0.279033	0.258835	0.586976	94	14	5.57647	1.05576	53	DMSO	UCH
53 / DMSO	O00487	PSMD14	26S proteasome non-ATPase regulatory subunit 14	PSDE_HUMAN	-0.107157	0.107157	0.303174	0.271509	0.566216	94	7	-7.15839	0.928416	53	DMSO	JAMM
53 / DMSO	Q9UPT9	USP22	Ubiquitin carboxyl-terminal hydrolase 22	UBP22_HUMAN	-0.0227769	0.0227769	0.308404	0.274205	0.561924	94	3	-1.56638	0.984336	53	DMSO	USP
53 / DMSO	Q5VVQ6	YOD1	Ubiquitin thioesterase OTU1	OTU1_HUMAN	0.0863779	0.0863779	0.378493	0.308745	0.5104	94	10	6.17013	1.0617	53	DMSO	OTU
53 / DMSO	Q9Y4E8	USP15	Ubiquitin carboxyl-terminal hydrolase 15	UBP15_HUMAN	-0.099958	0.099958	0.38045	0.309671	0.509099	94	39	-6.69399	0.93306	53	DMSO	USP
53 / DMSO	Q8N6M0	OTUD6B	Deubiquitinase OTUD6B	OTU6B_HUMAN	0.111152	0.111152	0.418227	0.327159	0.485241	94	12	8.00902	1.08009	53	DMSO	OTU
53 / DMSO	Q8NB14	USP38	Ubiquitin carboxyl-terminal hydrolase 38	UBP38_HUMAN	-0.0442492	0.0442492	0.50205	0.363675	0.439286	94	17	-3.02056	0.969794	53	DMSO	USP
53 / DMSO	Q5T2D3	OTUD3	OTU domain-containing protein 3	OTUD3_HUMAN	-0.0556731	0.0556731	0.576954	0.39399	0.404515	94	8	-3.78546	0.962145	53	DMSO	OTU
53 / DMSO	Q6P2Q9	PRPF8	Pre-mRNA-processing-splicing factor 8	PRP8_HUMAN	0.06167	0.06167	0.612189	0.407569	0.389799	94	69	4.36731	1.04367	53	DMSO	JAMM
53 / DMSO	O00507	USP9Y	Probable ubiquitin carboxyl-terminal hydrolase FAF-Y	USP9Y_HUMAN	-0.0342869	0.0342869	0.747985	0.456181	0.340863	94	3	-2.34857	0.976514	53	DMSO	USP
53 / DMSO	Q8TE49	OTUD7A	OTU domain-containing protein 7A	OTU7A_HUMAN	-0.125667	0.125667	0.764691	0.461783	0.335562	94	3	-8.34196	0.91658	53	DMSO	OTU
53 / DMSO	Q4G0A6	MINDY4	Probable ubiquitin carboxyl-terminal hydrolase MINDY-4	MINY4_HUMAN	0.342048	0.342048	0.870762	0.495507	0.30495	94	1	26.7555	1.26755	53	DMSO	MINDY
53 / DMSO	P40818	USP8	Ubiquitin carboxyl-terminal hydrolase 8	UBP8_HUMAN	-0.0437578	0.0437578	0.888483	0.50084	0.300301	94	47	-2.98752	0.970125	53	DMSO	USP
53 / DMSO	P51784	USP11	Ubiquitin carboxyl-terminal hydrolase 11	UBP11_HUMAN	0.0350216	0.0350216	0.90729	0.506405	0.295502	94	20	2.45721	1.02457	53	DMSO	USP
53 / DMSO	P45974	USP5	Ubiquitin carboxyl-terminal hydrolase 5	UBP5_HUMAN	0.0316418	0.0316418	0.922156	0.510742	0.291798	94	40	2.21747	1.02217	53	DMSO	USP
54 / DMSO	Q92560	BAP1	Ubiquitin carboxyl-terminal hydrolase BAP1	BAP1_HUMAN	-3.75385	3.75385	5.7926e-68	3.63844e-62	61.4391	94	21	-92.5873	0.0741272	54	DMSO	UCH	y
54 / DMSO	P09936	UCHL1	Ubiquitin carboxyl-terminal hydrolase isozyme L1	UCHL1_HUMAN	-1.81089	1.81089	8.14154e-23	1.10324e-18	17.9573	94	14	-71.4985	0.285015	54	DMSO	UCH	y
54 / DMSO	Q9UPU5	USP24	Ubiquitin carboxyl-terminal hydrolase 24	UBP24_HUMAN	-0.737608	0.737608	8.07274e-18	6.63535e-14	13.1781	94	50	-40.0267	0.599733	54	DMSO	USP
54 / DMSO	O94966	USP19	Ubiquitin carboxyl-terminal hydrolase 19	UBP19_HUMAN	-0.475017	0.475017	1.42757e-17	1.14467e-13	12.9413	94	22	-28.0542	0.719458	54	DMSO	USP
54 / DMSO	Q13107	USP4	Ubiquitin carboxyl-terminal hydrolase 4	UBP4_HUMAN	-0.82086	0.82086	1.26772e-13	6.35787e-10	9.19669	94	11	-43.3896	0.566104	54	DMSO	USP
54 / DMSO	Q9Y4E8	USP15	Ubiquitin carboxyl-terminal hydrolase 15	UBP15_HUMAN	-0.547832	0.547832	3.58959e-12	1.45333e-08	7.83764	94	39	-31.5953	0.684047	54	DMSO	USP
54 / DMSO	Q4G0A6	MINDY4	Probable ubiquitin carboxyl-terminal hydrolase MINDY-4	MINY4_HUMAN	-1.12163	1.12163	2.80471e-11	9.64473e-08	7.01571	94	1	-54.0425	0.459575	54	DMSO	MINDY
54 / DMSO	Q96G74	OTUD5	OTU domain-containing protein 5	OTUD5_HUMAN	-0.64977	0.64977	2.58154e-09	5.24967e-06	5.27987	94	2	-36.2618	0.637382	54	DMSO	OTU
54 / DMSO	Q96JH7	VCPIP1	Deubiquitinating protein VCPIP1	VCIP1_HUMAN	-1.06693	1.06693	7.20518e-08	7.60581e-05	4.11885	94	18	-52.2667	0.477333	54	DMSO	OTU	y
54 / DMSO	Q9UK80	USP21	Ubiquitin carboxyl-terminal hydrolase 21	UBP21_HUMAN	-1.60515	1.60515	2.2964e-06	0.000791502	3.10155	94	1	-67.1299	0.328701	54	DMSO	USP
54 / DMSO	O75604	USP2	Ubiquitin carboxyl-terminal hydrolase 2	UBP2_HUMAN	-1.9211	1.9211	8.76592e-05	0.00573966	2.24111	94	1	-73.5948	0.264052	54	DMSO	USP
54 / DMSO	Q9UGI0	ZRANB1	Ubiquitin thioesterase ZRANB1	ZRAN1_HUMAN	-1.52871	1.52871	9.52617e-05	0.00597877	2.22339	94	5	-65.3414	0.346586	54	DMSO	OTU	y
54 / DMSO	Q93009	USP7	Ubiquitin carboxyl-terminal hydrolase 7	UBP7_HUMAN	-0.795465	0.795465	0.000281766	0.00995937	2.00177	94	61	-42.3842	0.576158	54	DMSO	USP
54 / DMSO	Q14694	USP10	Ubiquitin carboxyl-terminal hydrolase 10	UBP10_HUMAN	-0.160822	0.160822	0.00039744	0.0116414	1.93399	94	11	-10.5485	0.894515	54	DMSO	USP
54 / DMSO	Q96RU2	USP28	Ubiquitin carboxyl-terminal hydrolase 28	UBP28_HUMAN	-0.704276	0.704276	0.000551741	0.0134813	1.87027	94	32	-38.625	0.61375	54	DMSO	USP
54 / DMSO	Q8N6M0	OTUD6B	Deubiquitinase OTUD6B	OTU6B_HUMAN	-0.452071	0.452071	0.000664355	0.0146348	1.83461	94	12	-26.9007	0.730993	54	DMSO	OTU
54 / DMSO	P54252	ATXN3	Ataxin-3	ATX3_HUMAN	-1.15038	1.15038	0.000964181	0.0172411	1.76343	94	4	-54.9493	0.450507	54	DMSO	MJD	y
54 / DMSO	Q9H9J4	USP42	Ubiquitin carboxyl-terminal hydrolase 42	UBP42_HUMAN	-0.370693	0.370693	0.00130096	0.0196516	1.7066	94	2	-22.6589	0.773411	54	DMSO	USP
54 / DMSO	Q86UV5	USP48	Ubiquitin carboxyl-terminal hydrolase 48	UBP48_HUMAN	-0.959076	0.959076	0.00143317	0.0204942	1.68837	94	11	-48.5614	0.514386	54	DMSO	USP
54 / DMSO	Q9P2H5	USP35	Ubiquitin carboxyl-terminal hydrolase 35	UBP35_HUMAN	-0.411975	0.411975	0.00253976	0.0262736	1.58048	94	8	-24.8406	0.751594	54	DMSO	USP
54 / DMSO	P51665	PSMD7	26S proteasome non-ATPase regulatory subunit 7	PSMD7_HUMAN	-0.390331	0.390331	0.0028087	0.027443	1.56157	94	11	-23.7045	0.762955	54	DMSO	JAMM
54 / DMSO	P40818	USP8	Ubiquitin carboxyl-terminal hydrolase 8	UBP8_HUMAN	-0.440993	0.440993	0.00343452	0.0299416	1.52372	94	47	-26.3373	0.736627	54	DMSO	USP
54 / DMSO	Q6GQQ9	OTUD7B	OTU domain-containing protein 7B	OTU7B_HUMAN	-0.520995	0.520995	0.00378784	0.0312428	1.50525	94	35	-30.3109	0.696891	54	DMSO	OTU
54 / DMSO	Q9UHP3	USP25	Ubiquitin carboxyl-terminal hydrolase 25	UBP25_HUMAN	-0.455734	0.455734	0.00919639	0.046112	1.33619	94	17	-27.0861	0.729139	54	DMSO	USP
54 / DMSO	Q9UPT9	USP22	Ubiquitin carboxyl-terminal hydrolase 22	UBP22_HUMAN	-0.304414	0.304414	0.0107591	0.0494667	1.30569	94	3	-19.0229	0.809771	54	DMSO	USP
54 / DMSO	Q70CQ2	USP34	Ubiquitin carboxyl-terminal hydrolase 34	UBP34_HUMAN	-0.191173	0.191173	0.0121373	0.0522255	1.28212	94	10	-12.4107	0.875893	54	DMSO	USP
54 / DMSO	Q9P275	USP36	Ubiquitin carboxyl-terminal hydrolase 36	UBP36_HUMAN	-0.110773	0.110773	0.0127677	0.0534371	1.27216	94	3	-7.39081	0.926092	54	DMSO	USP
54 / DMSO	Q01804	OTUD4	OTU domain-containing protein 4	OTUD4_HUMAN	-0.382428	0.382428	0.019094	0.0642774	1.19194	94	27	-23.2855	0.767145	54	DMSO	OTU
54 / DMSO	Q70EL1	USP54	Inactive ubiquitin carboxyl-terminal hydrolase 54	UBP54_HUMAN	0.559112	0.559112	0.0283234	0.077412	1.11119	94	3	47.3362	1.47336	54	DMSO	USP
54 / DMSO	Q96BN8	OTULIN	Ubiquitin thioesterase otulin	OTUL_HUMAN	-0.646214	0.646214	0.0312541	0.0811637	1.09064	94	1	-36.1045	0.638955	54	DMSO	OTU
54 / DMSO	Q9NUU6	OTULINL	Inactive ubiquitin thioesterase OTULINL	OTULL_HUMAN	0.312608	0.312608	0.0383117	0.089617	1.04761	94	4	24.195	1.24195	54	DMSO	OTU
54 / DMSO	Q93008	USP9X	Probable ubiquitin carboxyl-terminal hydrolase FAF-X	USP9X_HUMAN	-0.230601	0.230601	0.0487446	0.100967	0.995822	94	95	-14.772	0.85228	54	DMSO	USP
54 / DMSO	O00507	USP9Y	Probable ubiquitin carboxyl-terminal hydrolase FAF-Y	USP9Y_HUMAN	-0.117535	0.117535	0.0527821	0.105088	0.978446	94	3	-7.82389	0.921761	54	DMSO	USP
54 / DMSO	P62068	USP46	Ubiquitin carboxyl-terminal hydrolase 46	UBP46_HUMAN	-0.105466	0.105466	0.059499	0.111666	0.952078	94	6	-7.04952	0.929505	54	DMSO	USP
54 / DMSO	Q9Y5K5	UCHL5	Ubiquitin carboxyl-terminal hydrolase isozyme L5	UCHL5_HUMAN	-0.227719	0.227719	0.0644012	0.116273	0.934522	94	20	-14.6016	0.853984	54	DMSO	UCH
54 / DMSO	P45974	USP5	Ubiquitin carboxyl-terminal hydrolase 5	UBP5_HUMAN	0.450119	0.450119	0.0780948	0.128468	0.891206	94	40	36.6153	1.36615	54	DMSO	USP
54 / DMSO	P54578	USP14	Ubiquitin carboxyl-terminal hydrolase 14	UBP14_HUMAN	-0.248053	0.248053	0.079568	0.129726	0.886973	94	9	-15.7968	0.842032	54	DMSO	USP
54 / DMSO	Q8TE49	OTUD7A	OTU domain-containing protein 7A	OTU7A_HUMAN	-0.719529	0.719529	0.0815084	0.131371	0.881501	94	3	-39.2704	0.607296	54	DMSO	OTU
54 / DMSO	O15372	EIF3H	Eukaryotic translation initiation factor 3 subunit H	EIF3H_HUMAN	0.200356	0.200356	0.0852373	0.134487	0.871319	94	13	14.8982	1.14898	54	DMSO	JAMM
54 / DMSO	P15374	UCHL3	Ubiquitin carboxyl-terminal hydrolase isozyme L3	UCHL3_HUMAN	-0.120716	0.120716	0.0865679	0.135587	0.867782	94	14	-8.02689	0.919731	54	DMSO	UCH
54 / DMSO	P51784	USP11	Ubiquitin carboxyl-terminal hydrolase 11	UBP11_HUMAN	-0.114719	0.114719	0.110463	0.154366	0.811449	94	20	-7.64379	0.923562	54	DMSO	USP
54 / DMSO	Q5T2D3	OTUD3	OTU domain-containing protein 3	OTUD3_HUMAN	-0.188228	0.188228	0.124974	0.165024	0.782453	94	8	-12.2317	0.877683	54	DMSO	OTU
54 / DMSO	O00303	EIF3F	Eukaryotic translation initiation factor 3 subunit F	EIF3F_HUMAN	0.0506799	0.0506799	0.139317	0.175112	0.756684	94	9	3.57529	1.03575	54	DMSO	JAMM
54 / DMSO	O00487	PSMD14	26S proteasome non-ATPase regulatory subunit 14	PSDE_HUMAN	-0.137518	0.137518	0.191484	0.208916	0.680028	94	7	-9.09179	0.909082	54	DMSO	JAMM
54 / DMSO	Q96FW1	OTUB1	Ubiquitin thioesterase OTUB1	OTUB1_HUMAN	-0.141977	0.141977	0.206613	0.218075	0.661395	94	7	-9.37236	0.906276	54	DMSO	OTU
54 / DMSO	Q92905	COPS5	COP9 signalosome complex subunit 5	CSN5_HUMAN	-0.0486091	0.0486091	0.265957	0.2518	0.598944	94	6	-3.3132	0.966868	54	DMSO	JAMM
54 / DMSO	Q8NB14	USP38	Ubiquitin carboxyl-terminal hydrolase 38	UBP38_HUMAN	-0.0936653	0.0936653	0.288469	0.263836	0.578665	94	17	-6.28611	0.937139	54	DMSO	USP
54 / DMSO	Q5VVQ6	YOD1	Ubiquitin thioesterase OTU1	OTU1_HUMAN	0.139642	0.139642	0.310675	0.275369	0.560085	94	10	10.1631	1.10163	54	DMSO	OTU
54 / DMSO	Q9Y5T5	USP16	Ubiquitin carboxyl-terminal hydrolase 16	UBP16_HUMAN	-0.253905	0.253905	0.363836	0.301753	0.520349	94	9	-16.1377	0.838623	54	DMSO	USP
54 / DMSO	Q96K76	USP47	Ubiquitin carboxyl-terminal hydrolase 47	UBP47_HUMAN	-0.388945	0.388945	0.427673	0.331426	0.479613	94	3	-23.6312	0.763688	54	DMSO	USP
54 / DMSO	Q9NP73	ALG13	Putative bifunctional UDP-N-acetylglucosamine transferase and deubiquitinase ALG13	ALG13_HUMAN	-0.0334884	0.0334884	0.629928	0.41425	0.382738	94	2	-2.2945	0.977055	54	DMSO	OTU
54 / DMSO	Q53GS9	USP39	U4/U6.U5 tri-snRNP-associated protein 2	SNUT2_HUMAN	-0.082496	0.082496	0.801335	0.473797	0.324408	94	10	-5.55777	0.944422	54	DMSO	USP
54 / DMSO	Q6P2Q9	PRPF8	Pre-mRNA-processing-splicing factor 8	PRP8_HUMAN	0.0505139	0.0505139	0.885313	0.499894	0.301122	94	69	3.56337	1.03563	54	DMSO	JAMM
55 / DMSO	Q96K76	USP47	Ubiquitin carboxyl-terminal hydrolase 47	UBP47_HUMAN	-0.831287	0.831287	5.83408e-10	1.45617e-06	5.83679	94	3	-43.7972	0.562028	55	DMSO	USP
55 / DMSO	Q6GQQ9	OTUD7B	OTU domain-containing protein 7B	OTU7B_HUMAN	-0.632546	0.632546	9.86004e-09	1.59979e-05	4.79594	94	35	-35.4963	0.645037	55	DMSO	OTU
55 / DMSO	Q86UV5	USP48	Ubiquitin carboxyl-terminal hydrolase 48	UBP48_HUMAN	-0.258961	0.258961	0.0023704	0.0254997	1.59347	94	11	-16.431	0.83569	55	DMSO	USP
55 / DMSO	O75604	USP2	Ubiquitin carboxyl-terminal hydrolase 2	UBP2_HUMAN	-0.934008	0.934008	0.00327324	0.0293267	1.53274	94	1	-47.6598	0.523402	55	DMSO	USP
55 / DMSO	Q53GS9	USP39	U4/U6.U5 tri-snRNP-associated protein 2	SNUT2_HUMAN	-0.334173	0.334173	0.0049752	0.0351783	1.45373	94	10	-20.6761	0.793239	55	DMSO	USP
55 / DMSO	P09936	UCHL1	Ubiquitin carboxyl-terminal hydrolase isozyme L1	UCHL1_HUMAN	-1.40132	1.40132	0.00574611	0.0374624	1.4264	94	14	-62.1416	0.378584	55	DMSO	UCH	y
55 / DMSO	Q4G0A6	MINDY4	Probable ubiquitin carboxyl-terminal hydrolase MINDY-4	MINY4_HUMAN	-0.823858	0.823858	0.00765811	0.0425114	1.3715	94	1	-43.5071	0.564929	55	DMSO	MINDY
55 / DMSO	Q9UK80	USP21	Ubiquitin carboxyl-terminal hydrolase 21	UBP21_HUMAN	-0.678654	0.678654	0.0119736	0.0519067	1.28478	94	1	-37.5252	0.624748	55	DMSO	USP
55 / DMSO	Q8NB14	USP38	Ubiquitin carboxyl-terminal hydrolase 38	UBP38_HUMAN	-0.242319	0.242319	0.034353	0.0849686	1.07074	94	17	-15.4615	0.845385	55	DMSO	USP
55 / DMSO	Q9P2H5	USP35	Ubiquitin carboxyl-terminal hydrolase 35	UBP35_HUMAN	-0.0802762	0.0802762	0.0962984	0.143443	0.84332	94	8	-5.41235	0.945877	55	DMSO	USP
55 / DMSO	Q96RU2	USP28	Ubiquitin carboxyl-terminal hydrolase 28	UBP28_HUMAN	-0.348503	0.348503	0.123664	0.164082	0.784939	94	32	-21.4601	0.785399	55	DMSO	USP
55 / DMSO	P62068	USP46	Ubiquitin carboxyl-terminal hydrolase 46	UBP46_HUMAN	0.150333	0.150333	0.126253	0.165941	0.780046	94	6	10.9826	1.10983	55	DMSO	USP
55 / DMSO	Q96G74	OTUD5	OTU domain-containing protein 5	OTUD5_HUMAN	-0.159321	0.159321	0.127533	0.166855	0.777661	94	2	-10.4554	0.895446	55	DMSO	OTU
55 / DMSO	O00507	USP9Y	Probable ubiquitin carboxyl-terminal hydrolase FAF-Y	USP9Y_HUMAN	-0.18514	0.18514	0.128709	0.167692	0.775488	94	3	-12.0436	0.879564	55	DMSO	USP
55 / DMSO	O94966	USP19	Ubiquitin carboxyl-terminal hydrolase 19	UBP19_HUMAN	-0.249403	0.249403	0.142597	0.177365	0.751131	94	22	-15.8756	0.841244	55	DMSO	USP
55 / DMSO	Q9H9J4	USP42	Ubiquitin carboxyl-terminal hydrolase 42	UBP42_HUMAN	-0.104774	0.104774	0.153128	0.184462	0.734092	94	2	-7.00491	0.929951	55	DMSO	USP
55 / DMSO	Q9Y5T5	USP16	Ubiquitin carboxyl-terminal hydrolase 16	UBP16_HUMAN	-0.387388	0.387388	0.157385	0.187282	0.727503	94	9	-23.5488	0.764512	55	DMSO	USP
55 / DMSO	Q9UPU5	USP24	Ubiquitin carboxyl-terminal hydrolase 24	UBP24_HUMAN	-0.257213	0.257213	0.157644	0.187452	0.727109	94	50	-16.3298	0.836702	55	DMSO	USP
55 / DMSO	Q70EL1	USP54	Inactive ubiquitin carboxyl-terminal hydrolase 54	UBP54_HUMAN	0.784782	0.784782	0.163345	0.191181	0.718556	94	3	72.2832	1.72283	55	DMSO	USP
55 / DMSO	Q92560	BAP1	Ubiquitin carboxyl-terminal hydrolase BAP1	BAP1_HUMAN	-0.436769	0.436769	0.178718	0.200994	0.696818	94	21	-26.1213	0.738787	55	DMSO	UCH
55 / DMSO	Q96BN8	OTULIN	Ubiquitin thioesterase otulin	OTUL_HUMAN	-0.196739	0.196739	0.184081	0.204346	0.689633	94	1	-12.7479	0.872521	55	DMSO	OTU
55 / DMSO	Q96FW1	OTUB1	Ubiquitin thioesterase OTUB1	OTUB1_HUMAN	-0.300732	0.300732	0.19545	0.211341	0.675016	94	7	-18.8159	0.811841	55	DMSO	OTU
55 / DMSO	Q9UPT9	USP22	Ubiquitin carboxyl-terminal hydrolase 22	UBP22_HUMAN	0.245135	0.245135	0.233077	0.233505	0.631703	94	3	18.5204	1.1852	55	DMSO	USP
55 / DMSO	Q9UGI0	ZRANB1	Ubiquitin thioesterase ZRANB1	ZRAN1_HUMAN	-0.698252	0.698252	0.242058	0.23859	0.622347	94	5	-38.3682	0.616318	55	DMSO	OTU
55 / DMSO	P54578	USP14	Ubiquitin carboxyl-terminal hydrolase 14	UBP14_HUMAN	-0.152932	0.152932	0.274762	0.256553	0.590823	94	9	-10.0579	0.899421	55	DMSO	USP
55 / DMSO	P51665	PSMD7	26S proteasome non-ATPase regulatory subunit 7	PSMD7_HUMAN	-0.259546	0.259546	0.276203	0.257324	0.589519	94	11	-16.4649	0.835351	55	DMSO	JAMM
55 / DMSO	O15372	EIF3H	Eukaryotic translation initiation factor 3 subunit H	EIF3H_HUMAN	0.225084	0.225084	0.374244	0.306731	0.513242	94	13	16.8845	1.16885	55	DMSO	JAMM
55 / DMSO	Q9NUU6	OTULINL	Inactive ubiquitin thioesterase OTULINL	OTULL_HUMAN	0.216802	0.216802	0.380832	0.309852	0.508846	94	4	16.2154	1.16215	55	DMSO	OTU
55 / DMSO	Q9P275	USP36	Ubiquitin carboxyl-terminal hydrolase 36	UBP36_HUMAN	0.0237226	0.0237226	0.388097	0.313266	0.504087	94	3	1.65792	1.01658	55	DMSO	USP
55 / DMSO	Q14694	USP10	Ubiquitin carboxyl-terminal hydrolase 10	UBP10_HUMAN	-0.0500337	0.0500337	0.442333	0.337962	0.471133	94	11	-3.40862	0.965914	55	DMSO	USP
55 / DMSO	Q9UHP3	USP25	Ubiquitin carboxyl-terminal hydrolase 25	UBP25_HUMAN	-0.119066	0.119066	0.443833	0.338627	0.470279	94	17	-7.92165	0.920784	55	DMSO	USP
55 / DMSO	Q92905	COPS5	COP9 signalosome complex subunit 5	CSN5_HUMAN	0.00120216	0.00120216	0.478382	0.353665	0.451408	94	6	0.0833624	1.00083	55	DMSO	JAMM
55 / DMSO	Q93009	USP7	Ubiquitin carboxyl-terminal hydrolase 7	UBP7_HUMAN	-0.054577	0.054577	0.522669	0.372222	0.429197	94	61	-3.71233	0.962877	55	DMSO	USP
55 / DMSO	Q96JH7	VCPIP1	Deubiquitinating protein VCPIP1	VCIP1_HUMAN	-0.167125	0.167125	0.573694	0.39271	0.405928	94	18	-10.9384	0.890616	55	DMSO	OTU
55 / DMSO	P40818	USP8	Ubiquitin carboxyl-terminal hydrolase 8	UBP8_HUMAN	-0.12237	0.12237	0.577609	0.394246	0.404233	94	47	-8.13227	0.918677	55	DMSO	USP
55 / DMSO	O00303	EIF3F	Eukaryotic translation initiation factor 3 subunit F	EIF3F_HUMAN	-0.000957939	0.000957939	0.598745	0.402431	0.395309	94	9	-0.0663773	0.999336	55	DMSO	JAMM
55 / DMSO	P54252	ATXN3	Ataxin-3	ATX3_HUMAN	-0.171362	0.171362	0.608973	0.406345	0.391105	94	4	-11.1996	0.888004	55	DMSO	MJD
55 / DMSO	P15374	UCHL3	Ubiquitin carboxyl-terminal hydrolase isozyme L3	UCHL3_HUMAN	0.132902	0.132902	0.637034	0.416892	0.379976	94	14	9.6497	1.0965	55	DMSO	UCH
55 / DMSO	Q8TE49	OTUD7A	OTU domain-containing protein 7A	OTU7A_HUMAN	0.0487046	0.0487046	0.640836	0.418301	0.378511	94	3	3.43358	1.03434	55	DMSO	OTU
55 / DMSO	O00487	PSMD14	26S proteasome non-ATPase regulatory subunit 14	PSDE_HUMAN	-0.0922919	0.0922919	0.73247	0.450905	0.345915	94	7	-6.19686	0.938031	55	DMSO	JAMM
55 / DMSO	P45974	USP5	Ubiquitin carboxyl-terminal hydrolase 5	UBP5_HUMAN	-0.0827809	0.0827809	0.765273	0.461978	0.335378	94	40	-5.57642	0.944236	55	DMSO	USP
55 / DMSO	Q13107	USP4	Ubiquitin carboxyl-terminal hydrolase 4	UBP4_HUMAN	-0.0202817	0.0202817	0.771454	0.464028	0.333456	94	11	-1.39599	0.98604	55	DMSO	USP
55 / DMSO	Q5T2D3	OTUD3	OTU domain-containing protein 3	OTUD3_HUMAN	0.102546	0.102546	0.809038	0.476272	0.322145	94	8	7.36665	1.07367	55	DMSO	OTU
55 / DMSO	Q9Y5K5	UCHL5	Ubiquitin carboxyl-terminal hydrolase isozyme L5	UCHL5_HUMAN	0.0623217	0.0623217	0.809693	0.476483	0.321953	94	20	4.41447	1.04414	55	DMSO	UCH
55 / DMSO	Q93008	USP9X	Probable ubiquitin carboxyl-terminal hydrolase FAF-X	USP9X_HUMAN	-0.0290259	0.0290259	0.815614	0.478372	0.320234	94	95	-1.99182	0.980082	55	DMSO	USP
55 / DMSO	Q6P2Q9	PRPF8	Pre-mRNA-processing-splicing factor 8	PRP8_HUMAN	0.0408147	0.0408147	0.818007	0.479133	0.319544	94	69	2.86946	1.02869	55	DMSO	JAMM
55 / DMSO	P51784	USP11	Ubiquitin carboxyl-terminal hydrolase 11	UBP11_HUMAN	-0.0377636	0.0377636	0.82272	0.480628	0.318191	94	20	-2.58361	0.974164	55	DMSO	USP
55 / DMSO	Q70CQ2	USP34	Ubiquitin carboxyl-terminal hydrolase 34	UBP34_HUMAN	-0.00127973	0.00127973	0.832704	0.48378	0.315352	94	10	-0.0886649	0.999113	55	DMSO	USP
55 / DMSO	Q9Y4E8	USP15	Ubiquitin carboxyl-terminal hydrolase 15	UBP15_HUMAN	-0.0343421	0.0343421	0.83423	0.484259	0.314923	94	39	-2.35231	0.976477	55	DMSO	USP
55 / DMSO	Q8N6M0	OTUD6B	Deubiquitinase OTUD6B	OTU6B_HUMAN	0.00960003	0.00960003	0.84144	0.486515	0.312904	94	12	0.667642	1.00668	55	DMSO	OTU
55 / DMSO	Q5VVQ6	YOD1	Ubiquitin thioesterase OTU1	OTU1_HUMAN	0.00724083	0.00724083	0.947859	0.51808	0.285604	94	10	0.503158	1.00503	55	DMSO	OTU
55 / DMSO	Q9NP73	ALG13	Putative bifunctional UDP-N-acetylglucosamine transferase and deubiquitinase ALG13	ALG13_HUMAN	0.0965752	0.0965752	0.960092	0.521515	0.282734	94	2	6.92322	1.06923	55	DMSO	OTU
55 / DMSO	Q01804	OTUD4	OTU domain-containing protein 4	OTUD4_HUMAN	0.0344227	0.0344227	0.998618	0.532081	0.274022	94	27	2.41469	1.02415	55	DMSO	OTU
56 / DMSO	Q92560	BAP1	Ubiquitin carboxyl-terminal hydrolase BAP1	BAP1_HUMAN	-1.81177	1.81177	2.89331e-16	2.0065e-12	11.6976	94	21	-71.5159	0.284841	56	DMSO	UCH	y
56 / DMSO	Q96G74	OTUD5	OTU domain-containing protein 5	OTUD5_HUMAN	-0.442412	0.442412	9.00663e-09	1.48684e-05	4.82773	94	2	-26.4097	0.735903	56	DMSO	OTU
56 / DMSO	P40818	USP8	Ubiquitin carboxyl-terminal hydrolase 8	UBP8_HUMAN	-0.53794	0.53794	7.72513e-07	0.000397754	3.40039	94	47	-31.1246	0.688754	56	DMSO	USP
56 / DMSO	Q9UHP3	USP25	Ubiquitin carboxyl-terminal hydrolase 25	UBP25_HUMAN	-0.419426	0.419426	1.08767e-05	0.00195361	2.70916	94	17	-25.2278	0.747722	56	DMSO	USP
56 / DMSO	Q6GQQ9	OTUD7B	OTU domain-containing protein 7B	OTU7B_HUMAN	-0.960435	0.960435	3.69966e-05	0.00373621	2.42757	94	35	-48.6098	0.513902	56	DMSO	OTU
56 / DMSO	Q4G0A6	MINDY4	Probable ubiquitin carboxyl-terminal hydrolase MINDY-4	MINY4_HUMAN	-1.43314	1.43314	7.07829e-05	0.00517244	2.2863	94	1	-62.9675	0.370325	56	DMSO	MINDY
56 / DMSO	P09936	UCHL1	Ubiquitin carboxyl-terminal hydrolase isozyme L1	UCHL1_HUMAN	-1.39191	1.39191	0.000170631	0.00789174	2.10283	94	14	-61.894	0.38106	56	DMSO	UCH	y
56 / DMSO	Q9UGI0	ZRANB1	Ubiquitin thioesterase ZRANB1	ZRAN1_HUMAN	-0.705144	0.705144	0.000387325	0.0115073	1.93902	94	5	-38.6619	0.613381	56	DMSO	OTU
56 / DMSO	Q93008	USP9X	Probable ubiquitin carboxyl-terminal hydrolase FAF-X	USP9X_HUMAN	-0.446298	0.446298	0.000409941	0.0118047	1.92795	94	95	-26.6076	0.733924	56	DMSO	USP
56 / DMSO	Q9UK80	USP21	Ubiquitin carboxyl-terminal hydrolase 21	UBP21_HUMAN	-0.502333	0.502333	0.000752908	0.0154655	1.81064	94	1	-29.4036	0.705964	56	DMSO	USP
56 / DMSO	Q96K76	USP47	Ubiquitin carboxyl-terminal hydrolase 47	UBP47_HUMAN	-0.679091	0.679091	0.000858623	0.0163851	1.78555	94	3	-37.5441	0.624559	56	DMSO	USP
56 / DMSO	O75604	USP2	Ubiquitin carboxyl-terminal hydrolase 2	UBP2_HUMAN	-0.495328	0.495328	0.00350712	0.0302154	1.51977	94	1	-29.06	0.7094	56	DMSO	USP
56 / DMSO	Q96JH7	VCPIP1	Deubiquitinating protein VCPIP1	VCIP1_HUMAN	-0.695147	0.695147	0.00456962	0.0339036	1.46975	94	18	-38.2354	0.617646	56	DMSO	OTU
56 / DMSO	Q96RU2	USP28	Ubiquitin carboxyl-terminal hydrolase 28	UBP28_HUMAN	-0.469596	0.469596	0.00548201	0.0366999	1.43534	94	32	-27.7833	0.722167	56	DMSO	USP
56 / DMSO	Q9Y4E8	USP15	Ubiquitin carboxyl-terminal hydrolase 15	UBP15_HUMAN	-0.327067	0.327067	0.00797347	0.0432795	1.36372	94	39	-20.2845	0.797155	56	DMSO	USP
56 / DMSO	Q8TE49	OTUD7A	OTU domain-containing protein 7A	OTU7A_HUMAN	-0.214559	0.214559	0.00989891	0.0476544	1.3219	94	3	-13.819	0.86181	56	DMSO	OTU
56 / DMSO	Q01804	OTUD4	OTU domain-containing protein 4	OTUD4_HUMAN	-0.353951	0.353951	0.0112724	0.0505129	1.2966	94	27	-21.7561	0.782439	56	DMSO	OTU
56 / DMSO	P51665	PSMD7	26S proteasome non-ATPase regulatory subunit 7	PSMD7_HUMAN	-0.470218	0.470218	0.011609	0.0511877	1.29083	94	11	-27.8144	0.721856	56	DMSO	JAMM
56 / DMSO	Q96BN8	OTULIN	Ubiquitin thioesterase otulin	OTUL_HUMAN	-0.764396	0.764396	0.0210874	0.0673243	1.17183	94	1	-41.13	0.5887	56	DMSO	OTU
56 / DMSO	O00507	USP9Y	Probable ubiquitin carboxyl-terminal hydrolase FAF-Y	USP9Y_HUMAN	-0.337737	0.337737	0.0240508	0.0716211	1.14496	94	3	-20.8718	0.791282	56	DMSO	USP
56 / DMSO	Q70CQ2	USP34	Ubiquitin carboxyl-terminal hydrolase 34	UBP34_HUMAN	-0.145941	0.145941	0.0325729	0.0828006	1.08197	94	10	-9.62106	0.903789	56	DMSO	USP
56 / DMSO	Q86UV5	USP48	Ubiquitin carboxyl-terminal hydrolase 48	UBP48_HUMAN	-0.404514	0.404514	0.0328043	0.0830848	1.08048	94	11	-24.4509	0.755491	56	DMSO	USP
56 / DMSO	Q9UPU5	USP24	Ubiquitin carboxyl-terminal hydrolase 24	UBP24_HUMAN	-0.237708	0.237708	0.0377558	0.0889757	1.05073	94	50	-15.1908	0.848092	56	DMSO	USP
56 / DMSO	Q6P2Q9	PRPF8	Pre-mRNA-processing-splicing factor 8	PRP8_HUMAN	-0.227598	0.227598	0.044499	0.0964821	1.01555	94	69	-14.5944	0.854056	56	DMSO	JAMM
56 / DMSO	Q9Y5K5	UCHL5	Ubiquitin carboxyl-terminal hydrolase isozyme L5	UCHL5_HUMAN	-0.289674	0.289674	0.0480368	0.100232	0.998992	94	20	-18.1913	0.818087	56	DMSO	UCH
56 / DMSO	Q9NP73	ALG13	Putative bifunctional UDP-N-acetylglucosamine transferase and deubiquitinase ALG13	ALG13_HUMAN	-0.599549	0.599549	0.0601589	0.112296	0.949634	94	2	-34.004	0.65996	56	DMSO	OTU
56 / DMSO	Q13107	USP4	Ubiquitin carboxyl-terminal hydrolase 4	UBP4_HUMAN	-0.0646478	0.0646478	0.06702	0.118678	0.925628	94	11	-4.38213	0.956179	56	DMSO	USP
56 / DMSO	O94966	USP19	Ubiquitin carboxyl-terminal hydrolase 19	UBP19_HUMAN	-0.207272	0.207272	0.084775	0.134101	0.872567	94	22	-13.3826	0.866174	56	DMSO	USP
56 / DMSO	P54252	ATXN3	Ataxin-3	ATX3_HUMAN	-0.0868564	0.0868564	0.107121	0.15184	0.818613	94	4	-5.84278	0.941572	56	DMSO	MJD
56 / DMSO	Q8N6M0	OTUD6B	Deubiquitinase OTUD6B	OTU6B_HUMAN	-0.225098	0.225098	0.107271	0.151954	0.818288	94	12	-14.4463	0.855537	56	DMSO	OTU
56 / DMSO	P51784	USP11	Ubiquitin carboxyl-terminal hydrolase 11	UBP11_HUMAN	-0.103611	0.103611	0.109317	0.153503	0.813884	94	20	-6.92993	0.930701	56	DMSO	USP
56 / DMSO	Q9UPT9	USP22	Ubiquitin carboxyl-terminal hydrolase 22	UBP22_HUMAN	0.0686451	0.0686451	0.124873	0.164952	0.782643	94	3	4.87313	1.04873	56	DMSO	USP
56 / DMSO	Q9P2H5	USP35	Ubiquitin carboxyl-terminal hydrolase 35	UBP35_HUMAN	-0.105146	0.105146	0.206733	0.218148	0.66125	94	8	-7.02893	0.929711	56	DMSO	USP
56 / DMSO	Q9Y5T5	USP16	Ubiquitin carboxyl-terminal hydrolase 16	UBP16_HUMAN	-0.1277	0.1277	0.218151	0.224885	0.64804	94	9	-8.47102	0.91529	56	DMSO	USP
56 / DMSO	O15372	EIF3H	Eukaryotic translation initiation factor 3 subunit H	EIF3H_HUMAN	0.206494	0.206494	0.244054	0.239711	0.620312	94	13	15.3881	1.15388	56	DMSO	JAMM
56 / DMSO	P54578	USP14	Ubiquitin carboxyl-terminal hydrolase 14	UBP14_HUMAN	-0.0561133	0.0561133	0.255127	0.245868	0.609297	94	9	-3.81481	0.961852	56	DMSO	USP
56 / DMSO	Q8NB14	USP38	Ubiquitin carboxyl-terminal hydrolase 38	UBP38_HUMAN	-0.143716	0.143716	0.295595	0.267572	0.57256	94	17	-9.48152	0.905185	56	DMSO	USP
56 / DMSO	Q9NUU6	OTULINL	Inactive ubiquitin thioesterase OTULINL	OTULL_HUMAN	0.0935157	0.0935157	0.31742	0.278807	0.554697	94	4	6.69671	1.06697	56	DMSO	OTU
56 / DMSO	O00487	PSMD14	26S proteasome non-ATPase regulatory subunit 14	PSDE_HUMAN	-0.0244129	0.0244129	0.328568	0.284431	0.546024	94	7	-1.67794	0.983221	56	DMSO	JAMM
56 / DMSO	Q70EL1	USP54	Inactive ubiquitin carboxyl-terminal hydrolase 54	UBP54_HUMAN	0.438819	0.438819	0.404403	0.320835	0.493718	94	3	35.5494	1.35549	56	DMSO	USP
56 / DMSO	Q9H9J4	USP42	Ubiquitin carboxyl-terminal hydrolase 42	UBP42_HUMAN	-0.124911	0.124911	0.415147	0.325758	0.487106	94	2	-8.29392	0.917061	56	DMSO	USP
56 / DMSO	Q14694	USP10	Ubiquitin carboxyl-terminal hydrolase 10	UBP10_HUMAN	-0.0176275	0.0176275	0.432987	0.333803	0.476509	94	11	-1.21441	0.987856	56	DMSO	USP
56 / DMSO	Q5T2D3	OTUD3	OTU domain-containing protein 3	OTUD3_HUMAN	-0.0389115	0.0389115	0.457154	0.344483	0.462832	94	8	-2.66109	0.973389	56	DMSO	OTU
56 / DMSO	Q93009	USP7	Ubiquitin carboxyl-terminal hydrolase 7	UBP7_HUMAN	-0.0794238	0.0794238	0.473746	0.351671	0.453863	94	61	-5.35645	0.946436	56	DMSO	USP
56 / DMSO	P62068	USP46	Ubiquitin carboxyl-terminal hydrolase 46	UBP46_HUMAN	0.0831605	0.0831605	0.644594	0.419692	0.37707	94	6	5.93362	1.05934	56	DMSO	USP
56 / DMSO	O00303	EIF3F	Eukaryotic translation initiation factor 3 subunit F	EIF3F_HUMAN	0.0785154	0.0785154	0.649981	0.42167	0.375028	94	9	5.59309	1.05593	56	DMSO	JAMM
56 / DMSO	P15374	UCHL3	Ubiquitin carboxyl-terminal hydrolase isozyme L3	UCHL3_HUMAN	0.102917	0.102917	0.651467	0.422215	0.374466	94	14	7.39428	1.07394	56	DMSO	UCH
56 / DMSO	Q92905	COPS5	COP9 signalosome complex subunit 5	CSN5_HUMAN	0.0104512	0.0104512	0.697909	0.438905	0.35763	94	6	0.727053	1.00727	56	DMSO	JAMM
56 / DMSO	Q96FW1	OTUB1	Ubiquitin thioesterase OTUB1	OTUB1_HUMAN	-0.0321423	0.0321423	0.83551	0.484661	0.314562	94	7	-2.2033	0.977967	56	DMSO	OTU
56 / DMSO	P45974	USP5	Ubiquitin carboxyl-terminal hydrolase 5	UBP5_HUMAN	0.0923853	0.0923853	0.837464	0.485272	0.314015	94	40	6.61314	1.06613	56	DMSO	USP
56 / DMSO	Q5VVQ6	YOD1	Ubiquitin thioesterase OTU1	OTU1_HUMAN	0.0866792	0.0866792	0.919951	0.510101	0.292344	94	10	6.1923	1.06192	56	DMSO	OTU
56 / DMSO	Q9P275	USP36	Ubiquitin carboxyl-terminal hydrolase 36	UBP36_HUMAN	-0.184925	0.184925	0.940128	0.515889	0.287444	94	3	-12.0305	0.879695	56	DMSO	USP
56 / DMSO	Q53GS9	USP39	U4/U6.U5 tri-snRNP-associated protein 2	SNUT2_HUMAN	-0.0526219	0.0526219	0.961819	0.521995	0.282333	94	10	-3.58176	0.964182	56	DMSO	USP
57 / DMSO	Q9UPU5	USP24	Ubiquitin carboxyl-terminal hydrolase 24	UBP24_HUMAN	-1.54203	1.54203	1.06272e-44	9.57199e-40	39.019	94	50	-65.6599	0.343401	57	DMSO	USP	y
57 / DMSO	Q96RU2	USP28	Ubiquitin carboxyl-terminal hydrolase 28	UBP28_HUMAN	-0.959386	0.959386	1.02558e-37	5.36739e-33	32.2702	94	32	-48.5724	0.514276	57	DMSO	USP
57 / DMSO	Q92560	BAP1	Ubiquitin carboxyl-terminal hydrolase BAP1	BAP1_HUMAN	-1.60767	1.60767	3.56006e-37	1.76373e-32	31.7536	94	21	-67.1872	0.328128	57	DMSO	UCH	y
57 / DMSO	Q8N6M0	OTUD6B	Deubiquitinase OTUD6B	OTU6B_HUMAN	-0.594481	0.594481	1.18896e-28	2.80088e-24	23.5527	94	12	-33.7717	0.662283	57	DMSO	OTU
57 / DMSO	P09936	UCHL1	Ubiquitin carboxyl-terminal hydrolase isozyme L1	UCHL1_HUMAN	-1.00924	1.00924	1.3818e-23	2.00933e-19	18.6969	94	14	-50.3191	0.496809	57	DMSO	UCH	y
57 / DMSO	Q6GQQ9	OTUD7B	OTU domain-containing protein 7B	OTU7B_HUMAN	-1.29484	1.29484	3.5828e-18	3.05455e-14	13.5151	94	35	-59.2419	0.407581	57	DMSO	OTU	y
57 / DMSO	Q93009	USP7	Ubiquitin carboxyl-terminal hydrolase 7	UBP7_HUMAN	-0.592886	0.592886	5.67938e-15	3.38596e-11	10.4703	94	61	-33.6985	0.663015	57	DMSO	USP
57 / DMSO	Q01804	OTUD4	OTU domain-containing protein 4	OTUD4_HUMAN	-0.484054	0.484054	9.2876e-15	5.40078e-11	10.2675	94	27	-28.5034	0.714966	57	DMSO	OTU
57 / DMSO	Q9Y4E8	USP15	Ubiquitin carboxyl-terminal hydrolase 15	UBP15_HUMAN	-0.673648	0.673648	8.69144e-11	2.68325e-07	6.57134	94	39	-37.3081	0.626919	57	DMSO	USP
57 / DMSO	P54578	USP14	Ubiquitin carboxyl-terminal hydrolase 14	UBP14_HUMAN	-0.655492	0.655492	5.82983e-09	1.04015e-05	4.9829	94	9	-36.5141	0.634859	57	DMSO	USP
57 / DMSO	Q14694	USP10	Ubiquitin carboxyl-terminal hydrolase 10	UBP10_HUMAN	-0.263148	0.263148	6.61995e-09	1.15435e-05	4.93766	94	11	-16.6732	0.833268	57	DMSO	USP
57 / DMSO	Q96JH7	VCPIP1	Deubiquitinating protein VCPIP1	VCIP1_HUMAN	-1.52431	1.52431	3.74203e-08	4.61597e-05	4.33574	94	18	-65.2353	0.347647	57	DMSO	OTU	y
57 / DMSO	Q86UV5	USP48	Ubiquitin carboxyl-terminal hydrolase 48	UBP48_HUMAN	-0.393821	0.393821	1.11156e-06	0.000503878	3.29767	94	11	-23.8889	0.761111	57	DMSO	USP
57 / DMSO	Q9P275	USP36	Ubiquitin carboxyl-terminal hydrolase 36	UBP36_HUMAN	-0.43975	0.43975	4.30714e-06	0.00115392	2.93782	94	3	-26.2738	0.737262	57	DMSO	USP
57 / DMSO	O00507	USP9Y	Probable ubiquitin carboxyl-terminal hydrolase FAF-Y	USP9Y_HUMAN	-0.98525	0.98525	5.7192e-06	0.00136059	2.86627	94	3	-49.4862	0.505138	57	DMSO	USP
57 / DMSO	O75604	USP2	Ubiquitin carboxyl-terminal hydrolase 2	UBP2_HUMAN	-1.04661	1.04661	9.1198e-06	0.00177106	2.75177	94	1	-51.5896	0.484104	57	DMSO	USP
57 / DMSO	P54252	ATXN3	Ataxin-3	ATX3_HUMAN	-0.591556	0.591556	3.22506e-05	0.00348272	2.45808	94	4	-33.6373	0.663627	57	DMSO	MJD
57 / DMSO	Q5T2D3	OTUD3	OTU domain-containing protein 3	OTUD3_HUMAN	-0.484958	0.484958	3.96631e-05	0.00387124	2.41215	94	8	-28.5482	0.714518	57	DMSO	OTU
57 / DMSO	Q5VVQ6	YOD1	Ubiquitin thioesterase OTU1	OTU1_HUMAN	-0.66867	0.66867	6.0992e-05	0.00480488	2.31832	94	10	-37.0914	0.629086	57	DMSO	OTU
57 / DMSO	Q9UGI0	ZRANB1	Ubiquitin thioesterase ZRANB1	ZRAN1_HUMAN	-0.741059	0.741059	0.000129724	0.00693474	2.15897	94	5	-40.17	0.5983	57	DMSO	OTU
57 / DMSO	Q70CQ2	USP34	Ubiquitin carboxyl-terminal hydrolase 34	UBP34_HUMAN	-0.301422	0.301422	0.000146759	0.00735094	2.13366	94	10	-18.8548	0.811452	57	DMSO	USP
57 / DMSO	Q93008	USP9X	Probable ubiquitin carboxyl-terminal hydrolase FAF-X	USP9X_HUMAN	-0.479715	0.479715	0.000146933	0.00735497	2.13342	94	95	-28.2881	0.717119	57	DMSO	USP
57 / DMSO	O00487	PSMD14	26S proteasome non-ATPase regulatory subunit 14	PSDE_HUMAN	-0.298408	0.298408	0.000329848	0.0107009	1.97058	94	7	-18.6851	0.813149	57	DMSO	JAMM
57 / DMSO	P62068	USP46	Ubiquitin carboxyl-terminal hydrolase 46	UBP46_HUMAN	-0.264584	0.264584	0.000365948	0.0112157	1.95017	94	6	-16.7561	0.832439	57	DMSO	USP
57 / DMSO	Q96G74	OTUD5	OTU domain-containing protein 5	OTUD5_HUMAN	-0.638441	0.638441	0.000375869	0.011353	1.94489	94	2	-35.7593	0.642407	57	DMSO	OTU
57 / DMSO	Q9Y5K5	UCHL5	Ubiquitin carboxyl-terminal hydrolase isozyme L5	UCHL5_HUMAN	-0.501003	0.501003	0.000401076	0.0116891	1.93222	94	20	-29.3385	0.706615	57	DMSO	UCH
57 / DMSO	Q9UHP3	USP25	Ubiquitin carboxyl-terminal hydrolase 25	UBP25_HUMAN	-0.784491	0.784491	0.000486086	0.0127447	1.89467	94	17	-41.9443	0.580557	57	DMSO	USP
57 / DMSO	Q8NB14	USP38	Ubiquitin carboxyl-terminal hydrolase 38	UBP38_HUMAN	-0.282751	0.282751	0.000661133	0.0146033	1.83555	94	17	-17.7978	0.822022	57	DMSO	USP
57 / DMSO	O94966	USP19	Ubiquitin carboxyl-terminal hydrolase 19	UBP19_HUMAN	-0.520394	0.520394	0.000786129	0.0157616	1.8024	94	22	-30.2818	0.697182	57	DMSO	USP
57 / DMSO	O00303	EIF3F	Eukaryotic translation initiation factor 3 subunit F	EIF3F_HUMAN	-0.593829	0.593829	0.00131318	0.0197309	1.70485	94	9	-33.7418	0.662582	57	DMSO	JAMM
57 / DMSO	Q13107	USP4	Ubiquitin carboxyl-terminal hydrolase 4	UBP4_HUMAN	-0.469074	0.469074	0.00253998	0.0262745	1.58047	94	11	-27.7572	0.722428	57	DMSO	USP
57 / DMSO	P45974	USP5	Ubiquitin carboxyl-terminal hydrolase 5	UBP5_HUMAN	-0.408595	0.408595	0.00450441	0.0336922	1.47247	94	40	-24.6643	0.753357	57	DMSO	USP
57 / DMSO	P51665	PSMD7	26S proteasome non-ATPase regulatory subunit 7	PSMD7_HUMAN	-0.240724	0.240724	0.00511746	0.035614	1.44838	94	11	-15.3679	0.846321	57	DMSO	JAMM
57 / DMSO	Q9UPT9	USP22	Ubiquitin carboxyl-terminal hydrolase 22	UBP22_HUMAN	-0.388475	0.388475	0.00612032	0.038516	1.41436	94	3	-23.6063	0.763937	57	DMSO	USP
57 / DMSO	Q9UK80	USP21	Ubiquitin carboxyl-terminal hydrolase 21	UBP21_HUMAN	-1.17151	1.17151	0.00622232	0.0387959	1.41121	94	1	-55.6042	0.443958	57	DMSO	USP
57 / DMSO	Q96FW1	OTUB1	Ubiquitin thioesterase OTUB1	OTUB1_HUMAN	-0.496555	0.496555	0.00738017	0.0418242	1.37857	94	7	-29.1203	0.708797	57	DMSO	OTU
57 / DMSO	Q8TE49	OTUD7A	OTU domain-containing protein 7A	OTU7A_HUMAN	-0.837066	0.837066	0.0105547	0.0490431	1.30942	94	3	-44.0219	0.559781	57	DMSO	OTU
57 / DMSO	P51784	USP11	Ubiquitin carboxyl-terminal hydrolase 11	UBP11_HUMAN	-0.276059	0.276059	0.0109839	0.0499258	1.30167	94	20	-17.4156	0.825844	57	DMSO	USP
57 / DMSO	Q9NUU6	OTULINL	Inactive ubiquitin thioesterase OTULINL	OTULL_HUMAN	-0.287503	0.287503	0.0133941	0.0546096	1.26273	94	4	-18.0681	0.819319	57	DMSO	OTU
57 / DMSO	Q9P2H5	USP35	Ubiquitin carboxyl-terminal hydrolase 35	UBP35_HUMAN	-0.33539	0.33539	0.0303351	0.0800047	1.09688	94	8	-20.743	0.79257	57	DMSO	USP
57 / DMSO	Q96K76	USP47	Ubiquitin carboxyl-terminal hydrolase 47	UBP47_HUMAN	-0.265551	0.265551	0.0405365	0.0921378	1.03556	94	3	-16.8119	0.831881	57	DMSO	USP
57 / DMSO	P40818	USP8	Ubiquitin carboxyl-terminal hydrolase 8	UBP8_HUMAN	-0.170498	0.170498	0.0946018	0.142095	0.847421	94	47	-11.1464	0.888536	57	DMSO	USP
57 / DMSO	Q9Y5T5	USP16	Ubiquitin carboxyl-terminal hydrolase 16	UBP16_HUMAN	-0.286349	0.286349	0.155567	0.186081	0.730298	94	9	-18.0025	0.819975	57	DMSO	USP
57 / DMSO	P15374	UCHL3	Ubiquitin carboxyl-terminal hydrolase isozyme L3	UCHL3_HUMAN	-0.0347961	0.0347961	0.219412	0.225621	0.646621	94	14	-2.38303	0.97617	57	DMSO	UCH
57 / DMSO	Q53GS9	USP39	U4/U6.U5 tri-snRNP-associated protein 2	SNUT2_HUMAN	0.26393	0.26393	0.235161	0.234692	0.629501	94	10	20.0745	1.20074	57	DMSO	USP
57 / DMSO	O15372	EIF3H	Eukaryotic translation initiation factor 3 subunit H	EIF3H_HUMAN	0.0550653	0.0550653	0.246071	0.24084	0.618271	94	13	3.89061	1.03891	57	DMSO	JAMM
57 / DMSO	Q9H9J4	USP42	Ubiquitin carboxyl-terminal hydrolase 42	UBP42_HUMAN	0.209719	0.209719	0.343622	0.291914	0.534745	94	2	15.6463	1.15646	57	DMSO	USP
57 / DMSO	Q70EL1	USP54	Inactive ubiquitin carboxyl-terminal hydrolase 54	UBP54_HUMAN	0.0368936	0.0368936	0.554816	0.385242	0.414266	94	3	2.59025	1.0259	57	DMSO	USP
57 / DMSO	Q92905	COPS5	COP9 signalosome complex subunit 5	CSN5_HUMAN	-0.02838	0.02838	0.590973	0.399437	0.398551	94	6	-1.94793	0.980521	57	DMSO	JAMM
57 / DMSO	Q96BN8	OTULIN	Ubiquitin thioesterase otulin	OTUL_HUMAN	0.00566226	0.00566226	0.627935	0.413504	0.38352	94	1	0.393249	1.00393	57	DMSO	OTU
57 / DMSO	Q9NP73	ALG13	Putative bifunctional UDP-N-acetylglucosamine transferase and deubiquitinase ALG13	ALG13_HUMAN	0.166216	0.166216	0.71051	0.443318	0.353284	94	2	12.2112	1.12211	57	DMSO	OTU
57 / DMSO	Q6P2Q9	PRPF8	Pre-mRNA-processing-splicing factor 8	PRP8_HUMAN	-0.0117395	0.0117395	0.895638	0.502968	0.29846	94	69	-0.810419	0.991896	57	DMSO	JAMM
57 / DMSO	Q4G0A6	MINDY4	Probable ubiquitin carboxyl-terminal hydrolase MINDY-4	MINY4_HUMAN	-0.0645343	0.0645343	0.969923	0.524248	0.280463	94	1	-4.3746	0.956254	57	DMSO	MINDY
58 / DMSO	Q93009	USP7	Ubiquitin carboxyl-terminal hydrolase 7	UBP7_HUMAN	-0.797847	0.797847	1.18671e-20	1.30725e-16	15.8836	94	61	-42.4793	0.575207	58	DMSO	USP
58 / DMSO	Q86UV5	USP48	Ubiquitin carboxyl-terminal hydrolase 48	UBP48_HUMAN	-1.18202	1.18202	7.64177e-11	2.3891e-07	6.62177	94	11	-55.9268	0.440732	58	DMSO	USP	y
58 / DMSO	Q96RU2	USP28	Ubiquitin carboxyl-terminal hydrolase 28	UBP28_HUMAN	-0.360363	0.360363	1.63414e-10	4.73236e-07	6.32492	94	32	-22.1031	0.778969	58	DMSO	USP
58 / DMSO	P09936	UCHL1	Ubiquitin carboxyl-terminal hydrolase isozyme L1	UCHL1_HUMAN	-1.47316	1.47316	2.7718e-09	5.57701e-06	5.2536	94	14	-63.9808	0.360192	58	DMSO	UCH	y
58 / DMSO	Q96K76	USP47	Ubiquitin carboxyl-terminal hydrolase 47	UBP47_HUMAN	-0.441929	0.441929	1.61578e-05	0.00242306	2.61564	94	3	-26.385	0.73615	58	DMSO	USP
58 / DMSO	Q9Y4E8	USP15	Ubiquitin carboxyl-terminal hydrolase 15	UBP15_HUMAN	-0.235122	0.235122	0.000304714	0.0103227	1.98621	94	39	-15.0387	0.849613	58	DMSO	USP
58 / DMSO	P51784	USP11	Ubiquitin carboxyl-terminal hydrolase 11	UBP11_HUMAN	-0.112421	0.112421	0.000486377	0.0127483	1.89455	94	20	-7.49658	0.925034	58	DMSO	USP
58 / DMSO	Q9Y5K5	UCHL5	Ubiquitin carboxyl-terminal hydrolase isozyme L5	UCHL5_HUMAN	-0.175556	0.175556	0.00250582	0.0261212	1.58301	94	20	-11.4574	0.885426	58	DMSO	UCH
58 / DMSO	O00303	EIF3F	Eukaryotic translation initiation factor 3 subunit F	EIF3F_HUMAN	-0.334514	0.334514	0.00731004	0.0416484	1.3804	94	9	-20.6949	0.793051	58	DMSO	JAMM
58 / DMSO	Q9UPU5	USP24	Ubiquitin carboxyl-terminal hydrolase 24	UBP24_HUMAN	-0.274478	0.274478	0.00878251	0.0451749	1.3451	94	50	-17.3251	0.826749	58	DMSO	USP
58 / DMSO	Q14694	USP10	Ubiquitin carboxyl-terminal hydrolase 10	UBP10_HUMAN	-0.0694129	0.0694129	0.00998142	0.0478322	1.32028	94	11	-4.69742	0.953026	58	DMSO	USP
58 / DMSO	P54578	USP14	Ubiquitin carboxyl-terminal hydrolase 14	UBP14_HUMAN	-0.171286	0.171286	0.0100362	0.0479492	1.31922	94	9	-11.1949	0.888051	58	DMSO	USP
58 / DMSO	O00487	PSMD14	26S proteasome non-ATPase regulatory subunit 14	PSDE_HUMAN	-0.119011	0.119011	0.0168996	0.0607392	1.21653	94	7	-7.91816	0.920818	58	DMSO	JAMM
58 / DMSO	Q5VVQ6	YOD1	Ubiquitin thioesterase OTU1	OTU1_HUMAN	0.150119	0.150119	0.017455	0.0616539	1.21004	94	10	10.9661	1.10966	58	DMSO	OTU
58 / DMSO	P15374	UCHL3	Ubiquitin carboxyl-terminal hydrolase isozyme L3	UCHL3_HUMAN	0.247683	0.247683	0.0185845	0.0634745	1.1974	94	14	18.7298	1.1873	58	DMSO	UCH
58 / DMSO	Q70EL1	USP54	Inactive ubiquitin carboxyl-terminal hydrolase 54	UBP54_HUMAN	-0.383739	0.383739	0.0299862	0.0795608	1.0993	94	3	-23.3551	0.766449	58	DMSO	USP
58 / DMSO	Q9P2H5	USP35	Ubiquitin carboxyl-terminal hydrolase 35	UBP35_HUMAN	-0.386411	0.386411	0.0360501	0.0869904	1.06053	94	8	-23.497	0.76503	58	DMSO	USP
58 / DMSO	Q9NUU6	OTULINL	Inactive ubiquitin thioesterase OTULINL	OTULL_HUMAN	0.169359	0.169359	0.0386553	0.0900114	1.0457	94	4	12.4559	1.12456	58	DMSO	OTU
58 / DMSO	Q5T2D3	OTUD3	OTU domain-containing protein 3	OTUD3_HUMAN	-0.12833	0.12833	0.0397925	0.091303	1.03951	94	8	-8.51103	0.91489	58	DMSO	OTU
58 / DMSO	Q8TE49	OTUD7A	OTU domain-containing protein 7A	OTU7A_HUMAN	-0.371694	0.371694	0.0418897	0.0936415	1.02853	94	3	-22.7125	0.772875	58	DMSO	OTU
58 / DMSO	O00507	USP9Y	Probable ubiquitin carboxyl-terminal hydrolase FAF-Y	USP9Y_HUMAN	0.334917	0.334917	0.0422716	0.0940631	1.02658	94	3	26.1305	1.2613	58	DMSO	USP
58 / DMSO	Q9UPT9	USP22	Ubiquitin carboxyl-terminal hydrolase 22	UBP22_HUMAN	0.235851	0.235851	0.0472167	0.0993747	1.00272	94	3	17.7601	1.1776	58	DMSO	USP
58 / DMSO	Q9UHP3	USP25	Ubiquitin carboxyl-terminal hydrolase 25	UBP25_HUMAN	0.071503	0.071503	0.0623196	0.114337	0.941812	94	17	5.08108	1.05081	58	DMSO	USP
58 / DMSO	Q8NB14	USP38	Ubiquitin carboxyl-terminal hydrolase 38	UBP38_HUMAN	-0.0626294	0.0626294	0.0668147	0.118492	0.926312	94	17	-4.24826	0.957517	58	DMSO	USP
58 / DMSO	Q70CQ2	USP34	Ubiquitin carboxyl-terminal hydrolase 34	UBP34_HUMAN	-0.0865008	0.0865008	0.0683867	0.119919	0.921111	94	10	-5.81957	0.941804	58	DMSO	USP
58 / DMSO	Q96FW1	OTUB1	Ubiquitin thioesterase OTUB1	OTUB1_HUMAN	-0.342866	0.342866	0.069079	0.120544	0.918853	94	7	-21.1527	0.788473	58	DMSO	OTU
58 / DMSO	Q96BN8	OTULIN	Ubiquitin thioesterase otulin	OTUL_HUMAN	-0.0307752	0.0307752	0.0740116	0.124923	0.903357	94	1	-2.11058	0.978894	58	DMSO	OTU
58 / DMSO	O75604	USP2	Ubiquitin carboxyl-terminal hydrolase 2	UBP2_HUMAN	-0.19717	0.19717	0.0826282	0.132312	0.878401	94	1	-12.774	0.87226	58	DMSO	USP
58 / DMSO	Q9NP73	ALG13	Putative bifunctional UDP-N-acetylglucosamine transferase and deubiquitinase ALG13	ALG13_HUMAN	0.338076	0.338076	0.0984867	0.145171	0.83812	94	2	26.407	1.26407	58	DMSO	OTU
58 / DMSO	P62068	USP46	Ubiquitin carboxyl-terminal hydrolase 46	UBP46_HUMAN	-0.0761277	0.0761277	0.102564	0.148343	0.828732	94	6	-5.13997	0.9486	58	DMSO	USP
58 / DMSO	O94966	USP19	Ubiquitin carboxyl-terminal hydrolase 19	UBP19_HUMAN	-0.0864816	0.0864816	0.107922	0.152447	0.816881	94	22	-5.81832	0.941817	58	DMSO	USP
58 / DMSO	Q96G74	OTUD5	OTU domain-containing protein 5	OTUD5_HUMAN	-0.379463	0.379463	0.11139	0.155064	0.809489	94	2	-23.1276	0.768724	58	DMSO	OTU
58 / DMSO	Q6GQQ9	OTUD7B	OTU domain-containing protein 7B	OTU7B_HUMAN	-0.147083	0.147083	0.162751	0.190794	0.719435	94	35	-9.69257	0.903074	58	DMSO	OTU
58 / DMSO	Q6P2Q9	PRPF8	Pre-mRNA-processing-splicing factor 8	PRP8_HUMAN	0.170206	0.170206	0.181967	0.203028	0.692444	94	69	12.5219	1.12522	58	DMSO	JAMM
58 / DMSO	Q9Y5T5	USP16	Ubiquitin carboxyl-terminal hydrolase 16	UBP16_HUMAN	-0.120555	0.120555	0.241894	0.238498	0.622515	94	9	-8.01662	0.919834	58	DMSO	USP
58 / DMSO	P45974	USP5	Ubiquitin carboxyl-terminal hydrolase 5	UBP5_HUMAN	0.124401	0.124401	0.278922	0.258776	0.587075	94	40	9.00549	1.09005	58	DMSO	USP
58 / DMSO	Q92905	COPS5	COP9 signalosome complex subunit 5	CSN5_HUMAN	-0.0681577	0.0681577	0.288396	0.263798	0.578729	94	6	-4.61447	0.953855	58	DMSO	JAMM
58 / DMSO	Q9UK80	USP21	Ubiquitin carboxyl-terminal hydrolase 21	UBP21_HUMAN	0.164783	0.164783	0.310736	0.2754	0.560036	94	1	12.0998	1.121	58	DMSO	USP
58 / DMSO	P51665	PSMD7	26S proteasome non-ATPase regulatory subunit 7	PSMD7_HUMAN	0.00754949	0.00754949	0.310865	0.275466	0.559933	94	11	0.524663	1.00525	58	DMSO	JAMM
58 / DMSO	Q9H9J4	USP42	Ubiquitin carboxyl-terminal hydrolase 42	UBP42_HUMAN	0.227739	0.227739	0.315446	0.277803	0.556262	94	2	17.0998	1.171	58	DMSO	USP
58 / DMSO	Q01804	OTUD4	OTU domain-containing protein 4	OTUD4_HUMAN	0.0168051	0.0168051	0.317288	0.278741	0.554799	94	27	1.17165	1.01172	58	DMSO	OTU
58 / DMSO	Q8N6M0	OTUD6B	Deubiquitinase OTUD6B	OTU6B_HUMAN	-0.0742737	0.0742737	0.346351	0.293256	0.532753	94	12	-5.01799	0.94982	58	DMSO	OTU
58 / DMSO	Q53GS9	USP39	U4/U6.U5 tri-snRNP-associated protein 2	SNUT2_HUMAN	0.15082	0.15082	0.353243	0.296622	0.527796	94	10	11.02	1.1102	58	DMSO	USP
58 / DMSO	Q92560	BAP1	Ubiquitin carboxyl-terminal hydrolase BAP1	BAP1_HUMAN	-0.0672927	0.0672927	0.374799	0.306994	0.51287	94	21	-4.55726	0.954427	58	DMSO	UCH
58 / DMSO	Q9UGI0	ZRANB1	Ubiquitin thioesterase ZRANB1	ZRAN1_HUMAN	-0.121201	0.121201	0.375363	0.307261	0.512493	94	5	-8.05778	0.919422	58	DMSO	OTU
58 / DMSO	Q93008	USP9X	Probable ubiquitin carboxyl-terminal hydrolase FAF-X	USP9X_HUMAN	-0.0338258	0.0338258	0.393818	0.315937	0.5004	94	95	-2.31735	0.976826	58	DMSO	USP
58 / DMSO	Q96JH7	VCPIP1	Deubiquitinating protein VCPIP1	VCIP1_HUMAN	-0.0268753	0.0268753	0.436191	0.335231	0.474656	94	18	-1.84561	0.981544	58	DMSO	OTU
58 / DMSO	Q13107	USP4	Ubiquitin carboxyl-terminal hydrolase 4	UBP4_HUMAN	0.0893618	0.0893618	0.450367	0.341507	0.466601	94	11	6.38994	1.0639	58	DMSO	USP
58 / DMSO	P54252	ATXN3	Ataxin-3	ATX3_HUMAN	-0.10939	0.10939	0.514007	0.368649	0.433386	94	4	-7.30199	0.92698	58	DMSO	MJD
58 / DMSO	Q9P275	USP36	Ubiquitin carboxyl-terminal hydrolase 36	UBP36_HUMAN	-0.298182	0.298182	0.648282	0.421048	0.375669	94	3	-18.6723	0.813277	58	DMSO	USP
58 / DMSO	Q4G0A6	MINDY4	Probable ubiquitin carboxyl-terminal hydrolase MINDY-4	MINY4_HUMAN	0.341413	0.341413	0.874261	0.496569	0.30402	94	1	26.6997	1.267	58	DMSO	MINDY
58 / DMSO	O15372	EIF3H	Eukaryotic translation initiation factor 3 subunit H	EIF3H_HUMAN	0.00603516	0.00603516	0.909915	0.507174	0.294843	94	13	0.419202	1.00419	58	DMSO	JAMM
58 / DMSO	P40818	USP8	Ubiquitin carboxyl-terminal hydrolase 8	UBP8_HUMAN	0.0541686	0.0541686	0.926296	0.511934	0.290786	94	47	3.82606	1.03826	58	DMSO	USP
59 / DMSO	Q13107	USP4	Ubiquitin carboxyl-terminal hydrolase 4	UBP4_HUMAN	-0.861065	0.861065	7.89965e-49	9.42771e-44	43.0256	94	11	-44.9454	0.550546	59	DMSO	USP
59 / DMSO	O94966	USP19	Ubiquitin carboxyl-terminal hydrolase 19	UBP19_HUMAN	-1.18701	1.18701	1.70342e-22	2.23134e-18	17.6514	94	22	-56.0788	0.439212	59	DMSO	USP	y
59 / DMSO	P15374	UCHL3	Ubiquitin carboxyl-terminal hydrolase isozyme L3	UCHL3_HUMAN	-0.458043	0.458043	5.78556e-22	7.22868e-18	17.1409	94	14	-27.2027	0.727973	59	DMSO	UCH
59 / DMSO	P54252	ATXN3	Ataxin-3	ATX3_HUMAN	-0.969183	0.969183	9.36865e-16	6.11394e-12	11.2137	94	4	-48.9205	0.510795	59	DMSO	MJD
59 / DMSO	Q96RU2	USP28	Ubiquitin carboxyl-terminal hydrolase 28	UBP28_HUMAN	-0.790754	0.790754	3.87337e-15	2.35526e-11	10.628	94	32	-42.1958	0.578042	59	DMSO	USP
59 / DMSO	P62068	USP46	Ubiquitin carboxyl-terminal hydrolase 46	UBP46_HUMAN	-0.577676	0.577676	4.8629e-12	1.92444e-08	7.7157	94	6	-32.9958	0.670042	59	DMSO	USP
59 / DMSO	Q93009	USP7	Ubiquitin carboxyl-terminal hydrolase 7	UBP7_HUMAN	-1.34285	1.34285	6.77541e-11	2.14381e-07	6.66881	94	61	-60.576	0.39424	59	DMSO	USP	y
59 / DMSO	Q9UPU5	USP24	Ubiquitin carboxyl-terminal hydrolase 24	UBP24_HUMAN	-1.3116	1.3116	2.50562e-10	6.91853e-07	6.15999	94	50	-59.7126	0.402874	59	DMSO	USP	y
59 / DMSO	P54578	USP14	Ubiquitin carboxyl-terminal hydrolase 14	UBP14_HUMAN	-0.618557	0.618557	1.12148e-08	1.7733e-05	4.75122	94	9	-34.8678	0.651322	59	DMSO	USP
59 / DMSO	Q6GQQ9	OTUD7B	OTU domain-containing protein 7B	OTU7B_HUMAN	-1.07808	1.07808	1.41509e-08	2.14006e-05	4.66957	94	35	-52.6342	0.473658	59	DMSO	OTU	y
59 / DMSO	Q01804	OTUD4	OTU domain-containing protein 4	OTUD4_HUMAN	-0.818847	0.818847	2.27213e-08	3.12484e-05	4.50517	94	27	-43.3105	0.566895	59	DMSO	OTU
59 / DMSO	Q9UGI0	ZRANB1	Ubiquitin thioesterase ZRANB1	ZRAN1_HUMAN	-1.90239	1.90239	3.48544e-08	4.36929e-05	4.35959	94	5	-73.2499	0.267501	59	DMSO	OTU	y
59 / DMSO	Q9UK80	USP21	Ubiquitin carboxyl-terminal hydrolase 21	UBP21_HUMAN	-2.56475	2.56475	6.92051e-08	7.37936e-05	4.13198	94	1	-83.0982	0.169018	59	DMSO	USP
59 / DMSO	O00303	EIF3F	Eukaryotic translation initiation factor 3 subunit F	EIF3F_HUMAN	-0.211402	0.211402	1.48896e-07	0.000129062	3.8892	94	9	-13.6303	0.863697	59	DMSO	JAMM
59 / DMSO	P09936	UCHL1	Ubiquitin carboxyl-terminal hydrolase isozyme L1	UCHL1_HUMAN	-1.17801	1.17801	2.75097e-07	0.000198724	3.70175	94	14	-55.804	0.44196	59	DMSO	UCH	y
59 / DMSO	Q92560	BAP1	Ubiquitin carboxyl-terminal hydrolase BAP1	BAP1_HUMAN	-0.988234	0.988234	4.72065e-07	0.000287292	3.54168	94	21	-49.5905	0.504095	59	DMSO	UCH
59 / DMSO	Q92905	COPS5	COP9 signalosome complex subunit 5	CSN5_HUMAN	-0.454516	0.454516	6.47961e-07	0.000354405	3.4505	94	6	-27.0245	0.729755	59	DMSO	JAMM
59 / DMSO	Q8TE49	OTUD7A	OTU domain-containing protein 7A	OTU7A_HUMAN	-1.17901	1.17901	3.6302e-06	0.00104306	2.98169	94	3	-55.8345	0.441655	59	DMSO	OTU	y
59 / DMSO	O75604	USP2	Ubiquitin carboxyl-terminal hydrolase 2	UBP2_HUMAN	-3.16146	3.16146	1.38604e-05	0.00222988	2.65172	94	1	-88.8235	0.111765	59	DMSO	USP
59 / DMSO	Q96JH7	VCPIP1	Deubiquitinating protein VCPIP1	VCIP1_HUMAN	-0.818565	0.818565	1.80383e-05	0.00257114	2.58987	94	18	-43.2994	0.567006	59	DMSO	OTU
59 / DMSO	Q9Y4E8	USP15	Ubiquitin carboxyl-terminal hydrolase 15	UBP15_HUMAN	-0.737297	0.737297	4.29888e-05	0.00403321	2.39435	94	39	-40.0138	0.599862	59	DMSO	USP
59 / DMSO	Q96G74	OTUD5	OTU domain-containing protein 5	OTUD5_HUMAN	-0.922595	0.922595	5.42322e-05	0.00453187	2.34372	94	2	-47.2441	0.527559	59	DMSO	OTU
59 / DMSO	Q96K76	USP47	Ubiquitin carboxyl-terminal hydrolase 47	UBP47_HUMAN	-0.774348	0.774348	0.000112091	0.00646775	2.18925	94	3	-41.5347	0.584653	59	DMSO	USP
59 / DMSO	Q86UV5	USP48	Ubiquitin carboxyl-terminal hydrolase 48	UBP48_HUMAN	-0.677339	0.677339	0.000370596	0.0112806	1.94767	94	11	-37.4682	0.625318	59	DMSO	USP
59 / DMSO	Q8NB14	USP38	Ubiquitin carboxyl-terminal hydrolase 38	UBP38_HUMAN	-0.30498	0.30498	0.000729571	0.0152518	1.81668	94	17	-19.0546	0.809454	59	DMSO	USP
59 / DMSO	Q9UHP3	USP25	Ubiquitin carboxyl-terminal hydrolase 25	UBP25_HUMAN	-1.13202	1.13202	0.00156124	0.021271	1.67221	94	17	-54.3724	0.456276	59	DMSO	USP	y
59 / DMSO	Q93008	USP9X	Probable ubiquitin carboxyl-terminal hydrolase FAF-X	USP9X_HUMAN	-0.285828	0.285828	0.00456695	0.033895	1.46986	94	95	-17.9729	0.820271	59	DMSO	USP
59 / DMSO	Q14694	USP10	Ubiquitin carboxyl-terminal hydrolase 10	UBP10_HUMAN	-0.160303	0.160303	0.00622261	0.0387966	1.41121	94	11	-10.5163	0.894837	59	DMSO	USP
59 / DMSO	Q70CQ2	USP34	Ubiquitin carboxyl-terminal hydrolase 34	UBP34_HUMAN	-0.165252	0.165252	0.00650692	0.0395672	1.40267	94	10	-10.8227	0.891773	59	DMSO	USP
59 / DMSO	Q9Y5T5	USP16	Ubiquitin carboxyl-terminal hydrolase 16	UBP16_HUMAN	-0.277968	0.277968	0.00661443	0.0398551	1.39952	94	9	-17.5248	0.824752	59	DMSO	USP
59 / DMSO	Q6P2Q9	PRPF8	Pre-mRNA-processing-splicing factor 8	PRP8_HUMAN	0.249319	0.249319	0.00742293	0.0419312	1.37746	94	69	18.8646	1.18865	59	DMSO	JAMM
59 / DMSO	Q96BN8	OTULIN	Ubiquitin thioesterase otulin	OTUL_HUMAN	-0.0405402	0.0405402	0.0123448	0.0526288	1.27878	94	1	-2.77092	0.972291	59	DMSO	OTU
59 / DMSO	Q9Y5K5	UCHL5	Ubiquitin carboxyl-terminal hydrolase isozyme L5	UCHL5_HUMAN	-0.258752	0.258752	0.014824	0.0571923	1.24266	94	20	-16.419	0.83581	59	DMSO	UCH
59 / DMSO	Q8N6M0	OTUD6B	Deubiquitinase OTUD6B	OTU6B_HUMAN	-0.250995	0.250995	0.0254148	0.073514	1.13363	94	12	-15.9683	0.840317	59	DMSO	OTU
59 / DMSO	Q9UPT9	USP22	Ubiquitin carboxyl-terminal hydrolase 22	UBP22_HUMAN	-0.230125	0.230125	0.025443	0.0735531	1.1334	94	3	-14.7439	0.852561	59	DMSO	USP
59 / DMSO	Q70EL1	USP54	Inactive ubiquitin carboxyl-terminal hydrolase 54	UBP54_HUMAN	-0.355583	0.355583	0.0367274	0.0877844	1.05658	94	3	-21.8446	0.781554	59	DMSO	USP
59 / DMSO	P51784	USP11	Ubiquitin carboxyl-terminal hydrolase 11	UBP11_HUMAN	-0.207274	0.207274	0.0411459	0.0928175	1.03237	94	20	-13.3827	0.866173	59	DMSO	USP
59 / DMSO	Q9P2H5	USP35	Ubiquitin carboxyl-terminal hydrolase 35	UBP35_HUMAN	-0.370761	0.370761	0.0542354	0.106542	0.97248	94	8	-22.6626	0.773374	59	DMSO	USP
[truncated: 10,456 more rows]

## Sheet: Protein quantity values
						[1] DC2513_ELN56378_H00AL9O_P1_A12_S1-A12_1_3563.htrms.PG.Quantity	[2] DC2513_ELN56378_H00AL9O_P1_B12_S1-B12_1_3556.htrms.PG.Quantity	[3] DC2513_ELN56378_H00AL9O_P1_C12_S1-C12_1_3543.htrms.PG.Quantity	[4] DC2513_ELN56378_H00AL9O_P1_D12_S1-D12_1_3579.htrms.PG.Quantity	[5] DC2513_ELN56378_H00AL9O_P1_E12_S1-E12_1_3599.htrms.PG.Quantity	[6] DC2513_ELN56378_H00AL9P_P2_A12_S2-A12_1_3704.htrms.PG.Quantity	[7] DC2513_ELN56378_H00AL9P_P2_B12_S2-B12_1_3666.htrms.PG.Quantity	[8] DC2513_ELN56378_H00AL9P_P2_C12_S2-C12_1_3621.htrms.PG.Quantity	[9] DC2513_ELN56378_H00AL9P_P2_D12_S2-D12_1_3637.htrms.PG.Quantity	[10] DC2513_ELN56378_H00AL9P_P2_E12_S2-E12_1_3702.htrms.PG.Quantity	[11] DC2513_ELN56378_H00AL9Q_P3_A12_S3-A12_1_3807.htrms.PG.Quantity	[12] DC2513_ELN56378_H00AL9Q_P3_B12_S3-B12_1_3748.htrms.PG.Quantity	[13] DC2513_ELN56378_H00AL9Q_P3_C12_S3-C12_1_3767.htrms.PG.Quantity	[14] DC2513_ELN56378_H00AL9Q_P3_D12_S3-D12_1_3803.htrms.PG.Quantity	[15] DC2513_ELN56378_H00AL9Q_P3_E12_S3-E12_1_3799.htrms.PG.Quantity	[16] DC2513_ELN56378_H00AL9K_P4_A12_S1-A12_1_3897.htrms.PG.Quantity	[17] DC2513_ELN56378_H00AL9K_P4_B12_S1-B12_1_3864.htrms.PG.Quantity	[18] DC2513_ELN56378_H00AL9K_P4_C12_S1-C12_1_3879.htrms.PG.Quantity	[19] DC2513_ELN56378_H00AL9K_P4_D12_S1-D12_1_3813.htrms.PG.Quantity	[20] DC2513_ELN56378_H00AL9K_P4_E12_S1-E12_1_3826.htrms.PG.Quantity	[21] DC2513_ELN56378_H00AL9S_P5_A12_S2-A12_1_3991.htrms.PG.Quantity	[22] DC2513_ELN56378_H00AL9S_P5_B12_S2-B12_1_3966.htrms.PG.Quantity	[23] DC2513_ELN56378_H00AL9S_P5_C12_S2-C12_1_3999.htrms.PG.Quantity	[24] DC2513_ELN56378_H00AL9S_P5_D12_S2-D12_1_3923.htrms.PG.Quantity	[25] DC2513_ELN56378_H00AL9T_P6_A12_S3-A12_1_4047.htrms.PG.Quantity	[26] DC2513_ELN56378_H00AL9T_P6_B12_S3-B12_1_4022.htrms.PG.Quantity	[27] DC2513_ELN56378_H00AL9T_P6_C12_S3-C12_1_4074.htrms.PG.Quantity	[28] DC2513_ELN56378_H00AL9T_P6_D12_S3-D12_1_4051.htrms.PG.Quantity	[29] DC2513_ELN56378_H00AL9T_P6_E12_S3-E12_1_4013.htrms.PG.Quantity	[30] DC2513_ELN56378_H00AL9L_P7_A12_S1-A12_1_4130.htrms.PG.Quantity	[31] DC2513_ELN56378_H00AL9L_P7_B12_S1-B12_1_4119.htrms.PG.Quantity	[32] DC2513_ELN56378_H00AL9L_P7_C12_S1-C12_1_4109.htrms.PG.Quantity	[33] DC2513_ELN56378_H00AL9L_P7_D12_S1-D12_1_4163.htrms.PG.Quantity	[34] DC2513_ELN56378_H00AL9L_P7_E12_S1-E12_1_4135.htrms.PG.Quantity	[35] DC2513_ELN56378_H00AL9M_P8_A12_S1-A12_1_4250.htrms.PG.Quantity	[36] DC2513_ELN56378_H00AL9M_P8_B12_S1-B12_1_4226.htrms.PG.Quantity	[37] DC2513_ELN56378_H00AL9M_P8_C12_S1-C12_1_4258.htrms.PG.Quantity	[38] DC2513_ELN56378_H00AL9M_P8_D12_S1-D12_1_4206.htrms.PG.Quantity	[39] DC2513_ELN56378_H00AL9M_P8_E12_S1-E12_1_4255.htrms.PG.Quantity	[40] DC2513_ELN56378_H00AL9N_P9_A12_S3-A12_1_4305.htrms.PG.Quantity	[41] DC2513_ELN56378_H00AL9N_P9_B12_S3-B12_1_4328.htrms.PG.Quantity	[42] DC2513_ELN56378_H00AL9N_P9_C12_S3-C12_1_4279.htrms.PG.Quantity	[43] DC2513_ELN56378_H00AL9N_P9_D12_S3-D12_1_4287.htrms.PG.Quantity	[44] DC2513_ELN56378_H00AL9N_P9_E12_S3-E12_1_4315.htrms.PG.Quantity
PG.Genes	PG.ProteinDescriptions	PG.UniProtIds	PG.NrOfStrippedSequencesIdentified (Experiment-wide)	DUB	DUB family	DMSO	DMSO	DMSO	DMSO	DMSO	DMSO	DMSO	DMSO	DMSO	DMSO	DMSO	DMSO	DMSO	DMSO	DMSO	DMSO	DMSO	DMSO	DMSO	DMSO	DMSO	DMSO	DMSO	DMSO	DMSO	DMSO	DMSO	DMSO	DMSO	DMSO	DMSO	DMSO	DMSO	DMSO	DMSO	DMSO	DMSO	DMSO	DMSO	DMSO	DMSO	DMSO	DMSO	DMSO
USP9Y	Probable ubiquitin carboxyl-terminal hydrolase FAF-Y	O00507	3	y	USP	380.37	462.622	371.403	316.872	324.177	512.334	453.83	427.715	410.621	345.239	512.554	349.347	407.622	371.845	396.172	313.906	353.557	394.622	345.233	447.544	286.246	345.513	363.132	377.199	274.017	319.316	418.527	349.236	337.751	409.919	296.547	386.993	390.903	408.043	270.635	337.573	267.626	254.72	387.853	453.059	736.921	376.099	658.799	807.941
USP2	Ubiquitin carboxyl-terminal hydrolase 2	O75604	1	y	USP	101.478	104.353	75.2703	83.6898	72.8054	107.055	140.005	149.535	94.7255	117.482	125.784	66.8674	75.7185	61.2451	88.0525	89.6763	121.694	95.9187	72.2539	75.5293	77.3768	100.018	93.3536	112.658	94.5168	128.175	117.096	107.931	87.1382	87.7222	88.622	106.057	85.6605	102.185	95.3057	94.3205	72.0272	68.71	102.456	125.608	107.803	102.388	79.4996	92.2369
USP19	Ubiquitin carboxyl-terminal hydrolase 19	O94966	22	y	USP	1276.45	1001.98	1145.61	892.53	870.088	1378.39	1322.51	944.857	1124.51	924.339	1464.65	1052.4	1097.31	962.203	1079.2	930.744	1335.19	1205.56	785.737	1054.77	1026.59	1282.73	1211.46	1385.58	1080.6	1277.04	1573.6	1254.73	1104.27	931.217	824.265	1031.43	871.147	826.955	771.388	763.345	829.931	677.767	1073.21	1291.84	1359.02	992.06	1311.41	1317.04
USP8	Ubiquitin carboxyl-terminal hydrolase 8	P40818	47	y	USP	1629.37	1371.61	1093.08	1245.78	1253.94	2715.48	2037.04	2438.43	1196.54	1421.63	1360.86	1092.66	1195.55	1253.74	1304.8	1276.83	1655.2	1149.68	969.216	1492.45	833.869	1678.06	1399.05	1564.12	2037.4	1191.84	1966.72	1564.13	1170.26	1661.49	1573.57	1013.2	975.832	2084.66	1330.42	1064.74	1476.03	1246.43	1892.37	2211.45	1392.71	1650.18	1804.75	1158.1
USP5	Ubiquitin carboxyl-terminal hydrolase 5	P45974	40	y	USP	2168.94	1598.7	2078.5	1413.56	1584.94	3827.12	3093.6	3402.4	1727.55	1657.04	3978.85	1962.93	2983.47	2894.81	2421.68	1764.53	1518.36	2230	2262.17	2182.05	1945.18	2695.71	2220.77	2098.78	2300.53	2444.57	3032.14	2450.43	2514.68	1849.89	1524.35	2408.38	2040.35	1715.19	1665.48	1705.99	1368.9	1725.74	1337.31	2042.47	1617.84	902.633	2110.77	1905.82
USP11	Ubiquitin carboxyl-terminal hydrolase 11	P51784	20	y	USP	698.899	566.793	602.538	523.905	531.685	908.249	851.581	881.38	856.845	612.608	828.275	624.575	656.942	629.948	664.349	522.61	621.32	616.424	462.345	506.284	566.211	711.355	650.07	887.579	767.089	752.624	910.686	904.793	727.542	423.415	419.24	522.895	486.613	487.54	555.212	590.231	591.642	532.585	674.299	665.386	624.573	476.053	645.137	630.667
USP14	Ubiquitin carboxyl-terminal hydrolase 14	P54578	9	y	USP	88.443	120.549	109.54	121.285	94.4459	187.409	188.575	189.153	147.809	126.664	161.513	111.217	124.333	103.432	97.8511	135.169	138.076	129.342	93.7304	113.355	113.734	104.919	105.156	118.028	134.896	182.102	211.645	171.43	153.009	92.2572	86.8759	126.026	99.2122	108.892	94.0403	90.8294	97.8098	92.8925	122.65	152.348	143.445	129.443	128.04	153.975
USP46	Ubiquitin carboxyl-terminal hydrolase 46	P62068	6	y	USP	158.314	113.506	116.186	117.278	111.926	206.575	184.824	187.465	150.995	148.511	152.838	124.639	121.141	124.315	117.675	112.736	121.927	125.267	127.693	102.726	129.727	135.15	139.52	179.684	128.169	131.698	144.471	133.382	117.054	112.606	110.683	131.121	108.089	106.116	122.308	108.067	108.437	105.042	121.257	170.131	136.926	103.804	150.248	135.055
USP4	Ubiquitin carboxyl-terminal hydrolase 4	Q13107	11	y	USP	90.4079	72.5538	52.0451	75.8027	79.8422	107.3	91.5894	103.428	91.2352	79.6854	122.464	83.2603	89.4685	69.5527	72.067	81.2042	75.3872	85.1014	65.4235	62.7144	62.3281	93.1874	88.9087	102.911	73.6191	87.8209	107.045	89.4009	92.5179	70.61	55.2461	75.0868	57.7308	49.237	66.2863	63.9149	59.5193	59.6358	85.0635	97.9203	94.6197	62.3779	100.01	94.7735
USP10	Ubiquitin carboxyl-terminal hydrolase 10	Q14694	11	y	USP	272.359	267.013	251.728	287.755	276.387	244.614	244.397	274.689	272.448	246.001	394.128	238.886	257.75	224.514	250.251	261.158	287.67	227.759	232.344	202.16	241.567	259.441	238.683	279.383	232.092	246.3	249.045	244.189	248.011	238.291	203.056	218.152	214.067	188.208	210.703	224.389	218.689	228.325	235.075	286.856	265.046	281.038	269.761	258.95
USP39	U4/U6.U5 tri-snRNP-associated protein 2	Q53GS9	10	y	USP	81.159	55.2493	38.7332	53.1337	48.3698	155.223	114.216	113.947	100.327	72.7429	171.813	114.554	117.254	93.9539	103.68	88.7616	68.7829	86.5083	89.1766	77.89	119.05	116.702	123.756	120.339	127.981	128.047	124.505	140.732	123.397	65.5521	71.9062	62.6835	123.56	67.9212	43.7965	91.0926	73.733	104.422	88.8574	88.9797	86.3539	44.5439	86.4593	103.436
USP34	Ubiquitin carboxyl-terminal hydrolase 34	Q70CQ2	10	y	USP	47.0135	40.7017	38.7017	40.1216	40.9948	55.8197	49.9882	83.5537	58.5763	44.8668	60.2023	42.4549	51.3838	38.4164	35.0185	43.7089	36.9032	53.7859	37.251	41.2099	52.1833	37.5062	42.6863	48.178	47.0186	56.1288	46.0408	35.8766	46.3144	40.524	41.6985	42.4891	46.3935	38.9619	34.8156	55.1581	38.6018	42.8439	36.1	33.285	47.7587	32.7134	44.7034	47.1014
USP54	Inactive ubiquitin carboxyl-terminal hydrolase 54	Q70EL1	3	y	USP	35.3522	19.7749	50.3119	25.9983	76.2014	9.12582	26.1705	68.4782	17.0835	35.9371	61.122	55.0059	53.7309	58.5854	53.1002	26.2761	8.86661	61.7117	40.2219	17.0784	56.5937	53.9433	45.8209	26.3436	20.8061	32.4809	18.6265	35.9701	49.502	11.6531	15.7614	7.54209	28.635	6.71992	31.4191	60.0494	26.8117	30.5691	67.6732	30.0882	12.3802	38.9039	22.6305	24.5674
USP48	Ubiquitin carboxyl-terminal hydrolase 48	Q86UV5	11	y	USP	99.1911	93.5268	88.2785	78.4122	76.6391	186.944	174.822	190.209	147.85	141.453	101.316	95.5832	86.2986	105.339	114.386	105.169	157.178	70.637	91.3227	77.0131	119.257	145.092	142.4	165.192	115.969	133.206	104.15	152.211	111.28	97.6764	99.4116	151.93	118.861	114.419	112.355	106.567	118.717	122.797	116.043	138.377	181.158	154.736	142.997	131.026
USP38	Ubiquitin carboxyl-terminal hydrolase 38	Q8NB14	17	y	USP	264.508	215.735	234.868	269.936	244.857	533.778	507.857	558.454	475.426	336.158	436.553	377.66	401.328	340.413	322.708	324.193	296.937	370.868	295.963	312.01	317.711	374.033	413.372	500.181	426.002	459.905	561.094	486.757	414.916	272.097	263.487	339.737	321.975	288.043	263.309	303.77	276.658	262.186	343.908	424.813	388.646	285.946	396.313	373.779
USP9X	Probable ubiquitin carboxyl-terminal hydrolase FAF-X	Q93008	95	y	USP	7248.41	5917.55	4889.91	5080.33	5047.36	12257.7	11838.1	11666.2	9093.62	6071.6	5851.08	5513.66	5015.64	5132.94	5078.7	5679.5	8191.44	6113.51	4861.29	5305.56	5875.21	6154.66	6562.84	10509.3	7931.02	9158.08	9451.36	6788.89	5467.89	4915.96	6181.07	6438.58	6503.26	7074.64	5916.31	5028.11	5327.38	5016.16	6381.53	9909.36	8117.8	7481.42	7027.52	6895.15
USP7	Ubiquitin carboxyl-terminal hydrolase 7	Q93009	61	y	USP	766.85	650.686	806.157	674.715	601.18	1493.24	1130.81	1566.29	1162.82	1086.1	1032.03	967.897	891.474	1215.21	831.17	802.408	1116.69	1013.62	753.481	882.776	709.982	961.211	969.278	1198.84	880.164	1175.34	1344.76	1040.21	1177.8	711.463	594.001	1095.61	964.816	999.987	670.739	797.679	839.328	782.683	655.285	1202.41	1126.88	1032.68	906.435	1064.1
USP47	Ubiquitin carboxyl-terminal hydrolase 47	Q96K76	3	y	USP	33.7202	54.7849	41.9009	33.8523	39.5371	70.2852	88.4767	20.3437	78.6172	80.7701	90.9562	17.8497	37.0471	14.9532	28.9523	36.9548	18.5855	73.503	43.3712	40.9631	93.8854	36.1269	65.868	92.8197	67.1663	61.7267	61.4486	66.1409	72.8957	65.7639	43.8527	49.35	32.2799	61.9158	30.6779	37.544	64.8198	37.6646	48.2688	39.2583	49.6734	33.7922	53.3688	72.4546
USP28	Ubiquitin carboxyl-terminal hydrolase 28	Q96RU2	32	y	USP	855.209	752.456	644.111	631.852	512.64	1026.26	967.344	979.746	750.028	629.372	531.35	501.761	462.373	470.96	514.113	579.4	896.497	622.471	512.285	539.502	534.136	633.404	622.801	793.838	651.608	793.842	721.531	694.055	616.268	546.031	469.529	599.841	583.356	546.625	593.563	469.915	593.212	503.999	627.004	860.056	773.951	688.237	784.079	715.644
USP42	Ubiquitin carboxyl-terminal hydrolase 42	Q9H9J4	2	y	USP	52.4359	63.0266	60.3065	47.1424	66.3047	115.671	170.814	142.529	158.373	84.4225	77.8539	69.6979	73.3828	56.3914	67.5049	50.6117	92.1282	53.5309	51.3337	30.9371	91.1764	94.7446	128.802	153.279	161.588	158.058	148.969	118.133	65.6122	76.8338	87.6598	73.2743	131.984	67.9007	79.5467	79.5134	92.0844	66.5459	82.3578	87.617	73.1392	52.0599	88.2187	82.6274
USP36	Ubiquitin carboxyl-terminal hydrolase 36	Q9P275	3	y	USP	78.6216	71.8949	40.8291	54.7394	63.703	110.676	69.5861	84.2755	83.5259	55.1312	52.8979	65.1361	60.5269	43.1079	51.8378	65.0149	45.289	59.2393	51.1365	46.6979	67.3109	83.7368	64.2837	96.0072	58.795	75.9897	75.7236	70.7043	42.3217	33.8744	55.206	69.7473	64.3619	41.6094	43.6193	55.3653	61.8741	47.532	64.0748	71.3114	58.293	66.492	50.3609	69.4599
USP35	Ubiquitin carboxyl-terminal hydrolase 35	Q9P2H5	8	y	USP	86.1891	54.7072	64.4821	38.7291	50.2994	145.729	118.099	139.523	93.4126	91.4418	67.2037	62.8027	68.1043	72.8969	65.864	67.7406	100.322	54.2757	66.6846	66.8161	77.6788	105.057	94.132	128.479	88.2483	112.606	96.9666	92.8186	56.092	60.3023	63.7867	60.3018	81.5875	60.7363	67.012	57.0129	83.9876	59.3937	89.9463	73.3544	87.5035	78.795	66.5666	78.4949
USP25	Ubiquitin carboxyl-terminal hydrolase 25	Q9UHP3	17	y	USP	83.8641	89.9993	76.013	63.1665	63.0558	100.396	99.9279	123.354	79.6668	75.3526	75.3955	67.3119	73.6174	68.6803	65.5446	86.727	93.2405	91.2365	72.888	83.3404	89.185	81.5744	80.3247	82.9228	67.0618	96.0059	123.475	99.4624	91.0824	90.2608	73.782	95.6233	69.5367	68.5259	73.705	75.1084	79.4133	93.6374	94.2148	96.8826	92.1843	89.0508	98.9058	89.3789
USP21	Ubiquitin carboxyl-terminal hydrolase 21	Q9UK80	1	y	USP	46.9781	36.9836	35.9446	28.7138	42.965	73.5448	48.6182	40.3253	47.783	40.4422	72.7694	40.3593	55.408	42.9237	42.9765	57.2293	52.6943	56.422	43.9178	29.3673	39.9109	37.9103	47.1845	43.2054	38.5449	46.055	52.4956	48.8581	38.035	53.8546	41.3925	57.6189	45.2703	37.7557	35.5413	53.3017	47.0301	45.9607	44.6954	60.0028	53.0804	47.0011	50.9016	66.5634
USP22	Ubiquitin carboxyl-terminal hydrolase 22	Q9UPT9	3	y	USP	90.3615	78.9433	62.6542	61.6161	60.1103	68.5306	67.3504	71.8878	55.6455	51.3645	28.9822	53.5596	42.8843	60.7165	49.1826	79.4306	90.028	73.3085	26.2638	56.626	46.4299	41.8293	52.2709	67.6075	53.1812	59.4481	70.378	60.0208	57.6407	54.7076	65.313	62.1563	52.7681	56.9369	45.5235	23.9807	43.6452	69.1743	56.0961	72.1654	56.1249	74.2078	63.7568	19.983
USP24	Ubiquitin carboxyl-terminal hydrolase 24	Q9UPU5	50	y	USP	685.041	748.768	808.239	647.252	578.084	1005.7	788.884	800.94	596.529	587.751	856.998	589.876	659.541	672.365	503.134	634.359	803.905	678.484	558.317	679.306	546.506	696.505	605.154	735.485	536.831	653.22	756.569	662.227	710.809	661.193	478.247	703	527.294	596.023	453.238	461.126	499.674	451.066	592.967	803.185	828.357	771.086	866.299	870.282
USP15	Ubiquitin carboxyl-terminal hydrolase 15	Q9Y4E8	39	y	USP	1070.07	933.724	762.66	706.186	791.066	1381.01	1008.55	1335.89	1093.18	679.54	740.769	754.751	787.354	701.055	846.522	756.529	766.278	788.97	650.849	641.016	631.267	1006.19	1027.2	1284.84	941.612	1195.15	1177.54	1051.58	834.339	516.55	609.991	907.672	862.146	655.237	571.802	776.884	881.508	659.893	998.26	904.74	833.879	796.794	880.977	946.566
USP16	Ubiquitin carboxyl-terminal hydrolase 16	Q9Y5T5	9	y	USP	129.14	139.904	120.436	105.639	130.806	261.062	188.601	173.396	217.551	182.188	24.0318	126.662	170.899	154.292	144.074	132.056	158.151	120.851	108.427	112.563	144.986	138.993	45.3916	206.265	156.189	163.907	193.702	148.439	153.626	110.226	127.956	126.12	123.183	98.6117	104.805	87.0598	104.962	94.1447	117.522	169.41	111.451	110.759	130.68	111.073
UCHL1	Ubiquitin carboxyl-terminal hydrolase isozyme L1	P09936	14	y	UCH	10959.3	11593	8651.95	7489.48	8649.03	10992.6	9367.79	12432.5	9187.31	10879.7	5806.76	7076.33	5353.87	5558.56	6197.77	8402.21	17287	9003.13	6681.65	8638.92	8402.23	6538.65	6123.17	13311.5	11626.4	14994.2	15467.3	10934.7	9603.05	5809.67	5189.38	6196.51	9445.4	10680.1	4530.68	7893.61	9024.92	5391.5	7031.8	13651.1	10909.8	12635.2	11365.7	9890.28
UCHL3	Ubiquitin carboxyl-terminal hydrolase isozyme L3	P15374	14	y	UCH	681.508	711.072	593.911	504.552	469.424	697.267	691.131	553.346	528.053	472.137	469.803	425.696	418.349	376.993	450.969	506.211	848.78	593.919	376.569	529.134	384.641	546.999	603.269	768.101	695.721	783.145	786.162	712.608	420.246	527.494	474.827	604.696	475.851	495.207	419.808	428.623	446.317	394.178	477.063	609.286	641.949	628.753	600.981	594.033
BAP1	Ubiquitin carboxyl-terminal hydrolase BAP1	Q92560	21	y	UCH	1003.74	665.068	717.236	611.41	489.402	1745.25	1618.85	1505.11	1207.57	1028.23	705.765	794.994	732.271	655.902	765.026	938.104	1230.05	1001.34	793.51	812.72	872.871	925.841	1020.53	1369.79	1025.68	1223.37	1299.17	1165.3	913.453	1032.5	969.97	1281.44	1099.48	1045.59	939.896	766.413	918.514	906.265	1124.23	1581.31	1229.94	963.924	1256.32	1168.89
UCHL5	Ubiquitin carboxyl-terminal hydrolase isozyme L5	Q9Y5K5	20	y	UCH	10795.2	6738.9	5932.19	5435.07	6002.14	14437.1	14030.9	13624.5	9745.67	9007.54	4842	5939.16	5622.51	6087.55	6489.69	7165.73	12188	8757.73	5654.38	6560.55	4963.16	6425.47	7923.41	11019.4	8577.5	9717.65	11444.8	7739.36	7364.33	8548.99	7822.74	7150.44	8097.2	8751.3	7638.33	7406.64	7282.08	6450.18	7394.24	14431.1	9921.44	11435.4	10464	9522.14
OTUD4	OTU domain-containing protein 4	Q01804	27	y	OTU	571.668	553.063	489.154	427.825	411.608	548.672	568.097	572.716	381.379	403.194	175.157	328.583	275.554	353.937	322.357	438.313	756.791	531.918	391.967	426.717	392.027	443.003	394.482	517.715	405.875	496.362	521.935	499.763	408.026	520.373	488.953	544.565	478.754	517.075	438.356	406.413	451.322	500.342	438.567	678.882	592.662	750.111	565.549	559.248
OTUD3	OTU domain-containing protein 3	Q5T2D3	8	y	OTU	440.618	404.557	407.397	329.047	298.159	426.042	405.733	359.814	262.468	265.53	107.191	210.48	163.91	177.884	231.928	272.012	445.232	305.386	250.226	271.551	222.161	232.757	227.356	312.417	274.927	328.651	305.994	273.716	217.53	268.18	268.365	297.886	264.531	292.303	206.302	209.966	241.068	261.244	248.519	419.869	291.845	402.845	309.523	278.065
YOD1	Ubiquitin thioesterase OTU1	Q5VVQ6	10	y	OTU	274.17	277.267	300.77	245.847	219.088	493.773	522.276	574.777	394.561	378.771	317.125	252.413	284.387	231.567	276.163	251.34	312.809	290.115	249.462	222.915	207.332	253.682	243.283	356.319	277.915	298.567	370.288	352.598	280.463	276.837	216.716	364.02	240.694	344.964	221.512	274.217	260.114	283.08	336.54	428.538	364.457	335.889	370.297	365.969
OTUD7B	OTU domain-containing protein 7B	Q6GQQ9	35	y	OTU	1059.12	799.836	719.052	645.952	703.499	1271.21	1254.38	1348.79	1128.59	1042.58	1042.26	917.227	802.368	711.641	889.204	795.823	1067.08	920.654	930.255	834.118	742.24	1000.1	1026.5	1172.29	1122.47	1276.03	1142.13	1118.01	790.762	721.879	1148.83	1220.67	1154.28	722.97	1038.99	990.211	996.74	1031.8	1063.36	1225.16	1025.68	934.148	1188.96	993.797
OTUD6B	Deubiquitinase OTUD6B	Q8N6M0	12	y	OTU	6140.86	5170.36	4420.71	3871.82	4170.17	7771.06	6475.74	7916.42	6054.15	5047.82	3981.12	3714.1	3245.69	3675.54	3876.21	4115.34	6353.84	5064.01	3561.59	3993.35	3845.18	4472.74	3557.24	6326.64	4307.13	5309.96	6302.42	4108.67	4710.42	2964.31	3010.71	4093.16	4331.01	4683.41	3451.61	4075.4	4239.04	3695.71	3345.58	6865.1	5777.05	5542.25	5701.65	4877.8
OTUD7A	OTU domain-containing protein 7A	Q8TE49	3	y	OTU	162.575	84.002	98.4351	95.011	67.6684	177.863	183.026	164.538	117.272	120.965	30.4661	54.2684	64.8628	75.6531	108.106	87.4753	121.725	84.5975	45.288	68.1249	65.888	99.1827	68.8071	131.076	93.7217	103.424	95.0224	96.9122	70.5362	69.941	72.3128	105.971	69.5771	72.2446	76.1067	73.0869	76.6369	56.1086	86.6825	151.912	96.9335	103.86	116.317	86.7051
OTULIN	Ubiquitin thioesterase otulin	Q96BN8	1	y	OTU	40.1386	52.6826	58.5875	37.7938	40.4878	3.45617	8.60987	14.6573	8.38363	12.6833	47.1595	44.1115	39.6414	33.5988	25.9467	55.3273	25.7485	37.216	25.0536	22.7644	53.6239	57.7826	39.6997	23.4684	13.5112	40.4466	51.7991	42.0685	31.8272	38.7706	30.6187	19.1054	31.1364	31.5288	34.4801	38.1498	25.6726	32.0366	30.3658	37.2554	36.2035	45.6911	32.6133	28.1158
OTUB1	Ubiquitin thioesterase OTUB1	Q96FW1	7	y	OTU	36.9275	34.0027	36.5763	29.4136	40.8343	55.5608	44.7298	54.2593	54.7879	53.8252	50.5145	47.1994	61.6193	50.4901	56.3545	44.1233	46.5572	40.0762	45.4324	38.4216	35.5819	57.2949	43.034	54.1918	28.4601	48.6795	49.2281	41.294	50.7182	49.2754	50.4628	45.3445	33.9709	48.7925	53.1175	53.8479	54.6584	46.2384	54.2372	51.0373	50.8381	51.7641	58.1274	24.5917
OTUD5	OTU domain-containing protein 5	Q96G74	2	y	OTU	175.153	259.691	157.535	230.27	214.762	312.4	278.767	385.217	226.933	224.589	286.911	220.043	196.892	169.956	208.332	212.907	224.001	275.556	191.011	208.154	189.845	203.177	184.839	276.507	162.27	228.596	257.623	226.354	199.195	235.659	189.627	253.012	252.327	181.17	212.94	264.804	205.354	213.721	239.85	353.31	285.012	225.336	283.999	289.464
VCPIP1	Deubiquitinating protein VCPIP1	Q96JH7	18	y	OTU	135.029	151.128	127.676	115.602	112.124	182.173	169.894	153.012	121.508	116.083	129.557	101.309	92.6378	91.5801	97.3615	116.916	183.012	135.751	91.5905	128.725	89.4047	108.06	96.1305	126.367	86.585	101.65	143.244	107.988	84.3595	111.955	107.473	106.627	90.8868	98.9924	99.6183	93.4786	95.7433	94.9153	119.914	148.62	177.323	156.934	146.027	131.102
ALG13	Putative bifunctional UDP-N-acetylglucosamine transferase and deubiquitinase ALG13	Q9NP73	2	y	OTU	124.886	131.251	22.7303	119.128	41.2287	103.923	100.205	86.0489	101.246	12.7487	154.889	108.309	111.379	98.1783	109.393	108.841	95.1845	94.3884	7.73045	18.922	109.668	92.7872	110.145	128.043	73.4859	124.568	79.9004	68.4508	93.2054	134.868	111.839	124.718	90.5379	114.763	114.541	91.6306	137.235	125.25	98.1686	109.384	107.898	117.147	89.3101	91.8972
OTULINL	Inactive ubiquitin thioesterase OTULINL	Q9NUU6	4	y	OTU	54.9243	38.8218	154.052	99.7153	81.8839	73.7595	65.886	55.0312	64.4451	75.1427	94.8185	54.6908	71.6777	67.7177	61.924	85.9181	60.6167	106.857	89.0952	110.645	34.3927	62.2309	64.8544	61.0515	77.1162	73.507	9.46775	10.5879	84.7333	75.1984	66.3103	97.9525	97.8391	91.5609	71.7034	90.0637	71.1062	79.9658	72.6588	55.1628	68.6655	69.0828	41.5819	84.8927
ZRANB1	Ubiquitin thioesterase ZRANB1	Q9UGI0	5	y	OTU	74.8727	83.586	63.7893	49.0162	57.083	58.187	41.0563	45.1037	32.9536	17.3914	30.6329	31.8505	38.1298	45.6684	49.5241	70.5019	96.4858	76.8901	43.3457	73.417	34.6434	62.0659	54.6886	67.1334	80.8641	58.4229	62.3632	59.7397	42.3347	56.7347	55.6159	64.9831	48.6417	51.7488	64.5101	58.7089	32.3394	47.7713	58.955	75.0547	85.9058	87.6274	81.1153	88.5034
ATXN3	Ataxin-3	P54252	4	y	MJD	328.02	275.782	295.546	253.853	254.383	326.494	294.724	272.651	298.794	206.343	235.607	218.69	217.542	194.166	229.884	261.891	324.172	276.891	201.597	231.84	199.675	243.629	189.989	328.019	245.784	261.395	256.915	280.104	239.354	214.44	191.943	267.056	252.053	213.977	246.115	238.86	171.551	254.575	235.972	339.807	297.814	375.47	281.739	273.551
MINDY4	Probable ubiquitin carboxyl-terminal hydrolase MINDY-4	Q4G0A6	1	y	MINDY	9.85832	9.26631	14.9978	14.129	12.253	63.566	45.5671	5.54402	24.136	56.8784	20.5791	7.03496	5.14129	8.45597	36.4052	7.61161	12.8607	5.45576	40.6424	27.2324	5.03333	64.5994	9.56915	9.60919	22.5734	5.96235	30.2563	6.42196	7.15285	7.5127	7.89888	6.47158	16.1897	7.45431	45.1028	46.1998	48.1913	33.2174	40.6062	9.66521	59.7179	5.59311	49.3954	58.9073
EIF3F	Eukaryotic translation initiation factor 3 subunit F	O00303	9	y	JAMM	98.276	89.8012	94.7407	105.452	104.063	136.623	96.7899	137.336	125.858	107.054	154.17	95.4017	122.997	102.312	112.155	125.855	119.533	90.7508	138.167	99.0416	80.6208	109.045	136.901	105.15	117.366	131.364	102.326	98.1333	97.3578	75.8543	103.725	114.095	136.308	76.0927	95.6134	99.6494	110.63	96.2355	133.651	137.301	130.3	114.351	128.565	140.625
PSMD14	26S proteasome non-ATPase regulatory subunit 14	O00487	7	y	JAMM	133.854	121.383	85.7478	119.565	106.356	125.722	159.051	144.219	120.113	127.286	64.3227	125.497	120.427	142.343	119.385	109.542	143.419	128.453	101.715	130.073	125.007	133.029	135.313	142.626	141.872	172.435	127.641	159.285	126.163	120.176	119.293	128.231	130.811	112.6	119.542	122.147	104.626	112.136	130.148	154.032	148.962	112.313	141.732	149.919
EIF3H	Eukaryotic translation initiation factor 3 subunit H	O15372	13	y	JAMM	109.606	103.155	137.616	109.659	48.1648	100.475	101.453	112.379	107.347	112.374	17.1942	115.451	73.1417	89.9486	107.354	92.5297	151.022	129.193	102.588	51.4586	92.4035	105.397	115.342	129.058	114.275	117.051	36.5523	99.6198	100.603	96.9129	103.579	84.3685	121.347	91.3223	113.414	106.16	104.389	115.956	107.075	98.7897	118.899	138.185	98.9803	100.929
PSMD7	26S proteasome non-ATPase regulatory subunit 7	P51665	11	y	JAMM	133.377	132.556	153.908	151.782	147.767	205.915	175.897	191.736	120.3	157.11	304.83	125.755	142.531	150.546	140.395	150.243	175.367	128.897	151.769	167.741	112.689	160.041	156.123	173.769	165.425	109.288	177.632	143.858	151.322	163.216	190.635	139.507	121.742	170.66	162.947	152.704	168.176	153.31	186.96	180.906	153.769	160.028	175.556	147.495
PRPF8	Pre-mRNA-processing-splicing factor 8	Q6P2Q9	69	y	JAMM	230.008	258.592	213.131	227.491	228.02	203.78	199.021	197.997	225.149	135.17	234.68	182.091	187.629	198.403	194.054	217.859	261.769	178.743	192.375	189.773	233.22	241.706	207.983	227.3	187.956	211.509	241.983	157.666	176.772	162.048	292.427	191.379	243.926	236.96	260.372	213.926	247.993	213.962	218.882	256.799	259.154	234.977	240.181	271.024
COPS5	COP9 signalosome complex subunit 5	Q92905	6	y	JAMM	22.6794	17.2887	15.9169	17.5366	19.596	28.2726	35.4871	34.8732	34.1835	28.7435	35.1372	17.7612	24.3824	19.9289	17.4831	20.8316	19.5177	20.3064	22.0919	23.7975	18.7947	19.5536	21.3124	30.7045	21.9258	24.6593	23.8333	26.1611	26.637	20.1674	21.1579	18.428	17.9763	12.9908	19.3558	20.4298	11.5254	14.3641	19.9267	21.1212	22.3494	18.1798	19.2983	17.9622
hCG_2014768;TMA7	Coiled-coil domain-containing protein 72;Translation machinery-associated protein 7	A0A024R1R8;Q9Y2S6	2			52.2376	28.5586	30.9446	14.4474	43.1254	8.21153	72.2481	10.3773	8.0275	5.89846	25.9228	9.03099	5.46243	7.62495	25.4641	33.4739	6.39319	22.4321	38.8804	99.5997	4.299	5.80978	6.76884	47.6573	6.15113	12.3136	12.4845	4.57712	47.2082	22.7537	8.03213	20.6415	45.5282	46.698	29.6899	18.7536	6.84884	59.1264	30.6683	7.65987	14.8599	87.3644	38.5305	31.5093
NUDT4B	Diphosphoinositol polyphosphate phosphohydrolase NUDT4B	A0A024RBG1	2			550.767	654.64	721.375	752.362	542.749	1130.18	1096.42	1075.69	907.328	731.692	752.579	505.14	438.724	528.717	594.842	648.567	1015.87	527.406	570.058	718.582	519.718	616.191	617.862	786.07	543.031	631.274	586.04	789.639	617.17	652.335	524.115	723.749	595.982	596.775	540.221	486.349	574.21	472.082	764.213	808.865	903.218	928.084	766.518	812.265
GATD3B;GATD3	Putative glutamine amidotransferase-like class 1 domain-containing protein 3B, mitochondrial;Glutamine amidotransferase-like class 1 domain-containing protein 3, mitochondrial	A0A0B4J2D5;P0DPI2	3			162.517	9.54944	8.39153	163.564	6.97114	9.04655	5.76955	12.6567	4.68846	8.52806	10.161	5.78754	137.92	132.079	140.63	8.64166	225.772	149.738	7.26578	182.645	137.817	185.894	146.893	5.22392	154.854	226.321	188.319	188.666	181.677	176.38	146.483	162.266	163.436	187.751	147.106	136.012	10.5741	6.38867	6.70846	216.276	159.801	185.678	147.721	168.599
LOC102724159;PWP2	Utp12 domain-containing protein;Periodic tryptophan protein 2 homolog	A0A0B4J2E5;Q15269	5			22.5739	22.6442	15.559	26.3106	18.1247	13.0682	21.088	15.5577	26.2623	30.951	24.3139	17.8153	31.7993	23.0068	23.5325	25.9059	8.09642	20.3255	34.2992	35.0459	27.4235	23.3766	25.7547	15.3257	12.0153	12.3376	23.0752	26.1453	18.4991	31.6245	25.1846	42.2685	21.0653	26.5932	36.2662	32.5028	33.834	25.5967	34.5069	20.356	35.8847	11.0636	21.9187	46.5856
MCTS2P;MCTS1	Malignant T-cell-amplified sequence;Malignant T-cell-amplified sequence 1	A0A3B3IRV3;Q9ULC4	3			46.4167	34.9155	173.637	44.1435	38.4034	44.4357	44.4701	84.4485	44.0258	38.313	46.0902	49.2887	40.7322	46.3722	33.087	39.9765	44.4172	29.4712	28.1181	15.8346	35.9196	41.9841	43.8379	41.4	30.009	38.5612	52.3462	46.3071	43.8943	22.4839	22.618	22.7072	26.3398	23.7701	24.5313	30.1094	19.8604	31.3134	30.1945	29.1527	23.867	19.3437	32.5069	35.1485
TTC26	Intraflagellar transport protein 56	A0AVF1	1			57.5833	51.5415	52.3577	51.8496	53.2461	13.5658	7.59387	10.591	7.85742	42.1299	14.505	36.069	48.9933	29.6184	6.39095	48.6838	6.52098	47.3749	13.1975	6.72898	12.4216	41.0405	30.51	29.8338	6.27981	12.0633	33.1321	43.3318	6.45193	43.1753	11.4593	38.967	24.7944	10.7041	35.6674	8.50129	4.81422	10.5997	35.9929	50.3974	6.32974	11.6212	11.1894	4.67408
UBA6	Ubiquitin-like modifier-activating enzyme 6	A0AVT1	10			60.9333	52.2836	49.1044	18.1584	45.0243	62.2583	73.3266	72.4261	58.6666	56.2285	96.9274	60.1256	57.5284	66.6438	51.4175	60.0438	59.7601	66.3594	15.7735	71.1869	47.2914	60.5715	64.7052	57.8362	55.4624	62.786	79.6404	66.4559	56.5895	47.872	14.1967	72.7323	43.821	39.1444	57.0725	63.9375	57.7506	55.6279	57.34	50.3374	57.4372	47.0955	63.9372	60.0206
ESYT2	Extended synaptotagmin-2	A0FGR8	17			179.069	178.128	281.466	247.302	234.437	115.558	74.3315	64.5769	157.017	113.954	253.736	208.972	269.217	240.597	175.238	252.859	171.846	219.444	219.441	225.164	208.446	213.128	141.777	158.749	195.037	147.916	109.008	199.082	263.459	139.489	159.606	153.871	153.139	151.574	200.74	176.44	126.789	172.166	150.732	130.466	155.865	173.423	141.259	153.422
FAM168B	Myelin-associated neurite-outgrowth inhibitor	A1KXE4	1			28.9524	15.0268	16.3467	14.5551	17.5304	69.9731	178.742	196.389	156.853	86.9374	33.6319	64.557	54.9873	58.5461	29.3361	76.6969	39.9518	67.7443	43.5517	34.8054	115.478	152.702	149.672	209.92	182.394	205.813	134.539	184.208	109.841	52.1121	60.7309	50.8268	51.4567	52.5386	38.9948	42.6905	64.3297	43.0755	79.8827	73.5895	42.0394	56.2883	36.0807	35.7283
ILVBL	2-hydroxyacyl-CoA lyase 2	A1L0T0	8			39.0795	43.6301	53.0908	52.6641	48.8135	33.4313	32.734	32.678	38.9181	39.3347	66.8718	36.8803	50.8648	46.6622	42.203	44.8887	36.5159	39.4236	46.57	46.0091	34.0119	41.4088	34.8884	37.5084	31.8293	33.7722	41.2138	39.4134	46.5144	36.7434	36.0628	44.583	52.3358	47.9672	49.2917	53.1611	50.4795	42.2934	47.7216	47.5371	40.6983	34.6536	47.9822	55.8348
PLEKHG3	Pleckstrin homology domain-containing family G member 3	A1L390	4			15.8523	12.9681	30.1232	457.286	397.334	674.365	649.176	588.776	686.493	794.217	444.676	490.252	447.86	518.107	633.524	459.722	488.797	577.79	464.073	498.786	696.156	516.969	531.75	588.861	485.241	419.133	8.63968	490.431	506.803	423.591	500.343	676.819	514.87	548.353	395.317	479.886	345.997	684.53	486.763	331.097	501.721	487.944	418.94	376.643
SH3PXD2B	SH3 and PX domain-containing protein 2B	A1X283	6			29.7759	28.0548	9.65399	17.5487	20.5941	45.333	39.9747	58.1932	51.8384	37.5427	91.8192	32.391	46.9227	34.484	5.94501	15.499	42.3389	32.0675	9.01603	29.3423	19.8716	58.809	38.7156	73.5494	70.035	53.7611	36.7752	46.659	40.2895	12.3997	28.8794	28.9762	11.1545	20.0904	25.9745	9.4836	17.9613	9.84321	14.2882	26.6138	26.0255	29.0319	23.9846	8.91422
NBAS	NBAS subunit of NRZ tethering complex	A2RRP1	13			46.3206	58.8744	58.5182	63.3426	68.0598	52.3707	51.6875	56.3871	61.2986	56.6424	89.7401	51.1661	65.722	54.9098	61.7955	56.8528	57.9557	52.3271	57.0221	42.5732	60.4128	56.5739	48.6836	46.6145	42.056	48.4485	51.1863	45.8701	53.0921	52.4059	51.1386	49.5701	35.3408	45.7052	57.1795	61.6524	52.2207	46.9193	45.966	61.5546	59.0028	48.7909	56.5315	60.0073
TARS3	Threonine--tRNA ligase 2, cytoplasmic	A2RTX5	5			292.479	207.362	129.996	126.726	112.259	17.2297	169.488	206.067	96.0969	123.741	138.549	129.224	93.3809	74.5001	78.7479	81.3182	79.7607	90.6388	178.795	112.199	51.4771	62.6292	41.6171	52.5165	143.889	312.032	148.999	233.077	170.521	281.205	124.761	254.444	364.453	234.85	29.0732	209.241	111.796	86.8103	96.2939	241.996	111.498	170.104	161.2	71.8167
TREMBL:A3EZ82;Q32W66;DMKN	Tax_Id=9606 Gene_Symbol=DMKN Dermokine;Dermokine	;Q6E0U4	4			134.055	5.03055	13.9689	113.535	4.29127	10.4137	6.18815	13.635	6.02531	4.40604	11.9359	4.27177	8.70576	5.66633	8.43056	12.239	8.33437	9.53339	85.3505	5.15035	9.57307	7.81911	5.08216	6.06157	8.11745	9.35186	8.30817	10.1589	8.40135	82.5716	4.91432	8.44814	10.3584	75.433	9.11371	6.35095	6.28302	4.38148	86.6924	5.75643	8.35428	11.5887	4.85011	6.14874
VWA8	von Willebrand factor A domain-containing protein 8	A3KMH1	10			88.4372	93.5784	91.2416	97.9612	106.358	64.8729	70.0591	68.3507	80.6835	61.4629	124.597	75.9947	77.9833	81.934	92.0102	92.8745	86.3673	78.7129	78.0725	85.2702	74.4017	79.9385	70.5473	87.1278	64.7679	65.0904	82.6969	73.5413	72.4021	78.8098	65.9085	79.2598	78.9987	67.716	87.4855	74.0331	67.7691	73.6231	80.1602	94.3012	88.5983	79.9107	85.7078	92.4337
GTPBP10	GTP-binding protein 10	A4D1E9	13			214.291	208.969	159.142	198.877	212.957	252.482	230.102	206.901	220.659	202.023	263.395	197.775	227.414	197.694	196.246	224.636	309.034	237.606	206.351	206.412	198.405	239.759	212.167	216.546	183.699	204.881	237.245	208.7	176.857	232.011	167.432	206.707	197.811	207.861	199.854	201.951	214.765	212.848	197.897	289.411	264.052	252.7	262.991	278.552
EFCAB5	EF-hand calcium-binding domain-containing protein 5	A4FU69	1			523.563	435.397	449.117	626.444	575.314	457.215	472.785	405.468	514.05	425.141	812.506	491.911	524.26	439.838	503.745	635.139	592.112	544.602	566.438	585.004	517.512	515.994	506.95	652.842	525.76	472.502	527.732	550.936	519.809	445.207	464.914	497.927	580.508	371.61	502.371	456.268	404.334	545.654	432.611	646.026	569.031	634.28	630.994	554.621
CNOT1	CCR4-NOT transcription complex subunit 1	A5YKK6	18			95.3542	97.8404	111.499	94.6343	98.4255	111.255	105.502	98.4068	101.372	90.1298	73.0869	97.856	91.6216	89.5171	67.1444	98.6124	85.6638	84.4364	56.0782	92.7304	88.5461	84.9986	82.7162	96.5988	78.5764	89.9783	94.7731	90.7777	103.752	84.6983	88.0264	83.5525	88.9672	86.7054	81.3156	97.0951	79.2826	88.6729	89.9902	91.8214	79.2226	70.7189	86.3535	86.1505
BDP1	Transcription factor TFIIIB component B'' homolog	A6H8Y1	3			46.6237	35.1394	7.54701	18.5705	46.8407	38.2297	23.769	20.7204	32.5631	22.5685	47.3801	18.8878	18.2317	39.4071	31.4623	17.1609	67.413	13.0596	35.9114	16.5562	26.9778	20.6295	46.4983	48.8311	24.1531	28.4555	20.119	6.15366	11.7202	36.1618	41.9369	34.9029	46.454	27.7043	55.5783	59.3934	52.2132	32.9361	20.2509	28.3344	48.521	29.0833	23.989	37.404
USP17L3;USP17L5;USP17L15;USP17L10;USP17L13;USP17L12;USP17L11;USP17L21;USP17L18;USP17L22;USP17L17;USP17L19;USP17L20;USP17L30;USP17L1	Ubiquitin carboxyl-terminal hydrolase 17-like protein 3;Ubiquitin carboxyl-terminal hydrolase 17-like protein 5;Ubiquitin carboxyl-terminal hydrolase 17-like protein 15;Ubiquitin carboxyl-terminal hydrolase 17-like protein 10;Ubiquitin carboxyl-terminal hydrolase 17-like protein 13;Ubiquitin carboxyl-terminal hydrolase 17-like protein 12;Ubiquitin carboxyl-terminal hydrolase 17-like protein 11;Ub…	A6NCW0;A8MUK1;C9J2P7;C9JJH3;C9JLJ4;C9JPN9;C9JVI0;D6R901;D6R9N7;D6RA61;D6RBQ6;D6RCP7;D6RJB6;Q0WX57;Q7RTZ2	1			59.0436	106.594	71.6834	34.3826	34.4099	422.031	564.436	620.216	457.295	801.671	18.1315	6.85586	23.1513	767.155	797.83	53.7885	400.952	609.163	503.365	1423.93	269.605	6.84715	114.066	210.994	893.867	602.014	482.149	921.747	1288.1	5.81975	539.689	124.593	86.0245	340.231	156.36	245.01	179.903	201.327	165.474	6.92406	18.2285	1311.07	7.5411	67.1366
PGP	Glycerol-3-phosphate phosphatase	A6NDG6	1			30.9769	31.9299	42.1167	44.7616	32.1314	37.1355	41.1017	49.7423	36.4377	26.5606	70.7974	39.3094	60.7166	35.956	31.4489	26.615	22.9367	33.72	34.4359	15.2164	21.8979	20.1502	15.7664	25.489	36.9214	24.6762	33.9728	22.395	28.1142	22.0181	21.2607	11.55	10.3639	4.67871	28.3245	14.5379	6.25574	6.41444	21.5677	18.221	26.5118	8.96157	29.4092	26.7567
RIMOC1	RAB7A-interacting MON1-CCZ1 complex subunit 1	A6NDU8	1			84.0379	80.7465	80.5977	102.512	85.2285	75.2366	89.1745	93.0691	93.7207	88.9754	140.016	94.3032	101.192	85.1294	107.662	79.8788	62.3537	80.8688	91.1223	79.6582	86.4225	91.275	63.5761	90.3967	98.448	88.5334	70.2467	84.6873	88.2809	72.0928	94.547	53.4879	41.3341	41.6952	76.5594	85.3537	74.9221	101.478	86.4257	64.6056	79.5309	65.586	64.8643	86.0684
SMCHD1	Structural maintenance of chromosomes flexible hinge domain-containing protein 1	A6NHR9	16			78.7667	68.0762	67.0526	64.4206	75.9806	111.452	106.245	109.749	102.475	112.053	125.387	77.4256	109.22	82.3854	71.5606	88.683	70.8906	96.1785	71.0034	82.7762	83.1484	91.1551	91.7945	100.389	79.0565	86.7745	100.396	79.0268	78.5459	72.7019	74.932	76.6248	62.7788	64.7743	77.0514	54.9391	63.6324	57.4325	77.9125	91.7243	94.2296	58.6767	92.23	91.8343
METTL15	12S rRNA N4-methylcytidine (m4C) methyltransferase	A6NJ78	7			63.2962	60.441	75.2717	77.2935	59.5336	56.3001	54.8324	41.2114	55.1936	41.4001	17.0443	59.3084	47.7069	66.4638	60.4074	69.6616	83.2023	69.9697	54.8597	65.7579	54.9184	72.8569	68.2265	61.3744	62.5593	67.0942	72.5045	65.9895	63.1838	79.9131	73.8124	59.2598	75.0754	66.4381	58.0725	63.4706	55.1582	75.2821	55.0514	65.0428	62.3885	72.2797	61.2588	55.0824
ZSWIM8	Zinc finger SWIM domain-containing protein 8	A7E2V4	2			39.9003	35.5748	36.1951	41.9642	21.5576	23.6626	19.1555	36.7791	27.0687	29.4711	65.8136	32.6898	47.8891	33.1425	36.7227	21.307	27.3468	33.5707	37.5837	34.5112	38.6164	21.4436	24.8585	26.8877	25.393	18.657	27.9001	16.0565	36.3716	29.5053	22.6183	14.5159	18.6284	26.9568	29.9565	37.3326	24.1717	16.4085	31.3166	31.6395	26.3628	32.2287	34.487	33.0604
POM121C;POM121	Nuclear envelope pore membrane protein POM 121C;Nuclear envelope pore membrane protein POM 121	A8CG34;Q96HA1	6			85.6848	70.7031	52.6306	65.68	79.4711	76.946	54.3429	71.4629	86.6559	59.0603	87.6917	56.3138	81.9976	54.2949	62.8456	72.6905	72.4581	66.1944	69.1998	51.8512	59.0875	81.4541	84.9435	83.4617	55.1309	70.4765	59.4842	68.8924	61.8424	51.8706	76.151	66.5393	68.2164	38.5665	65.7536	71.4374	76.7441	72.0671	82.7909	81.2862	71.5801	70.9849	81.3686	73.5516
WASHC1;WASH4P;WASH3P;WASH2P;WASH6P	WASH complex subunit 1;Putative WAS protein family homolog 4;Putative WAS protein family homolog 3;WAS protein family homolog 2;WAS protein family homolog 6	A8K0Z3;A8MWX3;C4AMC7;Q6VEQ5;Q9NQA3	1			7.30291	18.0044	19.6767	35.9423	37.4468	27.287	31.7006	22.5948	17.9345	41.2411	10.1117	27.3541	33.8918	37.3494	39.6206	46.6199	38.4287	11.4575	43.5866	29.6613	27.588	47.1946	27.7894	33.351	40.0929	17.9868	35.1627	10.8462	36.4202	29.2129	20.2389	28.3533	28.7552	27.4177	29.2033	40.6621	20.4305	27.1013	36.1461	31.5587	35.2394	34.6497	31.9225	45.3995
A2ML1	Alpha-2-macroglobulin-like protein 1	A8K2U0	28			8.63227	76.4556	80.6908	77.4028	21.5105	112.161	96.7309	27.4764	67.5407	68.597	102.494	19.1145	68.3677	24.3911	66.2162	62.3313	148.981	107.699	63.8836	67.4451	84.4092	112.978	137.22	92.2043	70.6123	102.536	90.9936	64.0205	61.6498	157.477	59.7938	54.5745	61.6337	198.03	46.8494	76.1861	66.9796	163.598	136.645	109.904	66.6526	206.473	86.0136	106.871
SNRPGP15;SNRPG	Putative small nuclear ribonucleoprotein G-like protein 15;Small nuclear ribonucleoprotein G	A8MWD9;P62308	2			15.6865	25.4328	27.5086	21.7131	23.4164	31.6442	17.469	24.8457	25.1244	8.48814	42.4686	5.63176	22.6743	23.479	14.3771	22.5912	13.541	19.0109	7.19181	9.22344	6.25025	14.0907	8.6343	9.36657	11.2358	14.4158	6.33424	16.1975	12.3643	20.68	18.8111	25.7572	25.5215	31.7138	21.7866	24.502	27.1462	16.5823	10.6342	6.94669	18.8211	22.1014	20.0478	11.1427
MYO9A	Unconventional myosin-IXa	B2RTY4	13			22.7058	30.2573	56.2446	50.5322	52.7028	12.8942	17.6508	8.38512	23.7942	16.2147	56.5016	26.926	39.0981	38.3684	37.1756	46.7832	13.0041	37.9628	39.1995	40.2297	27.4739	21.1369	19.3345	7.61935	23.8866	18.2528	17.5407	23.1988	32.1095	16.6692	20.7842	26.162	30.4538	28.5733	23.0344	35.0237	36.374	27.6296	24.12	14.056	22.7497	19.9966	16.6146	22.1225
EIF3CL;EIF3C	Eukaryotic translation initiation factor 3 subunit C-like protein;Eukaryotic translation initiation factor 3 subunit C	B5ME19;Q99613	16			406.027	344.215	319.419	360.472	321.51	515.426	495.152	455.707	449.243	398.308	455.919	354.732	326.932	291.165	358.326	345.623	394.441	343.253	352.267	315.273	310.038	339.148	410.411	403.719	379.955	425.457	387.179	354.497	332.661	338.212	381.382	298.465	393.559	313.308	374.113	255.426	284.146	300.98	349.693	488.224	387.519	342.326	362.962	331.253
GPR89A;GPR89B	Golgi pH regulator A;Golgi pH regulator B	B7ZAQ6;P0CG08	5			48.6931	82.324	55.361	86.0946	75.9263	40.6132	47.5273	40.7049	43.3885	50.5873	83.7673	63.6481	53.9412	63.8507	69.8235	58.4711	33.1931	59.4029	65.1517	53.7198	55.8599	48.2493	51.5294	54.2658	49.8286	41.0736	56.9272	48.2824	59.0813	74.8423	53.332	59.7165	68.055	45.6346	56.7133	68.1635	57.7207	67.4762	68.143	54.0449	66.4668	52.4646	64.2432	61.1367
MCRIP1	Mapk-regulated corepressor-interacting protein 1	C9JLW8	2			24.4488	5.75356	27.4596	39.148	4.95601	21.7561	9.12386	11.9427	19.2337	10.0264	10.4561	19.2974	10.1783	28.6837	24.2477	20.3187	32.0036	20.3027	7.79952	22.7673	14.6829	22.2211	5.8407	18.9957	23.171	17.7325	9.48142	22.5478	7.31482	6.93141	13.4471	7.34393	15.3508	17.9148	28.1436	19.0033	11.6117	21.7761	6.32905	20.4689	7.2225	10.089	4.22058	8.90833
NACA	Nascent polypeptide-associated complex subunit alpha, muscle-specific form	E9PAV3	5			74.2968	131.288	78.0127	94.0895	121.511	106.44	127.018	92.9877	79.1414	86.6778	148.428	81.1583	84.489	82.86	85.995	76.5064	90.2303	67.1563	75.1058	78.2369	68.2985	110.381	78.3983	98.2593	101.808	79.3545	97.3104	98.2797	80.2728	70.1715	66.4638	52.426	70.0779	69.6453	95.7624	65.1704	62.098	126.462	85.8636	77.971	75.0971	69.0097	82.3728	52.8804
C11orf98	Uncharacterized protein C11orf98	E9PRG8	7			532.088	484.801	431.764	421.697	559.346	667.996	548.916	441.239	543.727	468.633	110.134	316.668	297.335	314.226	380.004	386.062	737.718	320.497	508.918	371.026	351.94	403.697	379.848	520.574	633.313	451.848	558.613	461.506	313.832	517.416	850.818	881.154	966.329	779.731	676.476	967.19	912.111	728.209	619.774	643.545	743.502	842.56	726.916	687.606
(Bos	taurus) similar to intersectin long isoform 4		3			3018	2498.09	1032.47	1817.35	1476.29	3726.98	3746.48	2641.2	3848.39	3462.88	1656.42	2068.17	2946.79	2867.21	3903.19	2816.57	4233.55	2101.56	2947.7	1179.16	2872.07	3723.17	3193.98	3263.64	3635.92	2432.36	4769.92	2812.71	2100.25	2120.95	4736.26	3615.85	3762.4	3150.25	3267.69	3218.83	2731.05	3933.58	3111.66	4118.68	4889.6	3815.43	4764.78	3452.71
(Bos;TUBB1	taurus) hypothetical protein;Tubulin beta-1 chain	;Q9H4B7	1			18369.3	14375.6	16404.9	10.6777	318.031	426.727	482.657	10.1748	532.548	574.397	923.096	218.463	722.016	7.79014	653.994	312.925	6.27197	623.606	698.064	489.855	598.909	563.868	590.077	540.524	483.75	471.885	521.606	557.583	623.745	675.313	534.272	520.974	752.833	776.533	646.222	590.612	739.549	582.228	743.543	525.092	581.788	405.911	547.214	588.658
(Bos	taurus) 63 kDa protein		5			4670.27	3669.31	6052.42	3096.79	4400.59	3136.1	1590.83	3607.27	3725.4	1828.75	9894.17	4768.08	3781.61	2657.56	4745.74	6650.65	5418.37	7359.41	12207.5	6850.31	854.455	1562.63	2463.06	1203.35	3886.13	2210.54	4637.25	7567.31	4701.27	3897.69	3439.69	1247.44	6443.33	1460.52	1998.92	1544.1	1905.13	3195.61	4069.22	3463.5	2345.67	9953.86	2138.9	7329.79
AGPS	Alkyldihydroxyacetonephosphate synthase, peroxisomal	O00116	14			75.8791	75.7675	86.2306	109.876	111.69	195.575	196.813	195.631	195.691	176.724	219.163	164.108	171.866	132.946	129.299	132.105	98.9647	135.784	116.864	110.245	155.189	169.155	170.829	182.45	174.481	171.672	168.784	161.519	145.475	107.207	112.258	126.505	140.571	141.308	138.777	139.43	123.066	128.064	123.489	151.128	126.757	101.315	130.749	119.766
KIF2A	Kinesin-like protein KIF2A	O00139	14			183.032	188.565	149.451	178.859	179.46	243.522	223.233	198.037	209.622	175.223	225.044	168.274	177.231	163.59	146.814	198.84	244.067	201.805	163.536	192.25	204.739	194.759	213.008	220.039	184.932	194.131	216.757	200.458	172.121	162.333	162.289	176.057	144.738	178.896	155.207	150.918	152.392	159.093	178.423	206.018	207.914	196.28	195.249	208.548
DDX39A	ATP-dependent RNA helicase DDX39A	O00148	4			137.414	167.887	105.035	145.209	140.889	108	102.019	148.948	137.561	113.895	291.46	186.169	226.103	149.761	178.235	172.181	142.233	149.056	129.941	153.538	170.349	187.511	188.526	133.049	136.202	156.511	188.495	167.872	172.625	159.831	130.984	147.04	193.956	149.146	165.184	173.833	158.125	155.129	177.222	147.469	147.703	121.109	151.788	155.116
PDLIM1	PDZ and LIM domain protein 1	O00151	6			56.9752	70.499	66.3264	30.3028	60.6156	115.988	124.51	107.955	114.979	108.249	56.1712	74.3536	56.2997	66.4424	68.9409	34.5359	84.568	33.2603	10.9849	71.5305	55.5892	120.387	83.7664	107.534	113.475	126.768	95.5862	48.5587	78.4595	35.827	43.1842	68.1569	79.7365	77.09	39.0555	64.5995	71.8075	57.1067	17.3519	38.4089	35.9784	81.5904	40.0361	61.2593
ACOT7	Cytosolic acyl coenzyme A thioester hydrolase	O00154	8			613.889	475.692	508.857	483.675	505.149	784.871	809.114	697.763	913.291	732.415	804.856	717.822	679.917	535.748	574.53	536.017	747.449	555.142	482.958	553.304	686.928	853.888	710.306	945.73	892.741	693.374	777.887	783.824	598.789	417.177	466.01	544.09	625.152	397.46	598.09	510.168	424.272	488.75	506.201	786.506	669.041	725.306	682.64	667.74
MYO1C	Unconventional myosin-Ic	O00159	51			1403.71	2071.11	3359.91	3471	2807.01	202.668	407.59	520.636	315.156	830.641	2819.55	1068.7	2017.77	1787.94	1675.53	2370.51	243.4	1903.25	2186.71	2620.7	925.783	544.214	803.107	288.52	758.464	643.226	584.527	972.535	2024.33	1031.06	792.521	715.902	713.111	632.523	824.187	1275.42	1177.79	1213.17	1881.01	305.151	314.78	635.824	477.116	470.041
SNAP23	Synaptosomal-associated protein 23	O00161	8			167.862	203.219	446.496	349.945	316.663	60.109	122.641	113.639	103.152	154.301	269.069	168.122	233.449	227.963	195.506	331.608	73.8684	258.019	289.109	283.457	146.147	109.692	119.037	64.8754	135.933	143.079	94.7604	210.097	295.108	154.239	131.152	119.893	130.099	125.011	115.529	167.405	157.911	168.817	223.984	78.2839	79.2404	126.93	80.2266	92.0683
HAX1	HCLS1-associated protein X-1	O00165	5			282.153	245.335	318.519	256.877	291.242	215.945	389.25	307.701	241.16	297.284	380.35	234.708	260.809	269.913	259.573	325.418	282.653	328.613	299.212	338.956	211.589	305.463	261.995	245.564	293.879	385.054	373.117	306.798	301.861	363.284	297.079	376.997	250.043	265.8	304.739	332.037	357.679	319.264	378.777	436.072	366.297	326.555	366.211	299.914
AIP	AH receptor-interacting protein	O00170	4			46.5814	52.0524	58.1584	63.7911	64.5165	64.0041	64.08	60.178	53	59.8544	66.0449	48.4168	63.7894	47.5143	61.1266	52.5182	46.8458	59.069	55.6966	59.259	57.8157	51.8261	49.0079	47.0002	41.6997	51.4785	63.2563	52.6155	62.8121	46.896	39.9719	33.2252	45.9952	38.7698	40.0428	46.6728	56.3292	45.6451	48.0895	49.543	40.5502	52.2463	31.8693	49.1598
GTPBP1	GTP-binding protein 1	O00178	12			137.789	141.434	94.1037	131.253	139.106	212.528	201.235	243.44	224.516	178.849	247.82	180.227	196.332	180.787	155.774	132.223	130.373	147.074	146.814	115.449	163.898	176.566	169.579	199.001	172.038	178.075	178.612	157.593	137.517	125.925	131.067	155.896	140.275	118.665	182.39	148.725	109.585	158.88	135.231	189.24	163.897	127.655	171.218	172.563
STXBP3	Syntaxin-binding protein 3	O00186	13			169.899	157.357	140.124	155.862	130.748	229.728	232.44	222.615	218.279	188.185	214.892	186.943	172.713	150.873	156.685	150.983	192.084	175.614	180.787	176.517	188.074	201.002	232.264	252.293	198.001	202.303	215.425	186.434	157.41	185.177	161.9	175.618	179.149	163.188	173.029	146.229	159.019	142.702	176.02	212.476	197.144	153.589	178.533	171.971
ARVCF	Armadillo repeat protein deleted in velo-cardio-facial syndrome	O00192	6			24.4439	13.8819	30.8594	61.6665	57.2616	30.5498	39.7974	55.9037	54.9657	29.2393	92.3141	64.021	26.5705	70.9775	67.5088	64.2997	30.1631	57.6692	67.2788	67.8232	56.1094	54.6018	69.9773	19.9407	62.2936	44.5102	21.6318	49.6963	76.5949	52.1409	50.0303	25.8729	56.3023	50.133	41.4257	37.5691	25.8102	25.5892	61.3823	39.3484	23.6152	34.4842	29.7185	36.3353
AP3B1	AP-3 complex subunit beta-1	O00203	19			255.073	256.928	232.43	190.01	178.094	412.811	290.246	297.421	344.371	254.846	230.324	287.801	261.758	255.114	220.543	247.847	293.668	264.901	230.414	279.662	294.374	306.862	289.421	368.485	361.289	294.572	295.535	364.387	276.056	205.129	215.683	276.955	254.97	285.105	309.876	276.197	239.609	271.664	257.659	313.816	303.455	294.363	282.908	310.866
APBB1	Amyloid beta precursor protein binding family B member 1	O00213	2			48.6704	62.1036	47.7447	42.3627	41.8889	57.886	44.2957	36.4641	65.6768	40.57	65.0334	50.5997	80.4145	49.9412	44.5549	65.3085	27.2022	54.2366	61.0562	49.2792	56.4145	46.4106	67.6591	49.0084	30.1259	37.3892	35.988	61.9213	34.8655	35.9167	35.7392	40.2995	72.4305	36.3355	76.7101	44.7756	43.0071	45.3649	40.2213	35.4066	74.2463	28.4137	38.6098	61.8924
NDUFS8	NADH dehydrogenase [ubiquinone] iron-sulfur protein 8, mitochondrial	O00217	4			84.8168	67.6908	93.4926	76.2812	74.5224	44.6778	49.3224	52.734	45.9074	45.3708	30.8141	51.3038	42.1621	54.4638	52.8715	62.4945	65.1925	69.6318	62.2484	69.6545	38.9804	46.3103	55.2246	52.9866	47.3957	49.1337	39.0515	42.4681	47.9348	69.2252	74.4601	52.9799	60.8099	65.6863	63.9089	62.3729	55.4589	72.539	50.5267	62.5942	58.6887	68.7557	65.9392	64.4485
PSMD11	26S proteasome non-ATPase regulatory subunit 11	O00231	20			283.03	263.751	266.102	257.279	246.126	318.232	337.871	291.451	268.242	272.761	377.257	253.761	261.873	201.111	224.152	270.708	316.507	268.671	247.952	252.489	228.057	295.776	263.743	286.193	248.808	249.085	281.682	265.469	254.744	247.847	226.363	258.6	268.819	226.64	236.559	223.396	264.749	219.599	272.453	312.076	245.476	268.35	257.324	262.584
PSMD12	26S proteasome non-ATPase regulatory subunit 12	O00232	13			207.988	189.734	195.293	187.589	162.123	259.409	266.895	270.752	240.286	233.648	243.209	201.057	212.103	177.593	186.301	196.597	182.587	197.339	195.238	209.554	198.181	166.217	206.42	233.572	222.994	250.802	208.683	197.967	217.743	184.934	179.721	211.266	174.086	182.183	168.435	167.55	150.05	163.355	225.889	231.389	194.582	175.631	215.003	187.745
PSMD9	26S proteasome non-ATPase regulatory subunit 9	O00233	5			41.7331	93.548	45.6635	91.9458	116.762	91.3599	47.022	107.578	71.9633	37.921	127.092	114.891	117.428	130.42	123.293	105.158	90.4193	108.235	119.676	127.029	116.542	161.359	43.3082	141.95	93.028	115.53	116.835	142.935	120.218	139.822	121.599	150.2	145.631	131.455	102.488	122.021	113.355	169.094	108.142	192.161	169.204	130.233	61.6706	129.376
ATOX1	Copper transport protein ATOX1	O00244	2			6.0547	12.7696	17.838	19.5215	13.3609	11.925	15.9042	8.18046	10.4369	5.14587	11.6618	17.5685	7.50973	4.81963	10.4759	7.73665	23.215	9.76748	6.14789	9.63817	9.77703	10.7663	5.50038	10.8404	10.2794	15.7382	11.1984	6.90799	13.0622	10.6156	8.17264	6.34453	8.86564	8.69515	11.8662	9.76204	11.7126	11.362	4.2584	9.08263	10.5693	18.7262	5.78256	11.4181
MEN1	Menin	O00255	4			95.7916	90.3471	70.5911	75.4714	77.4983	160.788	133.273	133.908	132.755	105.706	122.788	103.102	100.807	78.4038	87.3383	83.4294	106.921	85.9415	83.9464	66.0157	106.807	114.22	117.806	126.839	114.871	104.686	140.292	116.111	91.074	90.9684	88.1013	96.7413	101.295	90.3661	85.7734	94.8829	80.9165	88.6319	91.8433	107.887	101.693	93.0727	101.831	90.5993
CBX4	E3 SUMO-protein ligase CBX4	O00257	6			91.6766	101.773	101.128	101.956	97.7564	139.475	122.355	51.2349	118.119	82.4611	79.1609	100.775	116.693	97.0639	99.099	107.857	120.76	108.491	96.9501	105.416	90.3935	99.2543	127.662	106.322	110.181	97.3871	136.469	94.5306	121.665	135.855	112.558	146.271	105.455	138.785	118.971	107.717	113.009	100.418	95.9788	124.691	110.874	116.217	118.69	101.641
GET1	Guided entry of tail-anchored proteins factor 1	O00258	1			34.9726	42.5146	22.8319	32.2153	29.3791	10.3616	5.87319	12.9594	26.6148	25.8196	11.3452	30.2487	25.8911	38.114	24.4683	39.3452	40.4158	27.6199	43.8905	31.0112	25.9558	25.431	31.3235	31.8978	22.7013	30.1794	31.4467	32.5024	23.1856	38.8668	26.6905	25.1208	34.3629	30.1843	32.6667	36.0525	24.242	24.8503	42.6654	24.0054	34.7668	26.7244	17.6013	34.3756
PGRMC1	Membrane-associated progesterone receptor component 1	O00264	8			336.161	398.682	622.191	509.137	454.94	208.928	234.945	218.238	242.91	242.081	420.868	265.351	348.596	298.748	334.024	428.55	280.681	407.393	431.521	382.01	236.478	237.515	256.503	261.978	261.225	288.116	276.842	277.96	322.141	372.537	266.617	346.008	277.573	350.682	344.338	418.1	377.387	344.937	448.194	327.095	354.992	366.224	338.353	320.985
SUPT5H	Transcription elongation factor SPT5	O00267	9			41.6311	36.3205	35.3423	49.7173	47.0131	57.6105	54.8466	55.6816	61.7153	54.114	99.3463	58.0213	60.9897	52.7456	54.6486	45.38	43.3775	40.6053	51.1045	41.4882	53.2209	60.3291	62.1114	50.0678	62.6185	62.7941	48.5394	51.0518	55.6101	42.9432	49.4881	43.4595	31.351	38.5098	49.0491	43.0873	33.5442	50.2848	44.1087	44.7763	39.4743	32.8116	52.2726	46.4982
TAF4	Transcription initiation factor TFIID subunit 4	O00268	5			56.9227	28.2737	46.3317	57.5423	55.48	53.8094	58.6194	48.2398	54.6667	47.2484	22.1705	36.5049	36.5156	20.7414	56.3884	16.5194	30.6389	43.7418	24.1862	23.6527	45.6715	46.1132	53.7829	57.7103	47.2965	50.7003	42.25	47.407	34.4174	40.9212	50.948	46.7399	19.7031	27.6083	42.7897	46.2397	37.4292	36.9298	49.1269	36.4075	65.6689	54.8074	53.0099	20.93
DFFA	DNA fragmentation factor subunit alpha	O00273	8			16.3075	16.2086	16.7558	21.1751	24.7256	19.0789	13.9899	13.74	17.9075	22.7195	59.2817	33.8979	34.4203	28.5563	30.3124	28.7987	21.7945	27.4191	22.2835	17.1658	29.6728	19.2033	28.0129	15.4498	26.6108	14.4252	19.6161	25.3558	19.8978	18.7421	16.0429	11.0414	19.228	14.2132	24.7789	16.6788	12.5653	17.0117	14.1565	15.0679	11.3379	24.3449	14.1004	18.2054
RFXAP	Regulatory factor X-associated protein	O00287	3			124.589	122.456	98.8916	84.5133	112.859	109.025	154.942	65.7514	103.9	131.242	76.8039	87.1092	96.7407	110.125	84.7153	78.3157	151.541	102.013	86.4013	95.8205	92.3408	62.824	11.5427	78.134	91.6937	104.553	136.893	74.0987	78.3355	82.5003	139.468	125.437	100.242	100.635	97.7796	87.822	93.8464	112.377	77.1556	114.153	108.594	109.232	141.05	126.078
HIP1	Huntingtin-interacting protein 1	O00291	6			109.172	83.2986	99.6675	108.598	107.397	76.5174	92.8516	87.0491	105.957	57.7476	155.598	91.4439	73.3453	66.663	122.02	69.446	117.698	54.8312	67.4837	69.0453	80.2856	80.7676	141.213	105.188	69.9006	68.3476	98.5558	70.4867	57.9613	106.391	94.1645	59.3323	107.254	87.3383	95.3063	77.6847	8.90194	79.1336	90.211	69.5242	107.386	112.517	111.658	89.3746
CLIC1	Chloride intracellular channel protein 1	O00299	9			90.0513	92.1943	44.1786	116.263	60.0002	118.922	131.816	114.021	107.002	121.42	109.267	106.375	104.145	81.1655	113.949	104.378	120.348	64.6282	85.3551	51.8329	106.327	100.59	97.0058	119.934	106.376	114.151	126.859	94.3175	127.815	99.8542	95.1259	76.7653	83.2275	79.9677	96.8717	94.072	67.4753	48.1165	98.8593	64.1261	85.4474	95.3477	50.3366	93.6025
WWP2	NEDD4-like E3 ubiquitin-protein ligase WWP2	O00308	2			7.17642	7.57882	5.59641	10.2876	4.6352	7.73657	7.64974	13.2022	6.60666	8.99826	14.6124	7.22211	10.2412	19.7419	9.48494	10.0338	6.98063	8.45463	8.97185	13.9404	8.23258	6.51118	6.79559	8.71936	12.3042	7.74734	17.9367	6.96873	6.91608	5.76578	10.3328	11.5223	13.2814	8.32188	9.42061	17.9782	8.49762	17.8414	4.50413	8.62654	5.72154	7.55438	9.26179	13.9661
CDC7	Cell division cycle 7-related protein kinase	O00311	5			32.4073	25.9697	30.0715	35.3449	30.9645	19.0514	16.8711	22.5717	23.4858	28.1372	45.3954	24.6551	30.4942	28.879	29.3361	28.3472	24.2045	29.0749	24.9874	24.0471	22.79	24.4925	20.3612	17.062	19.9142	20.4685	21.8625	15.7081	32.3557	24.4761	21.6273	23.4126	23.6983	17.9717	19.6618	29.5008	24.05	23.1678	24.1323	17.7302	22.3331	19.3046	17.4176	25.5951
PDHX	Pyruvate dehydrogenase protein X component, mitochondrial	O00330	10			145.897	146.626	131.436	116.237	117.51	174.476	182.173	152.206	183.939	147.538	211.577	141.123	145.466	113.953	111.826	130.127	154.732	160.579	132.526	88.0513	123.697	145.477	127.416	174.17	157.527	167.976	214.71	148.616	126.794	133.919	142.183	123.969	89.2028	136.315	95.0806	97.3835	104.431	117.738	146.052	190.972	168.51	144.034	150.675	125.03
SLC33A1	Acetyl-coenzyme A transporter 1	O00400	3			99.535	105.186	103.301	109.166	105.347	44.1795	62.9515	50.6343	59.9989	59.6874	98.837	68.7993	76.0274	73.5986	68.3383	109.816	82.0706	88.6724	102.563	96.5766	79.8178	94.7409	69.701	77.6308	72.1064	71.8632	79.5416	76.057	74.6751	101.581	65.5793	96.6945	72.0993	84.1102	100.513	102.578	84.5239	82.0365	95.3867	92.9745	91.524	89.9851	103.15	102.692
WASL	Neural Wiskott-Aldrich syndrome protein	O00401	2			119.361	87.722	110.956	51.4766	82.258	142.666	230.738	114.86	136.095	134.451	87.4703	80.8218	93.4399	95.504	75.1267	93.0338	139.329	127.183	106.122	85.6181	106.402	153.888	73.0526	105.072	180.755	163.888	175.855	103.892	78.9714	76.8727	156.509	132.653	102.699	98.7042	79.4587	69.6249	56.0976	116.876	77.1008	184.743	145.231	63.113	111.381	119.069
IPO5	Importin-5	O00410	19			119.054	106.973	105.587	105.244	108.238	167.941	126.05	173.852	197.572	192.756	210.639	146.191	197.468	197.679	224.407	122.402	71.0283	82.9277	199.239	126.11	130.245	128.28	115.118	119.57	152.4	167.449	134.194	128.155	174.59	126.809	163.017	183.99	156.422	176.796	273.542	202.895	188.086	155.024	143.363	158.009	169.341	91.0325	208.984	224.413
POLRMT	DNA-directed RNA polymerase, mitochondrial	O00411	20			277.142	272.995	261.029	279.09	289.287	339.835	345.535	344.592	344.458	168.375	283.9	243.939	249.258	308.911	312.802	265.323	318.363	243.037	262.799	271.823	292.517	264.792	256.864	312.7	275.303	329.274	293.258	283.7	260.428	295.015	321.922	317.18	274.173	296.758	322.046	318.778	308.02	293.707	275.676	341.925	300.703	314.91	265.849	276.019
SAP18	Histone deacetylase complex subunit SAP18	O00422	5			140.505	144.156	123.846	121.797	135.451	171.325	161.556	236.518	235.013	195.804	247.41	216.927	208.938	275.078	264.919	97.5539	198.333	153.22	194.645	167.245	209.505	132.495	153.329	175.927	225.723	206.885	204.163	195.17	168.35	175.786	254.349	229.84	205.957	199.827	185.487	211.555	168.071	191.724	104.353	124.018	184.418	210.346	169.147	182.101
IGF2BP3	Insulin-like growth factor 2 mRNA-binding protein 3	O00425	17			580.42	644.462	653.826	594.91	598.423	795.25	675.857	766.614	671.843	664.509	807.024	595.645	676.67	669.517	599.385	629.639	700.242	610.394	578.817	669.18	592.231	806.467	591.393	714.947	716.231	645.918	692.125	669.608	606.495	587.778	601.659	708.324	572.35	796.311	614.097	652.152	681.268	651.697	666.553	778.089	715.536	783.892	724.81	733.085
DNM1L	Dynamin-1-like protein	O00429	14			112.976	99.4322	124.042	115.733	120.244	136.745	111.433	112.211	109.205	102.184	156.005	114.397	114.008	93.3912	91.7929	125.974	141.158	114.761	104.713	117.554	93.1043	110.49	116.053	123.559	98.3629	92.1336	114.985	95.772	91.0633	101.579	77.0984	93.8982	66.3866	94.2473	107.352	96.7335	98.7981	87.2467	101.35	124.968	132.226	100.333	131.983	124.38
RTCA	RNA 3'-terminal phosphate cyclase	O00442	11			144.119	93.9362	135.747	131.662	147.308	158.557	114.141	137.966	153.337	117.929	201.942	171.996	198.416	149.136	146.037	165.666	154.02	167.244	153.653	172.387	142.725	206.371	168.268	168.412	158.804	138.022	144.253	160.68	165.979	127.609	112.287	151.726	140.941	138.705	161.394	182.511	141.082	167.344	131.003	152.688	171.288	159.178	170.081	203.134
PIK3C2A	Phosphatidylinositol 4-phosphate 3-kinase C2 domain-containing subunit alpha	O00443	10			55.6574	46.4467	54.1811	63.97	61.9987	59.3411	54.9154	62.8576	61.3008	68.8789	92.3831	50.7322	66.3265	58.9599	53.2444	59.9456	42.6717	51.7696	52.8818	49.372	48.0613	59.1419	56.3377	57.3685	49.8972	44.0058	53.8183	43.9376	55.023	45.9823	45.4753	46.3725	49.4915	57.3708	58.0518	60.4961	55.3467	51.3646	57.6139	41.4997	60.9083	40.529	56.6418	66.9198
IFRD1	Interferon-related developmental regulator 1	O00458	1			9.9688	12.1346	8.83154	7.65986	8.20837	43.2921	41.4582	56.4544	28.3593	29.6447	18.7595	47.9564	41.226	37.9604	6.21706	37.0604	11.668	29.4969	12.4972	10.6733	39.1255	24.675	34.1285	10.9626	23.254	33.079	9.04078	39.8704	28.0108	7.8502	11.3303	4.49581	36.3642	4.62493	37.8853	47.1582	20.5341	48.992	7.81365	10.7489	55.9911	23.3479	11.0378	10.0501
PIK3R2	Phosphatidylinositol 3-kinase regulatory subunit beta	O00459	5			372.732	374.972	344.717	393.708	300.047	612.414	407.684	314.964	368.804	288.784	310.22	269.704	319.736	291.801	341.806	376.241	488.069	404.411	246.82	395.131	332.614	417.787	355.614	500.591	403.711	341.275	364.7	277.378	277.03	429.584	379.792	412.817	401.736	316.641	347.63	301.429	368.738	426.572	325.398	367.16	381.766	428.833	358.483	393.635
GOLIM4	Golgi integral membrane protein 4	O00461	8			67.7327	44.5939	53.58	57.1431	54.6737	48.7886	50.3518	37.4131	49.1922	41.808	53.6791	36.4423	33.0846	37.6583	35.1331	54.4832	61.0891	48.9347	37.1446	45.0148	44.6588	38.4965	44.011	42.5178	33.1614	40.0421	39.1446	41.0008	40.058	49.8899	47.4324	37.8341	35.8386	45.411	47.425	35.1934	36.5618	35.1901	43.5561	50.2064	33.1193	52.5773	40.5815	37.2451
PLOD2	Procollagen-lysine,2-oxoglutarate 5-dioxygenase 2	O00469	8			1440.26	2325.77	2113.88	1736.42	1524.25	1109.87	1066.03	854.73	1476.96	1016.43	2685.94	1941.39	1829.4	1582.04	2305.49	1750.21	2083.08	1200.5	1608.96	789.489	1327.43	1325.39	1868.71	43.5431	1320.83	1357.21	1748.26	1301.69	1379.44	1807.36	1916.27	1182.09	2106.26	25.7899	2221.41	1668.74	1440.72	1620.78	1991.5	1298.2	1951.05	1288.8	1982.52	1940.78
EXOC5	Exocyst complex component 5	O00471	3			170.171	200.315	287.702	38.4061	370.244	109.311	105.188	99.0779	95.477	84.8968	173.472	123.62	127.058	234.312	176.747	177.818	150.249	353.94	253.316	255.73	193.204	128.533	133.279	123.994	128.91	94.3375	154.458	120.604	170.417	182.161	128.797	47.0558	297.053	223.89	178.844	176.275	247.468	176.536	57.2129	138.577	112.615	182.864	50.3907	151.374
NDUFA4	Cytochrome c oxidase subunit NDUFA4	O00483	3			490.867	598.431	602.235	446.083	514.146	642.642	600.109	450.493	622.698	531.013	325.167	327.273	285.707	386.128	482.369	496.936	736.582	539.775	487.269	491.931	589.371	378.295	566.832	572.999	499.487	524.381	551.551	527.327	521.992	534.952	605.78	443.223	450.629	599.361	583.326	407.448	524.623	490.219	552.066	502.602	478.336	625.82	428.886	495.338
KPNA3	Importin subunit alpha-4	O00505	6			72.1493	67.0439	65.3312	71.1614	64.0972	70.3403	51.1057	62.4716	61.298	66.978	57.0996	52.1867	59.8166	65.1606	59.9324	65.4873	87.7358	53.7286	65.5704	54.7132	65.8195	77.5003	58.3484	53.9098	56.1129	70.7023	51.1523	57.5162	58.0316	61.3274	57.6837	57.9942	65.7423	65.414	67.8314	57.7669	47.5775	56.8595	54.3029	56.7294	66.2558	60.0287	55.2161	64.2782
STK25	Serine/threonine-protein kinase 25	O00506	1			47.6997	43.0636	29.6899	47.3699	33.4058	38.8535	45.4338	47.7661	34.1327	36.2663	77.8511	54.6756	49.8945	38.3154	39.8913	48.8564	37.4029	63.0941	39.0834	32.7711	36.2606	35.2872	38.9541	38.4564	34.1045	38.1595	47.9801	40.8204	54.0302	46.8447	37.4675	24.1073	42.3215	39.6544	27.8427	36.7396	39.1451	34.7502	35.336	39.7609	57.119	15.9649	35.6288	44.3778
KRIT1	Krev interaction trapped protein 1	O00522	3			37.8115	29.1396	22.9983	22.7417	32.3576	21.2717	24.5697	32.8607	40.8734	42.1881	49.6502	47.2869	28.1662	34.3969	52.8237	26.2759	39.2773	28.2291	26.0993	18.9302	38.4866	46.5662	40.7365	35.3326	21.7969	32.2651	33.3856	20.1228	18.7881	34.3411	44.4091	29.7426	25.0768	47.5631	63.5751	47.2604	41.1665	28.8413	30.5854	35.6546	62.1073	45.8799	34.8756	33.6638
PES1	Pescadillo homolog	O00541	22			605.038	542.727	499.731	398.013	505.529	601.953	517.078	486.406	670.529	462.569	75.1177	434.932	233.716	361.905	520.984	349.306	890.724	451.054	417.988	408.928	583.383	233.118	617.067	669.911	418.684	522.662	648.133	450.818	356.905	576.971	865.622	646.022	695.009	838.516	664.145	687.469	676.952	686.565	490.02	415.671	672.396	807.706	580.793	569.672
SDCBP	Syntenin-1	O00560	4			19.8378	20.1497	56.8682	129.874	67.8945	8.51683	9.48384	8.0182	6.48868	33.7558	97.1379	17.0194	64.6979	76.7237	61.7434	165.892	9.90286	72.882	65.4082	45.9931	19.7128	16.0526	129.127	13.0979	8.61711	13.9748	8.35018	20.5328	39.6358	16.204	15.7834	11.7969	80.3592	16.7963	81.7688	17.9496	46.2924	56.4409	103.661	8.26126	8.31959	7.72197	7.12264	7.74326
MPHOSPH10	U3 small nucleolar ribonucleoprotein protein MPP10	O00566	6			59.1168	48.1762	39.9916	71.4321	76.3022	46.6526	80.0101	67.5415	82.5443	94.5763	108.893	69.0423	86.0458	65.5918	83.8326	56.4384	55.4611	67.9624	72.038	69.9653	69.1058	46.5725	50.2148	48.1295	73.2553	70.4197	80.8829	78.5676	65.5305	68.1069	81.905	75.6646	45.5227	56.7553	80.6563	54.8134	49.6027	89.6127	61.2671	110.735	118.103	65.7379	89.1436	87.6342
NOP56	Nucleolar protein 56	O00567	16			184.606	151.025	150.169	170.273	195.065	196.53	176.206	245.141	267.872	246.645	219.992	226.976	205.067	204.263	253.201	171.552	236.809	178.986	211.374	141.165	243.128	230.192	226.981	278.083	229.041	222.898	186.359	214.714	196.27	210.1	273.557	217.9	219.401	196.603	263.755	231.131	276.378	200.632	239.6	243.248	274.95	266.167	234.661	204.266
DDX3X	ATP-dependent RNA helicase DDX3X	O00571	33			766.717	701.701	772.808	753.364	777.775	1299.84	1110.35	891.779	810.335	761.906	1014.79	813.82	1023.13	1083.57	798.067	813.441	856.013	787.363	922.247	933.284	734.605	940.406	934.029	1101.81	1041.31	967.336	929.34	835.542	835.697	687.431	738.397	724.67	578.482	634.095	755.928	741.987	720.093	478.69	720.473	908.608	788.675	861.782	847.8	780.885
KPNA4	Importin subunit alpha-3	O00629	2			32.7465	39.4055	22.1376	35.5039	24.6814	37.3484	35.5638	33.6395	36.36	29.9725	11.316	33.9131	26.9643	34.4954	32.3558	32.2693	60.1217	35.2202	37.8223	35.6489	37.1425	39.3214	34.2294	31.5119	29.8782	28.0545	42.8886	23.4895	33.8567	50.3618	38.7501	40.5172	41.4215	43.5524	43.5926	35.5813	29.6854	35.3207	46.9097	52.1954	43.7834	47.1469	36.7283	42.0439
PPP6C	Serine/threonine-protein phosphatase 6 catalytic subunit	O00743	3			50.3459	43.6647	52.9887	56.0298	63.6148	55.2357	52.067	52.0772	67.457	59.8837	71.0077	61.9291	57.6492	58.7979	61.288	53.6386	48.7974	62.0796	40.6422	65.4197	49.1829	49.6777	55.0461	47.3475	52.6704	59.5977	45.4873	63.9362	54.9538	51.9843	56.2054	58.0051	53.2433	62.3282	52.7167	58.2826	63.3594	52.2157	49.2658	49.3587	60.4147	55.8704	41.7479	52.8603
UBE2C	Ubiquitin-conjugating enzyme E2 C	O00762	4			58.3554	7.12012	49.5958	67.5689	51.7614	18.9939	74.1901	84.9219	75.1706	60.9012	14.3312	53.61	49.7136	48.2789	52.7956	60.0875	49.5882	50.8285	12.0434	42.8242	39.8617	49.4382	50.3689	61.1695	45.6948	46.0174	46.5919	54.3349	10.6241	41.6418	33.1024	5.77244	44.685	38.8369	52.169	13.1968	40.3943	8.94727	6.42907	11.7137	45.6159	41.1456	9.09514	40.129
ACACB	Acetyl-CoA carboxylase 2	O00763	33			8027.5	6520.7	5342.64	5657.69	5226.93	9594.7	8601.22	8289.5	6544.31	5377	5806.61	5498.09	5322.97	4269.61	4826.02	6109.95	9229.41	6832.26	4450.93	4835.3	5042.82	5673.65	6121.9	8106.59	6132.21	6716.99	7916.21	6879.7	5208.54	6432.3	5290.86	6480.92	6109.36	5493.4	3985.91	4227.83	4757.92	4327.09	4991.28	9213.51	7237.89	7748.35	7201.49	6866.49
PDXK	Pyridoxal kinase	O00764	2			9.08512	8.56246	5.60615	8.08656	7.59107	6.01357	10.611	8.06691	10.4598	7.71983	19.0374	12.3503	4.68973	10.0271	4.74183	16.4837	13.8723	5.51597	10.0102	8.97567	5.57368	4.41736	8.81722	10.2069	3.41318	5.51185	14.0189	5.92792	4.85442	11.6338	17.2633	5.70081	5.90554	8.07962	5.24997	11.64	10.9221	15.3353	4.17845	9.96946	4.69371	5.15521	8.40959	10.8663
SCD	Stearoyl-CoA desaturase	O00767	2			212.393	171.354	205.096	195.093	219.936	254.686	112.27	199.618	150.617	88.7854	261.921	174.739	200.234	201.671	197.333	264.822	180.993	195.718	199.484	201.47	166.918	211.783	188.012	215.286	258.648	145.281	161.739	204.285	196.252	180.005	156.623	177.486	192.319	317.438	278.127	216.678	220.764	221.975	233.457	174.544	208.758	259.222	216.507	213.431
ARID1A	AT-rich interactive domain-containing protein 1A	O14497	3			49.5354	38.9038	34.7484	33.3886	32.9001	30.2216	29.7324	49.0344	30.7523	21.6922	25.3295	29.8527	23.4139	21.7368	24.3468	51.1203	61.3575	44.8866	30.3933	36.902	13.6826	12.8478	31.6749	28.7362	24.2637	19.2384	19.492	18.5406	16.2843	11.2509	31.191	26.5415	31.2691	43.6376	7.63472	44.0827	37.6763	32.2758	21.0576	44.299	40.93	41.3698	22.4671	14.3672
CDK2AP1	Cyclin-dependent kinase 2-associated protein 1	O14519	1			6.60108	8.06613	12.3024	4.93204	6.80768	9.80164	6.51215	14.3291	5.09534	6.90191	32.6993	12.5037	7.99144	7.75861	7.75138	8.53513	7.44501	9.05231	6.48236	7.21541	9.09537	8.25307	5.93786	5.77004	11.6997	6.34823	6.04982	8.82037	9.3644	3.05718	5.70087	3.55373	11.5731	15.1038	10.8963	9.84319	8.01916	14.676	11.9697	5.46502	12.6411	8.45194	5.24149	9.14136
SDHD	Succinate dehydrogenase [ubiquinone] cytochrome b small subunit, mitochondrial	O14521	1			10.4731	10.4702	8.4028	9.19776	9.79243	9.39229	8.87286	10.3744	5.7709	7.31311	13.489	6.82051	6.43475	6.9076	7.33938	10.5189	12.3012	13.0817	12.7774	19.6496	6.72099	9.07199	8.53763	10.2959	7.61403	11.5028	9.93974	10.2523	5.3077	9.26284	13.6197	10.5679	12.1807	15.6132	10.4277	11.683	19.9018	11.0848	6.52673	12.8516	10.3038	10.7836	9.31789	14.111
C2CD2L	Phospholipid transfer protein C2CD2L	O14523	5			43.2968	59.3481	32.1648	36.609	49.1843	27.1379	28.1462	33.5407	61.4068	45.5248	68.9634	59.6491	65.1136	46.2498	66.4167	34.5787	59.2511	29.1516	39.2918	25.4564	61.4602	72.7632	56.9594	42.9013	45.3124	33.1253	38.5913	24.8262	26.2038	63.8348	79.395	62.4686	76.2002	67.9809	78.3457	88.1138	56.3624	75.2517	35.0453	65.9982	81.3025	48.8578	66.4173	64.4476
NEMP1	Nuclear envelope integral membrane protein 1	O14524	2			91.6174	110.102	139.897	114.614	115.881	55.6647	80.0908	35.6175	46.9106	57.276	16.0696	59.5864	49.6963	68.2393	69.8094	85.4472	8.8152	98.7032	86.6295	102.92	49.1036	45.6231	52.5419	69.7274	51.2582	76.3393	12.0552	54.0953	47.6007	83.0487	83.9545	104.322	73.3921	95.3685	104.858	87.0697	74.1504	69.6877	82.8262	83.0322	69.129	12.9368	81.4139	98.0725
CUX2	Homeobox protein cut-like 2	O14529	1			19.3708	16.6375	7.80962	10.1374	18.7333	21.1887	22.6661	22.3171	16.3609	29.5129	21.6314	15.9687	27.4238	18.1929	22.2006	23.925	28.7816	17.6075	17.2011	18.2189	19.8001	18.3112	18.0663	19.0993	22.3101	20.6282	21.5955	11.1342	21.6572	16.5969	19.1269	26.2164	18.6069	21.36	25.1687	18.5654	18.7117	22.4493	16.3654	14.1501	25.5424	10.9385	12.2036	9.06741
TXNDC9	Thioredoxin domain-containing protein 9	O14530	3			13.056	11.4984	9.9424	7.93204	12.3053	27.4488	25.461	20.7379	12.7447	12.4285	23.3897	12.3887	9.59293	13.2406	10.2315	9.94486	17.2868	19.0948	12.9244	15.2542	16.8322	12.6693	25.7611	19.6725	14.0924	20.8259	16.3446	14.0714	17.158	11.6322	11.4302	11.6915	9.13905	13.3736	13.5077	15.5004	13.0503	9.55768	19.4857	21.0446	10.6516	7.15581	16.0208	16.0181
TRAFD1	TRAF-type zinc finger domain-containing protein 1	O14545	1			8.25825	8.50009	7.45659	5.55148	5.42482	13.0298	7.78679	11.7339	11.593	5.45488	15.255	8.91059	6.11451	5.00362	4.54527	5.5343	8.38039	7.45785	12.5382	8.34984	5.00805	4.18895	2.59989	12.9395	7.45266	8.43501	11.2388	5.30268	8.7959	4.0702	6.50167	5.38159	8.98707	7.36984	6.62041	4.70425	5.86248	5.51085	5.28367	13.2256	6.14868	5.30273	5.1955	6.24546
COX7A2L	Cytochrome c oxidase subunit 7A-related protein, mitochondrial	O14548	1			55.7959	59.564	66.5366	57.1064	53.1542	38.1778	24.0685	34.9343	35.3241	34.7405	17.3639	52.0259	3.40354	39.9085	44.6523	59.5774	56.3315	47.4455	49.1846	50.1108	46.2655	57.5062	43.2267	51.4658	36.6826	50.513	18.4648	4.62609	32.7323	54.1811	42.1584	32.1661	45.8824	43.0459	39.8609	37.1445	37.2199	32.3654	31.6192	55.0506	39.6519	5.7257	30.8331	34.1034
GAPDHS	Glyceraldehyde-3-phosphate dehydrogenase, testis-specific	O14556	2			74.0605	95.4343	229.343	47.0368	58.0161	5.73062	11.5876	86.8051	7.62139	10.3935	21.8705	11.4379	47.3425	64.3795	82.9124	76.4479	11.8955	84.9839	8.69346	10.4511	47.2324	45.4162	8.87773	61.0913	102.018	43.161	86.3126	85.2008	7.62312	8.01905	11.5722	46.2479	4.13476	49.4782	5.4079	6.84037	84.8112	80.2739	78.6984	9.06822	85.5683	180.051	11.2704	97.6949
NDUFAB1	Acyl carrier protein, mitochondrial	O14561	1			6.6104	4.96229	9.67121	4.99115	10.5437	11.6427	21.5338	25.5294	27.5248	42.1861	39.4297	16.2952	24.0753	18.8148	10.7025	19.8915	6.16209	21.0852	16.7591	18.3426	18.6877	20.3716	6.00623	17.5724	17.3658	17.8569	19.2886	25.5275	20.1332	10.3621	18.177	10.2293	8.54057	21.5128	14.0993	25.5178	4.81868	17.5234	26.2364	15.8952	9.6397	10.6857	5.53827	4.81357
UBFD1	Ubiquitin domain-containing protein UBFD1	O14562	3			30.7997	35.5125	5.54529	60.543	42.778	36.9028	36.5152	39.4189	39.1127	34.1082	10.4058	6.69631	6.41006	6.5791	43.5549	28.4783	62.1891	11.0017	7.83784	5.71643	41.2155	6.73382	4.87955	54.6916	47.7662	30.6464	32.8434	33.4809	7.27802	22.5514	6.9539	34.1297	12.0001	8.5088	20.4487	30.1867	28.3423	12.0449	33.906	6.64614	11.9805	10.0382	6.81621	32.1594
CIT	Citron Rho-interacting kinase	O14578	40			120.579	130.216	131.922	136.193	128.466	81.952	81.3314	107.675	134.795	142.569	162.987	139.137	151.818	155.802	171.479	119.772	112.912	111.954	140.341	107.881	158.984	112.763	108.565	83.1549	111.474	101.6	96.5544	90.7654	132.915	132.096	152.897	147.219	132.319	128.566	175.073	135.212	154.424	126.877	125.517	103.776	125.87	133.6	137.841	122.946
COPE	Coatomer subunit epsilon	O14579	8			175.466	133.058	219.375	227.267	249.885	176.205	118.314	152.005	207.417	140.641	339.757	233.017	273.359	220.376	253.145	223.733	159.368	193.719	190.279	226.835	176.766	208.28	148.618	219.053	204.589	146.014	108.677	192.917	220.67	122.142	159.097	132.681	155.663	175.139	243.997	213.12	121.988	191.929	144.299	149.639	173.392	189.268	155.702	179.7
EIF1AY;EIF1AX	Eukaryotic translation initiation factor 1A, Y-chromosomal;Eukaryotic translation initiation factor 1A, X-chromosomal	O14602;P47813	2			49.223	48.7949	65.2157	16.8772	42.0708	51.6338	59.8508	41.8402	37.3112	37.3642	9.14599	33.1398	30.0169	30.6064	29.6909	43.0789	72.6743	40.0544	23.9315	53.2284	38.8088	38.5443	30.2098	43.6652	52.0512	55.2773	24.4912	43.7418	37.6182	38.319	32.7924	27.2143	67.3316	44.7871	39.4891	30.3222	28.3555	90.2175	35.1819	34.2126	34.8857	57.0515	26.3024	50.2306
AP3D1	AP-3 complex subunit delta-1	O14617	36			265.552	272.913	187.702	235.381	296.861	331.381	258.239	323.094	307.462	221.469	360.851	251.181	292.338	293.091	259.289	231.728	273.305	248.717	285.294	302.803	249.402	292.237	326.58	284.998	215.56	226.723	264.263	268.861	203.321	240.575	313.9	344.281	344.562	257.551	370.18	348.941	310.687	285.662	275.756	314.057	444.312	332.655	350.835	419.708
ABLIM1	Actin-binding LIM protein 1	O14639	6			98.5667	92.7968	105.301	106.766	89.2812	116.019	129.196	123.563	84.3274	112.433	77.4377	83.2209	72.3812	88.3284	74.4403	109.014	88.6334	101.826	73.6286	68.9383	86.6105	112.993	103.686	129.991	107.773	121.5	107.381	114.781	110.158	70.4652	74.4504	77.0208	70.7818	51.7533	42.5241	58.2874	52.9229	79.9297	83.4394	103.601	66.2451	86.1226	60.3588	66.1814
DVL2	Segment polarity protein dishevelled homolog DVL-2	O14641	6			143.503	143.415	172.663	109.437	137.944	144.076	135.974	129.542	137.229	137.888	22.3987	125.193	110.785	145.578	155.57	126.399	142.093	142.207	155.245	145.221	138.756	134.368	141.158	176.217	163.786	135.461	133.671	150.874	163.362	119.86	126.781	128.757	141.065	153.432	106.076	107.65	142.687	119.707	143.48	120.618	126.087	154.94	135.523	133.683
GOSR2	Golgi SNAP receptor complex member 2	O14653	1			104.665	68.4618	102.333	8.41365	111.164	99.1824	10.7646	71.1492	128.968	66.2889	193.873	116.599	4.12641	142.805	5.65812	126.278	102.223	5.4361	11.453	11.6893	116.472	173.535	106.24	10.0662	7.32497	6.84493	9.84924	5.47075	119.669	11.8092	10.3417	4.92324	88.6729	155.819	191.975	7.72894	108.961	139.754	119.97	9.82463	96.7786	130.515	10.0863	126.819
IRS4	Insulin receptor substrate 4	O14654	36			621.35	645.341	835.642	856.807	732.558	461.784	507.183	548.01	550.001	561.156	388.765	699.81	644.844	773.078	752.682	733.386	711.686	714.865	762.156	735.254	722.875	723.564	790.368	656.664	607.975	646.408	521.256	536.113	770.4	872.798	828.344	723.973	750.559	744.661	727.995	778.722	770.328	746.632	764.908	637.685	660.17	719.073	701.653	618.775
TOR1A	Torsin-1A	O14656	8			57.6709	45.4209	60.6414	57.5907	61.231	109.411	94.9592	73.4821	86.765	75.4907	85.6828	64.2567	71.4331	54.6684	51.8859	76.3755	69.5531	69.8586	63.1856	55.2996	74.835	75.2079	63.9299	86.5716	76.4479	39.4023	67.5344	70.726	65.7705	59.3883	48.3787	78.592	49.8068	74.5634	48.7327	79.9784	46.128	55.283	55.5399	64.577	64.93	63.9775	59.3098	78.2844
TOR1B	Torsin-1B	O14657	7			113.616	88.7145	60.0899	77.8137	91.0954	181.029	153.723	140.308	150.136	111.265	123.914	98.3114	101.514	81.8642	86.0511	104.431	121.373	93.9541	81.5763	95.8989	121.084	114.111	127.279	141.919	106.248	103.559	129.077	103.659	81.0482	82.8869	79.1711	94.7108	84.4331	78.8031	89.196	85.4926	83.1302	65.246	93.1998	122.284	108.654	82.9903	109.07	104.169
STX16	Syntaxin-16	O14662	3			32.0518	29.1062	36.23	43.6013	36.9634	25.0182	16.4068	33.1108	12.1296	27.4428	58.5375	26.3358	45.2987	34.5563	37.6074	23.999	9.24997	38.5937	37.499	37.207	36.4355	9.63092	15.3143	11.7525	13.7307	25.7896	27.3755	14.4779	45.9068	12.3298	23.0955	29.9618	29.7993	31.8269	24.3726	33.7707	20.3913	34.1512	35.8928	29.8237	18.4378	22.0009	24.228	31.073
ADAM10	Disintegrin and metalloproteinase domain-containing protein 10	O14672	1			44.694	59.7038	75.2697	69.914	66.3675	31.6089	33.9023	34.7857	10.29	39.4205	79.2888	43.2891	54.0833	39.5968	53.7031	58.1479	55.3758	48.4406	44.1109	52.6885	47.8047	39.7339	27.4894	10.0503	44.1749	36.3189	55.477	55.7918	39.514	47.2225	10.3242	49.2923	5.80783	31.3225	34.6838	54.4062	46.9189	48.6185	62.3692	9.8083	49.7193	51.3327	31.0134	38.9035
EI24	Etoposide-induced protein 2.4 homolog	O14681	1			5.49765	7.32537	14.6265	13.9895	42.6434	10.4204	5.9059	13.0296	6.31985	42.9376	11.4066	4.06049	9.1847	72.3563	8.02106	89.3164	7.97474	79.8642	7.13929	6.30053	10.032	7.44215	5.33032	6.34115	7.7514	9.78983	19.1258	76.8499	109.352	58.8124	6.30678	23.935	10.8748	7.73775	141.758	6.69277	30.5736	25.4633	6.94022	6.03659	7.94772	11.0511	4.62444	5.85299
TP53I11	Tumor protein p53-inducible protein 11	O14683	1			51.3873	40.43	44.1804	57.1282	52.0885	32.2089	27.4491	31.3293	26.8717	34.6814	31.3592	44.1439	32.7986	31.1572	33.9204	38.3129	36.0709	44.2597	36.7308	36.4167	38.9291	45.3009	31.9751	31.4778	40.8794	36.2739	30.948	29.1195	34.821	46.6771	50.7856	24.1337	24.5346	27.1503	35.6876	37.7232	41.5377	26.1717	45.501	51.3333	30.5979	36.3708	53.5952	36.3871
KMT2D	Histone-lysine N-methyltransferase 2D	O14686	1			24.4692	9.53447	21.0596	19.5262	16.4744	18.1676	18.6435	28.4082	33.4705	20.9827	29.2889	25.2552	26.5527	22.5298	23.0786	14.2136	10.1988	21.2949	20.0656	14.2003	25.2439	16.647	34.7554	20.3201	15.676	20.0557	21.5111	7.05424	19.0913	17.1217	18.5001	16.1736	11.4118	12.6595	16.6282	18.4791	17.2801	19.9322	21.8991	30.0533	21.7773	11.5589	19.1372	24.2517
ITGB1BP1	Integrin beta-1-binding protein 1	O14713	1			83.21	75.4642	57.6448	116.277	5.25194	119.165	95.8959	107.141	85.5751	69.8386	150.186	57.7426	91.88	56.6807	74.1988	72.1903	6.95771	93.3768	47.6812	81.4414	54.2701	64.5338	58.0424	76.6793	90.5102	9.49739	13.6172	93.9486	63.3764	63.1762	7.32197	68.9615	84.6503	54.173	54.1591	46.4389	59.2439	64.5572	84.0007	92.1605	110.214	65.9381	81.6116	124.884
MAP2K7	Dual specificity mitogen-activated protein kinase kinase 7	O14733	7			67.6363	69.8234	89.2407	66.0769	71.2408	108.458	79.621	69.1113	75.8283	80.2606	14.6506	61.9801	58.3742	64.5233	57.1395	66.4727	87.9351	64.1421	66.5149	81.834	54.1796	57.5702	55.5946	63.9432	76.813	71.7871	72.8165	89.1112	71.9574	70.1444	63.9209	91.5509	63.8343	85.7664	60.9858	65.0773	73.5204	59.3687	59.675	83.4567	64.9114	95.2558	62.7837	68.4893
ACOT8	Acyl-coenzyme A thioesterase 8	O14734	3			58.7164	65.1206	70.8969	80.9301	81.0443	79.266	78.3166	75.3317	80.5059	69.8091	97.9949	82.1466	71.9165	77.6143	89.0276	58.2174	92.4957	70.493	50.92	77.8889	55.4147	73.2689	84.7269	89.59	53.504	57.1377	85.7985	62.9782	70.3218	74.5701	59.3124	58.4412	76.7018	60.6715	63.0084	60.5947	61.0909	63.2797	65.4369	79.8893	83.1268	82.3605	79.6348	73.8599
CDIPT	CDP-diacylglycerol--inositol 3-phosphatidyltransferase	O14735	4			44.0883	65.4869	99.8271	92.6454	88.6206	13.8031	10.4938	14.3357	9.43733	24.8155	20.7485	15.269	14.8207	25.6733	22.9937	61.5166	24.2163	51.9566	75.517	59.0297	16.8503	6.96579	7.01804	5.89743	8.11498	9.37393	8.8414	8.44546	9.85983	62.3193	54.0167	69.7192	79.769	67.2915	77.0086	85.3282	65.4078	80.9861	55.0535	43.8628	59.922	43.4327	64.1329	77.5436
PDCD5	Programmed cell death protein 5	O14737	8			26.9152	7.14378	38.9199	12.7854	23.0376	36.8584	18.2085	31.8583	28.8765	10.0926	14.3257	38.0137	19.714	20.6244	15.1892	20.9079	12.0303	39.1023	19.2234	9.22246	32.5287	24.8135	22.9657	44.766	31.054	12.5811	26.7067	25.6805	34.0087	8.07651	15.008	15.4377	15.2543	20.3222	41.1937	32.3936	20.7716	9.83163	17.0715	35.3138	8.12823	8.9374	9.0322	6.2582
PRMT5	Protein arginine N-methyltransferase 5	O14744	12			112.287	160.51	122.756	126.633	147.024	146.497	137.131	155.66	176.609	165.58	198.068	181.792	163.077	175.681	205.862	117.335	211.093	146.814	133.494	126.872	178.231	167.43	160.475	150.4	127.236	129.642	163.048	131.026	137.091	200.337	203.039	204.251	237.947	187.923	201.572	199.602	213.179	165.862	157.476	181.198	226.752	178.368	209.617	206.992
CHEK1	Serine/threonine-protein kinase Chk1	O14757	5			60.3828	53.6837	67.3282	59.3657	63.1281	102.131	86.8414	90.9444	83.2187	79.8776	70.1083	64.1557	69.786	71.7483	65.5274	65.2158	80.5469	66.8534	60.5837	62.5727	73.6421	76.6189	80.4663	79.5401	80.7843	93.0416	81.301	75.6616	69.5418	76.1002	66.6537	74.7879	79.0258	76.1383	68.5129	62.3343	67.2975	70.4713	77.1906	93.8265	82.654	64.7122	76.5895	80.3016
[truncated: 4,542 more rows]
[truncated: 679 more columns]
