# Supplementary material for: Enantioselective OTUD7B fragment discovery through chemoproteomics screening and high-throughput optimisation
Source: Commun Chem. 2025 Jan 15;8:12. doi: 10.1038/s42004-025-01410-8 (PMC11732987; doi:10.1038/s42004-025-01410-8)
Supplement: Supplementary file 5 — Supplementary Data 2 [file 42004_2025_1410_MOESM5_ESM.xlsx]

## Sheet: t-test results for DUBs
Comparison (group1/group2)	UniProtIds	Genes	ProteinDescriptions	ProteinNames	AVG Log2 Ratio	Absolute AVG Log2 Ratio	Pvalue	Qvalue	-log10(Qvalue)	# of Ratios	# Unique Total Peptides	% Change	Ratio	Condition Numerator	Condition Denominator	DUB family	Is defined as hit (q-value ≤ 0.05, avg log2 ratio (fragment/DMSO) ≤ -1 and unique peptides ≥ 2)
1_200uM / DMSO	Q92560	BAP1	Ubiquitin carboxyl-terminal hydrolase BAP1	BAP1_HUMAN	-3.28872	3.28872	1.44682e-60	1.50351e-56	55.8229	58	19	-89.7672	0.102328	1_200uM	DMSO	UCH	y
1_200uM / DMSO	Q70EL1	USP54	Inactive ubiquitin carboxyl-terminal hydrolase 54	UBP54_HUMAN	-2.26359	2.26359	7.60461e-22	1.15596e-19	18.9371	58	3	-79.1747	0.208253	1_200uM	DMSO	USP	y
1_200uM / DMSO	Q96RU2	USP28	Ubiquitin carboxyl-terminal hydrolase 28	UBP28_HUMAN	-0.646501	0.646501	9.50534e-15	4.5769e-13	12.3394	58	29	-36.1172	0.638828	1_200uM	DMSO	USP
1_200uM / DMSO	Q93009	USP7	Ubiquitin carboxyl-terminal hydrolase 7	UBP7_HUMAN	-1.52758	1.52758	2.19861e-14	9.96525e-13	12.0015	58	60	-65.3142	0.346858	1_200uM	DMSO	USP	y
1_200uM / DMSO	Q9UK80	USP21	Ubiquitin carboxyl-terminal hydrolase 21	UBP21_HUMAN	-1.44787	1.44787	2.88626e-14	1.27533e-12	11.8944	58	1	-63.3437	0.366563	1_200uM	DMSO	USP
1_200uM / DMSO	Q9UPU5	USP24	Ubiquitin carboxyl-terminal hydrolase 24	UBP24_HUMAN	-0.87961	0.87961	3.40978e-14	1.49166e-12	11.8263	58	42	-45.6486	0.543514	1_200uM	DMSO	USP
1_200uM / DMSO	O94966	USP19	Ubiquitin carboxyl-terminal hydrolase 19	UBP19_HUMAN	-0.660982	0.660982	1.42733e-13	5.62809e-12	11.2496	58	24	-36.7552	0.632448	1_200uM	DMSO	USP
1_200uM / DMSO	O75604	USP2	Ubiquitin carboxyl-terminal hydrolase 2	UBP2_HUMAN	-1.45659	1.45659	1.09117e-10	2.66179e-09	8.57483	58	1	-63.5646	0.364354	1_200uM	DMSO	USP
1_200uM / DMSO	Q70EL2	USP45	Ubiquitin carboxyl-terminal hydrolase 45	UBP45_HUMAN	-1.01596	1.01596	2.902e-09	5.40059e-08	7.26756	58	2	-50.5502	0.494498	1_200uM	DMSO	USP	y
1_200uM / DMSO	Q9Y5K5	UCHL5	Ubiquitin carboxyl-terminal hydrolase isozyme L5	UCHL5_HUMAN	-0.29489	0.29489	3.68172e-07	4.43101e-06	5.3535	58	20	-18.4865	0.815135	1_200uM	DMSO	UCH
1_200uM / DMSO	P54252	ATXN3	Ataxin-3	ATX3_HUMAN	-0.786208	0.786208	5.18034e-07	6.01487e-06	5.22077	58	4	-42.0134	0.579866	1_200uM	DMSO	MJD
1_200uM / DMSO	Q92995	USP13	Ubiquitin carboxyl-terminal hydrolase 13	UBP13_HUMAN	-0.415068	0.415068	5.46782e-07	6.31212e-06	5.19982	58	1	-25.0016	0.749984	1_200uM	DMSO	USP
1_200uM / DMSO	Q8N6M0	OTUD6B	Deubiquitinase OTUD6B	OTU6B_HUMAN	-0.283306	0.283306	1.31843e-06	1.38865e-05	4.85741	58	11	-17.8294	0.821706	1_200uM	DMSO	OTU
1_200uM / DMSO	P62068	USP46	Ubiquitin carboxyl-terminal hydrolase 46	UBP46_HUMAN	-0.261438	0.261438	1.74678e-06	1.79353e-05	4.74629	58	10	-16.5744	0.834256	1_200uM	DMSO	USP
1_200uM / DMSO	Q6GQQ9	OTUD7B	OTU domain-containing protein 7B	OTU7B_HUMAN	-0.803048	0.803048	9.11196e-06	7.63013e-05	4.11747	58	33	-42.6863	0.573137	1_200uM	DMSO	OTU
1_200uM / DMSO	P45974	USP5	Ubiquitin carboxyl-terminal hydrolase 5	UBP5_HUMAN	0.357082	0.357082	6.67297e-05	0.000421104	3.37561	58	38	28.0833	1.28083	1_200uM	DMSO	USP
1_200uM / DMSO	P15374	UCHL3	Ubiquitin carboxyl-terminal hydrolase isozyme L3	UCHL3_HUMAN	-0.274585	0.274585	0.000165768	0.000903666	3.04399	58	14	-17.3312	0.826688	1_200uM	DMSO	UCH
1_200uM / DMSO	O00487	PSMD14	26S proteasome non-ATPase regulatory subunit 14	PSDE_HUMAN	-0.458549	0.458549	0.000263767	0.00132585	2.87751	58	5	-27.2282	0.727718	1_200uM	DMSO	JAMM
1_200uM / DMSO	Q504Q3	PAN2	PAN2-PAN3 deadenylation complex catalytic subunit PAN2	PAN2_HUMAN	-0.143583	0.143583	0.000346928	0.00165771	2.78049	58	1	-9.47316	0.905268	1_200uM	DMSO	USP
1_200uM / DMSO	Q92905	COPS5	COP9 signalosome complex subunit 5	CSN5_HUMAN	-0.577576	0.577576	0.000595116	0.00255743	2.5922	58	6	-32.9911	0.670089	1_200uM	DMSO	JAMM
1_200uM / DMSO	Q9Y4E8	USP15	Ubiquitin carboxyl-terminal hydrolase 15	UBP15_HUMAN	-0.329596	0.329596	0.000693667	0.00288927	2.53921	58	37	-20.4241	0.795759	1_200uM	DMSO	USP
1_200uM / DMSO	Q5VVQ6	YOD1	Ubiquitin thioesterase OTU1	OTU1_HUMAN	-0.239684	0.239684	0.000811788	0.00327702	2.48452	58	9	-15.3069	0.846931	1_200uM	DMSO	OTU
1_200uM / DMSO	Q9UPT9	USP22	Ubiquitin carboxyl-terminal hydrolase 22	UBP22_HUMAN	-0.231314	0.231314	0.000923159	0.00363358	2.43967	58	4	-14.8142	0.851858	1_200uM	DMSO	USP
1_200uM / DMSO	Q8NB14	USP38	Ubiquitin carboxyl-terminal hydrolase 38	UBP38_HUMAN	-0.321776	0.321776	0.0011083	0.00419307	2.37747	58	16	-19.9916	0.800084	1_200uM	DMSO	USP
1_200uM / DMSO	Q96G74	OTUD5	OTU domain-containing protein 5	OTUD5_HUMAN	-0.421069	0.421069	0.00151259	0.00534993	2.27165	58	1	-25.3129	0.746871	1_200uM	DMSO	OTU
1_200uM / DMSO	Q9H9J4	USP42	Ubiquitin carboxyl-terminal hydrolase 42	UBP42_HUMAN	0.18365	0.18365	0.00241445	0.00767892	2.1147	58	12	13.5754	1.13575	1_200uM	DMSO	USP
1_200uM / DMSO	Q96K76	USP47	Ubiquitin carboxyl-terminal hydrolase 47	UBP47_HUMAN	-1.55214	1.55214	0.00242899	0.0077138	2.11273	58	1	-65.8997	0.341003	1_200uM	DMSO	USP
1_200uM / DMSO	Q01804	OTUD4	OTU domain-containing protein 4	OTUD4_HUMAN	-0.210066	0.210066	0.00621806	0.0155302	1.80882	58	27	-13.5503	0.864497	1_200uM	DMSO	OTU
1_200uM / DMSO	Q93008	USP9X	Probable ubiquitin carboxyl-terminal hydrolase FAF-X	USP9X_HUMAN	-0.229999	0.229999	0.0105439	0.0227806	1.64244	58	90	-14.7364	0.852636	1_200uM	DMSO	USP
1_200uM / DMSO	Q14694	USP10	Ubiquitin carboxyl-terminal hydrolase 10	UBP10_HUMAN	0.0370411	0.0370411	0.0123502	0.0255123	1.59325	58	11	2.60074	1.02601	1_200uM	DMSO	USP
1_200uM / DMSO	Q9UHP3	USP25	Ubiquitin carboxyl-terminal hydrolase 25	UBP25_HUMAN	-0.898704	0.898704	0.0208675	0.0370543	1.43116	58	15	-46.3632	0.536368	1_200uM	DMSO	USP
1_200uM / DMSO	P54578	USP14	Ubiquitin carboxyl-terminal hydrolase 14	UBP14_HUMAN	-0.202323	0.202323	0.02416	0.0410514	1.38667	58	6	-13.085	0.86915	1_200uM	DMSO	USP
1_200uM / DMSO	Q96JH7	VCPIP1	Deubiquitinating protein VCPIP1	VCIP1_HUMAN	-0.277314	0.277314	0.0331063	0.0511125	1.29147	58	14	-17.4874	0.825126	1_200uM	DMSO	OTU
1_200uM / DMSO	Q6P2Q9	PRPF8	Pre-mRNA-processing-splicing factor 8	PRP8_HUMAN	0.0323542	0.0323542	0.0342386	0.0522734	1.28172	58	77	2.26796	1.02268	1_200uM	DMSO	JAMM
1_200uM / DMSO	O75317	USP12	Ubiquitin carboxyl-terminal hydrolase 12	UBP12_HUMAN	0.0983812	0.0983812	0.054302	0.0716818	1.14459	58	2	7.05715	1.07057	1_200uM	DMSO	USP
1_200uM / DMSO	Q53GS9	USP39	U4/U6.U5 tri-snRNP-associated protein 2	SNUT2_HUMAN	-0.1617	0.1617	0.0548425	0.0721641	1.14168	58	12	-10.6029	0.893971	1_200uM	DMSO	USP
1_200uM / DMSO	Q9UGI0	ZRANB1	Ubiquitin thioesterase ZRANB1	ZRAN1_HUMAN	-0.0472252	0.0472252	0.0570894	0.0741736	1.12975	58	4	-3.2204	0.967796	1_200uM	DMSO	OTU
1_200uM / DMSO	O00303	EIF3F	Eukaryotic translation initiation factor 3 subunit F	EIF3F_HUMAN	-0.0452504	0.0452504	0.0913385	0.101847	0.992054	58	8	-3.08784	0.969122	1_200uM	DMSO	JAMM
1_200uM / DMSO	P51665	PSMD7	26S proteasome non-ATPase regulatory subunit 7	PSMD7_HUMAN	-0.457584	0.457584	0.102923	0.110477	0.956728	58	11	-27.1795	0.728205	1_200uM	DMSO	JAMM
1_200uM / DMSO	Q9NP73	ALG13	Putative bifunctional UDP-N-acetylglucosamine transferase and deubiquitinase ALG13	ALG13_HUMAN	0.0711953	0.0711953	0.116114	0.119639	0.922127	58	4	5.05867	1.05059	1_200uM	DMSO	OTU
1_200uM / DMSO	Q9NUU6	OTULINL	Inactive ubiquitin thioesterase OTULINL	OTULL_HUMAN	0.096014	0.096014	0.21876	0.181738	0.740553	58	4	6.88164	1.06882	1_200uM	DMSO	OTU
1_200uM / DMSO	Q86UV5	USP48	Ubiquitin carboxyl-terminal hydrolase 48	UBP48_HUMAN	-0.273134	0.273134	0.254735	0.200718	0.697413	58	10	-17.248	0.82752	1_200uM	DMSO	USP
1_200uM / DMSO	Q13107	USP4	Ubiquitin carboxyl-terminal hydrolase 4	UBP4_HUMAN	-0.49752	0.49752	0.266661	0.206715	0.684627	58	9	-29.1677	0.708323	1_200uM	DMSO	USP
1_200uM / DMSO	Q4G0A6	MINDY4	Probable ubiquitin carboxyl-terminal hydrolase MINDY-4	MINY4_HUMAN	0.167388	0.167388	0.30215	0.223994	0.649764	58	2	12.3023	1.12302	1_200uM	DMSO	MINDY
1_200uM / DMSO	Q8TE49	OTUD7A	OTU domain-containing protein 7A	OTU7A_HUMAN	-0.65157	0.65157	0.314358	0.229872	0.638514	58	2	-36.3413	0.636587	1_200uM	DMSO	OTU
1_200uM / DMSO	P51784	USP11	Ubiquitin carboxyl-terminal hydrolase 11	UBP11_HUMAN	-0.0790819	0.0790819	0.328459	0.236521	0.62613	58	18	-5.33401	0.94666	1_200uM	DMSO	USP
1_200uM / DMSO	Q9Y5T5	USP16	Ubiquitin carboxyl-terminal hydrolase 16	UBP16_HUMAN	-0.212728	0.212728	0.354558	0.248352	0.604932	58	6	-13.7096	0.862904	1_200uM	DMSO	USP
1_200uM / DMSO	P09936	UCHL1	Ubiquitin carboxyl-terminal hydrolase isozyme L1	UCHL1_HUMAN	0.0223515	0.0223515	0.399872	0.268356	0.571289	58	12	1.56135	1.01561	1_200uM	DMSO	UCH
1_200uM / DMSO	Q9P275	USP36	Ubiquitin carboxyl-terminal hydrolase 36	UBP36_HUMAN	0.0179602	0.0179602	0.485438	0.303935	0.517219	58	9	1.25269	1.01253	1_200uM	DMSO	USP
1_200uM / DMSO	O15372	EIF3H	Eukaryotic translation initiation factor 3 subunit H	EIF3H_HUMAN	0.0429692	0.0429692	0.548186	0.328519	0.483439	58	8	3.02319	1.03023	1_200uM	DMSO	JAMM
1_200uM / DMSO	P40818	USP8	Ubiquitin carboxyl-terminal hydrolase 8	UBP8_HUMAN	-0.0765854	0.0765854	0.582533	0.341314	0.466846	58	43	-5.17006	0.948299	1_200uM	DMSO	USP
1_200uM / DMSO	Q9P2H5	USP35	Ubiquitin carboxyl-terminal hydrolase 35	UBP35_HUMAN	-0.143456	0.143456	0.655245	0.367389	0.434874	58	10	-9.46523	0.905348	1_200uM	DMSO	USP
1_200uM / DMSO	Q96FW1	OTUB1	Ubiquitin thioesterase OTUB1	OTUB1_HUMAN	0.0222256	0.0222256	0.700496	0.382693	0.41715	58	7	1.55249	1.01552	1_200uM	DMSO	OTU
1_200uM / DMSO	Q70CQ2	USP34	Ubiquitin carboxyl-terminal hydrolase 34	UBP34_HUMAN	-0.023992	0.023992	0.772523	0.40612	0.391346	58	10	-1.64925	0.983508	1_200uM	DMSO	USP
1_200uM / DMSO	Q5T2D3	OTUD3	OTU domain-containing protein 3	OTUD3_HUMAN	0.0147061	0.0147061	0.8641	0.434548	0.361962	58	12	1.02456	1.01025	1_200uM	DMSO	OTU
1_50uM / DMSO	Q92560	BAP1	Ubiquitin carboxyl-terminal hydrolase BAP1	BAP1_HUMAN	-1.22038	1.22038	1.23747e-37	1.81353e-34	33.7415	58	19	-57.083	0.42917	1_50uM	DMSO	UCH	y
1_50uM / DMSO	Q70EL1	USP54	Inactive ubiquitin carboxyl-terminal hydrolase 54	UBP54_HUMAN	-2.86423	2.86423	2.20335e-24	5.3136e-22	21.2746	58	3	-86.2665	0.137335	1_50uM	DMSO	USP	y
1_50uM / DMSO	P15374	UCHL3	Ubiquitin carboxyl-terminal hydrolase isozyme L3	UCHL3_HUMAN	-0.285152	0.285152	6.44137e-20	7.00583e-18	17.1545	58	14	-17.9345	0.820655	1_50uM	DMSO	UCH
1_50uM / DMSO	Q13107	USP4	Ubiquitin carboxyl-terminal hydrolase 4	UBP4_HUMAN	-1.18154	1.18154	2.02665e-18	1.77931e-16	15.7497	58	9	-55.9118	0.440882	1_50uM	DMSO	USP	y
1_50uM / DMSO	Q9UHP3	USP25	Ubiquitin carboxyl-terminal hydrolase 25	UBP25_HUMAN	-1.87633	1.87633	9.45098e-12	2.78009e-10	9.55594	58	15	-72.7623	0.272377	1_50uM	DMSO	USP	y
1_50uM / DMSO	Q5T2D3	OTUD3	OTU domain-containing protein 3	OTUD3_HUMAN	-0.199486	0.199486	3.39761e-08	5.14412e-07	6.28869	58	12	-12.9139	0.870861	1_50uM	DMSO	OTU
1_50uM / DMSO	O75604	USP2	Ubiquitin carboxyl-terminal hydrolase 2	UBP2_HUMAN	-0.306823	0.306823	0.000103548	0.000610415	3.21437	58	1	-19.158	0.80842	1_50uM	DMSO	USP
1_50uM / DMSO	Q6GQQ9	OTUD7B	OTU domain-containing protein 7B	OTU7B_HUMAN	-0.372045	0.372045	0.000119238	0.000687695	3.1626	58	33	-22.7313	0.772687	1_50uM	DMSO	OTU
1_50uM / DMSO	Q9UGI0	ZRANB1	Ubiquitin thioesterase ZRANB1	ZRAN1_HUMAN	-0.35374	0.35374	0.00026408	0.00132719	2.87707	58	4	-21.7447	0.782553	1_50uM	DMSO	OTU
1_50uM / DMSO	Q14694	USP10	Ubiquitin carboxyl-terminal hydrolase 10	UBP10_HUMAN	-0.176754	0.176754	0.000327649	0.00158239	2.80069	58	11	-11.5309	0.884691	1_50uM	DMSO	USP
1_50uM / DMSO	Q93009	USP7	Ubiquitin carboxyl-terminal hydrolase 7	UBP7_HUMAN	-0.40027	0.40027	0.000470347	0.00211845	2.67398	58	60	-24.2283	0.757717	1_50uM	DMSO	USP
1_50uM / DMSO	Q9Y4E8	USP15	Ubiquitin carboxyl-terminal hydrolase 15	UBP15_HUMAN	-0.185126	0.185126	0.000476699	0.00214179	2.66922	58	37	-12.0428	0.879572	1_50uM	DMSO	USP
1_50uM / DMSO	Q92995	USP13	Ubiquitin carboxyl-terminal hydrolase 13	UBP13_HUMAN	0.435029	0.435029	0.00155792	0.00547215	2.26184	58	1	35.1938	1.35194	1_50uM	DMSO	USP
1_50uM / DMSO	P40818	USP8	Ubiquitin carboxyl-terminal hydrolase 8	UBP8_HUMAN	-0.107537	0.107537	0.00277132	0.008525	2.06931	58	43	-7.18285	0.928171	1_50uM	DMSO	USP
1_50uM / DMSO	O00303	EIF3F	Eukaryotic translation initiation factor 3 subunit F	EIF3F_HUMAN	-0.14043	0.14043	0.00309131	0.00926185	2.0333	58	8	-9.27514	0.907249	1_50uM	DMSO	JAMM
1_50uM / DMSO	Q92905	COPS5	COP9 signalosome complex subunit 5	CSN5_HUMAN	-0.235792	0.235792	0.00541935	0.0140403	1.85262	58	6	-15.0781	0.849219	1_50uM	DMSO	JAMM
1_50uM / DMSO	O94966	USP19	Ubiquitin carboxyl-terminal hydrolase 19	UBP19_HUMAN	-0.208986	0.208986	0.00582605	0.014808	1.8295	58	24	-13.4855	0.865145	1_50uM	DMSO	USP
1_50uM / DMSO	P62068	USP46	Ubiquitin carboxyl-terminal hydrolase 46	UBP46_HUMAN	-0.277319	0.277319	0.00641728	0.0158941	1.79876	58	10	-17.4877	0.825123	1_50uM	DMSO	USP
1_50uM / DMSO	Q9Y5K5	UCHL5	Ubiquitin carboxyl-terminal hydrolase isozyme L5	UCHL5_HUMAN	-0.115205	0.115205	0.00913317	0.0205636	1.6869	58	20	-7.67486	0.923251	1_50uM	DMSO	UCH
1_50uM / DMSO	Q9P2H5	USP35	Ubiquitin carboxyl-terminal hydrolase 35	UBP35_HUMAN	-0.267476	0.267476	0.00938161	0.0209468	1.67888	58	10	-16.9228	0.830772	1_50uM	DMSO	USP
1_50uM / DMSO	Q93008	USP9X	Probable ubiquitin carboxyl-terminal hydrolase FAF-X	USP9X_HUMAN	-0.0295464	0.0295464	0.00984808	0.0217029	1.66348	58	90	-2.02717	0.979728	1_50uM	DMSO	USP
1_50uM / DMSO	P45974	USP5	Ubiquitin carboxyl-terminal hydrolase 5	UBP5_HUMAN	0.27395	0.27395	0.0152234	0.029604	1.52865	58	38	20.9114	1.20911	1_50uM	DMSO	USP
1_50uM / DMSO	Q8N6M0	OTUD6B	Deubiquitinase OTUD6B	OTU6B_HUMAN	-0.149346	0.149346	0.0319262	0.0498421	1.3024	58	11	-9.83408	0.901659	1_50uM	DMSO	OTU
1_50uM / DMSO	Q96FW1	OTUB1	Ubiquitin thioesterase OTUB1	OTUB1_HUMAN	-0.0418054	0.0418054	0.0322319	0.0501698	1.29956	58	7	-2.85615	0.971439	1_50uM	DMSO	OTU
1_50uM / DMSO	P09936	UCHL1	Ubiquitin carboxyl-terminal hydrolase isozyme L1	UCHL1_HUMAN	-0.0520819	0.0520819	0.032971	0.0509789	1.29261	58	12	-3.54566	0.964543	1_50uM	DMSO	UCH
1_50uM / DMSO	Q96G74	OTUD5	OTU domain-containing protein 5	OTUD5_HUMAN	-0.282954	0.282954	0.0410911	0.0592722	1.22715	58	1	-17.8094	0.821906	1_50uM	DMSO	OTU
1_50uM / DMSO	O15372	EIF3H	Eukaryotic translation initiation factor 3 subunit H	EIF3H_HUMAN	-0.182886	0.182886	0.049536	0.0673181	1.17187	58	8	-11.9061	0.880939	1_50uM	DMSO	JAMM
1_50uM / DMSO	O75317	USP12	Ubiquitin carboxyl-terminal hydrolase 12	UBP12_HUMAN	-0.380141	0.380141	0.0540653	0.0714723	1.14586	58	2	-23.1638	0.768362	1_50uM	DMSO	USP
1_50uM / DMSO	Q53GS9	USP39	U4/U6.U5 tri-snRNP-associated protein 2	SNUT2_HUMAN	-0.0648416	0.0648416	0.0633626	0.0795346	1.09944	58	12	-4.39497	0.95605	1_50uM	DMSO	USP
1_50uM / DMSO	Q6P2Q9	PRPF8	Pre-mRNA-processing-splicing factor 8	PRP8_HUMAN	0.057932	0.057932	0.0678418	0.0833088	1.07931	58	77	4.09725	1.04097	1_50uM	DMSO	JAMM
1_50uM / DMSO	Q9UK80	USP21	Ubiquitin carboxyl-terminal hydrolase 21	UBP21_HUMAN	-0.498452	0.498452	0.0771604	0.0909073	1.0414	58	1	-29.2134	0.707866	1_50uM	DMSO	USP
1_50uM / DMSO	P51665	PSMD7	26S proteasome non-ATPase regulatory subunit 7	PSMD7_HUMAN	0.132142	0.132142	0.0871452	0.0986763	1.00579	58	11	9.59193	1.09592	1_50uM	DMSO	JAMM
1_50uM / DMSO	Q96RU2	USP28	Ubiquitin carboxyl-terminal hydrolase 28	UBP28_HUMAN	-0.0725665	0.0725665	0.125381	0.125969	0.899735	58	29	-4.90552	0.950945	1_50uM	DMSO	USP
1_50uM / DMSO	O00487	PSMD14	26S proteasome non-ATPase regulatory subunit 14	PSDE_HUMAN	-0.185941	0.185941	0.142548	0.137145	0.862819	58	5	-12.0924	0.879076	1_50uM	DMSO	JAMM
1_50uM / DMSO	Q9P275	USP36	Ubiquitin carboxyl-terminal hydrolase 36	UBP36_HUMAN	-0.0258583	0.0258583	0.170425	0.154367	0.811445	58	9	-1.77639	0.982236	1_50uM	DMSO	USP
1_50uM / DMSO	Q70EL2	USP45	Ubiquitin carboxyl-terminal hydrolase 45	UBP45_HUMAN	-0.170266	0.170266	0.176379	0.157865	0.801714	58	2	-11.1321	0.888679	1_50uM	DMSO	USP
1_50uM / DMSO	Q504Q3	PAN2	PAN2-PAN3 deadenylation complex catalytic subunit PAN2	PAN2_HUMAN	0.393953	0.393953	0.191667	0.166754	0.777925	58	1	31.3989	1.31399	1_50uM	DMSO	USP
1_50uM / DMSO	P54252	ATXN3	Ataxin-3	ATX3_HUMAN	-0.217026	0.217026	0.197532	0.170033	0.769467	58	4	-13.9663	0.860337	1_50uM	DMSO	MJD
1_50uM / DMSO	Q96JH7	VCPIP1	Deubiquitinating protein VCPIP1	VCIP1_HUMAN	-0.139224	0.139224	0.203457	0.173278	0.761258	58	14	-9.19926	0.908007	1_50uM	DMSO	OTU
1_50uM / DMSO	P54578	USP14	Ubiquitin carboxyl-terminal hydrolase 14	UBP14_HUMAN	-0.093059	0.093059	0.213348	0.178803	0.747625	58	6	-6.24672	0.937533	1_50uM	DMSO	USP
1_50uM / DMSO	Q01804	OTUD4	OTU domain-containing protein 4	OTUD4_HUMAN	-0.112601	0.112601	0.236874	0.191524	0.717778	58	27	-7.50809	0.924919	1_50uM	DMSO	OTU
1_50uM / DMSO	Q9NUU6	OTULINL	Inactive ubiquitin thioesterase OTULINL	OTULL_HUMAN	-0.133198	0.133198	0.309752	0.22763	0.642771	58	4	-8.8192	0.911808	1_50uM	DMSO	OTU
1_50uM / DMSO	Q9NP73	ALG13	Putative bifunctional UDP-N-acetylglucosamine transferase and deubiquitinase ALG13	ALG13_HUMAN	0.312214	0.312214	0.313445	0.229426	0.639358	58	4	24.1611	1.24161	1_50uM	DMSO	OTU
1_50uM / DMSO	Q96K76	USP47	Ubiquitin carboxyl-terminal hydrolase 47	UBP47_HUMAN	0.262394	0.262394	0.315879	0.230549	0.637237	58	1	19.9467	1.19947	1_50uM	DMSO	USP
1_50uM / DMSO	Q5VVQ6	YOD1	Ubiquitin thioesterase OTU1	OTU1_HUMAN	0.0405354	0.0405354	0.382867	0.260933	0.583471	58	9	2.84955	1.0285	1_50uM	DMSO	OTU
1_50uM / DMSO	Q70CQ2	USP34	Ubiquitin carboxyl-terminal hydrolase 34	UBP34_HUMAN	-0.1056	0.1056	0.460882	0.294063	0.53156	58	10	-7.05816	0.929418	1_50uM	DMSO	USP
1_50uM / DMSO	Q9Y5T5	USP16	Ubiquitin carboxyl-terminal hydrolase 16	UBP16_HUMAN	0.0262908	0.0262908	0.516364	0.316244	0.499978	58	6	1.83904	1.01839	1_50uM	DMSO	USP
1_50uM / DMSO	Q9UPT9	USP22	Ubiquitin carboxyl-terminal hydrolase 22	UBP22_HUMAN	0.0954439	0.0954439	0.5457	0.327551	0.484721	58	4	6.83941	1.06839	1_50uM	DMSO	USP
1_50uM / DMSO	Q8NB14	USP38	Ubiquitin carboxyl-terminal hydrolase 38	UBP38_HUMAN	0.0582263	0.0582263	0.562874	0.334	0.476253	58	16	4.11849	1.04118	1_50uM	DMSO	USP
1_50uM / DMSO	Q9H9J4	USP42	Ubiquitin carboxyl-terminal hydrolase 42	UBP42_HUMAN	0.0562835	0.0562835	0.600088	0.347884	0.458566	58	12	3.97837	1.03978	1_50uM	DMSO	USP
1_50uM / DMSO	Q8TE49	OTUD7A	OTU domain-containing protein 7A	OTU7A_HUMAN	-0.0969844	0.0969844	0.673769	0.373805	0.427355	58	2	-6.50147	0.934985	1_50uM	DMSO	OTU
1_50uM / DMSO	Q4G0A6	MINDY4	Probable ubiquitin carboxyl-terminal hydrolase MINDY-4	MINY4_HUMAN	0.224557	0.224557	0.818675	0.420665	0.376064	58	2	16.8418	1.16842	1_50uM	DMSO	MINDY
1_50uM / DMSO	P51784	USP11	Ubiquitin carboxyl-terminal hydrolase 11	UBP11_HUMAN	0.0601134	0.0601134	0.921506	0.451334	0.345502	58	18	4.25477	1.04255	1_50uM	DMSO	USP
1_50uM / DMSO	Q9UPU5	USP24	Ubiquitin carboxyl-terminal hydrolase 24	UBP24_HUMAN	0.0304321	0.0304321	0.977743	0.467039	0.330647	58	42	2.1318	1.02132	1_50uM	DMSO	USP
1_50uM / DMSO	Q86UV5	USP48	Ubiquitin carboxyl-terminal hydrolase 48	UBP48_HUMAN	-0.143941	0.143941	0.990707	0.470513	0.327429	58	10	-9.49563	0.905044	1_50uM	DMSO	USP
11_200uM / DMSO	Q93009	USP7	Ubiquitin carboxyl-terminal hydrolase 7	UBP7_HUMAN	-1.61613	1.61613	9.02092e-61	1.03118e-56	55.9867	58	60	-67.3792	0.326208	11_200uM	DMSO	USP	y
11_200uM / DMSO	O94966	USP19	Ubiquitin carboxyl-terminal hydrolase 19	UBP19_HUMAN	-1.76477	1.76477	1.93157e-58	1.83998e-54	53.7352	58	24	-70.5726	0.294274	11_200uM	DMSO	USP	y
11_200uM / DMSO	Q92560	BAP1	Ubiquitin carboxyl-terminal hydrolase BAP1	BAP1_HUMAN	-3.07614	3.07614	2.4285e-57	1.98287e-53	52.7027	58	19	-88.1426	0.118574	11_200uM	DMSO	UCH	y
11_200uM / DMSO	Q9Y5K5	UCHL5	Ubiquitin carboxyl-terminal hydrolase isozyme L5	UCHL5_HUMAN	-1.32592	1.32592	6.94572e-51	4.17876e-47	46.379	58	20	-60.1106	0.398894	11_200uM	DMSO	UCH	y
11_200uM / DMSO	Q8N6M0	OTUD6B	Deubiquitinase OTUD6B	OTU6B_HUMAN	-0.816606	0.816606	3.47293e-36	3.81722e-33	32.4183	58	11	-43.2224	0.567776	11_200uM	DMSO	OTU
11_200uM / DMSO	O75604	USP2	Ubiquitin carboxyl-terminal hydrolase 2	UBP2_HUMAN	-1.72126	1.72126	3.40258e-31	2.01528e-28	27.6957	58	1	-69.6716	0.303284	11_200uM	DMSO	USP
11_200uM / DMSO	P62068	USP46	Ubiquitin carboxyl-terminal hydrolase 46	UBP46_HUMAN	-0.889648	0.889648	3.7675e-25	1.03276e-22	21.986	58	10	-46.0254	0.539746	11_200uM	DMSO	USP
11_200uM / DMSO	Q92995	USP13	Ubiquitin carboxyl-terminal hydrolase 13	UBP13_HUMAN	-0.948982	0.948982	8.99633e-22	1.35134e-19	18.8692	58	1	-48.2002	0.517998	11_200uM	DMSO	USP
11_200uM / DMSO	Q13107	USP4	Ubiquitin carboxyl-terminal hydrolase 4	UBP4_HUMAN	-1.72449	1.72449	5.96827e-21	7.70885e-19	18.113	58	9	-69.7395	0.302605	11_200uM	DMSO	USP	y
11_200uM / DMSO	Q6GQQ9	OTUD7B	OTU domain-containing protein 7B	OTU7B_HUMAN	-2.19619	2.19619	1.46297e-20	1.79434e-18	17.7461	58	33	-78.1786	0.218214	11_200uM	DMSO	OTU	y
11_200uM / DMSO	Q96RU2	USP28	Ubiquitin carboxyl-terminal hydrolase 28	UBP28_HUMAN	-0.910886	0.910886	1.73131e-19	1.76742e-17	16.7527	58	29	-46.8142	0.531858	11_200uM	DMSO	USP
11_200uM / DMSO	Q9Y4E8	USP15	Ubiquitin carboxyl-terminal hydrolase 15	UBP15_HUMAN	-0.533226	0.533226	2.19856e-19	2.22404e-17	16.6529	58	37	-30.8992	0.691008	11_200uM	DMSO	USP
11_200uM / DMSO	Q8NB14	USP38	Ubiquitin carboxyl-terminal hydrolase 38	UBP38_HUMAN	-0.383226	0.383226	4.5195e-16	2.68097e-14	13.5717	58	16	-23.3279	0.766721	11_200uM	DMSO	USP
11_200uM / DMSO	P09936	UCHL1	Ubiquitin carboxyl-terminal hydrolase isozyme L1	UCHL1_HUMAN	-0.267557	0.267557	7.00021e-16	4.02107e-14	13.3957	58	12	-16.9275	0.830725	11_200uM	DMSO	UCH
11_200uM / DMSO	P40818	USP8	Ubiquitin carboxyl-terminal hydrolase 8	UBP8_HUMAN	-0.320766	0.320766	2.11862e-15	1.13621e-13	12.9445	58	43	-19.9355	0.800645	11_200uM	DMSO	USP
11_200uM / DMSO	Q9UPU5	USP24	Ubiquitin carboxyl-terminal hydrolase 24	UBP24_HUMAN	-2.02029	2.02029	1.46583e-13	5.76598e-12	11.2391	58	42	-75.3492	0.246508	11_200uM	DMSO	USP	y
11_200uM / DMSO	Q01804	OTUD4	OTU domain-containing protein 4	OTUD4_HUMAN	-0.510105	0.510105	1.94697e-12	6.41932e-11	10.1925	58	27	-29.7828	0.702172	11_200uM	DMSO	OTU
11_200uM / DMSO	Q9H9J4	USP42	Ubiquitin carboxyl-terminal hydrolase 42	UBP42_HUMAN	0.17067	0.17067	4.8205e-11	1.25348e-09	8.90188	58	12	12.5581	1.12558	11_200uM	DMSO	USP
11_200uM / DMSO	P15374	UCHL3	Ubiquitin carboxyl-terminal hydrolase isozyme L3	UCHL3_HUMAN	-0.262206	0.262206	4.97617e-10	1.07508e-08	7.96856	58	14	-16.6188	0.833812	11_200uM	DMSO	UCH
11_200uM / DMSO	O75317	USP12	Ubiquitin carboxyl-terminal hydrolase 12	UBP12_HUMAN	-0.601921	0.601921	7.88523e-09	1.35137e-07	6.86923	58	2	-34.1124	0.658876	11_200uM	DMSO	USP
11_200uM / DMSO	Q5T2D3	OTUD3	OTU domain-containing protein 3	OTUD3_HUMAN	-0.331921	0.331921	1.71306e-07	2.22649e-06	5.65238	58	12	-20.5522	0.794478	11_200uM	DMSO	OTU
11_200uM / DMSO	Q9P275	USP36	Ubiquitin carboxyl-terminal hydrolase 36	UBP36_HUMAN	-0.146337	0.146337	4.25686e-06	3.94169e-05	4.40432	58	9	-9.64586	0.903541	11_200uM	DMSO	USP
11_200uM / DMSO	Q93008	USP9X	Probable ubiquitin carboxyl-terminal hydrolase FAF-X	USP9X_HUMAN	-1.58788	1.58788	4.49063e-06	4.12839e-05	4.38422	58	90	-66.734	0.33266	11_200uM	DMSO	USP	y
11_200uM / DMSO	Q9NP73	ALG13	Putative bifunctional UDP-N-acetylglucosamine transferase and deubiquitinase ALG13	ALG13_HUMAN	-0.522267	0.522267	8.27895e-06	7.03357e-05	4.15282	58	4	-30.3723	0.696277	11_200uM	DMSO	OTU
11_200uM / DMSO	Q96JH7	VCPIP1	Deubiquitinating protein VCPIP1	VCIP1_HUMAN	-1.20052	1.20052	1.07558e-05	8.82402e-05	4.05433	58	14	-56.4883	0.435117	11_200uM	DMSO	OTU	y
11_200uM / DMSO	P51784	USP11	Ubiquitin carboxyl-terminal hydrolase 11	UBP11_HUMAN	-0.417038	0.417038	3.27145e-05	0.000230384	3.63755	58	18	-25.1039	0.748961	11_200uM	DMSO	USP
11_200uM / DMSO	Q70EL2	USP45	Ubiquitin carboxyl-terminal hydrolase 45	UBP45_HUMAN	-0.771623	0.771623	4.11632e-05	0.000280298	3.55238	58	2	-41.4242	0.585758	11_200uM	DMSO	USP
11_200uM / DMSO	P54252	ATXN3	Ataxin-3	ATX3_HUMAN	-1.0986	1.0986	0.000307324	0.00150084	2.82366	58	4	-53.3029	0.466971	11_200uM	DMSO	MJD	y
11_200uM / DMSO	Q86UV5	USP48	Ubiquitin carboxyl-terminal hydrolase 48	UBP48_HUMAN	-0.552314	0.552314	0.000555068	0.00242064	2.61607	58	10	-31.8074	0.681926	11_200uM	DMSO	USP
11_200uM / DMSO	P54578	USP14	Ubiquitin carboxyl-terminal hydrolase 14	UBP14_HUMAN	-0.620298	0.620298	0.000830321	0.00333805	2.47651	58	6	-34.9463	0.650537	11_200uM	DMSO	USP
11_200uM / DMSO	Q96G74	OTUD5	OTU domain-containing protein 5	OTUD5_HUMAN	-0.434475	0.434475	0.0020788	0.00684529	2.16461	58	1	-26.0037	0.739963	11_200uM	DMSO	OTU
11_200uM / DMSO	Q9UK80	USP21	Ubiquitin carboxyl-terminal hydrolase 21	UBP21_HUMAN	-1.4123	1.4123	0.00270822	0.00837872	2.07682	58	1	-62.4288	0.375712	11_200uM	DMSO	USP
11_200uM / DMSO	Q14694	USP10	Ubiquitin carboxyl-terminal hydrolase 10	UBP10_HUMAN	-0.0981556	0.0981556	0.00297208	0.00898992	2.04624	58	11	-6.57734	0.934227	11_200uM	DMSO	USP
11_200uM / DMSO	Q9UGI0	ZRANB1	Ubiquitin thioesterase ZRANB1	ZRAN1_HUMAN	-0.664472	0.664472	0.00364351	0.0104819	1.97956	58	4	-36.9081	0.630919	11_200uM	DMSO	OTU
11_200uM / DMSO	Q9P2H5	USP35	Ubiquitin carboxyl-terminal hydrolase 35	UBP35_HUMAN	-0.326817	0.326817	0.00400063	0.0112287	1.94967	58	10	-20.2707	0.797293	11_200uM	DMSO	USP
11_200uM / DMSO	Q9UPT9	USP22	Ubiquitin carboxyl-terminal hydrolase 22	UBP22_HUMAN	-0.428939	0.428939	0.00509952	0.0134311	1.87189	58	4	-25.7192	0.742808	11_200uM	DMSO	USP
11_200uM / DMSO	Q5VVQ6	YOD1	Ubiquitin thioesterase OTU1	OTU1_HUMAN	-0.131636	0.131636	0.0188221	0.034469	1.46257	58	9	-8.72042	0.912796	11_200uM	DMSO	OTU
11_200uM / DMSO	Q4G0A6	MINDY4	Probable ubiquitin carboxyl-terminal hydrolase MINDY-4	MINY4_HUMAN	0.584809	0.584809	0.0390369	0.0572472	1.24225	58	2	49.984	1.49984	11_200uM	DMSO	MINDY
11_200uM / DMSO	Q6P2Q9	PRPF8	Pre-mRNA-processing-splicing factor 8	PRP8_HUMAN	0.0125541	0.0125541	0.0416759	0.0598636	1.22284	58	77	0.873982	1.00874	11_200uM	DMSO	JAMM
11_200uM / DMSO	Q70EL1	USP54	Inactive ubiquitin carboxyl-terminal hydrolase 54	UBP54_HUMAN	-0.985306	0.985306	0.0503854	0.0680983	1.16686	58	3	-49.4882	0.505118	11_200uM	DMSO	USP
11_200uM / DMSO	Q96K76	USP47	Ubiquitin carboxyl-terminal hydrolase 47	UBP47_HUMAN	-0.485132	0.485132	0.0591211	0.0759588	1.11942	58	1	-28.5568	0.714432	11_200uM	DMSO	USP
11_200uM / DMSO	Q70CQ2	USP34	Ubiquitin carboxyl-terminal hydrolase 34	UBP34_HUMAN	-0.581854	0.581854	0.0636613	0.0797914	1.09804	58	10	-33.1896	0.668104	11_200uM	DMSO	USP
11_200uM / DMSO	P51665	PSMD7	26S proteasome non-ATPase regulatory subunit 7	PSMD7_HUMAN	-0.69382	0.69382	0.0752695	0.0893816	1.04875	58	11	-38.1785	0.618215	11_200uM	DMSO	JAMM
11_200uM / DMSO	Q9Y5T5	USP16	Ubiquitin carboxyl-terminal hydrolase 16	UBP16_HUMAN	-0.496219	0.496219	0.101186	0.109239	0.961623	58	6	-29.1037	0.708963	11_200uM	DMSO	USP
11_200uM / DMSO	Q9NUU6	OTULINL	Inactive ubiquitin thioesterase OTULINL	OTULL_HUMAN	-0.113987	0.113987	0.107352	0.11356	0.944776	58	4	-7.59692	0.924031	11_200uM	DMSO	OTU
11_200uM / DMSO	Q53GS9	USP39	U4/U6.U5 tri-snRNP-associated protein 2	SNUT2_HUMAN	0.0161926	0.0161926	0.16157	0.148915	0.827062	58	12	1.12871	1.01129	11_200uM	DMSO	USP
11_200uM / DMSO	Q8TE49	OTUD7A	OTU domain-containing protein 7A	OTU7A_HUMAN	-1.04303	1.04303	0.214136	0.179263	0.74651	58	2	-51.4694	0.485306	11_200uM	DMSO	OTU
11_200uM / DMSO	P45974	USP5	Ubiquitin carboxyl-terminal hydrolase 5	UBP5_HUMAN	-0.0872984	0.0872984	0.272036	0.209321	0.679188	58	38	-5.87163	0.941284	11_200uM	DMSO	USP
11_200uM / DMSO	Q9UHP3	USP25	Ubiquitin carboxyl-terminal hydrolase 25	UBP25_HUMAN	-0.670091	0.670091	0.294249	0.220347	0.656892	58	15	-37.1533	0.628467	11_200uM	DMSO	USP
11_200uM / DMSO	Q96FW1	OTUB1	Ubiquitin thioesterase OTUB1	OTUB1_HUMAN	0.0592159	0.0592159	0.509542	0.313559	0.503681	58	7	4.18993	1.0419	11_200uM	DMSO	OTU
11_200uM / DMSO	Q92905	COPS5	COP9 signalosome complex subunit 5	CSN5_HUMAN	-0.103983	0.103983	0.509703	0.313633	0.503579	58	6	-6.95391	0.930461	11_200uM	DMSO	JAMM
11_200uM / DMSO	O00487	PSMD14	26S proteasome non-ATPase regulatory subunit 14	PSDE_HUMAN	-0.201611	0.201611	0.598129	0.347134	0.459503	58	5	-13.0421	0.869579	11_200uM	DMSO	JAMM
11_200uM / DMSO	O15372	EIF3H	Eukaryotic translation initiation factor 3 subunit H	EIF3H_HUMAN	-0.0695475	0.0695475	0.626807	0.357422	0.446819	58	8	-4.70631	0.952937	11_200uM	DMSO	JAMM
11_200uM / DMSO	Q504Q3	PAN2	PAN2-PAN3 deadenylation complex catalytic subunit PAN2	PAN2_HUMAN	0.0845754	0.0845754	0.676447	0.374692	0.426326	58	1	6.03756	1.06038	11_200uM	DMSO	USP
11_200uM / DMSO	O00303	EIF3F	Eukaryotic translation initiation factor 3 subunit F	EIF3F_HUMAN	0.0399486	0.0399486	0.871297	0.43671	0.359806	58	8	2.80772	1.02808	11_200uM	DMSO	JAMM
11_50uM / DMSO	Q92560	BAP1	Ubiquitin carboxyl-terminal hydrolase BAP1	BAP1_HUMAN	-1.4162	1.4162	2.37831e-31	1.44609e-28	27.8398	58	19	-62.5302	0.374698	11_50uM	DMSO	UCH	y
11_50uM / DMSO	P15374	UCHL3	Ubiquitin carboxyl-terminal hydrolase isozyme L3	UCHL3_HUMAN	-0.479312	0.479312	1.09342e-22	1.92586e-20	19.7154	58	14	-28.268	0.71732	11_50uM	DMSO	UCH
11_50uM / DMSO	Q9UGI0	ZRANB1	Ubiquitin thioesterase ZRANB1	ZRAN1_HUMAN	-0.392023	0.392023	2.26854e-20	2.68443e-18	17.5711	58	4	-23.794	0.76206	11_50uM	DMSO	OTU
11_50uM / DMSO	Q96RU2	USP28	Ubiquitin carboxyl-terminal hydrolase 28	UBP28_HUMAN	-0.571876	0.571876	1.43206e-15	7.81751e-14	13.1069	58	29	-32.7258	0.672742	11_50uM	DMSO	USP
11_50uM / DMSO	Q01804	OTUD4	OTU domain-containing protein 4	OTUD4_HUMAN	-0.446613	0.446613	2.02389e-15	1.0882e-13	12.9633	58	27	-26.6237	0.733763	11_50uM	DMSO	OTU
11_50uM / DMSO	Q93008	USP9X	Probable ubiquitin carboxyl-terminal hydrolase FAF-X	USP9X_HUMAN	-0.552904	0.552904	1.95257e-14	8.92436e-13	12.0494	58	90	-31.8353	0.681647	11_50uM	DMSO	USP
11_50uM / DMSO	Q9Y5K5	UCHL5	Ubiquitin carboxyl-terminal hydrolase isozyme L5	UCHL5_HUMAN	-0.734894	0.734894	3.40919e-14	1.49166e-12	11.8263	58	20	-39.9138	0.600862	11_50uM	DMSO	UCH
11_50uM / DMSO	Q8TE49	OTUD7A	OTU domain-containing protein 7A	OTU7A_HUMAN	-0.843932	0.843932	3.57276e-11	9.53543e-10	9.02066	58	2	-44.2877	0.557123	11_50uM	DMSO	OTU
11_50uM / DMSO	O94966	USP19	Ubiquitin carboxyl-terminal hydrolase 19	UBP19_HUMAN	-1.00068	1.00068	3.65695e-11	9.74418e-10	9.01125	58	24	-50.0235	0.499765	11_50uM	DMSO	USP	y
11_50uM / DMSO	Q9UPU5	USP24	Ubiquitin carboxyl-terminal hydrolase 24	UBP24_HUMAN	-0.99266	0.99266	8.35573e-10	1.73599e-08	7.76045	58	42	-49.745	0.50255	11_50uM	DMSO	USP
11_50uM / DMSO	Q5T2D3	OTUD3	OTU domain-containing protein 3	OTUD3_HUMAN	-0.549183	0.549183	1.94323e-09	3.74272e-08	7.42681	58	12	-31.6593	0.683407	11_50uM	DMSO	OTU
11_50uM / DMSO	Q6GQQ9	OTUD7B	OTU domain-containing protein 7B	OTU7B_HUMAN	-0.878335	0.878335	9.846e-09	1.65953e-07	6.78001	58	33	-45.6005	0.543995	11_50uM	DMSO	OTU
11_50uM / DMSO	P62068	USP46	Ubiquitin carboxyl-terminal hydrolase 46	UBP46_HUMAN	-0.514802	0.514802	1.62442e-08	2.6216e-07	6.58143	58	10	-30.0111	0.699889	11_50uM	DMSO	USP
11_50uM / DMSO	P40818	USP8	Ubiquitin carboxyl-terminal hydrolase 8	UBP8_HUMAN	-0.488041	0.488041	6.74124e-08	9.57138e-07	6.01903	58	43	-28.7008	0.712992	11_50uM	DMSO	USP
11_50uM / DMSO	Q93009	USP7	Ubiquitin carboxyl-terminal hydrolase 7	UBP7_HUMAN	-0.769029	0.769029	2.67757e-07	3.33014e-06	5.47754	58	60	-41.3188	0.586812	11_50uM	DMSO	USP
11_50uM / DMSO	Q9P2H5	USP35	Ubiquitin carboxyl-terminal hydrolase 35	UBP35_HUMAN	-0.625628	0.625628	4.46526e-07	5.27243e-06	5.27799	58	10	-35.1862	0.648138	11_50uM	DMSO	USP
11_50uM / DMSO	Q9Y4E8	USP15	Ubiquitin carboxyl-terminal hydrolase 15	UBP15_HUMAN	-0.610514	0.610514	8.73936e-07	9.61775e-06	5.01693	58	37	-34.5037	0.654963	11_50uM	DMSO	USP
11_50uM / DMSO	Q8NB14	USP38	Ubiquitin carboxyl-terminal hydrolase 38	UBP38_HUMAN	-0.191877	0.191877	9.59652e-07	1.04664e-05	4.9802	58	16	-12.4534	0.875466	11_50uM	DMSO	USP
11_50uM / DMSO	Q8N6M0	OTUD6B	Deubiquitinase OTUD6B	OTU6B_HUMAN	-0.589933	0.589933	4.21033e-06	3.90398e-05	4.40849	58	11	-33.5626	0.664374	11_50uM	DMSO	OTU
11_50uM / DMSO	Q96JH7	VCPIP1	Deubiquitinating protein VCPIP1	VCIP1_HUMAN	-0.755363	0.755363	8.67031e-06	7.32144e-05	4.1354	58	14	-40.7603	0.592397	11_50uM	DMSO	OTU
11_50uM / DMSO	P51784	USP11	Ubiquitin carboxyl-terminal hydrolase 11	UBP11_HUMAN	-0.393797	0.393797	1.0609e-05	8.7283e-05	4.05907	58	18	-23.8876	0.761124	11_50uM	DMSO	USP
11_50uM / DMSO	O15372	EIF3H	Eukaryotic translation initiation factor 3 subunit H	EIF3H_HUMAN	-0.0625845	0.0625845	1.96799e-05	0.000148685	3.82773	58	8	-4.24528	0.957547	11_50uM	DMSO	JAMM
11_50uM / DMSO	Q96FW1	OTUB1	Ubiquitin thioesterase OTUB1	OTUB1_HUMAN	-0.366318	0.366318	3.89584e-05	0.000267451	3.57276	58	7	-22.424	0.77576	11_50uM	DMSO	OTU
11_50uM / DMSO	Q14694	USP10	Ubiquitin carboxyl-terminal hydrolase 10	UBP10_HUMAN	-0.287312	0.287312	4.3269e-05	0.000292166	3.53437	58	11	-18.0573	0.819427	11_50uM	DMSO	USP
11_50uM / DMSO	P09936	UCHL1	Ubiquitin carboxyl-terminal hydrolase isozyme L1	UCHL1_HUMAN	-0.436527	0.436527	6.6284e-05	0.000418777	3.37802	58	12	-26.1089	0.738911	11_50uM	DMSO	UCH
11_50uM / DMSO	O75604	USP2	Ubiquitin carboxyl-terminal hydrolase 2	UBP2_HUMAN	-0.790785	0.790785	7.16894e-05	0.000447588	3.34912	58	1	-42.197	0.57803	11_50uM	DMSO	USP
11_50uM / DMSO	Q92905	COPS5	COP9 signalosome complex subunit 5	CSN5_HUMAN	-0.374573	0.374573	0.000107503	0.000629961	3.20069	58	6	-22.8666	0.771334	11_50uM	DMSO	JAMM
11_50uM / DMSO	Q70EL2	USP45	Ubiquitin carboxyl-terminal hydrolase 45	UBP45_HUMAN	-0.958694	0.958694	0.000543086	0.00237801	2.62379	58	2	-48.5478	0.514522	11_50uM	DMSO	USP
11_50uM / DMSO	P45974	USP5	Ubiquitin carboxyl-terminal hydrolase 5	UBP5_HUMAN	-0.112913	0.112913	0.000552305	0.00241015	2.61796	58	38	-7.52812	0.924719	11_50uM	DMSO	USP
11_50uM / DMSO	Q9UK80	USP21	Ubiquitin carboxyl-terminal hydrolase 21	UBP21_HUMAN	-1.25581	1.25581	0.00066114	0.00277839	2.55621	58	1	-58.1242	0.418758	11_50uM	DMSO	USP
11_50uM / DMSO	O00303	EIF3F	Eukaryotic translation initiation factor 3 subunit F	EIF3F_HUMAN	-0.200746	0.200746	0.000697716	0.00290391	2.53702	58	8	-12.9899	0.870101	11_50uM	DMSO	JAMM
11_50uM / DMSO	Q9P275	USP36	Ubiquitin carboxyl-terminal hydrolase 36	UBP36_HUMAN	-0.20747	0.20747	0.000895859	0.00354689	2.45015	58	9	-13.3945	0.866055	11_50uM	DMSO	USP
11_50uM / DMSO	Q86UV5	USP48	Ubiquitin carboxyl-terminal hydrolase 48	UBP48_HUMAN	-0.235452	0.235452	0.00120762	0.00448425	2.34831	58	10	-15.0581	0.849419	11_50uM	DMSO	USP
11_50uM / DMSO	P54578	USP14	Ubiquitin carboxyl-terminal hydrolase 14	UBP14_HUMAN	-0.544207	0.544207	0.0015504	0.00545147	2.26349	58	6	-31.4232	0.685768	11_50uM	DMSO	USP
11_50uM / DMSO	Q70EL1	USP54	Inactive ubiquitin carboxyl-terminal hydrolase 54	UBP54_HUMAN	-1.28587	1.28587	0.0016392	0.00569336	2.24463	58	3	-58.9877	0.410123	11_50uM	DMSO	USP	y
11_50uM / DMSO	Q9Y5T5	USP16	Ubiquitin carboxyl-terminal hydrolase 16	UBP16_HUMAN	-0.495163	0.495163	0.00175952	0.00601808	2.22054	58	6	-29.0518	0.709482	11_50uM	DMSO	USP
11_50uM / DMSO	O00487	PSMD14	26S proteasome non-ATPase regulatory subunit 14	PSDE_HUMAN	-0.154181	0.154181	0.00179007	0.00610361	2.21441	58	5	-10.1358	0.898642	11_50uM	DMSO	JAMM
11_50uM / DMSO	Q53GS9	USP39	U4/U6.U5 tri-snRNP-associated protein 2	SNUT2_HUMAN	-0.137322	0.137322	0.00215573	0.0070406	2.15239	58	12	-9.0795	0.909205	11_50uM	DMSO	USP
11_50uM / DMSO	Q5VVQ6	YOD1	Ubiquitin thioesterase OTU1	OTU1_HUMAN	-0.554518	0.554518	0.00229348	0.00738168	2.13184	58	9	-31.9116	0.680884	11_50uM	DMSO	OTU
11_50uM / DMSO	Q6P2Q9	PRPF8	Pre-mRNA-processing-splicing factor 8	PRP8_HUMAN	-0.0749734	0.0749734	0.00274143	0.00845801	2.07273	58	77	-5.06404	0.94936	11_50uM	DMSO	JAMM
11_50uM / DMSO	Q4G0A6	MINDY4	Probable ubiquitin carboxyl-terminal hydrolase MINDY-4	MINY4_HUMAN	0.702177	0.702177	0.00311086	0.00930823	2.03113	58	2	62.6958	1.62696	11_50uM	DMSO	MINDY
11_50uM / DMSO	P54252	ATXN3	Ataxin-3	ATX3_HUMAN	-0.718783	0.718783	0.00416246	0.0115567	1.93717	58	4	-39.239	0.60761	11_50uM	DMSO	MJD
11_50uM / DMSO	O75317	USP12	Ubiquitin carboxyl-terminal hydrolase 12	UBP12_HUMAN	-0.483771	0.483771	0.0060003	0.0151315	1.82012	58	2	-28.4894	0.715106	11_50uM	DMSO	USP
11_50uM / DMSO	Q9NUU6	OTULINL	Inactive ubiquitin thioesterase OTULINL	OTULL_HUMAN	-0.25483	0.25483	0.00882772	0.0200514	1.69786	58	4	-16.1914	0.838086	11_50uM	DMSO	OTU
11_50uM / DMSO	Q9H9J4	USP42	Ubiquitin carboxyl-terminal hydrolase 42	UBP42_HUMAN	0.101313	0.101313	0.0096414	0.0213686	1.67022	58	12	7.27491	1.07275	11_50uM	DMSO	USP
11_50uM / DMSO	Q9UPT9	USP22	Ubiquitin carboxyl-terminal hydrolase 22	UBP22_HUMAN	-0.277854	0.277854	0.0106036	0.0228801	1.64054	58	4	-17.5183	0.824817	11_50uM	DMSO	USP
11_50uM / DMSO	Q9UHP3	USP25	Ubiquitin carboxyl-terminal hydrolase 25	UBP25_HUMAN	-1.055	1.055	0.0147776	0.0290073	1.53749	58	15	-51.8702	0.481298	11_50uM	DMSO	USP	y
11_50uM / DMSO	Q96K76	USP47	Ubiquitin carboxyl-terminal hydrolase 47	UBP47_HUMAN	-0.650888	0.650888	0.027713	0.0452094	1.34477	58	1	-36.3112	0.636888	11_50uM	DMSO	USP
11_50uM / DMSO	Q96G74	OTUD5	OTU domain-containing protein 5	OTUD5_HUMAN	-0.345099	0.345099	0.0284556	0.0460504	1.33677	58	1	-21.2746	0.787254	11_50uM	DMSO	OTU
11_50uM / DMSO	Q9NP73	ALG13	Putative bifunctional UDP-N-acetylglucosamine transferase and deubiquitinase ALG13	ALG13_HUMAN	0.469432	0.469432	0.0908702	0.101479	0.993624	58	4	38.4564	1.38456	11_50uM	DMSO	OTU
11_50uM / DMSO	Q92995	USP13	Ubiquitin carboxyl-terminal hydrolase 13	UBP13_HUMAN	-0.010391	0.010391	0.102623	0.11027	0.957544	58	1	-0.717664	0.992823	11_50uM	DMSO	USP
11_50uM / DMSO	P51665	PSMD7	26S proteasome non-ATPase regulatory subunit 7	PSMD7_HUMAN	0.204289	0.204289	0.135059	0.132365	0.878227	58	11	15.2119	1.15212	11_50uM	DMSO	JAMM
11_50uM / DMSO	Q504Q3	PAN2	PAN2-PAN3 deadenylation complex catalytic subunit PAN2	PAN2_HUMAN	0.422903	0.422903	0.228631	0.187021	0.72811	58	1	34.0622	1.34062	11_50uM	DMSO	USP
11_50uM / DMSO	Q70CQ2	USP34	Ubiquitin carboxyl-terminal hydrolase 34	UBP34_HUMAN	0.15391	0.15391	0.450642	0.289931	0.537706	58	10	11.258	1.11258	11_50uM	DMSO	USP
11_50uM / DMSO	Q13107	USP4	Ubiquitin carboxyl-terminal hydrolase 4	UBP4_HUMAN	0.0716414	0.0716414	0.699189	0.382272	0.417627	58	9	5.09116	1.05091	11_50uM	DMSO	USP
12_200uM / DMSO	O94966	USP19	Ubiquitin carboxyl-terminal hydrolase 19	UBP19_HUMAN	-1.36716	1.36716	2.14556e-46	9.08366e-43	42.0417	58	24	-61.2347	0.387653	12_200uM	DMSO	USP	y
12_200uM / DMSO	Q93009	USP7	Ubiquitin carboxyl-terminal hydrolase 7	UBP7_HUMAN	-1.22126	1.22126	2.41293e-37	3.40521e-34	33.4679	58	60	-57.1093	0.428907	12_200uM	DMSO	USP	y
12_200uM / DMSO	Q92560	BAP1	Ubiquitin carboxyl-terminal hydrolase BAP1	BAP1_HUMAN	-3.18259	3.18259	1.84994e-31	1.14928e-28	27.9396	58	19	-88.986	0.11014	12_200uM	DMSO	UCH	y
12_200uM / DMSO	Q96RU2	USP28	Ubiquitin carboxyl-terminal hydrolase 28	UBP28_HUMAN	-0.826325	0.826325	1.96086e-20	2.34463e-18	17.6299	58	29	-43.6036	0.563964	12_200uM	DMSO	USP
12_200uM / DMSO	Q9Y5K5	UCHL5	Ubiquitin carboxyl-terminal hydrolase isozyme L5	UCHL5_HUMAN	-1.1675	1.1675	6.88603e-19	6.54316e-17	16.1842	58	20	-55.4807	0.445193	12_200uM	DMSO	UCH	y
12_200uM / DMSO	Q70EL1	USP54	Inactive ubiquitin carboxyl-terminal hydrolase 54	UBP54_HUMAN	-2.68359	2.68359	1.27929e-18	1.1606e-16	15.9353	58	3	-84.4346	0.155654	12_200uM	DMSO	USP	y
12_200uM / DMSO	P62068	USP46	Ubiquitin carboxyl-terminal hydrolase 46	UBP46_HUMAN	-1.3297	1.3297	2.5199e-14	1.1252e-12	11.9488	58	10	-60.2148	0.397852	12_200uM	DMSO	USP	y
12_200uM / DMSO	Q93008	USP9X	Probable ubiquitin carboxyl-terminal hydrolase FAF-X	USP9X_HUMAN	-1.31466	1.31466	1.69016e-13	6.58944e-12	11.1812	58	90	-59.798	0.40202	12_200uM	DMSO	USP	y
12_200uM / DMSO	Q92995	USP13	Ubiquitin carboxyl-terminal hydrolase 13	UBP13_HUMAN	-0.52338	0.52338	4.49739e-12	1.39397e-10	9.85575	58	1	-30.426	0.69574	12_200uM	DMSO	USP
12_200uM / DMSO	Q9H9J4	USP42	Ubiquitin carboxyl-terminal hydrolase 42	UBP42_HUMAN	0.283704	0.283704	5.33131e-11	1.3735e-09	8.86217	58	12	21.7317	1.21732	12_200uM	DMSO	USP
12_200uM / DMSO	Q8N6M0	OTUD6B	Deubiquitinase OTUD6B	OTU6B_HUMAN	-0.784136	0.784136	1.63844e-09	3.20702e-08	7.4939	58	11	-41.93	0.5807	12_200uM	DMSO	OTU
12_200uM / DMSO	Q9UPU5	USP24	Ubiquitin carboxyl-terminal hydrolase 24	UBP24_HUMAN	-1.68334	1.68334	6.88158e-09	1.19241e-07	6.92357	58	42	-68.8639	0.311361	12_200uM	DMSO	USP	y
12_200uM / DMSO	Q9Y4E8	USP15	Ubiquitin carboxyl-terminal hydrolase 15	UBP15_HUMAN	-0.430091	0.430091	5.54578e-08	8.01337e-07	6.09618	58	37	-25.7785	0.742215	12_200uM	DMSO	USP
12_200uM / DMSO	Q96JH7	VCPIP1	Deubiquitinating protein VCPIP1	VCIP1_HUMAN	-1.11459	1.11459	1.46919e-07	1.93595e-06	5.71311	58	14	-53.8178	0.461822	12_200uM	DMSO	OTU	y
12_200uM / DMSO	Q86UV5	USP48	Ubiquitin carboxyl-terminal hydrolase 48	UBP48_HUMAN	-0.258633	0.258633	4.11736e-06	3.8302e-05	4.41678	58	10	-16.412	0.83588	12_200uM	DMSO	USP
12_200uM / DMSO	Q96FW1	OTUB1	Ubiquitin thioesterase OTUB1	OTUB1_HUMAN	-0.389455	0.389455	6.36463e-06	5.59518e-05	4.25219	58	7	-23.6582	0.763418	12_200uM	DMSO	OTU
12_200uM / DMSO	Q4G0A6	MINDY4	Probable ubiquitin carboxyl-terminal hydrolase MINDY-4	MINY4_HUMAN	0.796688	0.796688	8.21459e-06	6.98252e-05	4.15599	58	2	73.7109	1.73711	12_200uM	DMSO	MINDY
12_200uM / DMSO	Q8NB14	USP38	Ubiquitin carboxyl-terminal hydrolase 38	UBP38_HUMAN	-0.679461	0.679461	1.42171e-05	0.000112289	3.94966	58	16	-37.5601	0.624399	12_200uM	DMSO	USP
12_200uM / DMSO	P54252	ATXN3	Ataxin-3	ATX3_HUMAN	-0.729381	0.729381	2.20198e-05	0.000164129	3.78481	58	4	-39.6837	0.603163	12_200uM	DMSO	MJD
12_200uM / DMSO	P51784	USP11	Ubiquitin carboxyl-terminal hydrolase 11	UBP11_HUMAN	-0.339045	0.339045	8.76082e-05	0.00053102	3.27489	58	18	-20.9435	0.790565	12_200uM	DMSO	USP
12_200uM / DMSO	O75604	USP2	Ubiquitin carboxyl-terminal hydrolase 2	UBP2_HUMAN	-0.767797	0.767797	0.000105109	0.000617963	3.20904	58	1	-41.2686	0.587314	12_200uM	DMSO	USP
12_200uM / DMSO	Q9UGI0	ZRANB1	Ubiquitin thioesterase ZRANB1	ZRAN1_HUMAN	-0.230871	0.230871	0.000182997	0.000981531	3.0081	58	4	-14.7879	0.852121	12_200uM	DMSO	OTU
12_200uM / DMSO	Q9NP73	ALG13	Putative bifunctional UDP-N-acetylglucosamine transferase and deubiquitinase ALG13	ALG13_HUMAN	-0.284948	0.284948	0.000270672	0.00135437	2.86826	58	4	-17.9229	0.820771	12_200uM	DMSO	OTU
12_200uM / DMSO	Q9UK80	USP21	Ubiquitin carboxyl-terminal hydrolase 21	UBP21_HUMAN	-1.30197	1.30197	0.000329722	0.00159032	2.79852	58	1	-59.4429	0.405571	12_200uM	DMSO	USP
12_200uM / DMSO	P15374	UCHL3	Ubiquitin carboxyl-terminal hydrolase isozyme L3	UCHL3_HUMAN	-0.296256	0.296256	0.000403201	0.00187259	2.72756	58	14	-18.5637	0.814363	12_200uM	DMSO	UCH
12_200uM / DMSO	P40818	USP8	Ubiquitin carboxyl-terminal hydrolase 8	UBP8_HUMAN	-0.252807	0.252807	0.000636301	0.00269747	2.56904	58	43	-16.0738	0.839262	12_200uM	DMSO	USP
12_200uM / DMSO	Q70EL2	USP45	Ubiquitin carboxyl-terminal hydrolase 45	UBP45_HUMAN	-0.480997	0.480997	0.000692717	0.00288626	2.53966	58	2	-28.3518	0.716482	12_200uM	DMSO	USP
12_200uM / DMSO	Q01804	OTUD4	OTU domain-containing protein 4	OTUD4_HUMAN	-0.415415	0.415415	0.00092676	0.00364574	2.43821	58	27	-25.0196	0.749804	12_200uM	DMSO	OTU
12_200uM / DMSO	Q9UPT9	USP22	Ubiquitin carboxyl-terminal hydrolase 22	UBP22_HUMAN	-0.225074	0.225074	0.00122048	0.00452111	2.34476	58	4	-14.4449	0.855551	12_200uM	DMSO	USP
12_200uM / DMSO	P54578	USP14	Ubiquitin carboxyl-terminal hydrolase 14	UBP14_HUMAN	-0.626192	0.626192	0.0020171	0.00669424	2.1743	58	6	-35.2116	0.647884	12_200uM	DMSO	USP
12_200uM / DMSO	Q70CQ2	USP34	Ubiquitin carboxyl-terminal hydrolase 34	UBP34_HUMAN	-0.934736	0.934736	0.00252698	0.00794704	2.09979	58	10	-47.6862	0.523138	12_200uM	DMSO	USP
12_200uM / DMSO	Q6GQQ9	OTUD7B	OTU domain-containing protein 7B	OTU7B_HUMAN	-0.385014	0.385014	0.00539244	0.0139909	1.85416	58	33	-23.4229	0.765771	12_200uM	DMSO	OTU
12_200uM / DMSO	Q9Y5T5	USP16	Ubiquitin carboxyl-terminal hydrolase 16	UBP16_HUMAN	-0.936486	0.936486	0.00556887	0.0143273	1.84383	58	6	-47.7496	0.522504	12_200uM	DMSO	USP
12_200uM / DMSO	Q9NUU6	OTULINL	Inactive ubiquitin thioesterase OTULINL	OTULL_HUMAN	-0.197141	0.197141	0.0143359	0.0284035	1.54663	58	4	-12.7723	0.872277	12_200uM	DMSO	OTU
12_200uM / DMSO	Q5T2D3	OTUD3	OTU domain-containing protein 3	OTUD3_HUMAN	-0.202224	0.202224	0.0143884	0.0284784	1.54548	58	12	-13.0791	0.869209	12_200uM	DMSO	OTU
12_200uM / DMSO	Q96G74	OTUD5	OTU domain-containing protein 5	OTUD5_HUMAN	-0.465176	0.465176	0.018135	0.0335607	1.47417	58	1	-27.5617	0.724383	12_200uM	DMSO	OTU
12_200uM / DMSO	O75317	USP12	Ubiquitin carboxyl-terminal hydrolase 12	UBP12_HUMAN	-0.852384	0.852384	0.0217392	0.0381271	1.41877	58	2	-44.6131	0.553869	12_200uM	DMSO	USP
12_200uM / DMSO	Q9P2H5	USP35	Ubiquitin carboxyl-terminal hydrolase 35	UBP35_HUMAN	-0.290138	0.290138	0.0238908	0.0407399	1.38998	58	10	-18.2176	0.817824	12_200uM	DMSO	USP
12_200uM / DMSO	Q14694	USP10	Ubiquitin carboxyl-terminal hydrolase 10	UBP10_HUMAN	0.054847	0.054847	0.055875	0.0730752	1.13623	58	11	3.87489	1.03875	12_200uM	DMSO	USP
12_200uM / DMSO	Q9P275	USP36	Ubiquitin carboxyl-terminal hydrolase 36	UBP36_HUMAN	-0.157735	0.157735	0.0847958	0.0968342	1.01397	58	9	-10.3569	0.896431	12_200uM	DMSO	USP
12_200uM / DMSO	Q504Q3	PAN2	PAN2-PAN3 deadenylation complex catalytic subunit PAN2	PAN2_HUMAN	-0.45877	0.45877	0.106184	0.112771	0.947803	58	1	-27.2394	0.727606	12_200uM	DMSO	USP
12_200uM / DMSO	P45974	USP5	Ubiquitin carboxyl-terminal hydrolase 5	UBP5_HUMAN	0.10985	0.10985	0.1446	0.138423	0.858793	58	38	7.91158	1.07912	12_200uM	DMSO	USP
12_200uM / DMSO	Q92905	COPS5	COP9 signalosome complex subunit 5	CSN5_HUMAN	-0.097721	0.097721	0.215684	0.180104	0.744476	58	6	-6.5492	0.934508	12_200uM	DMSO	JAMM
12_200uM / DMSO	O00487	PSMD14	26S proteasome non-ATPase regulatory subunit 14	PSDE_HUMAN	0.084192	0.084192	0.239342	0.192818	0.714853	58	5	6.00939	1.06009	12_200uM	DMSO	JAMM
12_200uM / DMSO	Q6P2Q9	PRPF8	Pre-mRNA-processing-splicing factor 8	PRP8_HUMAN	0.0603336	0.0603336	0.40924	0.272371	0.564839	58	77	4.27068	1.04271	12_200uM	DMSO	JAMM
12_200uM / DMSO	Q9UHP3	USP25	Ubiquitin carboxyl-terminal hydrolase 25	UBP25_HUMAN	-0.357516	0.357516	0.439015	0.285071	0.545047	58	15	-21.9493	0.780507	12_200uM	DMSO	USP
12_200uM / DMSO	Q13107	USP4	Ubiquitin carboxyl-terminal hydrolase 4	UBP4_HUMAN	-0.293925	0.293925	0.456986	0.292554	0.533795	58	9	-18.432	0.81568	12_200uM	DMSO	USP
12_200uM / DMSO	Q5VVQ6	YOD1	Ubiquitin thioesterase OTU1	OTU1_HUMAN	0.000761525	0.000761525	0.513596	0.315131	0.501509	58	9	0.0527988	1.00053	12_200uM	DMSO	OTU
12_200uM / DMSO	O15372	EIF3H	Eukaryotic translation initiation factor 3 subunit H	EIF3H_HUMAN	0.0113807	0.0113807	0.521992	0.318371	0.497066	58	8	0.791973	1.00792	12_200uM	DMSO	JAMM
12_200uM / DMSO	O00303	EIF3F	Eukaryotic translation initiation factor 3 subunit F	EIF3F_HUMAN	-0.0323844	0.0323844	0.538719	0.32489	0.488264	58	8	-2.21971	0.977803	12_200uM	DMSO	JAMM
12_200uM / DMSO	Q8TE49	OTUD7A	OTU domain-containing protein 7A	OTU7A_HUMAN	-0.561953	0.561953	0.61111	0.351813	0.453688	58	2	-32.2616	0.677384	12_200uM	DMSO	OTU
12_200uM / DMSO	Q53GS9	USP39	U4/U6.U5 tri-snRNP-associated protein 2	SNUT2_HUMAN	0.0629778	0.0629778	0.757325	0.401167	0.396675	58	12	4.46197	1.04462	12_200uM	DMSO	USP
12_200uM / DMSO	P09936	UCHL1	Ubiquitin carboxyl-terminal hydrolase isozyme L1	UCHL1_HUMAN	0.0676152	0.0676152	0.77413	0.406604	0.390829	58	12	4.79829	1.04798	12_200uM	DMSO	UCH
12_200uM / DMSO	Q96K76	USP47	Ubiquitin carboxyl-terminal hydrolase 47	UBP47_HUMAN	0.153863	0.153863	0.835406	0.425898	0.370694	58	1	11.2544	1.11254	12_200uM	DMSO	USP
12_200uM / DMSO	P51665	PSMD7	26S proteasome non-ATPase regulatory subunit 7	PSMD7_HUMAN	0.335172	0.335172	0.899123	0.445032	0.351609	58	11	26.1528	1.26153	12_200uM	DMSO	JAMM
12_50uM / DMSO	Q9UPU5	USP24	Ubiquitin carboxyl-terminal hydrolase 24	UBP24_HUMAN	-0.878412	0.878412	4.43339e-31	2.59888e-28	27.5852	58	42	-45.6034	0.543966	12_50uM	DMSO	USP
12_50uM / DMSO	Q92560	BAP1	Ubiquitin carboxyl-terminal hydrolase BAP1	BAP1_HUMAN	-1.03712	1.03712	2.17437e-13	8.3491e-12	11.0784	58	19	-51.2702	0.487298	12_50uM	DMSO	UCH	y
12_50uM / DMSO	Q93009	USP7	Ubiquitin carboxyl-terminal hydrolase 7	UBP7_HUMAN	-0.386909	0.386909	1.1957e-10	2.89271e-09	8.5387	58	60	-23.5234	0.764766	12_50uM	DMSO	USP
12_50uM / DMSO	O94966	USP19	Ubiquitin carboxyl-terminal hydrolase 19	UBP19_HUMAN	-0.639937	0.639937	7.42317e-10	1.5561e-08	7.80796	58	24	-35.8259	0.641741	12_50uM	DMSO	USP
12_50uM / DMSO	O75604	USP2	Ubiquitin carboxyl-terminal hydrolase 2	UBP2_HUMAN	-0.224768	0.224768	4.82159e-08	7.06792e-07	6.15071	58	1	-14.4267	0.855733	12_50uM	DMSO	USP
12_50uM / DMSO	Q9Y5K5	UCHL5	Ubiquitin carboxyl-terminal hydrolase isozyme L5	UCHL5_HUMAN	-0.370278	0.370278	1.76393e-07	2.28765e-06	5.64061	58	20	-22.6367	0.773633	12_50uM	DMSO	UCH
12_50uM / DMSO	Q9Y4E8	USP15	Ubiquitin carboxyl-terminal hydrolase 15	UBP15_HUMAN	-0.289064	0.289064	7.26434e-07	8.15303e-06	5.08868	58	37	-18.1567	0.818433	12_50uM	DMSO	USP
12_50uM / DMSO	Q93008	USP9X	Probable ubiquitin carboxyl-terminal hydrolase FAF-X	USP9X_HUMAN	-0.220681	0.220681	5.50913e-05	0.000358158	3.44593	58	90	-14.184	0.85816	12_50uM	DMSO	USP
12_50uM / DMSO	P62068	USP46	Ubiquitin carboxyl-terminal hydrolase 46	UBP46_HUMAN	-0.319949	0.319949	6.20187e-05	0.000396075	3.40222	58	10	-19.8902	0.801098	12_50uM	DMSO	USP
12_50uM / DMSO	Q8TE49	OTUD7A	OTU domain-containing protein 7A	OTU7A_HUMAN	-0.508223	0.508223	0.000193653	0.00102774	2.98812	58	2	-29.6912	0.703088	12_50uM	DMSO	OTU
12_50uM / DMSO	Q8N6M0	OTUD6B	Deubiquitinase OTUD6B	OTU6B_HUMAN	-0.280241	0.280241	0.000282445	0.00140247	2.85311	58	11	-17.6547	0.823453	12_50uM	DMSO	OTU
12_50uM / DMSO	P40818	USP8	Ubiquitin carboxyl-terminal hydrolase 8	UBP8_HUMAN	-0.167171	0.167171	0.000514149	0.00227776	2.64249	58	43	-10.9412	0.890588	12_50uM	DMSO	USP
12_50uM / DMSO	Q96RU2	USP28	Ubiquitin carboxyl-terminal hydrolase 28	UBP28_HUMAN	-0.252718	0.252718	0.000614554	0.00262335	2.58114	58	29	-16.0687	0.839313	12_50uM	DMSO	USP
12_50uM / DMSO	Q14694	USP10	Ubiquitin carboxyl-terminal hydrolase 10	UBP10_HUMAN	-0.120277	0.120277	0.00234056	0.00749763	2.12508	58	11	-7.99888	0.920011	12_50uM	DMSO	USP
12_50uM / DMSO	Q5T2D3	OTUD3	OTU domain-containing protein 3	OTUD3_HUMAN	-0.157151	0.157151	0.00309838	0.00927916	2.03249	58	12	-10.3206	0.896794	12_50uM	DMSO	OTU
12_50uM / DMSO	Q5VVQ6	YOD1	Ubiquitin thioesterase OTU1	OTU1_HUMAN	-0.0607998	0.0607998	0.00400152	0.0112304	1.94961	58	9	-4.12675	0.958732	12_50uM	DMSO	OTU
12_50uM / DMSO	Q9NUU6	OTULINL	Inactive ubiquitin thioesterase OTULINL	OTULL_HUMAN	-0.219339	0.219339	0.00601354	0.0151555	1.81943	58	4	-14.1041	0.858959	12_50uM	DMSO	OTU
12_50uM / DMSO	Q96JH7	VCPIP1	Deubiquitinating protein VCPIP1	VCIP1_HUMAN	-0.299437	0.299437	0.00652751	0.016097	1.79325	58	14	-18.7431	0.812569	12_50uM	DMSO	OTU
12_50uM / DMSO	Q9P275	USP36	Ubiquitin carboxyl-terminal hydrolase 36	UBP36_HUMAN	-0.116168	0.116168	0.00664629	0.0163121	1.78749	58	9	-7.73649	0.922635	12_50uM	DMSO	USP
12_50uM / DMSO	Q01804	OTUD4	OTU domain-containing protein 4	OTUD4_HUMAN	-0.173507	0.173507	0.00693956	0.0168264	1.77401	58	27	-11.3316	0.886684	12_50uM	DMSO	OTU
12_50uM / DMSO	Q4G0A6	MINDY4	Probable ubiquitin carboxyl-terminal hydrolase MINDY-4	MINY4_HUMAN	0.722027	0.722027	0.00857091	0.019617	1.70737	58	2	64.9498	1.6495	12_50uM	DMSO	MINDY
12_50uM / DMSO	Q70EL2	USP45	Ubiquitin carboxyl-terminal hydrolase 45	UBP45_HUMAN	-0.512392	0.512392	0.0107925	0.0231596	1.63527	58	2	-29.8941	0.701059	12_50uM	DMSO	USP
12_50uM / DMSO	Q9Y5T5	USP16	Ubiquitin carboxyl-terminal hydrolase 16	UBP16_HUMAN	-0.311554	0.311554	0.011212	0.0237961	1.62349	58	6	-19.4227	0.805773	12_50uM	DMSO	USP
12_50uM / DMSO	Q86UV5	USP48	Ubiquitin carboxyl-terminal hydrolase 48	UBP48_HUMAN	-0.0291973	0.0291973	0.0121473	0.025209	1.59844	58	10	-2.00346	0.979965	12_50uM	DMSO	USP
12_50uM / DMSO	P45974	USP5	Ubiquitin carboxyl-terminal hydrolase 5	UBP5_HUMAN	0.21184	0.21184	0.0182566	0.0337311	1.47197	58	38	15.8164	1.15816	12_50uM	DMSO	USP
12_50uM / DMSO	P51784	USP11	Ubiquitin carboxyl-terminal hydrolase 11	UBP11_HUMAN	-0.0998269	0.0998269	0.0202698	0.0363116	1.43995	58	18	-6.68551	0.933145	12_50uM	DMSO	USP
12_50uM / DMSO	Q8NB14	USP38	Ubiquitin carboxyl-terminal hydrolase 38	UBP38_HUMAN	-0.10492	0.10492	0.0276984	0.0451953	1.34491	58	16	-7.01438	0.929856	12_50uM	DMSO	USP
12_50uM / DMSO	Q6GQQ9	OTUD7B	OTU domain-containing protein 7B	OTU7B_HUMAN	-0.144841	0.144841	0.0321557	0.0500882	1.30026	58	33	-9.5521	0.904479	12_50uM	DMSO	OTU
12_50uM / DMSO	P15374	UCHL3	Ubiquitin carboxyl-terminal hydrolase isozyme L3	UCHL3_HUMAN	-0.150045	0.150045	0.0370287	0.0552276	1.25784	58	14	-9.87774	0.901223	12_50uM	DMSO	UCH
12_50uM / DMSO	O75317	USP12	Ubiquitin carboxyl-terminal hydrolase 12	UBP12_HUMAN	-0.476721	0.476721	0.0448713	0.0629301	1.20114	58	2	-28.1391	0.718609	12_50uM	DMSO	USP
12_50uM / DMSO	Q96K76	USP47	Ubiquitin carboxyl-terminal hydrolase 47	UBP47_HUMAN	-0.244326	0.244326	0.0499462	0.0676872	1.16949	58	1	-15.579	0.84421	12_50uM	DMSO	USP
12_50uM / DMSO	Q70CQ2	USP34	Ubiquitin carboxyl-terminal hydrolase 34	UBP34_HUMAN	-0.286961	0.286961	0.050088	0.0678182	1.16865	58	10	-18.0373	0.819627	12_50uM	DMSO	USP
12_50uM / DMSO	Q9UPT9	USP22	Ubiquitin carboxyl-terminal hydrolase 22	UBP22_HUMAN	-0.102285	0.102285	0.0766831	0.0905261	1.04323	58	4	-6.84435	0.931556	12_50uM	DMSO	USP
12_50uM / DMSO	Q92905	COPS5	COP9 signalosome complex subunit 5	CSN5_HUMAN	-0.0338344	0.0338344	0.0906185	0.101295	0.994413	58	6	-2.31794	0.976821	12_50uM	DMSO	JAMM
12_50uM / DMSO	Q9P2H5	USP35	Ubiquitin carboxyl-terminal hydrolase 35	UBP35_HUMAN	-0.113556	0.113556	0.104123	0.111339	0.953351	58	10	-7.56927	0.924307	12_50uM	DMSO	USP
12_50uM / DMSO	O00303	EIF3F	Eukaryotic translation initiation factor 3 subunit F	EIF3F_HUMAN	-0.0547856	0.0547856	0.107678	0.113786	0.943911	58	8	-3.72625	0.962738	12_50uM	DMSO	JAMM
12_50uM / DMSO	P54578	USP14	Ubiquitin carboxyl-terminal hydrolase 14	UBP14_HUMAN	-0.186595	0.186595	0.115373	0.119147	0.923916	58	6	-12.1323	0.878677	12_50uM	DMSO	USP
12_50uM / DMSO	Q96G74	OTUD5	OTU domain-containing protein 5	OTUD5_HUMAN	-0.324302	0.324302	0.131799	0.130219	0.885324	58	1	-20.1315	0.798685	12_50uM	DMSO	OTU
12_50uM / DMSO	O00487	PSMD14	26S proteasome non-ATPase regulatory subunit 14	PSDE_HUMAN	0.102263	0.102263	0.144038	0.138072	0.859893	58	5	7.3456	1.07346	12_50uM	DMSO	JAMM
12_50uM / DMSO	Q92995	USP13	Ubiquitin carboxyl-terminal hydrolase 13	UBP13_HUMAN	0.231387	0.231387	0.155564	0.145209	0.838006	58	1	17.3963	1.17396	12_50uM	DMSO	USP
12_50uM / DMSO	Q9UGI0	ZRANB1	Ubiquitin thioesterase ZRANB1	ZRAN1_HUMAN	-0.156995	0.156995	0.188069	0.164657	0.783419	58	4	-10.3109	0.896891	12_50uM	DMSO	OTU
12_50uM / DMSO	Q9NP73	ALG13	Putative bifunctional UDP-N-acetylglucosamine transferase and deubiquitinase ALG13	ALG13_HUMAN	0.162099	0.162099	0.247464	0.197035	0.705458	58	4	11.8914	1.11891	12_50uM	DMSO	OTU
12_50uM / DMSO	Q9UK80	USP21	Ubiquitin carboxyl-terminal hydrolase 21	UBP21_HUMAN	-0.628054	0.628054	0.254291	0.200476	0.697938	58	1	-35.2951	0.647049	12_50uM	DMSO	USP
12_50uM / DMSO	Q70EL1	USP54	Inactive ubiquitin carboxyl-terminal hydrolase 54	UBP54_HUMAN	-0.358181	0.358181	0.327461	0.236056	0.626985	58	3	-21.9852	0.780148	12_50uM	DMSO	USP
12_50uM / DMSO	P54252	ATXN3	Ataxin-3	ATX3_HUMAN	-0.390778	0.390778	0.351137	0.246814	0.60763	58	4	-23.7282	0.762718	12_50uM	DMSO	MJD
12_50uM / DMSO	Q9H9J4	USP42	Ubiquitin carboxyl-terminal hydrolase 42	UBP42_HUMAN	0.0536684	0.0536684	0.352261	0.247309	0.60676	58	12	3.79007	1.0379	12_50uM	DMSO	USP
12_50uM / DMSO	Q53GS9	USP39	U4/U6.U5 tri-snRNP-associated protein 2	SNUT2_HUMAN	0.169976	0.169976	0.470433	0.298008	0.525772	58	12	12.504	1.12504	12_50uM	DMSO	USP
12_50uM / DMSO	Q13107	USP4	Ubiquitin carboxyl-terminal hydrolase 4	UBP4_HUMAN	0.417567	0.417567	0.497502	0.30879	0.510337	58	9	33.5673	1.33567	12_50uM	DMSO	USP
12_50uM / DMSO	Q504Q3	PAN2	PAN2-PAN3 deadenylation complex catalytic subunit PAN2	PAN2_HUMAN	0.0592978	0.0592978	0.516149	0.316159	0.500094	58	1	4.19585	1.04196	12_50uM	DMSO	USP
12_50uM / DMSO	Q6P2Q9	PRPF8	Pre-mRNA-processing-splicing factor 8	PRP8_HUMAN	0.00751499	0.00751499	0.581153	0.340811	0.467486	58	77	0.522259	1.00522	12_50uM	DMSO	JAMM
12_50uM / DMSO	Q96FW1	OTUB1	Ubiquitin thioesterase OTUB1	OTUB1_HUMAN	-0.124506	0.124506	0.589318	0.343819	0.46367	58	7	-8.26817	0.917318	12_50uM	DMSO	OTU
12_50uM / DMSO	P51665	PSMD7	26S proteasome non-ATPase regulatory subunit 7	PSMD7_HUMAN	0.458972	0.458972	0.745558	0.397326	0.400854	58	11	37.4562	1.37456	12_50uM	DMSO	JAMM
12_50uM / DMSO	O15372	EIF3H	Eukaryotic translation initiation factor 3 subunit H	EIF3H_HUMAN	0.056588	0.056588	0.77227	0.406022	0.39145	58	8	4.00033	1.04	12_50uM	DMSO	JAMM
12_50uM / DMSO	Q9UHP3	USP25	Ubiquitin carboxyl-terminal hydrolase 25	UBP25_HUMAN	0.264557	0.264557	0.819892	0.421052	0.375665	58	15	20.1267	1.20127	12_50uM	DMSO	USP
12_50uM / DMSO	P09936	UCHL1	Ubiquitin carboxyl-terminal hydrolase isozyme L1	UCHL1_HUMAN	0.0165177	0.0165177	0.952317	0.460171	0.337081	58	12	1.1515	1.01151	12_50uM	DMSO	UCH
13_200uM / DMSO	O94966	USP19	Ubiquitin carboxyl-terminal hydrolase 19	UBP19_HUMAN	-3.86333	3.86333	3.0295e-76	1.73151e-71	70.7616	58	24	-93.129	0.0687102	13_200uM	DMSO	USP	y
13_200uM / DMSO	P15374	UCHL3	Ubiquitin carboxyl-terminal hydrolase isozyme L3	UCHL3_HUMAN	-4.18919	4.18919	2.83247e-75	1.07927e-70	69.9669	58	14	-94.5182	0.0548185	13_200uM	DMSO	UCH	y
13_200uM / DMSO	Q93009	USP7	Ubiquitin carboxyl-terminal hydrolase 7	UBP7_HUMAN	-1.83287	1.83287	2.25186e-53	1.60881e-49	48.7935	58	60	-71.9294	0.280706	13_200uM	DMSO	USP	y
13_200uM / DMSO	Q9Y5K5	UCHL5	Ubiquitin carboxyl-terminal hydrolase isozyme L5	UCHL5_HUMAN	-1.37405	1.37405	2.57665e-52	1.73257e-48	47.7613	58	20	-61.4193	0.385807	13_200uM	DMSO	UCH	y
13_200uM / DMSO	Q92560	BAP1	Ubiquitin carboxyl-terminal hydrolase BAP1	BAP1_HUMAN	-1.90864	1.90864	1.84265e-44	7.02112e-41	40.1536	58	19	-73.3657	0.266343	13_200uM	DMSO	UCH	y
13_200uM / DMSO	Q8N6M0	OTUD6B	Deubiquitinase OTUD6B	OTU6B_HUMAN	-1.28206	1.28206	4.7593e-44	1.75495e-40	39.7557	58	11	-58.8792	0.411208	13_200uM	DMSO	OTU	y
13_200uM / DMSO	Q93008	USP9X	Probable ubiquitin carboxyl-terminal hydrolase FAF-X	USP9X_HUMAN	-1.53344	1.53344	1.16606e-38	2.08269e-35	34.6814	58	90	-65.4548	0.345452	13_200uM	DMSO	USP	y
13_200uM / DMSO	Q9Y4E8	USP15	Ubiquitin carboxyl-terminal hydrolase 15	UBP15_HUMAN	-1.58061	1.58061	5.4715e-35	5.3457e-32	31.272	58	37	-66.5659	0.334341	13_200uM	DMSO	USP	y
13_200uM / DMSO	Q9UPU5	USP24	Ubiquitin carboxyl-terminal hydrolase 24	UBP24_HUMAN	-2.07245	2.07245	1.02212e-32	7.6357e-30	29.1172	58	42	-76.2244	0.237756	13_200uM	DMSO	USP	y
13_200uM / DMSO	P62068	USP46	Ubiquitin carboxyl-terminal hydrolase 46	UBP46_HUMAN	-1.7226	1.7226	1.81499e-32	1.26507e-29	28.8979	58	10	-69.6998	0.303002	13_200uM	DMSO	USP	y
13_200uM / DMSO	Q01804	OTUD4	OTU domain-containing protein 4	OTUD4_HUMAN	-0.739109	0.739109	2.17938e-31	1.34662e-28	27.8708	58	27	-40.0891	0.599109	13_200uM	DMSO	OTU
13_200uM / DMSO	Q5T2D3	OTUD3	OTU domain-containing protein 3	OTUD3_HUMAN	-0.416156	0.416156	4.16257e-28	1.77546e-25	24.7507	58	12	-25.0581	0.749419	13_200uM	DMSO	OTU
13_200uM / DMSO	Q8NB14	USP38	Ubiquitin carboxyl-terminal hydrolase 38	UBP38_HUMAN	-0.917695	0.917695	1.66321e-27	6.60143e-25	24.1804	58	16	-47.0646	0.529354	13_200uM	DMSO	USP
13_200uM / DMSO	P51784	USP11	Ubiquitin carboxyl-terminal hydrolase 11	UBP11_HUMAN	-1.007	1.007	5.99613e-25	1.5903e-22	21.7985	58	18	-50.242	0.49758	13_200uM	DMSO	USP	y
13_200uM / DMSO	P40818	USP8	Ubiquitin carboxyl-terminal hydrolase 8	UBP8_HUMAN	-0.610344	0.610344	2.6432e-24	6.26856e-22	21.2028	58	43	-34.496	0.65504	13_200uM	DMSO	USP
13_200uM / DMSO	Q70EL2	USP45	Ubiquitin carboxyl-terminal hydrolase 45	UBP45_HUMAN	-0.995145	0.995145	8.12674e-22	1.22879e-19	18.9105	58	2	-49.8315	0.501685	13_200uM	DMSO	USP
13_200uM / DMSO	Q6GQQ9	OTUD7B	OTU domain-containing protein 7B	OTU7B_HUMAN	-1.56586	1.56586	1.84298e-17	1.39148e-15	14.8565	58	33	-66.2223	0.337777	13_200uM	DMSO	OTU	y
13_200uM / DMSO	Q96RU2	USP28	Ubiquitin carboxyl-terminal hydrolase 28	UBP28_HUMAN	-1.12415	1.12415	5.79646e-14	2.4459e-12	11.6116	58	29	-54.1228	0.458772	13_200uM	DMSO	USP	y
13_200uM / DMSO	P54252	ATXN3	Ataxin-3	ATX3_HUMAN	-2.71978	2.71978	6.25739e-13	2.23456e-11	10.6508	58	4	-84.8202	0.151798	13_200uM	DMSO	MJD	y
13_200uM / DMSO	Q8TE49	OTUD7A	OTU domain-containing protein 7A	OTU7A_HUMAN	-1.36777	1.36777	7.63214e-12	2.27373e-10	9.64326	58	2	-61.251	0.38749	13_200uM	DMSO	OTU	y
13_200uM / DMSO	Q6P2Q9	PRPF8	Pre-mRNA-processing-splicing factor 8	PRP8_HUMAN	-0.137014	0.137014	1.15532e-11	3.35275e-10	9.4746	58	77	-9.06008	0.909399	13_200uM	DMSO	JAMM
13_200uM / DMSO	Q5VVQ6	YOD1	Ubiquitin thioesterase OTU1	OTU1_HUMAN	-0.393559	0.393559	3.90339e-11	1.03382e-09	8.98555	58	9	-23.8751	0.761249	13_200uM	DMSO	OTU
13_200uM / DMSO	Q9UGI0	ZRANB1	Ubiquitin thioesterase ZRANB1	ZRAN1_HUMAN	-0.664161	0.664161	1.11897e-10	2.72033e-09	8.56538	58	4	-36.8944	0.631056	13_200uM	DMSO	OTU
13_200uM / DMSO	O75317	USP12	Ubiquitin carboxyl-terminal hydrolase 12	UBP12_HUMAN	-1.16322	1.16322	4.14905e-09	7.5014e-08	7.12486	58	2	-55.3486	0.446514	13_200uM	DMSO	USP	y
13_200uM / DMSO	Q9P2H5	USP35	Ubiquitin carboxyl-terminal hydrolase 35	UBP35_HUMAN	-1.07541	1.07541	7.32559e-09	1.2636e-07	6.89839	58	10	-52.5463	0.474537	13_200uM	DMSO	USP	y
13_200uM / DMSO	Q96G74	OTUD5	OTU domain-containing protein 5	OTUD5_HUMAN	-0.856964	0.856964	2.79765e-08	4.31461e-07	6.36506	58	1	-44.7887	0.552113	13_200uM	DMSO	OTU
13_200uM / DMSO	P09936	UCHL1	Ubiquitin carboxyl-terminal hydrolase isozyme L1	UCHL1_HUMAN	-0.474436	0.474436	3.45965e-08	5.22905e-07	6.28158	58	12	-28.0252	0.719748	13_200uM	DMSO	UCH
13_200uM / DMSO	O75604	USP2	Ubiquitin carboxyl-terminal hydrolase 2	UBP2_HUMAN	-2.48641	2.48641	7.40837e-07	8.29758e-06	5.08105	58	1	-82.155	0.17845	13_200uM	DMSO	USP
13_200uM / DMSO	Q96JH7	VCPIP1	Deubiquitinating protein VCPIP1	VCIP1_HUMAN	-0.73726	0.73726	1.08054e-06	1.16164e-05	4.93493	58	14	-40.0122	0.599878	13_200uM	DMSO	OTU
13_200uM / DMSO	Q9H9J4	USP42	Ubiquitin carboxyl-terminal hydrolase 42	UBP42_HUMAN	0.240921	0.240921	1.94009e-05	0.000146888	3.83301	58	12	18.1747	1.18175	13_200uM	DMSO	USP
13_200uM / DMSO	Q9Y5T5	USP16	Ubiquitin carboxyl-terminal hydrolase 16	UBP16_HUMAN	-0.619619	0.619619	2.4497e-05	0.000180243	3.74414	58	6	-34.9157	0.650843	13_200uM	DMSO	USP
13_200uM / DMSO	P45974	USP5	Ubiquitin carboxyl-terminal hydrolase 5	UBP5_HUMAN	-0.286505	0.286505	2.48605e-05	0.000182447	3.73886	58	38	-18.0114	0.819886	13_200uM	DMSO	USP
13_200uM / DMSO	Q53GS9	USP39	U4/U6.U5 tri-snRNP-associated protein 2	SNUT2_HUMAN	-0.109409	0.109409	4.36105e-05	0.000294038	3.5316	58	12	-7.30325	0.926968	13_200uM	DMSO	USP
13_200uM / DMSO	Q9NUU6	OTULINL	Inactive ubiquitin thioesterase OTULINL	OTULL_HUMAN	-0.442927	0.442927	0.000150307	0.000833126	3.07929	58	4	-26.436	0.73564	13_200uM	DMSO	OTU
13_200uM / DMSO	Q92995	USP13	Ubiquitin carboxyl-terminal hydrolase 13	UBP13_HUMAN	-0.394039	0.394039	0.000176148	0.000950911	3.02186	58	1	-23.9004	0.760996	13_200uM	DMSO	USP
13_200uM / DMSO	Q9UK80	USP21	Ubiquitin carboxyl-terminal hydrolase 21	UBP21_HUMAN	-1.06418	1.06418	0.000176365	0.000951855	3.02143	58	1	-52.1754	0.478246	13_200uM	DMSO	USP
13_200uM / DMSO	Q14694	USP10	Ubiquitin carboxyl-terminal hydrolase 10	UBP10_HUMAN	-0.161876	0.161876	0.000864447	0.00344783	2.46245	58	11	-10.6138	0.893862	13_200uM	DMSO	USP
13_200uM / DMSO	Q9P275	USP36	Ubiquitin carboxyl-terminal hydrolase 36	UBP36_HUMAN	-0.18275	0.18275	0.00116287	0.00435455	2.36106	58	9	-11.8978	0.881022	13_200uM	DMSO	USP
13_200uM / DMSO	P51665	PSMD7	26S proteasome non-ATPase regulatory subunit 7	PSMD7_HUMAN	-1.72578	1.72578	0.00268534	0.00832461	2.07964	58	11	-69.7665	0.302335	13_200uM	DMSO	JAMM
13_200uM / DMSO	Q96K76	USP47	Ubiquitin carboxyl-terminal hydrolase 47	UBP47_HUMAN	-0.0976566	0.0976566	0.00366343	0.0105234	1.97784	58	1	-6.54502	0.93455	13_200uM	DMSO	USP
13_200uM / DMSO	Q4G0A6	MINDY4	Probable ubiquitin carboxyl-terminal hydrolase MINDY-4	MINY4_HUMAN	0.516313	0.516313	0.0101123	0.0221086	1.65544	58	2	43.0295	1.4303	13_200uM	DMSO	MINDY
13_200uM / DMSO	P54578	USP14	Ubiquitin carboxyl-terminal hydrolase 14	UBP14_HUMAN	-0.424196	0.424196	0.0174707	0.0326741	1.4858	58	6	-25.4746	0.745254	13_200uM	DMSO	USP
13_200uM / DMSO	Q504Q3	PAN2	PAN2-PAN3 deadenylation complex catalytic subunit PAN2	PAN2_HUMAN	0.0324091	0.0324091	0.0180765	0.0334758	1.47527	58	1	2.27185	1.02272	13_200uM	DMSO	USP
13_200uM / DMSO	Q9UPT9	USP22	Ubiquitin carboxyl-terminal hydrolase 22	UBP22_HUMAN	-0.168063	0.168063	0.0201585	0.0361829	1.4415	58	4	-10.9963	0.890037	13_200uM	DMSO	USP
13_200uM / DMSO	Q13107	USP4	Ubiquitin carboxyl-terminal hydrolase 4	UBP4_HUMAN	0.659287	0.659287	0.0203428	0.0363928	1.43898	58	9	57.9302	1.5793	13_200uM	DMSO	USP
13_200uM / DMSO	Q9UHP3	USP25	Ubiquitin carboxyl-terminal hydrolase 25	UBP25_HUMAN	-1.03142	1.03142	0.0397332	0.0579309	1.23709	58	15	-51.077	0.48923	13_200uM	DMSO	USP
13_200uM / DMSO	Q70CQ2	USP34	Ubiquitin carboxyl-terminal hydrolase 34	UBP34_HUMAN	-0.553627	0.553627	0.0408416	0.0590289	1.22894	58	10	-31.8695	0.681305	13_200uM	DMSO	USP
13_200uM / DMSO	Q96FW1	OTUB1	Ubiquitin thioesterase OTUB1	OTUB1_HUMAN	-0.136973	0.136973	0.103725	0.11105	0.954483	58	7	-9.05749	0.909425	13_200uM	DMSO	OTU
13_200uM / DMSO	Q86UV5	USP48	Ubiquitin carboxyl-terminal hydrolase 48	UBP48_HUMAN	-0.124569	0.124569	0.137337	0.133802	0.873539	58	10	-8.27219	0.917278	13_200uM	DMSO	USP
13_200uM / DMSO	Q70EL1	USP54	Inactive ubiquitin carboxyl-terminal hydrolase 54	UBP54_HUMAN	0.546794	0.546794	0.210744	0.177344	0.751184	58	3	46.0836	1.46084	13_200uM	DMSO	USP
13_200uM / DMSO	O00487	PSMD14	26S proteasome non-ATPase regulatory subunit 14	PSDE_HUMAN	0.134692	0.134692	0.45485	0.291661	0.535121	58	5	9.7858	1.09786	13_200uM	DMSO	JAMM
13_200uM / DMSO	O00303	EIF3F	Eukaryotic translation initiation factor 3 subunit F	EIF3F_HUMAN	0.0108752	0.0108752	0.660197	0.369146	0.432801	58	8	0.756662	1.00757	13_200uM	DMSO	JAMM
13_200uM / DMSO	Q92905	COPS5	COP9 signalosome complex subunit 5	CSN5_HUMAN	0.0806058	0.0806058	0.74816	0.398181	0.399919	58	6	5.7462	1.05746	13_200uM	DMSO	JAMM
13_200uM / DMSO	Q9NP73	ALG13	Putative bifunctional UDP-N-acetylglucosamine transferase and deubiquitinase ALG13	ALG13_HUMAN	0.240082	0.240082	0.8154	0.419701	0.37706	58	4	18.106	1.18106	13_200uM	DMSO	OTU
13_200uM / DMSO	O15372	EIF3H	Eukaryotic translation initiation factor 3 subunit H	EIF3H_HUMAN	-0.126306	0.126306	0.816027	0.419904	0.37685	58	8	-8.38255	0.916175	13_200uM	DMSO	JAMM
13_50uM / DMSO	P15374	UCHL3	Ubiquitin carboxyl-terminal hydrolase isozyme L3	UCHL3_HUMAN	-1.2299	1.2299	1.31311e-16	8.62654e-15	14.0642	58	14	-57.3652	0.426348	13_50uM	DMSO	UCH	y
13_50uM / DMSO	O75604	USP2	Ubiquitin carboxyl-terminal hydrolase 2	UBP2_HUMAN	-1.1098	1.1098	1.33303e-09	2.65237e-08	7.57637	58	1	-53.6643	0.463357	13_50uM	DMSO	USP
13_50uM / DMSO	O94966	USP19	Ubiquitin carboxyl-terminal hydrolase 19	UBP19_HUMAN	-1.24571	1.24571	4.98291e-09	8.87498e-08	7.05183	58	24	-57.83	0.4217	13_50uM	DMSO	USP	y
13_50uM / DMSO	Q9UK80	USP21	Ubiquitin carboxyl-terminal hydrolase 21	UBP21_HUMAN	-1.01165	1.01165	1.28128e-08	2.11012e-07	6.67569	58	1	-50.4022	0.495978	13_50uM	DMSO	USP
13_50uM / DMSO	Q92905	COPS5	COP9 signalosome complex subunit 5	CSN5_HUMAN	-0.304221	0.304221	3.40157e-07	4.12862e-06	5.3842	58	6	-19.012	0.80988	13_50uM	DMSO	JAMM
13_50uM / DMSO	Q9Y4E8	USP15	Ubiquitin carboxyl-terminal hydrolase 15	UBP15_HUMAN	-0.44134	0.44134	4.98261e-06	4.51926e-05	4.34493	58	37	-26.3549	0.736451	13_50uM	DMSO	USP
13_50uM / DMSO	Q9UPU5	USP24	Ubiquitin carboxyl-terminal hydrolase 24	UBP24_HUMAN	-0.725768	0.725768	1.73705e-05	0.000133532	3.87441	58	42	-39.5325	0.604675	13_50uM	DMSO	USP
13_50uM / DMSO	Q9UPT9	USP22	Ubiquitin carboxyl-terminal hydrolase 22	UBP22_HUMAN	-0.160261	0.160261	2.64201e-05	0.000192288	3.71605	58	4	-10.5137	0.894863	13_50uM	DMSO	USP
13_50uM / DMSO	Q9UGI0	ZRANB1	Ubiquitin thioesterase ZRANB1	ZRAN1_HUMAN	-0.0659443	0.0659443	2.70979e-05	0.000196371	3.70692	58	4	-4.46802	0.95532	13_50uM	DMSO	OTU
13_50uM / DMSO	Q93009	USP7	Ubiquitin carboxyl-terminal hydrolase 7	UBP7_HUMAN	-0.506721	0.506721	5.30062e-05	0.000346553	3.46023	58	60	-29.618	0.70382	13_50uM	DMSO	USP
13_50uM / DMSO	Q96RU2	USP28	Ubiquitin carboxyl-terminal hydrolase 28	UBP28_HUMAN	-0.133879	0.133879	7.04971e-05	0.000441176	3.35539	58	29	-8.86223	0.911378	13_50uM	DMSO	USP
13_50uM / DMSO	Q9NUU6	OTULINL	Inactive ubiquitin thioesterase OTULINL	OTULL_HUMAN	0.239005	0.239005	0.000112981	0.000657344	3.18221	58	4	18.0179	1.18018	13_50uM	DMSO	OTU
13_50uM / DMSO	Q93008	USP9X	Probable ubiquitin carboxyl-terminal hydrolase FAF-X	USP9X_HUMAN	-0.230652	0.230652	0.000183475	0.000983561	3.0072	58	90	-14.775	0.85225	13_50uM	DMSO	USP
13_50uM / DMSO	Q9Y5K5	UCHL5	Ubiquitin carboxyl-terminal hydrolase isozyme L5	UCHL5_HUMAN	-0.22605	0.22605	0.000660358	0.00277592	2.55659	58	20	-14.5027	0.854973	13_50uM	DMSO	UCH
13_50uM / DMSO	Q9P275	USP36	Ubiquitin carboxyl-terminal hydrolase 36	UBP36_HUMAN	-0.181189	0.181189	0.000842233	0.00337496	2.47173	58	9	-11.8024	0.881976	13_50uM	DMSO	USP
13_50uM / DMSO	P54252	ATXN3	Ataxin-3	ATX3_HUMAN	-0.648018	0.648018	0.0010765	0.00410046	2.38717	58	4	-36.1844	0.638156	13_50uM	DMSO	MJD
13_50uM / DMSO	P62068	USP46	Ubiquitin carboxyl-terminal hydrolase 46	UBP46_HUMAN	-0.240756	0.240756	0.00247366	0.00781895	2.10685	58	10	-15.3698	0.846302	13_50uM	DMSO	USP
13_50uM / DMSO	Q92560	BAP1	Ubiquitin carboxyl-terminal hydrolase BAP1	BAP1_HUMAN	-0.261855	0.261855	0.00460265	0.0124498	1.90484	58	19	-16.5985	0.834015	13_50uM	DMSO	UCH
13_50uM / DMSO	P40818	USP8	Ubiquitin carboxyl-terminal hydrolase 8	UBP8_HUMAN	-0.135508	0.135508	0.0120852	0.0251206	1.59997	58	43	-8.96505	0.910349	13_50uM	DMSO	USP
13_50uM / DMSO	Q92995	USP13	Ubiquitin carboxyl-terminal hydrolase 13	UBP13_HUMAN	0.509492	0.509492	0.0189162	0.0345942	1.461	58	1	42.3549	1.42355	13_50uM	DMSO	USP
13_50uM / DMSO	P45974	USP5	Ubiquitin carboxyl-terminal hydrolase 5	UBP5_HUMAN	0.219972	0.219972	0.0227637	0.0394027	1.40447	58	38	16.4711	1.16471	13_50uM	DMSO	USP
13_50uM / DMSO	Q96G74	OTUD5	OTU domain-containing protein 5	OTUD5_HUMAN	-0.49796	0.49796	0.0304622	0.0483046	1.31601	58	1	-29.1892	0.708108	13_50uM	DMSO	OTU
13_50uM / DMSO	Q6P2Q9	PRPF8	Pre-mRNA-processing-splicing factor 8	PRP8_HUMAN	-0.0417177	0.0417177	0.0336634	0.0516984	1.28652	58	77	-2.85024	0.971498	13_50uM	DMSO	JAMM
13_50uM / DMSO	O75317	USP12	Ubiquitin carboxyl-terminal hydrolase 12	UBP12_HUMAN	-0.289136	0.289136	0.0375943	0.0558047	1.25333	58	2	-18.1608	0.818392	13_50uM	DMSO	USP
13_50uM / DMSO	Q6GQQ9	OTUD7B	OTU domain-containing protein 7B	OTU7B_HUMAN	-0.187286	0.187286	0.0493122	0.0671062	1.17324	58	33	-12.1744	0.878256	13_50uM	DMSO	OTU
13_50uM / DMSO	Q53GS9	USP39	U4/U6.U5 tri-snRNP-associated protein 2	SNUT2_HUMAN	0.0914587	0.0914587	0.0677902	0.0832664	1.07953	58	12	6.54469	1.06545	13_50uM	DMSO	USP
13_50uM / DMSO	Q96FW1	OTUB1	Ubiquitin thioesterase OTUB1	OTUB1_HUMAN	0.0782581	0.0782581	0.0844772	0.096592	1.01506	58	7	5.57426	1.05574	13_50uM	DMSO	OTU
13_50uM / DMSO	O15372	EIF3H	Eukaryotic translation initiation factor 3 subunit H	EIF3H_HUMAN	0.0328464	0.0328464	0.0948705	0.104462	0.98104	58	8	2.30286	1.02303	13_50uM	DMSO	JAMM
13_50uM / DMSO	Q14694	USP10	Ubiquitin carboxyl-terminal hydrolase 10	UBP10_HUMAN	-0.0782297	0.0782297	0.115785	0.119436	0.922866	58	11	-5.27807	0.947219	13_50uM	DMSO	USP
13_50uM / DMSO	Q9P2H5	USP35	Ubiquitin carboxyl-terminal hydrolase 35	UBP35_HUMAN	-0.262111	0.262111	0.133158	0.131107	0.882373	58	10	-16.6133	0.833867	13_50uM	DMSO	USP
13_50uM / DMSO	Q8N6M0	OTUD6B	Deubiquitinase OTUD6B	OTU6B_HUMAN	-0.105415	0.105415	0.133184	0.131125	0.882316	58	11	-7.04625	0.929538	13_50uM	DMSO	OTU
13_50uM / DMSO	Q70EL1	USP54	Inactive ubiquitin carboxyl-terminal hydrolase 54	UBP54_HUMAN	-0.663368	0.663368	0.144391	0.138285	0.859225	58	3	-36.8598	0.631402	13_50uM	DMSO	USP
13_50uM / DMSO	Q96K76	USP47	Ubiquitin carboxyl-terminal hydrolase 47	UBP47_HUMAN	0.00283266	0.00283266	0.144777	0.138536	0.858438	58	1	0.196538	1.00197	13_50uM	DMSO	USP
13_50uM / DMSO	Q9H9J4	USP42	Ubiquitin carboxyl-terminal hydrolase 42	UBP42_HUMAN	-0.0766333	0.0766333	0.170132	0.154173	0.811992	58	12	-5.17321	0.948268	13_50uM	DMSO	USP
13_50uM / DMSO	Q5VVQ6	YOD1	Ubiquitin thioesterase OTU1	OTU1_HUMAN	0.0836822	0.0836822	0.175746	0.157477	0.802783	58	9	5.97193	1.05972	13_50uM	DMSO	OTU
13_50uM / DMSO	P09936	UCHL1	Ubiquitin carboxyl-terminal hydrolase isozyme L1	UCHL1_HUMAN	0.0884994	0.0884994	0.183116	0.16175	0.791155	58	12	6.32637	1.06326	13_50uM	DMSO	UCH
13_50uM / DMSO	Q96JH7	VCPIP1	Deubiquitinating protein VCPIP1	VCIP1_HUMAN	-0.145386	0.145386	0.217241	0.180889	0.742587	58	14	-9.58627	0.904137	13_50uM	DMSO	OTU
13_50uM / DMSO	Q70CQ2	USP34	Ubiquitin carboxyl-terminal hydrolase 34	UBP34_HUMAN	-0.249592	0.249592	0.281245	0.213994	0.669599	58	10	-15.8866	0.841134	13_50uM	DMSO	USP
13_50uM / DMSO	O00487	PSMD14	26S proteasome non-ATPase regulatory subunit 14	PSDE_HUMAN	0.285016	0.285016	0.293665	0.220098	0.657385	58	5	21.8424	1.21842	13_50uM	DMSO	JAMM
13_50uM / DMSO	Q70EL2	USP45	Ubiquitin carboxyl-terminal hydrolase 45	UBP45_HUMAN	-0.413853	0.413853	0.320726	0.232854	0.632915	58	2	-24.9384	0.750616	13_50uM	DMSO	USP
13_50uM / DMSO	Q8NB14	USP38	Ubiquitin carboxyl-terminal hydrolase 38	UBP38_HUMAN	0.201641	0.201641	0.364129	0.252656	0.59747	58	16	15.0006	1.15001	13_50uM	DMSO	USP
13_50uM / DMSO	Q13107	USP4	Ubiquitin carboxyl-terminal hydrolase 4	UBP4_HUMAN	-0.32034	0.32034	0.455731	0.29201	0.534602	58	9	-19.9119	0.800881	13_50uM	DMSO	USP
13_50uM / DMSO	Q9UHP3	USP25	Ubiquitin carboxyl-terminal hydrolase 25	UBP25_HUMAN	0.382254	0.382254	0.464646	0.295588	0.529313	58	15	30.3377	1.30338	13_50uM	DMSO	USP
13_50uM / DMSO	Q86UV5	USP48	Ubiquitin carboxyl-terminal hydrolase 48	UBP48_HUMAN	-0.0746905	0.0746905	0.479804	0.301682	0.520451	58	10	-5.04542	0.949546	13_50uM	DMSO	USP
13_50uM / DMSO	Q504Q3	PAN2	PAN2-PAN3 deadenylation complex catalytic subunit PAN2	PAN2_HUMAN	0.167522	0.167522	0.509442	0.313525	0.503728	58	1	12.3127	1.12313	13_50uM	DMSO	USP
13_50uM / DMSO	P54578	USP14	Ubiquitin carboxyl-terminal hydrolase 14	UBP14_HUMAN	0.108033	0.108033	0.53727	0.32434	0.489	58	6	7.77577	1.07776	13_50uM	DMSO	USP
13_50uM / DMSO	Q8TE49	OTUD7A	OTU domain-containing protein 7A	OTU7A_HUMAN	-0.151173	0.151173	0.573887	0.338109	0.470943	58	2	-9.9482	0.900518	13_50uM	DMSO	OTU
13_50uM / DMSO	Q9Y5T5	USP16	Ubiquitin carboxyl-terminal hydrolase 16	UBP16_HUMAN	-0.276933	0.276933	0.600059	0.347874	0.458578	58	6	-17.4656	0.825344	13_50uM	DMSO	USP
13_50uM / DMSO	P51665	PSMD7	26S proteasome non-ATPase regulatory subunit 7	PSMD7_HUMAN	-0.176565	0.176565	0.627936	0.357824	0.446331	58	11	-11.5193	0.884807	13_50uM	DMSO	JAMM
13_50uM / DMSO	Q9NP73	ALG13	Putative bifunctional UDP-N-acetylglucosamine transferase and deubiquitinase ALG13	ALG13_HUMAN	0.0823599	0.0823599	0.666108	0.371155	0.430445	58	4	5.87485	1.05875	13_50uM	DMSO	OTU
13_50uM / DMSO	Q01804	OTUD4	OTU domain-containing protein 4	OTUD4_HUMAN	-0.053407	0.053407	0.80397	0.416004	0.380903	58	27	-3.63421	0.963658	13_50uM	DMSO	OTU
13_50uM / DMSO	Q5T2D3	OTUD3	OTU domain-containing protein 3	OTUD3_HUMAN	-0.00754923	0.00754923	0.835385	0.425893	0.370699	58	12	-0.521906	0.994781	13_50uM	DMSO	OTU
13_50uM / DMSO	Q4G0A6	MINDY4	Probable ubiquitin carboxyl-terminal hydrolase MINDY-4	MINY4_HUMAN	0.257508	0.257508	0.918681	0.450566	0.346241	58	2	19.5412	1.19541	13_50uM	DMSO	MINDY
13_50uM / DMSO	O00303	EIF3F	Eukaryotic translation initiation factor 3 subunit F	EIF3F_HUMAN	0.0279741	0.0279741	0.947906	0.459021	0.338168	58	8	1.95794	1.01958	13_50uM	DMSO	JAMM
13_50uM / DMSO	P51784	USP11	Ubiquitin carboxyl-terminal hydrolase 11	UBP11_HUMAN	0.0256292	0.0256292	0.997178	0.472316	0.325767	58	18	1.79235	1.01792	13_50uM	DMSO	USP
14_200uM / DMSO	O94966	USP19	Ubiquitin carboxyl-terminal hydrolase 19	UBP19_HUMAN	-3.1087	3.1087	2.17367e-69	4.96944e-65	64.3037	58	24	-88.4072	0.115928	14_200uM	DMSO	USP	y
14_200uM / DMSO	Q93009	USP7	Ubiquitin carboxyl-terminal hydrolase 7	UBP7_HUMAN	-2.51892	2.51892	2.09522e-61	2.66116e-57	56.5749	58	60	-82.5527	0.174473	14_200uM	DMSO	USP	y
14_200uM / DMSO	Q93008	USP9X	Probable ubiquitin carboxyl-terminal hydrolase FAF-X	USP9X_HUMAN	-1.96486	1.96486	5.30764e-48	2.6379e-44	43.5787	58	90	-74.3836	0.256164	14_200uM	DMSO	USP	y
14_200uM / DMSO	Q8N6M0	OTUD6B	Deubiquitinase OTUD6B	OTU6B_HUMAN	-1.25711	1.25711	5.62553e-43	1.8373e-39	38.7358	58	11	-58.1618	0.418382	14_200uM	DMSO	OTU	y
14_200uM / DMSO	Q9Y4E8	USP15	Ubiquitin carboxyl-terminal hydrolase 15	UBP15_HUMAN	-1.84541	1.84541	1.03552e-42	3.19919e-39	38.495	58	37	-72.1724	0.278276	14_200uM	DMSO	USP	y
14_200uM / DMSO	Q9Y5K5	UCHL5	Ubiquitin carboxyl-terminal hydrolase isozyme L5	UCHL5_HUMAN	-1.35617	1.35617	1.50112e-38	2.5999e-35	34.585	58	20	-60.9382	0.390618	14_200uM	DMSO	UCH	y
14_200uM / DMSO	Q9UGI0	ZRANB1	Ubiquitin thioesterase ZRANB1	ZRAN1_HUMAN	-0.54188	0.54188	9.34042e-27	3.29538e-24	23.4821	58	4	-31.3125	0.686875	14_200uM	DMSO	OTU
14_200uM / DMSO	Q6GQQ9	OTUD7B	OTU domain-containing protein 7B	OTU7B_HUMAN	-1.66552	1.66552	2.09347e-25	6.07373e-23	22.2165	58	33	-68.4769	0.315231	14_200uM	DMSO	OTU	y
14_200uM / DMSO	P51784	USP11	Ubiquitin carboxyl-terminal hydrolase 11	UBP11_HUMAN	-0.807083	0.807083	5.83342e-23	1.09136e-20	19.962	58	18	-42.8464	0.571536	14_200uM	DMSO	USP
14_200uM / DMSO	Q13107	USP4	Ubiquitin carboxyl-terminal hydrolase 4	UBP4_HUMAN	-1.8794	1.8794	2.70537e-22	4.41156e-20	19.3554	58	9	-72.8203	0.271797	14_200uM	DMSO	USP	y
14_200uM / DMSO	Q70EL1	USP54	Inactive ubiquitin carboxyl-terminal hydrolase 54	UBP54_HUMAN	-2.6548	2.6548	6.04112e-22	9.31931e-20	19.0306	58	3	-84.1209	0.158791	14_200uM	DMSO	USP	y
14_200uM / DMSO	P15374	UCHL3	Ubiquitin carboxyl-terminal hydrolase isozyme L3	UCHL3_HUMAN	-0.589788	0.589788	5.98591e-20	6.54159e-18	17.1843	58	14	-33.5559	0.664441	14_200uM	DMSO	UCH
14_200uM / DMSO	Q96RU2	USP28	Ubiquitin carboxyl-terminal hydrolase 28	UBP28_HUMAN	-1.71151	1.71151	1.78878e-17	1.35235e-15	14.8689	58	29	-69.4659	0.305341	14_200uM	DMSO	USP	y
14_200uM / DMSO	P62068	USP46	Ubiquitin carboxyl-terminal hydrolase 46	UBP46_HUMAN	-2.77007	2.77007	1.2041e-14	5.70886e-13	12.2435	58	10	-85.3402	0.146598	14_200uM	DMSO	USP	y
14_200uM / DMSO	Q92560	BAP1	Ubiquitin carboxyl-terminal hydrolase BAP1	BAP1_HUMAN	-1.7587	1.7587	2.6208e-13	9.94304e-12	11.0025	58	19	-70.4485	0.295515	14_200uM	DMSO	UCH	y
14_200uM / DMSO	Q70EL2	USP45	Ubiquitin carboxyl-terminal hydrolase 45	UBP45_HUMAN	-1.27441	1.27441	1.74333e-12	5.80098e-11	10.2365	58	2	-58.6605	0.413395	14_200uM	DMSO	USP	y
14_200uM / DMSO	O75604	USP2	Ubiquitin carboxyl-terminal hydrolase 2	UBP2_HUMAN	-2.69247	2.69247	1.82697e-11	5.12115e-10	9.29063	58	1	-84.5301	0.154699	14_200uM	DMSO	USP
14_200uM / DMSO	Q70CQ2	USP34	Ubiquitin carboxyl-terminal hydrolase 34	UBP34_HUMAN	-1.46648	1.46648	4.29659e-11	1.12921e-09	8.94723	58	10	-63.8136	0.361864	14_200uM	DMSO	USP	y
14_200uM / DMSO	Q8TE49	OTUD7A	OTU domain-containing protein 7A	OTU7A_HUMAN	-1.88812	1.88812	5.9095e-10	1.26005e-08	7.89961	58	2	-72.9841	0.270159	14_200uM	DMSO	OTU	y
14_200uM / DMSO	Q9UPU5	USP24	Ubiquitin carboxyl-terminal hydrolase 24	UBP24_HUMAN	-2.34619	2.34619	8.82547e-10	1.82496e-08	7.73875	58	42	-80.3336	0.196664	14_200uM	DMSO	USP	y
14_200uM / DMSO	Q8NB14	USP38	Ubiquitin carboxyl-terminal hydrolase 38	UBP38_HUMAN	-0.961963	0.961963	1.05341e-09	2.14339e-08	7.6689	58	16	-48.6642	0.513358	14_200uM	DMSO	USP
14_200uM / DMSO	Q9P2H5	USP35	Ubiquitin carboxyl-terminal hydrolase 35	UBP35_HUMAN	-0.820361	0.820361	3.40342e-09	6.25173e-08	7.204	58	10	-43.37	0.5663	14_200uM	DMSO	USP
14_200uM / DMSO	Q96K76	USP47	Ubiquitin carboxyl-terminal hydrolase 47	UBP47_HUMAN	-0.300069	0.300069	3.80391e-09	6.93502e-08	7.15895	58	1	-18.7787	0.812213	14_200uM	DMSO	USP
14_200uM / DMSO	O75317	USP12	Ubiquitin carboxyl-terminal hydrolase 12	UBP12_HUMAN	-2.17778	2.17778	7.31786e-09	1.26265e-07	6.89872	58	2	-77.8985	0.221015	14_200uM	DMSO	USP	y
14_200uM / DMSO	Q01804	OTUD4	OTU domain-containing protein 4	OTUD4_HUMAN	-0.823261	0.823261	9.99849e-09	1.68275e-07	6.77398	58	27	-43.4837	0.565163	14_200uM	DMSO	OTU
14_200uM / DMSO	Q96G74	OTUD5	OTU domain-containing protein 5	OTUD5_HUMAN	-1.05261	1.05261	2.38746e-07	3.00563e-06	5.52206	58	1	-51.7905	0.482095	14_200uM	DMSO	OTU
14_200uM / DMSO	Q9UPT9	USP22	Ubiquitin carboxyl-terminal hydrolase 22	UBP22_HUMAN	-0.226396	0.226396	2.64301e-07	3.29289e-06	5.48242	58	4	-14.5233	0.854767	14_200uM	DMSO	USP
14_200uM / DMSO	P54252	ATXN3	Ataxin-3	ATX3_HUMAN	-2.62839	2.62839	2.9029e-07	3.57653e-06	5.44654	58	4	-83.8276	0.161724	14_200uM	DMSO	MJD	y
14_200uM / DMSO	P40818	USP8	Ubiquitin carboxyl-terminal hydrolase 8	UBP8_HUMAN	-0.350779	0.350779	2.86565e-06	2.77933e-05	4.55606	58	43	-21.584	0.78416	14_200uM	DMSO	USP
14_200uM / DMSO	Q9H9J4	USP42	Ubiquitin carboxyl-terminal hydrolase 42	UBP42_HUMAN	0.669191	0.669191	7.15941e-06	6.1901e-05	4.2083	58	12	59.0181	1.59018	14_200uM	DMSO	USP
14_200uM / DMSO	Q9UK80	USP21	Ubiquitin carboxyl-terminal hydrolase 21	UBP21_HUMAN	-1.67191	1.67191	1.06681e-05	8.7644e-05	4.05728	58	1	-68.6163	0.313837	14_200uM	DMSO	USP
14_200uM / DMSO	Q92995	USP13	Ubiquitin carboxyl-terminal hydrolase 13	UBP13_HUMAN	-0.789128	0.789128	1.41074e-05	0.000111577	3.95243	58	1	-42.1306	0.578694	14_200uM	DMSO	USP
14_200uM / DMSO	O00487	PSMD14	26S proteasome non-ATPase regulatory subunit 14	PSDE_HUMAN	-0.334728	0.334728	4.77349e-05	0.000317225	3.49863	58	5	-20.7066	0.792934	14_200uM	DMSO	JAMM
14_200uM / DMSO	O00303	EIF3F	Eukaryotic translation initiation factor 3 subunit F	EIF3F_HUMAN	-0.405672	0.405672	0.000292311	0.00144082	2.84139	58	8	-24.5115	0.754885	14_200uM	DMSO	JAMM
14_200uM / DMSO	Q5VVQ6	YOD1	Ubiquitin thioesterase OTU1	OTU1_HUMAN	-0.373043	0.373043	0.000416657	0.00192157	2.71634	58	9	-22.7848	0.772152	14_200uM	DMSO	OTU
14_200uM / DMSO	Q9NUU6	OTULINL	Inactive ubiquitin thioesterase OTULINL	OTULL_HUMAN	-0.429176	0.429176	0.0009743	0.00379217	2.42111	58	4	-25.7314	0.742686	14_200uM	DMSO	OTU
14_200uM / DMSO	O15372	EIF3H	Eukaryotic translation initiation factor 3 subunit H	EIF3H_HUMAN	0.308875	0.308875	0.00474598	0.0127386	1.89488	58	8	23.8741	1.23874	14_200uM	DMSO	JAMM
14_200uM / DMSO	Q53GS9	USP39	U4/U6.U5 tri-snRNP-associated protein 2	SNUT2_HUMAN	-0.298192	0.298192	0.00596388	0.0150667	1.82198	58	12	-18.6729	0.813271	14_200uM	DMSO	USP
14_200uM / DMSO	Q4G0A6	MINDY4	Probable ubiquitin carboxyl-terminal hydrolase MINDY-4	MINY4_HUMAN	0.819377	0.819377	0.0145544	0.0287036	1.54206	58	2	76.4644	1.76464	14_200uM	DMSO	MINDY
14_200uM / DMSO	Q92905	COPS5	COP9 signalosome complex subunit 5	CSN5_HUMAN	-0.221566	0.221566	0.0147251	0.0289374	1.53854	58	6	-14.2366	0.857634	14_200uM	DMSO	JAMM
14_200uM / DMSO	P54578	USP14	Ubiquitin carboxyl-terminal hydrolase 14	UBP14_HUMAN	-0.349789	0.349789	0.0330208	0.051029	1.29218	58	6	-21.5301	0.784699	14_200uM	DMSO	USP
14_200uM / DMSO	Q96JH7	VCPIP1	Deubiquitinating protein VCPIP1	VCIP1_HUMAN	-0.4074	0.4074	0.0402568	0.0584513	1.23321	58	14	-24.6019	0.753981	14_200uM	DMSO	OTU
14_200uM / DMSO	Q9UHP3	USP25	Ubiquitin carboxyl-terminal hydrolase 25	UBP25_HUMAN	-0.517504	0.517504	0.046259	0.0642652	1.19202	58	15	-30.1421	0.698579	14_200uM	DMSO	USP
14_200uM / DMSO	Q9NP73	ALG13	Putative bifunctional UDP-N-acetylglucosamine transferase and deubiquitinase ALG13	ALG13_HUMAN	0.453782	0.453782	0.064635	0.0806122	1.0936	58	4	36.9626	1.36963	14_200uM	DMSO	OTU
14_200uM / DMSO	Q6P2Q9	PRPF8	Pre-mRNA-processing-splicing factor 8	PRP8_HUMAN	0.091357	0.091357	0.0671023	0.0826675	1.08267	58	77	6.53718	1.06537	14_200uM	DMSO	JAMM
14_200uM / DMSO	P09936	UCHL1	Ubiquitin carboxyl-terminal hydrolase isozyme L1	UCHL1_HUMAN	-0.0522643	0.0522643	0.0728542	0.0874253	1.05836	58	12	-3.55785	0.964421	14_200uM	DMSO	UCH
14_200uM / DMSO	Q5T2D3	OTUD3	OTU domain-containing protein 3	OTUD3_HUMAN	-0.112164	0.112164	0.0853472	0.0972677	1.01203	58	12	-7.48011	0.925199	14_200uM	DMSO	OTU
14_200uM / DMSO	Q14694	USP10	Ubiquitin carboxyl-terminal hydrolase 10	UBP10_HUMAN	-0.034592	0.034592	0.103309	0.110751	0.95565	58	11	-2.36922	0.976308	14_200uM	DMSO	USP
14_200uM / DMSO	P45974	USP5	Ubiquitin carboxyl-terminal hydrolase 5	UBP5_HUMAN	-0.121176	0.121176	0.104156	0.111362	0.953264	58	38	-8.05619	0.919438	14_200uM	DMSO	USP
14_200uM / DMSO	Q86UV5	USP48	Ubiquitin carboxyl-terminal hydrolase 48	UBP48_HUMAN	-0.0204594	0.0204594	0.131659	0.130134	0.885608	58	10	-1.40813	0.985919	14_200uM	DMSO	USP
14_200uM / DMSO	Q9P275	USP36	Ubiquitin carboxyl-terminal hydrolase 36	UBP36_HUMAN	0.148571	0.148571	0.250613	0.198657	0.701897	58	9	10.8471	1.10847	14_200uM	DMSO	USP
14_200uM / DMSO	Q9Y5T5	USP16	Ubiquitin carboxyl-terminal hydrolase 16	UBP16_HUMAN	-0.189332	0.189332	0.546224	0.327761	0.484442	58	6	-12.2988	0.877012	14_200uM	DMSO	USP
14_200uM / DMSO	P51665	PSMD7	26S proteasome non-ATPase regulatory subunit 7	PSMD7_HUMAN	0.125984	0.125984	0.596524	0.346524	0.460267	58	11	9.12516	1.09125	14_200uM	DMSO	JAMM
14_200uM / DMSO	Q96FW1	OTUB1	Ubiquitin thioesterase OTUB1	OTUB1_HUMAN	-0.160921	0.160921	0.768685	0.404884	0.392669	58	7	-10.5546	0.894454	14_200uM	DMSO	OTU
14_200uM / DMSO	Q504Q3	PAN2	PAN2-PAN3 deadenylation complex catalytic subunit PAN2	PAN2_HUMAN	0.347459	0.347459	0.952191	0.460135	0.337115	58	1	27.2317	1.27232	14_200uM	DMSO	USP
14_50uM / DMSO	P62068	USP46	Ubiquitin carboxyl-terminal hydrolase 46	UBP46_HUMAN	-0.574926	0.574926	2.22126e-25	6.39576e-23	22.1941	58	10	-32.8679	0.671321	14_50uM	DMSO	USP
14_50uM / DMSO	P54252	ATXN3	Ataxin-3	ATX3_HUMAN	-0.914775	0.914775	1.31757e-13	5.2205e-12	11.2823	58	4	-46.9574	0.530426	14_50uM	DMSO	MJD
14_50uM / DMSO	Q93009	USP7	Ubiquitin carboxyl-terminal hydrolase 7	UBP7_HUMAN	-1.56615	1.56615	3.57011e-09	6.54215e-08	7.18428	58	60	-66.2291	0.337709	14_50uM	DMSO	USP	y
14_50uM / DMSO	Q9UGI0	ZRANB1	Ubiquitin thioesterase ZRANB1	ZRAN1_HUMAN	0.132036	0.132036	4.32052e-08	6.39574e-07	6.19411	58	4	9.58389	1.09584	14_50uM	DMSO	OTU
14_50uM / DMSO	Q92995	USP13	Ubiquitin carboxyl-terminal hydrolase 13	UBP13_HUMAN	0.61297	0.61297	2.65242e-07	3.30137e-06	5.48131	58	1	52.9405	1.5294	14_50uM	DMSO	USP
14_50uM / DMSO	O94966	USP19	Ubiquitin carboxyl-terminal hydrolase 19	UBP19_HUMAN	-0.948039	0.948039	4.31777e-07	5.11624e-06	5.29105	58	24	-48.1663	0.518337	14_50uM	DMSO	USP
14_50uM / DMSO	Q9UK80	USP21	Ubiquitin carboxyl-terminal hydrolase 21	UBP21_HUMAN	-1.41442	1.41442	1.85296e-06	1.88714e-05	4.7242	58	1	-62.4841	0.375159	14_50uM	DMSO	USP
14_50uM / DMSO	O75604	USP2	Ubiquitin carboxyl-terminal hydrolase 2	UBP2_HUMAN	-0.982274	0.982274	5.1193e-05	0.000336488	3.47303	58	1	-49.3819	0.506181	14_50uM	DMSO	USP
14_50uM / DMSO	Q9UPU5	USP24	Ubiquitin carboxyl-terminal hydrolase 24	UBP24_HUMAN	-0.75441	0.75441	0.000162859	0.000890396	3.05042	58	42	-40.7211	0.592789	14_50uM	DMSO	USP
14_50uM / DMSO	Q96RU2	USP28	Ubiquitin carboxyl-terminal hydrolase 28	UBP28_HUMAN	-0.496273	0.496273	0.000274674	0.00137079	2.86303	58	29	-29.1064	0.708936	14_50uM	DMSO	USP
14_50uM / DMSO	Q9P275	USP36	Ubiquitin carboxyl-terminal hydrolase 36	UBP36_HUMAN	-0.15246	0.15246	0.000581381	0.00251058	2.60023	58	9	-10.0285	0.899715	14_50uM	DMSO	USP
14_50uM / DMSO	Q4G0A6	MINDY4	Probable ubiquitin carboxyl-terminal hydrolase MINDY-4	MINY4_HUMAN	0.706443	0.706443	0.00104322	0.00400209	2.39771	58	2	63.1776	1.63178	14_50uM	DMSO	MINDY
14_50uM / DMSO	Q9Y4E8	USP15	Ubiquitin carboxyl-terminal hydrolase 15	UBP15_HUMAN	-0.406819	0.406819	0.00175448	0.00600589	2.22142	58	37	-24.5715	0.754285	14_50uM	DMSO	USP
14_50uM / DMSO	O00303	EIF3F	Eukaryotic translation initiation factor 3 subunit F	EIF3F_HUMAN	-0.117008	0.117008	0.00272458	0.0084188	2.07475	58	8	-7.79018	0.922098	14_50uM	DMSO	JAMM
14_50uM / DMSO	Q92560	BAP1	Ubiquitin carboxyl-terminal hydrolase BAP1	BAP1_HUMAN	-0.372778	0.372778	0.0033472	0.00983191	2.00736	58	19	-22.7706	0.772294	14_50uM	DMSO	UCH
14_50uM / DMSO	P45974	USP5	Ubiquitin carboxyl-terminal hydrolase 5	UBP5_HUMAN	0.412491	0.412491	0.00633425	0.0157427	1.80292	58	38	33.0982	1.33098	14_50uM	DMSO	USP
14_50uM / DMSO	Q92905	COPS5	COP9 signalosome complex subunit 5	CSN5_HUMAN	-0.30737	0.30737	0.00815243	0.0189162	1.72317	58	6	-19.1887	0.808113	14_50uM	DMSO	JAMM
14_50uM / DMSO	Q9Y5T5	USP16	Ubiquitin carboxyl-terminal hydrolase 16	UBP16_HUMAN	-0.693919	0.693919	0.0102721	0.0223542	1.65064	58	6	-38.1828	0.618172	14_50uM	DMSO	USP
14_50uM / DMSO	Q6GQQ9	OTUD7B	OTU domain-containing protein 7B	OTU7B_HUMAN	-0.244222	0.244222	0.010393	0.0225473	1.64691	58	33	-15.5729	0.844271	14_50uM	DMSO	OTU
14_50uM / DMSO	Q6P2Q9	PRPF8	Pre-mRNA-processing-splicing factor 8	PRP8_HUMAN	0.0965167	0.0965167	0.0119525	0.0249208	1.60344	58	77	6.91889	1.06919	14_50uM	DMSO	JAMM
14_50uM / DMSO	O15372	EIF3H	Eukaryotic translation initiation factor 3 subunit H	EIF3H_HUMAN	-0.344039	0.344039	0.0144183	0.0285183	1.54488	58	8	-21.2167	0.787833	14_50uM	DMSO	JAMM
14_50uM / DMSO	P09936	UCHL1	Ubiquitin carboxyl-terminal hydrolase isozyme L1	UCHL1_HUMAN	0.15258	0.15258	0.024577	0.0415323	1.38161	58	12	11.1556	1.11156	14_50uM	DMSO	UCH
14_50uM / DMSO	O75317	USP12	Ubiquitin carboxyl-terminal hydrolase 12	UBP12_HUMAN	-0.201511	0.201511	0.0323425	0.0502927	1.2985	58	2	-13.0361	0.869639	14_50uM	DMSO	USP
14_50uM / DMSO	Q96JH7	VCPIP1	Deubiquitinating protein VCPIP1	VCIP1_HUMAN	-0.374365	0.374365	0.0380399	0.05627	1.24972	58	14	-22.8555	0.771445	14_50uM	DMSO	OTU
14_50uM / DMSO	Q5VVQ6	YOD1	Ubiquitin thioesterase OTU1	OTU1_HUMAN	0.355595	0.355595	0.0384698	0.056703	1.24639	58	9	27.9513	1.27951	14_50uM	DMSO	OTU
14_50uM / DMSO	Q70EL2	USP45	Ubiquitin carboxyl-terminal hydrolase 45	UBP45_HUMAN	-0.568916	0.568916	0.0473914	0.065312	1.18501	58	2	-32.5877	0.674123	14_50uM	DMSO	USP
14_50uM / DMSO	O00487	PSMD14	26S proteasome non-ATPase regulatory subunit 14	PSDE_HUMAN	-0.324779	0.324779	0.0481049	0.065989	1.18053	58	5	-20.1579	0.798421	14_50uM	DMSO	JAMM
14_50uM / DMSO	Q504Q3	PAN2	PAN2-PAN3 deadenylation complex catalytic subunit PAN2	PAN2_HUMAN	-1.0342	1.0342	0.0571494	0.0742262	1.12944	58	1	-51.1713	0.488287	14_50uM	DMSO	USP
14_50uM / DMSO	Q9P2H5	USP35	Ubiquitin carboxyl-terminal hydrolase 35	UBP35_HUMAN	-0.263336	0.263336	0.0694457	0.0846586	1.07233	58	10	-16.6841	0.833159	14_50uM	DMSO	USP
14_50uM / DMSO	Q8NB14	USP38	Ubiquitin carboxyl-terminal hydrolase 38	UBP38_HUMAN	0.252932	0.252932	0.0701969	0.0852641	1.06923	58	16	19.1626	1.19163	14_50uM	DMSO	USP
14_50uM / DMSO	Q96K76	USP47	Ubiquitin carboxyl-terminal hydrolase 47	UBP47_HUMAN	-0.475127	0.475127	0.075863	0.0898847	1.04631	58	1	-28.0597	0.719403	14_50uM	DMSO	USP
14_50uM / DMSO	Q9H9J4	USP42	Ubiquitin carboxyl-terminal hydrolase 42	UBP42_HUMAN	0.0404683	0.0404683	0.0810015	0.093918	1.02725	58	12	2.84476	1.02845	14_50uM	DMSO	USP
14_50uM / DMSO	P51665	PSMD7	26S proteasome non-ATPase regulatory subunit 7	PSMD7_HUMAN	-1.1696	1.1696	0.0964832	0.105721	0.97584	58	11	-55.5456	0.444544	14_50uM	DMSO	JAMM
14_50uM / DMSO	Q14694	USP10	Ubiquitin carboxyl-terminal hydrolase 10	UBP10_HUMAN	-0.187626	0.187626	0.0976061	0.10657	0.972365	58	11	-12.1951	0.878049	14_50uM	DMSO	USP
14_50uM / DMSO	P51784	USP11	Ubiquitin carboxyl-terminal hydrolase 11	UBP11_HUMAN	0.12471	0.12471	0.116172	0.119677	0.921991	58	18	9.02885	1.09029	14_50uM	DMSO	USP
14_50uM / DMSO	Q70EL1	USP54	Inactive ubiquitin carboxyl-terminal hydrolase 54	UBP54_HUMAN	-0.894527	0.894527	0.118416	0.121168	0.916611	58	3	-46.2077	0.537923	14_50uM	DMSO	USP
14_50uM / DMSO	Q5T2D3	OTUD3	OTU domain-containing protein 3	OTUD3_HUMAN	0.0943481	0.0943481	0.151897	0.142897	0.844978	58	12	6.75829	1.06758	14_50uM	DMSO	OTU
14_50uM / DMSO	Q93008	USP9X	Probable ubiquitin carboxyl-terminal hydrolase FAF-X	USP9X_HUMAN	-0.225313	0.225313	0.162337	0.149411	0.825619	58	90	-14.4591	0.855409	14_50uM	DMSO	USP
14_50uM / DMSO	Q96FW1	OTUB1	Ubiquitin thioesterase OTUB1	OTUB1_HUMAN	0.181652	0.181652	0.166424	0.151899	0.818446	58	7	13.4182	1.13418	14_50uM	DMSO	OTU
14_50uM / DMSO	P54578	USP14	Ubiquitin carboxyl-terminal hydrolase 14	UBP14_HUMAN	-0.1367	0.1367	0.179061	0.159425	0.797442	58	6	-9.04026	0.909597	14_50uM	DMSO	USP
14_50uM / DMSO	Q9NUU6	OTULINL	Inactive ubiquitin thioesterase OTULINL	OTULL_HUMAN	0.119235	0.119235	0.19862	0.170617	0.767979	58	4	8.61587	1.08616	14_50uM	DMSO	OTU
14_50uM / DMSO	Q9UPT9	USP22	Ubiquitin carboxyl-terminal hydrolase 22	UBP22_HUMAN	-0.0223388	0.0223388	0.227154	0.186229	0.729952	58	4	-1.53648	0.984635	14_50uM	DMSO	USP
14_50uM / DMSO	Q70CQ2	USP34	Ubiquitin carboxyl-terminal hydrolase 34	UBP34_HUMAN	-0.170152	0.170152	0.252695	0.199702	0.699617	58	10	-11.1251	0.888749	14_50uM	DMSO	USP
14_50uM / DMSO	P40818	USP8	Ubiquitin carboxyl-terminal hydrolase 8	UBP8_HUMAN	0.0208983	0.0208983	0.412818	0.2739	0.562408	58	43	1.4591	1.01459	14_50uM	DMSO	USP
14_50uM / DMSO	Q9NP73	ALG13	Putative bifunctional UDP-N-acetylglucosamine transferase and deubiquitinase ALG13	ALG13_HUMAN	0.247321	0.247321	0.476399	0.300392	0.522312	58	4	18.7	1.187	14_50uM	DMSO	OTU
14_50uM / DMSO	Q53GS9	USP39	U4/U6.U5 tri-snRNP-associated protein 2	SNUT2_HUMAN	0.0169808	0.0169808	0.519348	0.317367	0.498438	58	12	1.18398	1.01184	14_50uM	DMSO	USP
14_50uM / DMSO	Q96G74	OTUD5	OTU domain-containing protein 5	OTUD5_HUMAN	-0.0592854	0.0592854	0.589786	0.344003	0.463437	58	1	-4.02606	0.959739	14_50uM	DMSO	OTU
14_50uM / DMSO	Q8N6M0	OTUD6B	Deubiquitinase OTUD6B	OTU6B_HUMAN	0.0578828	0.0578828	0.609547	0.35129	0.454334	58	11	4.0937	1.04094	14_50uM	DMSO	OTU
14_50uM / DMSO	Q9Y5K5	UCHL5	Ubiquitin carboxyl-terminal hydrolase isozyme L5	UCHL5_HUMAN	-0.0547996	0.0547996	0.617273	0.35406	0.450923	58	20	-3.72718	0.962728	14_50uM	DMSO	UCH
14_50uM / DMSO	Q9UHP3	USP25	Ubiquitin carboxyl-terminal hydrolase 25	UBP25_HUMAN	0.408808	0.408808	0.674157	0.373944	0.427193	58	15	32.7589	1.32759	14_50uM	DMSO	USP
14_50uM / DMSO	Q13107	USP4	Ubiquitin carboxyl-terminal hydrolase 4	UBP4_HUMAN	0.245351	0.245351	0.70347	0.383665	0.416048	58	9	18.5381	1.18538	14_50uM	DMSO	USP
14_50uM / DMSO	Q8TE49	OTUD7A	OTU domain-containing protein 7A	OTU7A_HUMAN	-0.0685772	0.0685772	0.723958	0.390355	0.408541	58	2	-4.6422	0.953578	14_50uM	DMSO	OTU
14_50uM / DMSO	P15374	UCHL3	Ubiquitin carboxyl-terminal hydrolase isozyme L3	UCHL3_HUMAN	-0.0193861	0.0193861	0.7345	0.393753	0.404777	58	14	-1.33475	0.986652	14_50uM	DMSO	UCH
14_50uM / DMSO	Q86UV5	USP48	Ubiquitin carboxyl-terminal hydrolase 48	UBP48_HUMAN	-0.214178	0.214178	0.833223	0.425249	0.371357	58	10	-13.7963	0.862037	14_50uM	DMSO	USP
14_50uM / DMSO	Q01804	OTUD4	OTU domain-containing protein 4	OTUD4_HUMAN	0.000974415	0.000974415	0.843492	0.428312	0.368239	58	27	0.0675641	1.00068	14_50uM	DMSO	OTU
15_200uM / DMSO	O94966	USP19	Ubiquitin carboxyl-terminal hydrolase 19	UBP19_HUMAN	-2.37806	2.37806	3.54553e-47	1.62116e-43	42.7902	58	24	-80.7633	0.192367	15_200uM	DMSO	USP	y
15_200uM / DMSO	Q9UPU5	USP24	Ubiquitin carboxyl-terminal hydrolase 24	UBP24_HUMAN	-1.36929	1.36929	3.23537e-37	4.40279e-34	33.3563	58	42	-61.2917	0.387083	15_200uM	DMSO	USP	y
15_200uM / DMSO	Q93008	USP9X	Probable ubiquitin carboxyl-terminal hydrolase FAF-X	USP9X_HUMAN	-0.96909	0.96909	2.19992e-31	1.352e-28	27.869	58	90	-48.9172	0.510828	15_200uM	DMSO	USP
15_200uM / DMSO	P54252	ATXN3	Ataxin-3	ATX3_HUMAN	-1.53786	1.53786	5.43089e-30	2.79642e-27	26.5534	58	4	-65.5604	0.344396	15_200uM	DMSO	MJD	y
15_200uM / DMSO	Q93009	USP7	Ubiquitin carboxyl-terminal hydrolase 7	UBP7_HUMAN	-1.17489	1.17489	6.85344e-26	2.13465e-23	22.6707	58	60	-55.7082	0.442918	15_200uM	DMSO	USP	y
15_200uM / DMSO	Q9Y4E8	USP15	Ubiquitin carboxyl-terminal hydrolase 15	UBP15_HUMAN	-0.872592	0.872592	1.743e-23	3.57707e-21	20.4465	58	37	-45.3835	0.546165	15_200uM	DMSO	USP
15_200uM / DMSO	Q9UK80	USP21	Ubiquitin carboxyl-terminal hydrolase 21	UBP21_HUMAN	-2.13334	2.13334	2.41144e-23	4.81908e-21	20.317	58	1	-77.2071	0.227929	15_200uM	DMSO	USP
15_200uM / DMSO	P51784	USP11	Ubiquitin carboxyl-terminal hydrolase 11	UBP11_HUMAN	-0.739392	0.739392	9.6578e-20	1.0241e-17	16.9897	58	18	-40.1008	0.598992	15_200uM	DMSO	USP
15_200uM / DMSO	Q5VVQ6	YOD1	Ubiquitin thioesterase OTU1	OTU1_HUMAN	-0.307954	0.307954	3.54783e-14	1.54614e-12	11.8108	58	9	-19.2214	0.807786	15_200uM	DMSO	OTU
15_200uM / DMSO	P62068	USP46	Ubiquitin carboxyl-terminal hydrolase 46	UBP46_HUMAN	-1.49927	1.49927	4.1782e-14	1.79755e-12	11.7453	58	10	-64.6268	0.353732	15_200uM	DMSO	USP	y
15_200uM / DMSO	Q9Y5K5	UCHL5	Ubiquitin carboxyl-terminal hydrolase isozyme L5	UCHL5_HUMAN	-0.724673	0.724673	1.8344e-13	7.12021e-12	11.1475	58	20	-39.4866	0.605134	15_200uM	DMSO	UCH
15_200uM / DMSO	Q92995	USP13	Ubiquitin carboxyl-terminal hydrolase 13	UBP13_HUMAN	-0.608222	0.608222	2.01118e-12	6.61197e-11	10.1797	58	1	-34.3995	0.656005	15_200uM	DMSO	USP
15_200uM / DMSO	Q8N6M0	OTUD6B	Deubiquitinase OTUD6B	OTU6B_HUMAN	-0.78009	0.78009	5.54558e-10	1.18822e-08	7.9251	58	11	-41.767	0.58233	15_200uM	DMSO	OTU
15_200uM / DMSO	Q70CQ2	USP34	Ubiquitin carboxyl-terminal hydrolase 34	UBP34_HUMAN	-1.07441	1.07441	3.55876e-09	6.5245e-08	7.18545	58	10	-52.5134	0.474866	15_200uM	DMSO	USP	y
15_200uM / DMSO	Q96RU2	USP28	Ubiquitin carboxyl-terminal hydrolase 28	UBP28_HUMAN	-0.945199	0.945199	3.77674e-07	4.53296e-06	5.34362	58	29	-48.0642	0.519358	15_200uM	DMSO	USP
15_200uM / DMSO	Q70EL2	USP45	Ubiquitin carboxyl-terminal hydrolase 45	UBP45_HUMAN	-0.822595	0.822595	2.91881e-06	2.82538e-05	4.54892	58	2	-43.4576	0.565424	15_200uM	DMSO	USP
15_200uM / DMSO	O75604	USP2	Ubiquitin carboxyl-terminal hydrolase 2	UBP2_HUMAN	-2.88462	2.88462	1.20075e-05	9.70908e-05	4.01282	58	1	-86.4593	0.135407	15_200uM	DMSO	USP
15_200uM / DMSO	P40818	USP8	Ubiquitin carboxyl-terminal hydrolase 8	UBP8_HUMAN	-0.230617	0.230617	1.65279e-05	0.000127958	3.89293	58	43	-14.773	0.85227	15_200uM	DMSO	USP
15_200uM / DMSO	Q92560	BAP1	Ubiquitin carboxyl-terminal hydrolase BAP1	BAP1_HUMAN	-0.717281	0.717281	1.7442e-05	0.000134046	3.87275	58	19	-39.1757	0.608243	15_200uM	DMSO	UCH
15_200uM / DMSO	Q8NB14	USP38	Ubiquitin carboxyl-terminal hydrolase 38	UBP38_HUMAN	-0.933918	0.933918	1.8144e-05	0.000138658	3.85806	58	16	-47.6565	0.523435	15_200uM	DMSO	USP
15_200uM / DMSO	Q9H9J4	USP42	Ubiquitin carboxyl-terminal hydrolase 42	UBP42_HUMAN	0.28083	0.28083	3.8116e-05	0.000262504	3.58086	58	12	21.4893	1.21489	15_200uM	DMSO	USP
15_200uM / DMSO	Q8TE49	OTUD7A	OTU domain-containing protein 7A	OTU7A_HUMAN	-1.15459	1.15459	0.000181205	0.000973517	3.01166	58	2	-55.0805	0.449195	15_200uM	DMSO	OTU	y
15_200uM / DMSO	Q9P2H5	USP35	Ubiquitin carboxyl-terminal hydrolase 35	UBP35_HUMAN	-0.452396	0.452396	0.00020294	0.00106776	2.97153	58	10	-26.9172	0.730828	15_200uM	DMSO	USP
15_200uM / DMSO	Q9P275	USP36	Ubiquitin carboxyl-terminal hydrolase 36	UBP36_HUMAN	-0.140554	0.140554	0.000396312	0.00184674	2.73359	58	9	-9.2829	0.907171	15_200uM	DMSO	USP
15_200uM / DMSO	Q01804	OTUD4	OTU domain-containing protein 4	OTUD4_HUMAN	-1.40416	1.40416	0.000452781	0.00205572	2.68704	58	27	-62.2161	0.377839	15_200uM	DMSO	OTU	y
15_200uM / DMSO	Q86UV5	USP48	Ubiquitin carboxyl-terminal hydrolase 48	UBP48_HUMAN	-0.313614	0.313614	0.000577801	0.0024989	2.60225	58	10	-19.5376	0.804624	15_200uM	DMSO	USP
15_200uM / DMSO	Q9UGI0	ZRANB1	Ubiquitin thioesterase ZRANB1	ZRAN1_HUMAN	-0.0882837	0.0882837	0.000623441	0.00265373	2.57614	58	4	-5.93589	0.940641	15_200uM	DMSO	OTU
15_200uM / DMSO	Q96JH7	VCPIP1	Deubiquitinating protein VCPIP1	VCIP1_HUMAN	-0.723908	0.723908	0.00119849	0.00445655	2.351	58	14	-39.4545	0.605455	15_200uM	DMSO	OTU
15_200uM / DMSO	Q9UHP3	USP25	Ubiquitin carboxyl-terminal hydrolase 25	UBP25_HUMAN	-1.19849	1.19849	0.00339368	0.00993754	2.00272	58	15	-56.427	0.43573	15_200uM	DMSO	USP	y
15_200uM / DMSO	O75317	USP12	Ubiquitin carboxyl-terminal hydrolase 12	UBP12_HUMAN	-0.903864	0.903864	0.00601427	0.0151563	1.81941	58	2	-46.5547	0.534453	15_200uM	DMSO	USP
15_200uM / DMSO	Q96FW1	OTUB1	Ubiquitin thioesterase OTUB1	OTUB1_HUMAN	-0.421791	0.421791	0.0073233	0.0175043	1.75685	58	7	-25.3503	0.746497	15_200uM	DMSO	OTU
15_200uM / DMSO	P54578	USP14	Ubiquitin carboxyl-terminal hydrolase 14	UBP14_HUMAN	-0.126787	0.126787	0.011325	0.0239672	1.62038	58	6	-8.41314	0.915869	15_200uM	DMSO	USP
15_200uM / DMSO	Q96G74	OTUD5	OTU domain-containing protein 5	OTUD5_HUMAN	-0.707489	0.707489	0.0130314	0.0265047	1.57668	58	1	-38.7615	0.612385	15_200uM	DMSO	OTU
15_200uM / DMSO	Q9NP73	ALG13	Putative bifunctional UDP-N-acetylglucosamine transferase and deubiquitinase ALG13	ALG13_HUMAN	0.0354901	0.0354901	0.0150539	0.0293755	1.53202	58	4	2.49049	1.0249	15_200uM	DMSO	OTU
15_200uM / DMSO	P15374	UCHL3	Ubiquitin carboxyl-terminal hydrolase isozyme L3	UCHL3_HUMAN	-0.26632	0.26632	0.0171401	0.0322453	1.49153	58	14	-16.8562	0.831438	15_200uM	DMSO	UCH
15_200uM / DMSO	Q9Y5T5	USP16	Ubiquitin carboxyl-terminal hydrolase 16	UBP16_HUMAN	-0.651806	0.651806	0.0257675	0.0429534	1.367	58	6	-36.3517	0.636483	15_200uM	DMSO	USP
15_200uM / DMSO	Q70EL1	USP54	Inactive ubiquitin carboxyl-terminal hydrolase 54	UBP54_HUMAN	-0.766173	0.766173	0.067538	0.0830396	1.08071	58	3	-41.2025	0.587975	15_200uM	DMSO	USP
15_200uM / DMSO	Q6P2Q9	PRPF8	Pre-mRNA-processing-splicing factor 8	PRP8_HUMAN	0.131266	0.131266	0.0716011	0.0864252	1.06336	58	77	9.52547	1.09525	15_200uM	DMSO	JAMM
15_200uM / DMSO	Q5T2D3	OTUD3	OTU domain-containing protein 3	OTUD3_HUMAN	-0.0849185	0.0849185	0.132122	0.130429	0.884625	58	12	-5.71622	0.942838	15_200uM	DMSO	OTU
15_200uM / DMSO	Q6GQQ9	OTUD7B	OTU domain-containing protein 7B	OTU7B_HUMAN	-0.50086	0.50086	0.148598	0.140906	0.85107	58	33	-29.3315	0.706685	15_200uM	DMSO	OTU
15_200uM / DMSO	Q9UPT9	USP22	Ubiquitin carboxyl-terminal hydrolase 22	UBP22_HUMAN	-0.349022	0.349022	0.165959	0.15162	0.819242	58	4	-21.4884	0.785116	15_200uM	DMSO	USP
15_200uM / DMSO	Q14694	USP10	Ubiquitin carboxyl-terminal hydrolase 10	UBP10_HUMAN	-0.0290271	0.0290271	0.180481	0.160237	0.795238	58	11	-1.9919	0.980081	15_200uM	DMSO	USP
15_200uM / DMSO	Q9NUU6	OTULINL	Inactive ubiquitin thioesterase OTULINL	OTULL_HUMAN	-0.0916405	0.0916405	0.231362	0.188527	0.724625	58	4	-6.1545	0.938455	15_200uM	DMSO	OTU
15_200uM / DMSO	P45974	USP5	Ubiquitin carboxyl-terminal hydrolase 5	UBP5_HUMAN	-0.0139806	0.0139806	0.276372	0.211509	0.67467	58	38	-0.964381	0.990356	15_200uM	DMSO	USP
15_200uM / DMSO	P09936	UCHL1	Ubiquitin carboxyl-terminal hydrolase isozyme L1	UCHL1_HUMAN	0.00983286	0.00983286	0.323872	0.234398	0.630046	58	12	0.68389	1.00684	15_200uM	DMSO	UCH
15_200uM / DMSO	Q96K76	USP47	Ubiquitin carboxyl-terminal hydrolase 47	UBP47_HUMAN	-0.245836	0.245836	0.338254	0.241135	0.617739	58	1	-15.6673	0.843327	15_200uM	DMSO	USP
15_200uM / DMSO	O00487	PSMD14	26S proteasome non-ATPase regulatory subunit 14	PSDE_HUMAN	0.132369	0.132369	0.353004	0.247645	0.60617	58	5	9.60922	1.09609	15_200uM	DMSO	JAMM
15_200uM / DMSO	Q92905	COPS5	COP9 signalosome complex subunit 5	CSN5_HUMAN	0.310686	0.310686	0.375934	0.257794	0.588727	58	6	24.0297	1.2403	15_200uM	DMSO	JAMM
15_200uM / DMSO	Q4G0A6	MINDY4	Probable ubiquitin carboxyl-terminal hydrolase MINDY-4	MINY4_HUMAN	-0.0419565	0.0419565	0.409436	0.272443	0.564725	58	2	-2.86632	0.971337	15_200uM	DMSO	MINDY
15_200uM / DMSO	Q13107	USP4	Ubiquitin carboxyl-terminal hydrolase 4	UBP4_HUMAN	0.333518	0.333518	0.422218	0.277954	0.556028	58	9	26.0083	1.26008	15_200uM	DMSO	USP
15_200uM / DMSO	O15372	EIF3H	Eukaryotic translation initiation factor 3 subunit H	EIF3H_HUMAN	-0.139212	0.139212	0.434283	0.283095	0.548068	58	8	-9.19848	0.908015	15_200uM	DMSO	JAMM
15_200uM / DMSO	P51665	PSMD7	26S proteasome non-ATPase regulatory subunit 7	PSMD7_HUMAN	1.78904	1.78904	0.471638	0.298468	0.525103	58	11	245.584	3.45584	15_200uM	DMSO	JAMM
15_200uM / DMSO	Q504Q3	PAN2	PAN2-PAN3 deadenylation complex catalytic subunit PAN2	PAN2_HUMAN	-0.038388	0.038388	0.491245	0.306301	0.513851	58	1	-2.62576	0.973742	15_200uM	DMSO	USP
15_200uM / DMSO	O00303	EIF3F	Eukaryotic translation initiation factor 3 subunit F	EIF3F_HUMAN	-0.160071	0.160071	0.49266	0.30689	0.513017	58	8	-10.5019	0.894981	15_200uM	DMSO	JAMM
15_200uM / DMSO	Q53GS9	USP39	U4/U6.U5 tri-snRNP-associated protein 2	SNUT2_HUMAN	0.0807579	0.0807579	0.959306	0.462045	0.335316	58	12	5.75735	1.05757	15_200uM	DMSO	USP
15_50uM / DMSO	O75604	USP2	Ubiquitin carboxyl-terminal hydrolase 2	UBP2_HUMAN	-1.05671	1.05671	2.56965e-30	1.42516e-27	26.8461	58	1	-51.9272	0.480728	15_50uM	DMSO	USP
15_50uM / DMSO	Q9UK80	USP21	Ubiquitin carboxyl-terminal hydrolase 21	UBP21_HUMAN	-1.96607	1.96607	2.19548e-22	3.65307e-20	19.4373	58	1	-74.4051	0.255949	15_50uM	DMSO	USP
15_50uM / DMSO	Q13107	USP4	Ubiquitin carboxyl-terminal hydrolase 4	UBP4_HUMAN	-1.0427	1.0427	1.1486e-16	7.6114e-15	14.1185	58	9	-51.4581	0.485419	15_50uM	DMSO	USP	y
15_50uM / DMSO	Q70EL2	USP45	Ubiquitin carboxyl-terminal hydrolase 45	UBP45_HUMAN	-0.480279	0.480279	6.41197e-12	1.93749e-10	9.71276	58	2	-28.3161	0.716839	15_50uM	DMSO	USP
15_50uM / DMSO	Q9H9J4	USP42	Ubiquitin carboxyl-terminal hydrolase 42	UBP42_HUMAN	-0.19937	0.19937	9.58633e-10	1.9677e-08	7.70604	58	12	-12.9069	0.870931	15_50uM	DMSO	USP
15_50uM / DMSO	O94966	USP19	Ubiquitin carboxyl-terminal hydrolase 19	UBP19_HUMAN	-0.648031	0.648031	7.72177e-09	1.32633e-07	6.87735	58	24	-36.1849	0.638151	15_50uM	DMSO	USP
15_50uM / DMSO	Q9UPU5	USP24	Ubiquitin carboxyl-terminal hydrolase 24	UBP24_HUMAN	-0.365586	0.365586	3.37527e-06	3.21603e-05	4.49268	58	42	-22.3846	0.776154	15_50uM	DMSO	USP
15_50uM / DMSO	Q9P275	USP36	Ubiquitin carboxyl-terminal hydrolase 36	UBP36_HUMAN	-0.334001	0.334001	0.000276791	0.00137955	2.86026	58	9	-20.6667	0.793333	15_50uM	DMSO	USP
15_50uM / DMSO	Q93009	USP7	Ubiquitin carboxyl-terminal hydrolase 7	UBP7_HUMAN	-0.320674	0.320674	0.000793787	0.00321782	2.49244	58	60	-19.9304	0.800696	15_50uM	DMSO	USP
15_50uM / DMSO	Q01804	OTUD4	OTU domain-containing protein 4	OTUD4_HUMAN	-0.490773	0.490773	0.00115404	0.00432818	2.36369	58	27	-28.8356	0.711644	15_50uM	DMSO	OTU
15_50uM / DMSO	Q9UPT9	USP22	Ubiquitin carboxyl-terminal hydrolase 22	UBP22_HUMAN	-0.141426	0.141426	0.00232013	0.00744773	2.12798	58	4	-9.33772	0.906623	15_50uM	DMSO	USP
15_50uM / DMSO	Q92995	USP13	Ubiquitin carboxyl-terminal hydrolase 13	UBP13_HUMAN	0.561967	0.561967	0.00291734	0.00886518	2.05231	58	1	47.628	1.47628	15_50uM	DMSO	USP
15_50uM / DMSO	Q96RU2	USP28	Ubiquitin carboxyl-terminal hydrolase 28	UBP28_HUMAN	-0.145599	0.145599	0.0117372	0.0245929	1.60919	58	29	-9.59958	0.904004	15_50uM	DMSO	USP
15_50uM / DMSO	P45974	USP5	Ubiquitin carboxyl-terminal hydrolase 5	UBP5_HUMAN	0.0912074	0.0912074	0.0161654	0.0309256	1.50968	58	38	6.52613	1.06526	15_50uM	DMSO	USP
15_50uM / DMSO	P54252	ATXN3	Ataxin-3	ATX3_HUMAN	-0.247537	0.247537	0.0172035	0.0323262	1.49045	58	4	-15.7666	0.842334	15_50uM	DMSO	MJD
15_50uM / DMSO	Q96G74	OTUD5	OTU domain-containing protein 5	OTUD5_HUMAN	-0.315171	0.315171	0.0218863	0.0383034	1.41676	58	1	-19.6245	0.803755	15_50uM	DMSO	OTU
15_50uM / DMSO	Q9UGI0	ZRANB1	Ubiquitin thioesterase ZRANB1	ZRAN1_HUMAN	-0.0637319	0.0637319	0.0293979	0.0471203	1.32679	58	4	-4.32141	0.956786	15_50uM	DMSO	OTU
15_50uM / DMSO	P15374	UCHL3	Ubiquitin carboxyl-terminal hydrolase isozyme L3	UCHL3_HUMAN	0.0930405	0.0930405	0.0403819	0.0585712	1.23232	58	14	6.66157	1.06662	15_50uM	DMSO	UCH
15_50uM / DMSO	O15372	EIF3H	Eukaryotic translation initiation factor 3 subunit H	EIF3H_HUMAN	-0.164761	0.164761	0.0528047	0.0703116	1.15297	58	8	-10.7924	0.892076	15_50uM	DMSO	JAMM
15_50uM / DMSO	Q53GS9	USP39	U4/U6.U5 tri-snRNP-associated protein 2	SNUT2_HUMAN	0.208702	0.208702	0.0588324	0.0757164	1.12081	58	12	15.5648	1.15565	15_50uM	DMSO	USP
15_50uM / DMSO	Q8NB14	USP38	Ubiquitin carboxyl-terminal hydrolase 38	UBP38_HUMAN	0.20741	0.20741	0.0715642	0.0863989	1.06349	58	16	15.4614	1.15461	15_50uM	DMSO	USP
15_50uM / DMSO	Q5VVQ6	YOD1	Ubiquitin thioesterase OTU1	OTU1_HUMAN	0.21292	0.21292	0.0797605	0.0929695	1.03166	58	9	15.9032	1.15903	15_50uM	DMSO	OTU
15_50uM / DMSO	Q9Y4E8	USP15	Ubiquitin carboxyl-terminal hydrolase 15	UBP15_HUMAN	-0.142871	0.142871	0.0837668	0.096042	1.01754	58	37	-9.42848	0.905715	15_50uM	DMSO	USP
15_50uM / DMSO	Q5T2D3	OTUD3	OTU domain-containing protein 3	OTUD3_HUMAN	0.0656278	0.0656278	0.110461	0.115741	0.936513	58	12	4.65402	1.04654	15_50uM	DMSO	OTU
15_50uM / DMSO	P62068	USP46	Ubiquitin carboxyl-terminal hydrolase 46	UBP46_HUMAN	-0.0361935	0.0361935	0.11715	0.120333	0.919615	58	10	-2.47753	0.975225	15_50uM	DMSO	USP
15_50uM / DMSO	Q96JH7	VCPIP1	Deubiquitinating protein VCPIP1	VCIP1_HUMAN	-0.12276	0.12276	0.11866	0.121343	0.915984	58	14	-8.15709	0.918429	15_50uM	DMSO	OTU
15_50uM / DMSO	P09936	UCHL1	Ubiquitin carboxyl-terminal hydrolase isozyme L1	UCHL1_HUMAN	0.0837523	0.0837523	0.123666	0.124785	0.903836	58	12	5.97708	1.05977	15_50uM	DMSO	UCH
15_50uM / DMSO	Q9P2H5	USP35	Ubiquitin carboxyl-terminal hydrolase 35	UBP35_HUMAN	0.132178	0.132178	0.181796	0.161021	0.793117	58	10	9.59466	1.09595	15_50uM	DMSO	USP
15_50uM / DMSO	Q96FW1	OTUB1	Ubiquitin thioesterase OTUB1	OTUB1_HUMAN	0.198226	0.198226	0.201928	0.172462	0.763307	58	7	14.7286	1.14729	15_50uM	DMSO	OTU
15_50uM / DMSO	Q504Q3	PAN2	PAN2-PAN3 deadenylation complex catalytic subunit PAN2	PAN2_HUMAN	-0.253764	0.253764	0.21467	0.179526	0.745872	58	1	-16.1295	0.838705	15_50uM	DMSO	USP
15_50uM / DMSO	Q6P2Q9	PRPF8	Pre-mRNA-processing-splicing factor 8	PRP8_HUMAN	0.0404962	0.0404962	0.215224	0.179844	0.745105	58	77	2.84675	1.02847	15_50uM	DMSO	JAMM
15_50uM / DMSO	Q86UV5	USP48	Ubiquitin carboxyl-terminal hydrolase 48	UBP48_HUMAN	-0.171325	0.171325	0.225964	0.185589	0.731447	58	10	-11.1973	0.888027	15_50uM	DMSO	USP
15_50uM / DMSO	P54578	USP14	Ubiquitin carboxyl-terminal hydrolase 14	UBP14_HUMAN	-0.0710284	0.0710284	0.252424	0.199572	0.6999	58	6	-4.80409	0.951959	15_50uM	DMSO	USP
15_50uM / DMSO	Q9UHP3	USP25	Ubiquitin carboxyl-terminal hydrolase 25	UBP25_HUMAN	-0.560419	0.560419	0.293803	0.220161	0.65726	58	15	-32.1895	0.678105	15_50uM	DMSO	USP
15_50uM / DMSO	Q9NUU6	OTULINL	Inactive ubiquitin thioesterase OTULINL	OTULL_HUMAN	0.0998318	0.0998318	0.313612	0.229508	0.639201	58	4	7.16485	1.07165	15_50uM	DMSO	OTU
15_50uM / DMSO	O00487	PSMD14	26S proteasome non-ATPase regulatory subunit 14	PSDE_HUMAN	0.057138	0.057138	0.374986	0.257399	0.589394	58	5	4.03998	1.0404	15_50uM	DMSO	JAMM
15_50uM / DMSO	Q8TE49	OTUD7A	OTU domain-containing protein 7A	OTU7A_HUMAN	0.126049	0.126049	0.413369	0.274156	0.562002	58	2	9.13011	1.0913	15_50uM	DMSO	OTU
15_50uM / DMSO	Q9Y5T5	USP16	Ubiquitin carboxyl-terminal hydrolase 16	UBP16_HUMAN	-0.284727	0.284727	0.414966	0.27488	0.560856	58	6	-17.9103	0.820897	15_50uM	DMSO	USP
15_50uM / DMSO	Q6GQQ9	OTUD7B	OTU domain-containing protein 7B	OTU7B_HUMAN	-0.0276022	0.0276022	0.432862	0.282504	0.548976	58	33	-1.89505	0.981049	15_50uM	DMSO	OTU
15_50uM / DMSO	P51665	PSMD7	26S proteasome non-ATPase regulatory subunit 7	PSMD7_HUMAN	0.122165	0.122165	0.433309	0.282687	0.548695	58	11	8.83666	1.08837	15_50uM	DMSO	JAMM
15_50uM / DMSO	Q93008	USP9X	Probable ubiquitin carboxyl-terminal hydrolase FAF-X	USP9X_HUMAN	-0.0734259	0.0734259	0.449783	0.289569	0.538249	58	90	-4.96215	0.950378	15_50uM	DMSO	USP
15_50uM / DMSO	Q9NP73	ALG13	Putative bifunctional UDP-N-acetylglucosamine transferase and deubiquitinase ALG13	ALG13_HUMAN	0.0102815	0.0102815	0.497244	0.308691	0.510476	58	4	0.715207	1.00715	15_50uM	DMSO	OTU
15_50uM / DMSO	Q92560	BAP1	Ubiquitin carboxyl-terminal hydrolase BAP1	BAP1_HUMAN	-0.0731603	0.0731603	0.512272	0.314629	0.502201	58	19	-4.94466	0.950553	15_50uM	DMSO	UCH
15_50uM / DMSO	Q70CQ2	USP34	Ubiquitin carboxyl-terminal hydrolase 34	UBP34_HUMAN	0.164883	0.164883	0.546265	0.327779	0.484419	58	10	12.1075	1.12108	15_50uM	DMSO	USP
15_50uM / DMSO	O75317	USP12	Ubiquitin carboxyl-terminal hydrolase 12	UBP12_HUMAN	-0.0261502	0.0261502	0.554963	0.331005	0.480165	58	2	-1.79627	0.982037	15_50uM	DMSO	USP
15_50uM / DMSO	Q70EL1	USP54	Inactive ubiquitin carboxyl-terminal hydrolase 54	UBP54_HUMAN	-0.125122	0.125122	0.601059	0.348238	0.458124	58	3	-8.30736	0.916926	15_50uM	DMSO	USP
15_50uM / DMSO	O00303	EIF3F	Eukaryotic translation initiation factor 3 subunit F	EIF3F_HUMAN	-0.0149567	0.0149567	0.615286	0.353388	0.451748	58	8	-1.03137	0.989686	15_50uM	DMSO	JAMM
15_50uM / DMSO	Q96K76	USP47	Ubiquitin carboxyl-terminal hydrolase 47	UBP47_HUMAN	0.01385	0.01385	0.686032	0.377957	0.422558	58	1	0.964629	1.00965	15_50uM	DMSO	USP
15_50uM / DMSO	Q9Y5K5	UCHL5	Ubiquitin carboxyl-terminal hydrolase isozyme L5	UCHL5_HUMAN	-0.047858	0.047858	0.699781	0.382471	0.417402	58	20	-3.26285	0.967372	15_50uM	DMSO	UCH
15_50uM / DMSO	P40818	USP8	Ubiquitin carboxyl-terminal hydrolase 8	UBP8_HUMAN	-0.0466862	0.0466862	0.721131	0.389447	0.409552	58	43	-3.18424	0.968158	15_50uM	DMSO	USP
15_50uM / DMSO	Q8N6M0	OTUD6B	Deubiquitinase OTUD6B	OTU6B_HUMAN	0.0279146	0.0279146	0.733186	0.393325	0.405249	58	11	1.95373	1.01954	15_50uM	DMSO	OTU
15_50uM / DMSO	Q14694	USP10	Ubiquitin carboxyl-terminal hydrolase 10	UBP10_HUMAN	-0.045137	0.045137	0.755539	0.400588	0.397302	58	11	-3.08022	0.969198	15_50uM	DMSO	USP
15_50uM / DMSO	P51784	USP11	Ubiquitin carboxyl-terminal hydrolase 11	UBP11_HUMAN	-0.0453086	0.0453086	0.761321	0.402491	0.395244	58	18	-3.09175	0.969083	15_50uM	DMSO	USP
15_50uM / DMSO	Q92905	COPS5	COP9 signalosome complex subunit 5	CSN5_HUMAN	0.0938088	0.0938088	0.826221	0.422993	0.373667	58	6	6.71839	1.06718	15_50uM	DMSO	JAMM
15_50uM / DMSO	Q4G0A6	MINDY4	Probable ubiquitin carboxyl-terminal hydrolase MINDY-4	MINY4_HUMAN	0.0614471	0.0614471	0.919173	0.450684	0.346128	58	2	4.3512	1.04351	15_50uM	DMSO	MINDY
16_200uM / DMSO	P15374	UCHL3	Ubiquitin carboxyl-terminal hydrolase isozyme L3	UCHL3_HUMAN	-4.15967	4.15967	1.25842e-77	1.4385e-72	71.8421	58	14	-94.4048	0.0559519	16_200uM	DMSO	UCH	y
16_200uM / DMSO	Q9UPU5	USP24	Ubiquitin carboxyl-terminal hydrolase 24	UBP24_HUMAN	-2.45523	2.45523	9.92216e-47	4.36231e-43	42.3603	58	42	-81.7651	0.182349	16_200uM	DMSO	USP	y
16_200uM / DMSO	O94966	USP19	Ubiquitin carboxyl-terminal hydrolase 19	UBP19_HUMAN	-2.35263	2.35263	5.09871e-37	6.62311e-34	33.1789	58	24	-80.4211	0.195789	16_200uM	DMSO	USP	y
16_200uM / DMSO	P62068	USP46	Ubiquitin carboxyl-terminal hydrolase 46	UBP46_HUMAN	-1.43368	1.43368	8.04504e-37	9.91737e-34	33.0036	58	10	-62.9815	0.370185	16_200uM	DMSO	USP	y
16_200uM / DMSO	Q96K76	USP47	Ubiquitin carboxyl-terminal hydrolase 47	UBP47_HUMAN	-2.05127	2.05127	1.94002e-35	2.01603e-32	31.6955	58	1	-75.8728	0.241272	16_200uM	DMSO	USP
16_200uM / DMSO	P54252	ATXN3	Ataxin-3	ATX3_HUMAN	-1.78293	1.78293	4.6728e-26	1.48788e-23	22.8274	58	4	-70.9407	0.290593	16_200uM	DMSO	MJD	y
16_200uM / DMSO	Q70EL1	USP54	Inactive ubiquitin carboxyl-terminal hydrolase 54	UBP54_HUMAN	-2.06708	2.06708	4.24953e-20	4.79348e-18	17.3193	58	3	-76.1359	0.238641	16_200uM	DMSO	USP	y
16_200uM / DMSO	Q70EL2	USP45	Ubiquitin carboxyl-terminal hydrolase 45	UBP45_HUMAN	-0.867688	0.867688	1.20223e-17	9.37428e-16	15.0281	58	2	-45.1976	0.548024	16_200uM	DMSO	USP
16_200uM / DMSO	Q93009	USP7	Ubiquitin carboxyl-terminal hydrolase 7	UBP7_HUMAN	-2.07539	2.07539	9.83618e-16	5.53333e-14	13.257	58	60	-76.2729	0.237271	16_200uM	DMSO	USP	y
16_200uM / DMSO	Q92995	USP13	Ubiquitin carboxyl-terminal hydrolase 13	UBP13_HUMAN	-0.952559	0.952559	7.28053e-13	2.57579e-11	10.5891	58	1	-48.3285	0.516715	16_200uM	DMSO	USP
16_200uM / DMSO	Q92560	BAP1	Ubiquitin carboxyl-terminal hydrolase BAP1	BAP1_HUMAN	-1.67768	1.67768	1.56193e-12	5.23435e-11	10.2811	58	19	-68.7414	0.312586	16_200uM	DMSO	UCH	y
16_200uM / DMSO	Q96RU2	USP28	Ubiquitin carboxyl-terminal hydrolase 28	UBP28_HUMAN	-1.27706	1.27706	6.93715e-11	1.75362e-09	8.75607	58	29	-58.7364	0.412636	16_200uM	DMSO	USP	y
16_200uM / DMSO	Q9Y4E8	USP15	Ubiquitin carboxyl-terminal hydrolase 15	UBP15_HUMAN	-1.88296	1.88296	2.59109e-10	5.87325e-09	8.23112	58	37	-72.8873	0.271127	16_200uM	DMSO	USP	y
16_200uM / DMSO	Q8NB14	USP38	Ubiquitin carboxyl-terminal hydrolase 38	UBP38_HUMAN	-0.844159	0.844159	3.59881e-10	7.96939e-09	8.09857	58	16	-44.2964	0.557036	16_200uM	DMSO	USP
16_200uM / DMSO	Q93008	USP9X	Probable ubiquitin carboxyl-terminal hydrolase FAF-X	USP9X_HUMAN	-1.13388	1.13388	5.41259e-10	1.16212e-08	7.93475	58	90	-54.4311	0.455689	16_200uM	DMSO	USP	y
16_200uM / DMSO	Q8TE49	OTUD7A	OTU domain-containing protein 7A	OTU7A_HUMAN	-1.81281	1.81281	1.11468e-09	2.2548e-08	7.64689	58	2	-71.5364	0.284636	16_200uM	DMSO	OTU	y
16_200uM / DMSO	Q9H9J4	USP42	Ubiquitin carboxyl-terminal hydrolase 42	UBP42_HUMAN	0.440022	0.440022	7.6378e-09	1.31305e-07	6.88172	58	12	35.6625	1.35663	16_200uM	DMSO	USP
16_200uM / DMSO	O75604	USP2	Ubiquitin carboxyl-terminal hydrolase 2	UBP2_HUMAN	-2.85332	2.85332	7.83168e-09	1.34279e-07	6.87199	58	1	-86.1623	0.138377	16_200uM	DMSO	USP
16_200uM / DMSO	Q6GQQ9	OTUD7B	OTU domain-containing protein 7B	OTU7B_HUMAN	-2.60756	2.60756	1.48759e-08	2.41818e-07	6.61651	58	33	-83.5924	0.164076	16_200uM	DMSO	OTU	y
16_200uM / DMSO	Q8N6M0	OTUD6B	Deubiquitinase OTUD6B	OTU6B_HUMAN	-1.09739	1.09739	1.65073e-08	2.66067e-07	6.57501	58	11	-53.264	0.46736	16_200uM	DMSO	OTU	y
16_200uM / DMSO	Q96JH7	VCPIP1	Deubiquitinating protein VCPIP1	VCIP1_HUMAN	-0.676964	0.676964	1.28342e-07	1.71568e-06	5.76556	58	14	-37.452	0.62548	16_200uM	DMSO	OTU
16_200uM / DMSO	Q9UK80	USP21	Ubiquitin carboxyl-terminal hydrolase 21	UBP21_HUMAN	-0.903663	0.903663	9.15926e-07	1.00296e-05	4.99871	58	1	-46.5472	0.534528	16_200uM	DMSO	USP
16_200uM / DMSO	Q9UPT9	USP22	Ubiquitin carboxyl-terminal hydrolase 22	UBP22_HUMAN	-0.361786	0.361786	3.18781e-06	3.05704e-05	4.5147	58	4	-22.1799	0.778201	16_200uM	DMSO	USP
16_200uM / DMSO	P54578	USP14	Ubiquitin carboxyl-terminal hydrolase 14	UBP14_HUMAN	-1.00402	1.00402	3.68789e-06	3.4768e-05	4.45882	58	6	-50.1392	0.498608	16_200uM	DMSO	USP	y
16_200uM / DMSO	P51784	USP11	Ubiquitin carboxyl-terminal hydrolase 11	UBP11_HUMAN	-0.573175	0.573175	5.0478e-06	4.56969e-05	4.34011	58	18	-32.7864	0.672136	16_200uM	DMSO	USP
16_200uM / DMSO	Q01804	OTUD4	OTU domain-containing protein 4	OTUD4_HUMAN	-0.808742	0.808742	5.31841e-06	4.78586e-05	4.32004	58	27	-42.9121	0.570879	16_200uM	DMSO	OTU
16_200uM / DMSO	Q96G74	OTUD5	OTU domain-containing protein 5	OTUD5_HUMAN	-1.01831	1.01831	1.06396e-05	8.75037e-05	4.05797	58	1	-50.6307	0.493693	16_200uM	DMSO	OTU
16_200uM / DMSO	O75317	USP12	Ubiquitin carboxyl-terminal hydrolase 12	UBP12_HUMAN	-0.47455	0.47455	5.44463e-05	0.000354489	3.4504	58	2	-28.0309	0.719691	16_200uM	DMSO	USP
16_200uM / DMSO	Q9Y5K5	UCHL5	Ubiquitin carboxyl-terminal hydrolase isozyme L5	UCHL5_HUMAN	-0.739848	0.739848	0.000295931	0.00145534	2.83704	58	20	-40.1198	0.598802	16_200uM	DMSO	UCH
16_200uM / DMSO	Q5VVQ6	YOD1	Ubiquitin thioesterase OTU1	OTU1_HUMAN	-0.481593	0.481593	0.000363951	0.00172391	2.76348	58	9	-28.3814	0.716186	16_200uM	DMSO	OTU
16_200uM / DMSO	Q9P2H5	USP35	Ubiquitin carboxyl-terminal hydrolase 35	UBP35_HUMAN	-0.595245	0.595245	0.000390771	0.00182591	2.73852	58	10	-33.8068	0.661932	16_200uM	DMSO	USP
16_200uM / DMSO	Q86UV5	USP48	Ubiquitin carboxyl-terminal hydrolase 48	UBP48_HUMAN	-0.326743	0.326743	0.000645571	0.002728	2.56416	58	10	-20.2665	0.797335	16_200uM	DMSO	USP
16_200uM / DMSO	Q92905	COPS5	COP9 signalosome complex subunit 5	CSN5_HUMAN	-0.704136	0.704136	0.00148781	0.00528171	2.27723	58	6	-38.619	0.61381	16_200uM	DMSO	JAMM
16_200uM / DMSO	Q4G0A6	MINDY4	Probable ubiquitin carboxyl-terminal hydrolase MINDY-4	MINY4_HUMAN	0.525308	0.525308	0.00475615	0.0127585	1.8942	58	2	43.9241	1.43924	16_200uM	DMSO	MINDY
16_200uM / DMSO	Q9UGI0	ZRANB1	Ubiquitin thioesterase ZRANB1	ZRAN1_HUMAN	-1.14186	1.14186	0.00669334	0.0163949	1.78529	58	4	-54.6827	0.453173	16_200uM	DMSO	OTU	y
16_200uM / DMSO	Q9NP73	ALG13	Putative bifunctional UDP-N-acetylglucosamine transferase and deubiquitinase ALG13	ALG13_HUMAN	0.369044	0.369044	0.00845335	0.0194263	1.71161	58	4	29.1497	1.2915	16_200uM	DMSO	OTU
16_200uM / DMSO	O00303	EIF3F	Eukaryotic translation initiation factor 3 subunit F	EIF3F_HUMAN	-0.162421	0.162421	0.00898546	0.0203146	1.69219	58	8	-10.6476	0.893524	16_200uM	DMSO	JAMM
16_200uM / DMSO	O00487	PSMD14	26S proteasome non-ATPase regulatory subunit 14	PSDE_HUMAN	-0.724035	0.724035	0.0107776	0.0231368	1.6357	58	5	-39.4598	0.605402	16_200uM	DMSO	JAMM
16_200uM / DMSO	P40818	USP8	Ubiquitin carboxyl-terminal hydrolase 8	UBP8_HUMAN	-0.311255	0.311255	0.0151429	0.0294952	1.53025	58	43	-19.406	0.80594	16_200uM	DMSO	USP
16_200uM / DMSO	Q53GS9	USP39	U4/U6.U5 tri-snRNP-associated protein 2	SNUT2_HUMAN	-0.272	0.272	0.0156946	0.0302738	1.51893	58	12	-17.1829	0.828171	16_200uM	DMSO	USP
16_200uM / DMSO	Q504Q3	PAN2	PAN2-PAN3 deadenylation complex catalytic subunit PAN2	PAN2_HUMAN	-0.19624	0.19624	0.0491844	0.0669909	1.17398	58	1	-12.7178	0.872822	16_200uM	DMSO	USP
16_200uM / DMSO	Q6P2Q9	PRPF8	Pre-mRNA-processing-splicing factor 8	PRP8_HUMAN	0.0412758	0.0412758	0.0734771	0.0879338	1.05584	58	77	2.90234	1.02902	16_200uM	DMSO	JAMM
16_200uM / DMSO	P45974	USP5	Ubiquitin carboxyl-terminal hydrolase 5	UBP5_HUMAN	0.0803683	0.0803683	0.0744039	0.0886818	1.05217	58	38	5.72879	1.05729	16_200uM	DMSO	USP
16_200uM / DMSO	Q9P275	USP36	Ubiquitin carboxyl-terminal hydrolase 36	UBP36_HUMAN	0.122214	0.122214	0.124937	0.125665	0.900787	58	9	8.84041	1.0884	16_200uM	DMSO	USP
16_200uM / DMSO	Q9NUU6	OTULINL	Inactive ubiquitin thioesterase OTULINL	OTULL_HUMAN	-0.0832601	0.0832601	0.187585	0.164358	0.784208	58	4	-5.60778	0.943922	16_200uM	DMSO	OTU
16_200uM / DMSO	Q13107	USP4	Ubiquitin carboxyl-terminal hydrolase 4	UBP4_HUMAN	-0.445236	0.445236	0.202662	0.17284	0.762356	58	9	-26.5536	0.734464	16_200uM	DMSO	USP
16_200uM / DMSO	O15372	EIF3H	Eukaryotic translation initiation factor 3 subunit H	EIF3H_HUMAN	0.0405512	0.0405512	0.398708	0.267863	0.572087	58	8	2.85067	1.02851	16_200uM	DMSO	JAMM
16_200uM / DMSO	P51665	PSMD7	26S proteasome non-ATPase regulatory subunit 7	PSMD7_HUMAN	0.148993	0.148993	0.526564	0.320166	0.494625	58	11	10.8795	1.1088	16_200uM	DMSO	JAMM
16_200uM / DMSO	P09936	UCHL1	Ubiquitin carboxyl-terminal hydrolase isozyme L1	UCHL1_HUMAN	-0.0894825	0.0894825	0.62351	0.356234	0.448265	58	12	-6.01402	0.93986	16_200uM	DMSO	UCH
16_200uM / DMSO	Q9UHP3	USP25	Ubiquitin carboxyl-terminal hydrolase 25	UBP25_HUMAN	-0.242334	0.242334	0.671123	0.372903	0.428404	58	15	-15.4624	0.845376	16_200uM	DMSO	USP
16_200uM / DMSO	Q96FW1	OTUB1	Ubiquitin thioesterase OTUB1	OTUB1_HUMAN	-0.088676	0.088676	0.734558	0.393769	0.404758	58	7	-5.96146	0.940385	16_200uM	DMSO	OTU
16_200uM / DMSO	Q14694	USP10	Ubiquitin carboxyl-terminal hydrolase 10	UBP10_HUMAN	0.0424996	0.0424996	0.736724	0.394538	0.403911	58	11	2.98966	1.0299	16_200uM	DMSO	USP
16_200uM / DMSO	Q5T2D3	OTUD3	OTU domain-containing protein 3	OTUD3_HUMAN	0.0195443	0.0195443	0.842412	0.428001	0.368556	58	12	1.36392	1.01364	16_200uM	DMSO	OTU
16_200uM / DMSO	Q9Y5T5	USP16	Ubiquitin carboxyl-terminal hydrolase 16	UBP16_HUMAN	0.00387505	0.00387505	0.849591	0.430177	0.366353	58	6	0.268959	1.00269	16_200uM	DMSO	USP
16_200uM / DMSO	Q70CQ2	USP34	Ubiquitin carboxyl-terminal hydrolase 34	UBP34_HUMAN	-0.0731249	0.0731249	0.859709	0.43319	0.363322	58	10	-4.94232	0.950577	16_200uM	DMSO	USP
16_50uM / DMSO	P15374	UCHL3	Ubiquitin carboxyl-terminal hydrolase isozyme L3	UCHL3_HUMAN	-1.72898	1.72898	2.23692e-42	6.23665e-39	38.205	58	14	-69.8335	0.301665	16_50uM	DMSO	UCH	y
16_50uM / DMSO	Q9UPU5	USP24	Ubiquitin carboxyl-terminal hydrolase 24	UBP24_HUMAN	-1.09983	1.09983	1.01479e-21	1.50651e-19	18.822	58	42	-53.3429	0.466571	16_50uM	DMSO	USP	y
16_50uM / DMSO	O94966	USP19	Ubiquitin carboxyl-terminal hydrolase 19	UBP19_HUMAN	-0.747494	0.747494	6.30122e-19	6.00744e-17	16.2213	58	24	-40.4363	0.595637	16_50uM	DMSO	USP
16_50uM / DMSO	Q92560	BAP1	Ubiquitin carboxyl-terminal hydrolase BAP1	BAP1_HUMAN	-0.426128	0.426128	8.17477e-11	2.03852e-09	8.69068	58	19	-25.5744	0.744256	16_50uM	DMSO	UCH
16_50uM / DMSO	Q96RU2	USP28	Ubiquitin carboxyl-terminal hydrolase 28	UBP28_HUMAN	-0.467867	0.467867	4.02976e-10	8.84488e-09	8.05331	58	29	-27.6967	0.723033	16_50uM	DMSO	USP
16_50uM / DMSO	Q6GQQ9	OTUD7B	OTU domain-containing protein 7B	OTU7B_HUMAN	-0.653778	0.653778	4.58532e-10	9.96884e-09	8.00136	58	33	-36.4386	0.635614	16_50uM	DMSO	OTU
16_50uM / DMSO	Q96K76	USP47	Ubiquitin carboxyl-terminal hydrolase 47	UBP47_HUMAN	-0.674867	0.674867	8.36225e-08	1.16515e-06	5.93362	58	1	-37.361	0.62639	16_50uM	DMSO	USP
16_50uM / DMSO	Q9Y4E8	USP15	Ubiquitin carboxyl-terminal hydrolase 15	UBP15_HUMAN	-0.77877	0.77877	1.87783e-06	1.90974e-05	4.71903	58	37	-41.7136	0.582864	16_50uM	DMSO	USP
16_50uM / DMSO	Q9UK80	USP21	Ubiquitin carboxyl-terminal hydrolase 21	UBP21_HUMAN	-0.731509	0.731509	2.36342e-06	2.3411e-05	4.63058	58	1	-39.7726	0.602274	16_50uM	DMSO	USP
16_50uM / DMSO	P45974	USP5	Ubiquitin carboxyl-terminal hydrolase 5	UBP5_HUMAN	0.21359	0.21359	7.78584e-06	6.65669e-05	4.17674	58	38	15.957	1.15957	16_50uM	DMSO	USP
16_50uM / DMSO	O75604	USP2	Ubiquitin carboxyl-terminal hydrolase 2	UBP2_HUMAN	-1.15083	1.15083	1.53183e-05	0.000119814	3.92149	58	1	-54.9634	0.450366	16_50uM	DMSO	USP
16_50uM / DMSO	P62068	USP46	Ubiquitin carboxyl-terminal hydrolase 46	UBP46_HUMAN	-0.290755	0.290755	3.88735e-05	0.000266965	3.57355	58	10	-18.2526	0.817474	16_50uM	DMSO	USP
16_50uM / DMSO	Q93009	USP7	Ubiquitin carboxyl-terminal hydrolase 7	UBP7_HUMAN	-0.697739	0.697739	4.09672e-05	0.00027913	3.55419	58	60	-38.3463	0.616537	16_50uM	DMSO	USP
16_50uM / DMSO	Q70CQ2	USP34	Ubiquitin carboxyl-terminal hydrolase 34	UBP34_HUMAN	0.689356	0.689356	0.000119521	0.000689014	3.16177	58	10	61.2563	1.61256	16_50uM	DMSO	USP
16_50uM / DMSO	P40818	USP8	Ubiquitin carboxyl-terminal hydrolase 8	UBP8_HUMAN	-0.126222	0.126222	0.000240275	0.00122851	2.91062	58	43	-8.37723	0.916228	16_50uM	DMSO	USP
16_50uM / DMSO	Q92905	COPS5	COP9 signalosome complex subunit 5	CSN5_HUMAN	-0.230251	0.230251	0.000475759	0.00213849	2.66989	58	6	-14.7513	0.852487	16_50uM	DMSO	JAMM
16_50uM / DMSO	Q9Y5T5	USP16	Ubiquitin carboxyl-terminal hydrolase 16	UBP16_HUMAN	-0.507055	0.507055	0.00163922	0.00569336	2.24463	58	6	-29.6343	0.703657	16_50uM	DMSO	USP
16_50uM / DMSO	Q4G0A6	MINDY4	Probable ubiquitin carboxyl-terminal hydrolase MINDY-4	MINY4_HUMAN	0.589337	0.589337	0.00278642	0.00855903	2.06758	58	2	50.4555	1.50456	16_50uM	DMSO	MINDY
16_50uM / DMSO	O00303	EIF3F	Eukaryotic translation initiation factor 3 subunit F	EIF3F_HUMAN	-0.351815	0.351815	0.00367003	0.0105365	1.9773	58	8	-21.6403	0.783597	16_50uM	DMSO	JAMM
16_50uM / DMSO	Q9H9J4	USP42	Ubiquitin carboxyl-terminal hydrolase 42	UBP42_HUMAN	0.181721	0.181721	0.00706766	0.0170461	1.76837	58	12	13.4236	1.13424	16_50uM	DMSO	USP
16_50uM / DMSO	P54578	USP14	Ubiquitin carboxyl-terminal hydrolase 14	UBP14_HUMAN	-0.438178	0.438178	0.00948079	0.0211105	1.6755	58	6	-26.1934	0.738066	16_50uM	DMSO	USP
16_50uM / DMSO	Q9UGI0	ZRANB1	Ubiquitin thioesterase ZRANB1	ZRAN1_HUMAN	-0.276629	0.276629	0.0133425	0.0269501	1.56944	58	4	-17.4482	0.825518	16_50uM	DMSO	OTU
16_50uM / DMSO	P51665	PSMD7	26S proteasome non-ATPase regulatory subunit 7	PSMD7_HUMAN	0.689092	0.689092	0.015941	0.0306224	1.51396	58	11	61.2268	1.61227	16_50uM	DMSO	JAMM
16_50uM / DMSO	P54252	ATXN3	Ataxin-3	ATX3_HUMAN	-0.48455	0.48455	0.0160853	0.0308173	1.51121	58	4	-28.528	0.71472	16_50uM	DMSO	MJD
16_50uM / DMSO	Q8N6M0	OTUD6B	Deubiquitinase OTUD6B	OTU6B_HUMAN	-0.125154	0.125154	0.0205852	0.0367017	1.43531	58	11	-8.30935	0.916906	16_50uM	DMSO	OTU
16_50uM / DMSO	Q93008	USP9X	Probable ubiquitin carboxyl-terminal hydrolase FAF-X	USP9X_HUMAN	-0.228733	0.228733	0.0453963	0.0634236	1.19775	58	90	-14.6616	0.853384	16_50uM	DMSO	USP
16_50uM / DMSO	Q9P2H5	USP35	Ubiquitin carboxyl-terminal hydrolase 35	UBP35_HUMAN	-0.192207	0.192207	0.0773271	0.0910391	1.04077	58	10	-12.4734	0.875266	16_50uM	DMSO	USP
16_50uM / DMSO	Q8NB14	USP38	Ubiquitin carboxyl-terminal hydrolase 38	UBP38_HUMAN	0.0294246	0.0294246	0.0992481	0.107787	0.967435	58	16	2.0605	1.0206	16_50uM	DMSO	USP
16_50uM / DMSO	P51784	USP11	Ubiquitin carboxyl-terminal hydrolase 11	UBP11_HUMAN	-0.018313	0.018313	0.102583	0.110241	0.957656	58	18	-1.26133	0.987387	16_50uM	DMSO	USP
16_50uM / DMSO	Q9UPT9	USP22	Ubiquitin carboxyl-terminal hydrolase 22	UBP22_HUMAN	-0.0943049	0.0943049	0.114467	0.118532	0.926164	58	4	-6.32765	0.936723	16_50uM	DMSO	USP
16_50uM / DMSO	Q9NP73	ALG13	Putative bifunctional UDP-N-acetylglucosamine transferase and deubiquitinase ALG13	ALG13_HUMAN	0.392527	0.392527	0.139201	0.134995	0.869683	58	4	31.2691	1.31269	16_50uM	DMSO	OTU
16_50uM / DMSO	Q92995	USP13	Ubiquitin carboxyl-terminal hydrolase 13	UBP13_HUMAN	0.262425	0.262425	0.145486	0.138957	0.857121	58	1	19.9494	1.19949	16_50uM	DMSO	USP
16_50uM / DMSO	Q9UHP3	USP25	Ubiquitin carboxyl-terminal hydrolase 25	UBP25_HUMAN	0.620776	0.620776	0.147426	0.140155	0.853391	58	15	53.7702	1.5377	16_50uM	DMSO	USP
16_50uM / DMSO	O00487	PSMD14	26S proteasome non-ATPase regulatory subunit 14	PSDE_HUMAN	-0.174793	0.174793	0.150954	0.142377	0.846559	58	5	-11.4105	0.885895	16_50uM	DMSO	JAMM
16_50uM / DMSO	Q96JH7	VCPIP1	Deubiquitinating protein VCPIP1	VCIP1_HUMAN	-0.21314	0.21314	0.177824	0.158686	0.799461	58	14	-13.7342	0.862658	16_50uM	DMSO	OTU
16_50uM / DMSO	Q14694	USP10	Ubiquitin carboxyl-terminal hydrolase 10	UBP10_HUMAN	-0.0660245	0.0660245	0.215269	0.179872	0.745037	58	11	-4.47333	0.955267	16_50uM	DMSO	USP
16_50uM / DMSO	Q53GS9	USP39	U4/U6.U5 tri-snRNP-associated protein 2	SNUT2_HUMAN	-0.0610607	0.0610607	0.226433	0.185843	0.730854	58	12	-4.14409	0.958559	16_50uM	DMSO	USP
16_50uM / DMSO	Q86UV5	USP48	Ubiquitin carboxyl-terminal hydrolase 48	UBP48_HUMAN	-0.161327	0.161327	0.235864	0.190941	0.7191	58	10	-10.5798	0.894202	16_50uM	DMSO	USP
16_50uM / DMSO	Q5VVQ6	YOD1	Ubiquitin thioesterase OTU1	OTU1_HUMAN	0.0389845	0.0389845	0.261556	0.204209	0.689925	58	9	2.73904	1.02739	16_50uM	DMSO	OTU
16_50uM / DMSO	Q9Y5K5	UCHL5	Ubiquitin carboxyl-terminal hydrolase isozyme L5	UCHL5_HUMAN	-0.0669278	0.0669278	0.327215	0.235943	0.627193	58	20	-4.53312	0.954669	16_50uM	DMSO	UCH
16_50uM / DMSO	Q96G74	OTUD5	OTU domain-containing protein 5	OTUD5_HUMAN	-0.12344	0.12344	0.417377	0.275928	0.559205	58	1	-8.20042	0.917996	16_50uM	DMSO	OTU
16_50uM / DMSO	O75317	USP12	Ubiquitin carboxyl-terminal hydrolase 12	UBP12_HUMAN	0.0836783	0.0836783	0.487822	0.304884	0.515866	58	2	5.97165	1.05972	16_50uM	DMSO	USP
16_50uM / DMSO	Q9P275	USP36	Ubiquitin carboxyl-terminal hydrolase 36	UBP36_HUMAN	0.0161965	0.0161965	0.518422	0.31703	0.498899	58	9	1.12898	1.01129	16_50uM	DMSO	USP
16_50uM / DMSO	Q96FW1	OTUB1	Ubiquitin thioesterase OTUB1	OTUB1_HUMAN	0.0180519	0.0180519	0.61557	0.353483	0.451631	58	7	1.25913	1.01259	16_50uM	DMSO	OTU
16_50uM / DMSO	O15372	EIF3H	Eukaryotic translation initiation factor 3 subunit H	EIF3H_HUMAN	-0.0247012	0.0247012	0.706866	0.38479	0.414776	58	8	-1.69758	0.983024	16_50uM	DMSO	JAMM
16_50uM / DMSO	Q5T2D3	OTUD3	OTU domain-containing protein 3	OTUD3_HUMAN	-0.0373016	0.0373016	0.706873	0.38479	0.414776	58	12	-2.55241	0.974476	16_50uM	DMSO	OTU
16_50uM / DMSO	Q504Q3	PAN2	PAN2-PAN3 deadenylation complex catalytic subunit PAN2	PAN2_HUMAN	0.0302901	0.0302901	0.712097	0.386464	0.412891	58	1	2.12174	1.02122	16_50uM	DMSO	USP
16_50uM / DMSO	Q70EL1	USP54	Inactive ubiquitin carboxyl-terminal hydrolase 54	UBP54_HUMAN	-0.124109	0.124109	0.770371	0.405436	0.392078	58	3	-8.24295	0.917571	16_50uM	DMSO	USP
16_50uM / DMSO	Q13107	USP4	Ubiquitin carboxyl-terminal hydrolase 4	UBP4_HUMAN	0.0669619	0.0669619	0.788948	0.411341	0.385798	58	9	4.75085	1.04751	16_50uM	DMSO	USP
16_50uM / DMSO	Q9NUU6	OTULINL	Inactive ubiquitin thioesterase OTULINL	OTULL_HUMAN	0.049017	0.049017	0.793784	0.412903	0.384152	58	4	3.45598	1.03456	16_50uM	DMSO	OTU
16_50uM / DMSO	Q01804	OTUD4	OTU domain-containing protein 4	OTUD4_HUMAN	-0.0277537	0.0277537	0.799358	0.414631	0.382338	58	27	-1.90536	0.980946	16_50uM	DMSO	OTU
16_50uM / DMSO	Q6P2Q9	PRPF8	Pre-mRNA-processing-splicing factor 8	PRP8_HUMAN	-0.00317246	0.00317246	0.920951	0.451188	0.345643	58	77	-0.219657	0.997803	16_50uM	DMSO	JAMM
16_50uM / DMSO	Q8TE49	OTUD7A	OTU domain-containing protein 7A	OTU7A_HUMAN	-0.0557638	0.0557638	0.935095	0.455339	0.341665	58	2	-3.79151	0.962085	16_50uM	DMSO	OTU
16_50uM / DMSO	P09936	UCHL1	Ubiquitin carboxyl-terminal hydrolase isozyme L1	UCHL1_HUMAN	-0.0189375	0.0189375	0.952688	0.460271	0.336986	58	12	-1.30407	0.986959	16_50uM	DMSO	UCH
16_50uM / DMSO	Q70EL2	USP45	Ubiquitin carboxyl-terminal hydrolase 45	UBP45_HUMAN	-0.41258	0.41258	0.999051	0.47281	0.325313	58	2	-24.8721	0.751279	16_50uM	DMSO	USP
17_200uM / DMSO	Q6GQQ9	OTUD7B	OTU domain-containing protein 7B	OTU7B_HUMAN	-2.9489	2.9489	1.703e-42	4.99153e-39	38.3018	58	33	-87.0493	0.129507	17_200uM	DMSO	OTU	y
17_200uM / DMSO	Q92560	BAP1	Ubiquitin carboxyl-terminal hydrolase BAP1	BAP1_HUMAN	-2.92398	2.92398	1.13832e-38	2.06542e-35	34.685	58	19	-86.8237	0.131763	17_200uM	DMSO	UCH	y
17_200uM / DMSO	Q9UPU5	USP24	Ubiquitin carboxyl-terminal hydrolase 24	UBP24_HUMAN	-0.634719	0.634719	2.70095e-16	1.66619e-14	13.7783	58	42	-35.5934	0.644066	17_200uM	DMSO	USP
17_200uM / DMSO	Q92995	USP13	Ubiquitin carboxyl-terminal hydrolase 13	UBP13_HUMAN	-0.883556	0.883556	2.24502e-15	1.19976e-13	12.9209	58	1	-45.797	0.54203	17_200uM	DMSO	USP
17_200uM / DMSO	Q96RU2	USP28	Ubiquitin carboxyl-terminal hydrolase 28	UBP28_HUMAN	-0.312766	0.312766	2.78051e-08	4.29165e-07	6.36738	58	29	-19.4904	0.805096	17_200uM	DMSO	USP
17_200uM / DMSO	Q8TE49	OTUD7A	OTU domain-containing protein 7A	OTU7A_HUMAN	-0.53412	0.53412	7.38468e-08	1.04074e-06	5.98266	58	2	-30.942	0.69058	17_200uM	DMSO	OTU
17_200uM / DMSO	Q93008	USP9X	Probable ubiquitin carboxyl-terminal hydrolase FAF-X	USP9X_HUMAN	-0.248248	0.248248	2.29497e-07	2.89789e-06	5.53792	58	90	-15.8082	0.841918	17_200uM	DMSO	USP
17_200uM / DMSO	O94966	USP19	Ubiquitin carboxyl-terminal hydrolase 19	UBP19_HUMAN	-0.298758	0.298758	1.332e-06	1.40113e-05	4.85352	58	24	-18.7048	0.812952	17_200uM	DMSO	USP
17_200uM / DMSO	Q01804	OTUD4	OTU domain-containing protein 4	OTUD4_HUMAN	-0.721447	0.721447	2.31326e-05	0.000171511	3.76571	58	27	-39.3511	0.606489	17_200uM	DMSO	OTU
17_200uM / DMSO	O75604	USP2	Ubiquitin carboxyl-terminal hydrolase 2	UBP2_HUMAN	-0.367265	0.367265	0.000780118	0.00317464	2.49831	58	1	-22.4749	0.775251	17_200uM	DMSO	USP
17_200uM / DMSO	Q93009	USP7	Ubiquitin carboxyl-terminal hydrolase 7	UBP7_HUMAN	-0.100317	0.100317	0.000917154	0.00361504	2.44189	58	60	-6.7172	0.932828	17_200uM	DMSO	USP
17_200uM / DMSO	Q9Y5K5	UCHL5	Ubiquitin carboxyl-terminal hydrolase isozyme L5	UCHL5_HUMAN	-0.213803	0.213803	0.00415903	0.01155	1.93742	58	20	-13.7739	0.862261	17_200uM	DMSO	UCH
17_200uM / DMSO	Q9H9J4	USP42	Ubiquitin carboxyl-terminal hydrolase 42	UBP42_HUMAN	0.159108	0.159108	0.00825522	0.0190923	1.71914	58	12	11.6597	1.1166	17_200uM	DMSO	USP
17_200uM / DMSO	Q96JH7	VCPIP1	Deubiquitinating protein VCPIP1	VCIP1_HUMAN	-0.42638	0.42638	0.0110468	0.0235423	1.62815	58	14	-25.5874	0.744126	17_200uM	DMSO	OTU
17_200uM / DMSO	Q8NB14	USP38	Ubiquitin carboxyl-terminal hydrolase 38	UBP38_HUMAN	-0.220069	0.220069	0.0139969	0.0278947	1.55448	58	16	-14.1476	0.858524	17_200uM	DMSO	USP
17_200uM / DMSO	P62068	USP46	Ubiquitin carboxyl-terminal hydrolase 46	UBP46_HUMAN	-0.255134	0.255134	0.0251902	0.0422864	1.3738	58	10	-16.209	0.83791	17_200uM	DMSO	USP
17_200uM / DMSO	Q9Y4E8	USP15	Ubiquitin carboxyl-terminal hydrolase 15	UBP15_HUMAN	-0.0217985	0.0217985	0.0255676	0.0427298	1.36927	58	37	-1.4996	0.985004	17_200uM	DMSO	USP
17_200uM / DMSO	Q8N6M0	OTUD6B	Deubiquitinase OTUD6B	OTU6B_HUMAN	-0.152717	0.152717	0.0342997	0.0523429	1.28114	58	11	-10.0446	0.899554	17_200uM	DMSO	OTU
17_200uM / DMSO	P45974	USP5	Ubiquitin carboxyl-terminal hydrolase 5	UBP5_HUMAN	-0.111926	0.111926	0.036705	0.0548959	1.26046	58	38	-7.46483	0.925352	17_200uM	DMSO	USP
17_200uM / DMSO	Q4G0A6	MINDY4	Probable ubiquitin carboxyl-terminal hydrolase MINDY-4	MINY4_HUMAN	0.486829	0.486829	0.0408011	0.0589887	1.22923	58	2	40.1361	1.40136	17_200uM	DMSO	MINDY
17_200uM / DMSO	Q96FW1	OTUB1	Ubiquitin thioesterase OTUB1	OTUB1_HUMAN	-0.000149948	0.000149948	0.0598222	0.0765581	1.11601	58	7	-0.010393	0.999896	17_200uM	DMSO	OTU
17_200uM / DMSO	O15372	EIF3H	Eukaryotic translation initiation factor 3 subunit H	EIF3H_HUMAN	0.0106989	0.0106989	0.0635455	0.0796916	1.09859	58	8	0.744346	1.00744	17_200uM	DMSO	JAMM
17_200uM / DMSO	Q96K76	USP47	Ubiquitin carboxyl-terminal hydrolase 47	UBP47_HUMAN	-0.0832509	0.0832509	0.0798249	0.0930142	1.03145	58	1	-5.60717	0.943928	17_200uM	DMSO	USP
17_200uM / DMSO	P54578	USP14	Ubiquitin carboxyl-terminal hydrolase 14	UBP14_HUMAN	-0.10019	0.10019	0.0810764	0.09398	1.02696	58	6	-6.70901	0.93291	17_200uM	DMSO	USP
17_200uM / DMSO	Q92905	COPS5	COP9 signalosome complex subunit 5	CSN5_HUMAN	-0.0540621	0.0540621	0.106117	0.11273	0.947959	58	6	-3.67796	0.96322	17_200uM	DMSO	JAMM
17_200uM / DMSO	Q9UPT9	USP22	Ubiquitin carboxyl-terminal hydrolase 22	UBP22_HUMAN	-0.15418	0.15418	0.127692	0.127507	0.894467	58	4	-10.1357	0.898643	17_200uM	DMSO	USP
17_200uM / DMSO	Q504Q3	PAN2	PAN2-PAN3 deadenylation complex catalytic subunit PAN2	PAN2_HUMAN	-0.112439	0.112439	0.131888	0.130277	0.885131	58	1	-7.49773	0.925023	17_200uM	DMSO	USP
17_200uM / DMSO	P51665	PSMD7	26S proteasome non-ATPase regulatory subunit 7	PSMD7_HUMAN	0.462711	0.462711	0.13678	0.133452	0.874673	58	11	37.8129	1.37813	17_200uM	DMSO	JAMM
17_200uM / DMSO	Q96G74	OTUD5	OTU domain-containing protein 5	OTUD5_HUMAN	-0.198101	0.198101	0.182806	0.161582	0.791608	58	1	-12.8303	0.871697	17_200uM	DMSO	OTU
17_200uM / DMSO	P15374	UCHL3	Ubiquitin carboxyl-terminal hydrolase isozyme L3	UCHL3_HUMAN	-0.0879659	0.0879659	0.195029	0.168638	0.773046	58	14	-5.91517	0.940848	17_200uM	DMSO	UCH
17_200uM / DMSO	O00487	PSMD14	26S proteasome non-ATPase regulatory subunit 14	PSDE_HUMAN	-0.0832151	0.0832151	0.205736	0.174494	0.758219	58	5	-5.60483	0.943952	17_200uM	DMSO	JAMM
17_200uM / DMSO	Q13107	USP4	Ubiquitin carboxyl-terminal hydrolase 4	UBP4_HUMAN	-0.493127	0.493127	0.243802	0.195141	0.709653	58	9	-28.9516	0.710484	17_200uM	DMSO	USP
17_200uM / DMSO	Q5T2D3	OTUD3	OTU domain-containing protein 3	OTUD3_HUMAN	-0.119861	0.119861	0.262689	0.204787	0.688699	58	12	-7.97236	0.920276	17_200uM	DMSO	OTU
17_200uM / DMSO	Q9P275	USP36	Ubiquitin carboxyl-terminal hydrolase 36	UBP36_HUMAN	-0.0297556	0.0297556	0.263228	0.205043	0.688156	58	9	-2.04138	0.979586	17_200uM	DMSO	USP
17_200uM / DMSO	Q9Y5T5	USP16	Ubiquitin carboxyl-terminal hydrolase 16	UBP16_HUMAN	-0.245923	0.245923	0.266461	0.206624	0.684819	58	6	-15.6724	0.843276	17_200uM	DMSO	USP
17_200uM / DMSO	Q9UK80	USP21	Ubiquitin carboxyl-terminal hydrolase 21	UBP21_HUMAN	-0.332493	0.332493	0.318287	0.231664	0.635142	58	1	-20.5837	0.794163	17_200uM	DMSO	USP
17_200uM / DMSO	Q14694	USP10	Ubiquitin carboxyl-terminal hydrolase 10	UBP10_HUMAN	0.0706304	0.0706304	0.32943	0.237012	0.625231	58	11	5.01754	1.05018	17_200uM	DMSO	USP
17_200uM / DMSO	P54252	ATXN3	Ataxin-3	ATX3_HUMAN	-0.141501	0.141501	0.338486	0.241227	0.617574	58	4	-9.34248	0.906575	17_200uM	DMSO	MJD
17_200uM / DMSO	P51784	USP11	Ubiquitin carboxyl-terminal hydrolase 11	UBP11_HUMAN	-0.065853	0.065853	0.354781	0.248445	0.604769	58	18	-4.46197	0.95538	17_200uM	DMSO	USP
17_200uM / DMSO	Q70CQ2	USP34	Ubiquitin carboxyl-terminal hydrolase 34	UBP34_HUMAN	-0.140365	0.140365	0.362058	0.251713	0.599094	58	10	-9.27107	0.907289	17_200uM	DMSO	USP
17_200uM / DMSO	O75317	USP12	Ubiquitin carboxyl-terminal hydrolase 12	UBP12_HUMAN	-0.0926328	0.0926328	0.380953	0.260099	0.584862	58	2	-6.21902	0.93781	17_200uM	DMSO	USP
17_200uM / DMSO	Q9UHP3	USP25	Ubiquitin carboxyl-terminal hydrolase 25	UBP25_HUMAN	-0.556522	0.556522	0.462307	0.294673	0.53066	58	15	-32.0061	0.679939	17_200uM	DMSO	USP
17_200uM / DMSO	Q6P2Q9	PRPF8	Pre-mRNA-processing-splicing factor 8	PRP8_HUMAN	-0.0279642	0.0279642	0.490268	0.305886	0.51444	58	77	-1.91966	0.980803	17_200uM	DMSO	JAMM
17_200uM / DMSO	Q86UV5	USP48	Ubiquitin carboxyl-terminal hydrolase 48	UBP48_HUMAN	-0.00962929	0.00962929	0.504999	0.311789	0.50614	58	10	-0.665229	0.993348	17_200uM	DMSO	USP
17_200uM / DMSO	Q5VVQ6	YOD1	Ubiquitin thioesterase OTU1	OTU1_HUMAN	0.00107248	0.00107248	0.548183	0.328519	0.483439	58	9	0.0743664	1.00074	17_200uM	DMSO	OTU
17_200uM / DMSO	Q9P2H5	USP35	Ubiquitin carboxyl-terminal hydrolase 35	UBP35_HUMAN	0.0366469	0.0366469	0.550411	0.329323	0.482378	58	10	2.5727	1.02573	17_200uM	DMSO	USP
17_200uM / DMSO	Q9NP73	ALG13	Putative bifunctional UDP-N-acetylglucosamine transferase and deubiquitinase ALG13	ALG13_HUMAN	0.0789419	0.0789419	0.578648	0.339869	0.468688	58	4	5.62431	1.05624	17_200uM	DMSO	OTU
17_200uM / DMSO	O00303	EIF3F	Eukaryotic translation initiation factor 3 subunit F	EIF3F_HUMAN	-0.0373857	0.0373857	0.585673	0.342477	0.465368	58	8	-2.55809	0.974419	17_200uM	DMSO	JAMM
17_200uM / DMSO	P40818	USP8	Ubiquitin carboxyl-terminal hydrolase 8	UBP8_HUMAN	-0.0187487	0.0187487	0.655557	0.367481	0.434765	58	43	-1.29115	0.987088	17_200uM	DMSO	USP
17_200uM / DMSO	Q53GS9	USP39	U4/U6.U5 tri-snRNP-associated protein 2	SNUT2_HUMAN	0.0139522	0.0139522	0.672635	0.37343	0.427791	58	12	0.971782	1.00972	17_200uM	DMSO	USP
17_200uM / DMSO	P09936	UCHL1	Ubiquitin carboxyl-terminal hydrolase isozyme L1	UCHL1_HUMAN	-0.00199451	0.00199451	0.710725	0.386009	0.413403	58	12	-0.138153	0.998618	17_200uM	DMSO	UCH
17_200uM / DMSO	Q70EL2	USP45	Ubiquitin carboxyl-terminal hydrolase 45	UBP45_HUMAN	-0.114557	0.114557	0.729946	0.392268	0.406417	58	2	-7.63339	0.923666	17_200uM	DMSO	USP
17_200uM / DMSO	Q9UGI0	ZRANB1	Ubiquitin thioesterase ZRANB1	ZRAN1_HUMAN	0.115851	0.115851	0.842841	0.428126	0.368429	58	4	8.3614	1.08361	17_200uM	DMSO	OTU
17_200uM / DMSO	Q70EL1	USP54	Inactive ubiquitin carboxyl-terminal hydrolase 54	UBP54_HUMAN	0.198207	0.198207	0.940746	0.456959	0.340123	58	3	14.7272	1.14727	17_200uM	DMSO	USP
17_200uM / DMSO	Q9NUU6	OTULINL	Inactive ubiquitin thioesterase OTULINL	OTULL_HUMAN	0.0368952	0.0368952	0.970494	0.465095	0.332458	58	4	2.59036	1.0259	17_200uM	DMSO	OTU
17_50uM / DMSO	Q92560	BAP1	Ubiquitin carboxyl-terminal hydrolase BAP1	BAP1_HUMAN	-0.923976	0.923976	2.7918e-33	2.27951e-30	29.6422	58	19	-47.2945	0.527055	17_50uM	DMSO	UCH
17_50uM / DMSO	Q13107	USP4	Ubiquitin carboxyl-terminal hydrolase 4	UBP4_HUMAN	-1.37532	1.37532	1.06627e-18	9.84537e-17	16.0068	58	9	-61.4532	0.385468	17_50uM	DMSO	USP	y
17_50uM / DMSO	Q6GQQ9	OTUD7B	OTU domain-containing protein 7B	OTU7B_HUMAN	-0.987007	0.987007	1.53143e-10	3.63116e-09	8.43996	58	33	-49.5477	0.504523	17_50uM	DMSO	OTU
17_50uM / DMSO	Q9P275	USP36	Ubiquitin carboxyl-terminal hydrolase 36	UBP36_HUMAN	-0.295794	0.295794	1.24376e-09	2.48949e-08	7.60389	58	9	-18.5376	0.814624	17_50uM	DMSO	USP
17_50uM / DMSO	Q4G0A6	MINDY4	Probable ubiquitin carboxyl-terminal hydrolase MINDY-4	MINY4_HUMAN	0.738317	0.738317	4.57389e-08	6.74547e-07	6.17099	58	2	66.8228	1.66823	17_50uM	DMSO	MINDY
17_50uM / DMSO	Q6P2Q9	PRPF8	Pre-mRNA-processing-splicing factor 8	PRP8_HUMAN	0.122075	0.122075	4.16915e-07	4.95607e-06	5.30486	58	77	8.82992	1.0883	17_50uM	DMSO	JAMM
17_50uM / DMSO	Q9H9J4	USP42	Ubiquitin carboxyl-terminal hydrolase 42	UBP42_HUMAN	-0.427854	0.427854	1.05037e-05	8.65116e-05	4.06293	58	12	-25.6633	0.743367	17_50uM	DMSO	USP
17_50uM / DMSO	Q96JH7	VCPIP1	Deubiquitinating protein VCPIP1	VCIP1_HUMAN	-0.514973	0.514973	0.00030799	0.00150345	2.82291	58	14	-30.0194	0.699806	17_50uM	DMSO	OTU
17_50uM / DMSO	Q01804	OTUD4	OTU domain-containing protein 4	OTUD4_HUMAN	-0.284193	0.284193	0.0003126	0.00152192	2.81761	58	27	-17.8799	0.821201	17_50uM	DMSO	OTU
17_50uM / DMSO	O94966	USP19	Ubiquitin carboxyl-terminal hydrolase 19	UBP19_HUMAN	-0.089675	0.089675	0.000405319	0.00188021	2.72579	58	24	-6.02656	0.939734	17_50uM	DMSO	USP
17_50uM / DMSO	Q14694	USP10	Ubiquitin carboxyl-terminal hydrolase 10	UBP10_HUMAN	-0.148274	0.148274	0.000737231	0.00303511	2.51783	58	11	-9.76705	0.90233	17_50uM	DMSO	USP
17_50uM / DMSO	Q9UGI0	ZRANB1	Ubiquitin thioesterase ZRANB1	ZRAN1_HUMAN	-0.0906113	0.0906113	0.00108645	0.00412941	2.38411	58	4	-6.08753	0.939125	17_50uM	DMSO	OTU
17_50uM / DMSO	Q8NB14	USP38	Ubiquitin carboxyl-terminal hydrolase 38	UBP38_HUMAN	0.192458	0.192458	0.00155959	0.00547634	2.26151	58	16	14.2709	1.14271	17_50uM	DMSO	USP
17_50uM / DMSO	Q9UPT9	USP22	Ubiquitin carboxyl-terminal hydrolase 22	UBP22_HUMAN	-0.0796468	0.0796468	0.00187309	0.00632124	2.1992	58	4	-5.37107	0.946289	17_50uM	DMSO	USP
17_50uM / DMSO	Q9Y5K5	UCHL5	Ubiquitin carboxyl-terminal hydrolase isozyme L5	UCHL5_HUMAN	-0.0991485	0.0991485	0.00222041	0.00720064	2.14263	58	20	-6.64162	0.933584	17_50uM	DMSO	UCH
17_50uM / DMSO	P40818	USP8	Ubiquitin carboxyl-terminal hydrolase 8	UBP8_HUMAN	-0.0892348	0.0892348	0.00239381	0.00762666	2.11767	58	43	-5.99788	0.940021	17_50uM	DMSO	USP
17_50uM / DMSO	O75604	USP2	Ubiquitin carboxyl-terminal hydrolase 2	UBP2_HUMAN	-0.0527768	0.0527768	0.0107331	0.023072	1.63692	58	1	-3.5921	0.964079	17_50uM	DMSO	USP
17_50uM / DMSO	Q96K76	USP47	Ubiquitin carboxyl-terminal hydrolase 47	UBP47_HUMAN	0.560517	0.560517	0.010897	0.0233133	1.6324	58	1	47.4797	1.4748	17_50uM	DMSO	USP
17_50uM / DMSO	Q5T2D3	OTUD3	OTU domain-containing protein 3	OTUD3_HUMAN	-0.0591903	0.0591903	0.0194159	0.0352314	1.45307	58	12	-4.01973	0.959803	17_50uM	DMSO	OTU
17_50uM / DMSO	P09936	UCHL1	Ubiquitin carboxyl-terminal hydrolase isozyme L1	UCHL1_HUMAN	-0.0992681	0.0992681	0.0203364	0.0363852	1.43907	58	12	-6.64935	0.933506	17_50uM	DMSO	UCH
17_50uM / DMSO	Q70EL2	USP45	Ubiquitin carboxyl-terminal hydrolase 45	UBP45_HUMAN	0.369902	0.369902	0.0267529	0.0440956	1.3556	58	2	29.2265	1.29227	17_50uM	DMSO	USP
17_50uM / DMSO	Q9NUU6	OTULINL	Inactive ubiquitin thioesterase OTULINL	OTULL_HUMAN	0.0872128	0.0872128	0.0363381	0.0545112	1.26351	58	4	6.23159	1.06232	17_50uM	DMSO	OTU
17_50uM / DMSO	Q9P2H5	USP35	Ubiquitin carboxyl-terminal hydrolase 35	UBP35_HUMAN	0.155866	0.155866	0.0391265	0.0573438	1.24151	58	10	11.409	1.11409	17_50uM	DMSO	USP
17_50uM / DMSO	Q93008	USP9X	Probable ubiquitin carboxyl-terminal hydrolase FAF-X	USP9X_HUMAN	-0.00568053	0.00568053	0.0429223	0.0610527	1.21429	58	90	-0.39297	0.99607	17_50uM	DMSO	USP
17_50uM / DMSO	Q86UV5	USP48	Ubiquitin carboxyl-terminal hydrolase 48	UBP48_HUMAN	-0.234359	0.234359	0.0480684	0.0659485	1.1808	58	10	-14.9938	0.850062	17_50uM	DMSO	USP
17_50uM / DMSO	Q9NP73	ALG13	Putative bifunctional UDP-N-acetylglucosamine transferase and deubiquitinase ALG13	ALG13_HUMAN	-0.273115	0.273115	0.062272	0.0786371	1.10437	58	4	-17.2469	0.827531	17_50uM	DMSO	OTU
17_50uM / DMSO	Q53GS9	USP39	U4/U6.U5 tri-snRNP-associated protein 2	SNUT2_HUMAN	0.164868	0.164868	0.0678712	0.0833327	1.07918	58	12	12.1064	1.12106	17_50uM	DMSO	USP
17_50uM / DMSO	Q96RU2	USP28	Ubiquitin carboxyl-terminal hydrolase 28	UBP28_HUMAN	-0.0425035	0.0425035	0.111069	0.116155	0.934962	58	29	-2.90314	0.970969	17_50uM	DMSO	USP
17_50uM / DMSO	P45974	USP5	Ubiquitin carboxyl-terminal hydrolase 5	UBP5_HUMAN	0.00221963	0.00221963	0.143175	0.137516	0.861647	58	38	0.153971	1.00154	17_50uM	DMSO	USP
17_50uM / DMSO	P51784	USP11	Ubiquitin carboxyl-terminal hydrolase 11	UBP11_HUMAN	0.0513033	0.0513033	0.153377	0.143855	0.842074	58	18	3.62006	1.0362	17_50uM	DMSO	USP
17_50uM / DMSO	Q9UK80	USP21	Ubiquitin carboxyl-terminal hydrolase 21	UBP21_HUMAN	-0.585352	0.585352	0.15649	0.145779	0.836306	58	1	-33.3513	0.666487	17_50uM	DMSO	USP
17_50uM / DMSO	O15372	EIF3H	Eukaryotic translation initiation factor 3 subunit H	EIF3H_HUMAN	-0.135499	0.135499	0.166319	0.15183	0.818641	58	8	-8.96453	0.910355	17_50uM	DMSO	JAMM
17_50uM / DMSO	P54578	USP14	Ubiquitin carboxyl-terminal hydrolase 14	UBP14_HUMAN	-0.114882	0.114882	0.21316	0.178697	0.747882	58	6	-7.65419	0.923458	17_50uM	DMSO	USP
17_50uM / DMSO	Q5VVQ6	YOD1	Ubiquitin thioesterase OTU1	OTU1_HUMAN	-0.109649	0.109649	0.221646	0.183264	0.736923	58	9	-7.31866	0.926813	17_50uM	DMSO	OTU
17_50uM / DMSO	Q9UPU5	USP24	Ubiquitin carboxyl-terminal hydrolase 24	UBP24_HUMAN	-0.0604386	0.0604386	0.2237	0.184371	0.734307	58	42	-4.10275	0.958973	17_50uM	DMSO	USP
17_50uM / DMSO	Q92995	USP13	Ubiquitin carboxyl-terminal hydrolase 13	UBP13_HUMAN	0.0554537	0.0554537	0.323944	0.234433	0.629982	58	1	3.91859	1.03919	17_50uM	DMSO	USP
17_50uM / DMSO	P15374	UCHL3	Ubiquitin carboxyl-terminal hydrolase isozyme L3	UCHL3_HUMAN	-0.0539272	0.0539272	0.370963	0.255642	0.592368	58	14	-3.66895	0.96331	17_50uM	DMSO	UCH
17_50uM / DMSO	Q9Y5T5	USP16	Ubiquitin carboxyl-terminal hydrolase 16	UBP16_HUMAN	-0.325459	0.325459	0.404169	0.270215	0.568291	58	6	-20.1956	0.798044	17_50uM	DMSO	USP
17_50uM / DMSO	Q96G74	OTUD5	OTU domain-containing protein 5	OTUD5_HUMAN	-0.000667477	0.000667477	0.405041	0.270542	0.567765	58	1	-0.0462552	0.999537	17_50uM	DMSO	OTU
17_50uM / DMSO	Q8TE49	OTUD7A	OTU domain-containing protein 7A	OTU7A_HUMAN	0.0953278	0.0953278	0.482616	0.30282	0.518815	58	2	6.83081	1.06831	17_50uM	DMSO	OTU
17_50uM / DMSO	Q92905	COPS5	COP9 signalosome complex subunit 5	CSN5_HUMAN	0.210198	0.210198	0.525124	0.319571	0.495433	58	6	15.6847	1.15685	17_50uM	DMSO	JAMM
17_50uM / DMSO	O75317	USP12	Ubiquitin carboxyl-terminal hydrolase 12	UBP12_HUMAN	0.0280624	0.0280624	0.540963	0.325726	0.487147	58	2	1.96418	1.01964	17_50uM	DMSO	USP
17_50uM / DMSO	Q9Y4E8	USP15	Ubiquitin carboxyl-terminal hydrolase 15	UBP15_HUMAN	0.0421927	0.0421927	0.603626	0.349161	0.456974	58	37	2.96776	1.02968	17_50uM	DMSO	USP
17_50uM / DMSO	Q70CQ2	USP34	Ubiquitin carboxyl-terminal hydrolase 34	UBP34_HUMAN	-0.057876	0.057876	0.615977	0.353619	0.451465	58	10	-3.93226	0.960677	17_50uM	DMSO	USP
17_50uM / DMSO	Q70EL1	USP54	Inactive ubiquitin carboxyl-terminal hydrolase 54	UBP54_HUMAN	0.059078	0.059078	0.727339	0.391461	0.407311	58	3	4.17998	1.0418	17_50uM	DMSO	USP
17_50uM / DMSO	O00487	PSMD14	26S proteasome non-ATPase regulatory subunit 14	PSDE_HUMAN	-0.101244	0.101244	0.777795	0.407755	0.389601	58	5	-6.77709	0.932229	17_50uM	DMSO	JAMM
17_50uM / DMSO	P62068	USP46	Ubiquitin carboxyl-terminal hydrolase 46	UBP46_HUMAN	0.0547478	0.0547478	0.814289	0.419351	0.377422	58	10	3.86775	1.03868	17_50uM	DMSO	USP
17_50uM / DMSO	P51665	PSMD7	26S proteasome non-ATPase regulatory subunit 7	PSMD7_HUMAN	0.0696706	0.0696706	0.849869	0.430272	0.366257	58	11	4.94771	1.04948	17_50uM	DMSO	JAMM
17_50uM / DMSO	Q93009	USP7	Ubiquitin carboxyl-terminal hydrolase 7	UBP7_HUMAN	0.0362955	0.0362955	0.878395	0.438877	0.357657	58	60	2.54772	1.02548	17_50uM	DMSO	USP
17_50uM / DMSO	Q9UHP3	USP25	Ubiquitin carboxyl-terminal hydrolase 25	UBP25_HUMAN	-0.12884	0.12884	0.88111	0.43973	0.356814	58	15	-8.54337	0.914566	17_50uM	DMSO	USP
17_50uM / DMSO	Q96FW1	OTUB1	Ubiquitin thioesterase OTUB1	OTUB1_HUMAN	0.00867467	0.00867467	0.903697	0.446287	0.350386	58	7	0.603093	1.00603	17_50uM	DMSO	OTU
17_50uM / DMSO	Q504Q3	PAN2	PAN2-PAN3 deadenylation complex catalytic subunit PAN2	PAN2_HUMAN	0.187788	0.187788	0.916417	0.449917	0.346867	58	1	13.9016	1.13902	17_50uM	DMSO	USP
17_50uM / DMSO	O00303	EIF3F	Eukaryotic translation initiation factor 3 subunit F	EIF3F_HUMAN	0.0245125	0.0245125	0.91743	0.450187	0.346607	58	8	1.71359	1.01714	17_50uM	DMSO	JAMM
17_50uM / DMSO	Q8N6M0	OTUD6B	Deubiquitinase OTUD6B	OTU6B_HUMAN	0.0378492	0.0378492	0.964719	0.463509	0.333942	58	11	2.65822	1.02658	17_50uM	DMSO	OTU
17_50uM / DMSO	P54252	ATXN3	Ataxin-3	ATX3_HUMAN	0.0786502	0.0786502	0.966535	0.463999	0.333483	58	4	5.60296	1.05603	17_50uM	DMSO	MJD
18_200uM / DMSO	Q01804	OTUD4	OTU domain-containing protein 4	OTUD4_HUMAN	-0.873791	0.873791	1.4443e-35	1.52869e-32	31.8157	58	27	-45.4289	0.545711	18_200uM	DMSO	OTU
18_200uM / DMSO	Q6GQQ9	OTUD7B	OTU domain-containing protein 7B	OTU7B_HUMAN	-3.02512	3.02512	3.7783e-23	7.30791e-21	20.1362	58	33	-87.7158	0.122842	18_200uM	DMSO	OTU	y
18_200uM / DMSO	Q92560	BAP1	Ubiquitin carboxyl-terminal hydrolase BAP1	BAP1_HUMAN	-1.15955	1.15955	5.43768e-22	8.46841e-20	19.0722	58	19	-55.2348	0.447652	18_200uM	DMSO	UCH	y
18_200uM / DMSO	P54252	ATXN3	Ataxin-3	ATX3_HUMAN	-1.08385	1.08385	1.40973e-12	4.75217e-11	10.3231	58	4	-52.8231	0.471769	18_200uM	DMSO	MJD	y
18_200uM / DMSO	Q8TE49	OTUD7A	OTU domain-containing protein 7A	OTU7A_HUMAN	-2.04301	2.04301	1.6407e-10	3.85744e-09	8.4137	58	2	-75.7343	0.242657	18_200uM	DMSO	OTU	y
18_200uM / DMSO	O94966	USP19	Ubiquitin carboxyl-terminal hydrolase 19	UBP19_HUMAN	-1.16973	1.16973	3.88669e-09	7.06901e-08	7.15064	58	24	-55.5495	0.444505	18_200uM	DMSO	USP	y
18_200uM / DMSO	Q9Y4E8	USP15	Ubiquitin carboxyl-terminal hydrolase 15	UBP15_HUMAN	-0.641363	0.641363	1.29475e-08	2.13131e-07	6.67135	58	37	-35.8893	0.641107	18_200uM	DMSO	USP
18_200uM / DMSO	O75604	USP2	Ubiquitin carboxyl-terminal hydrolase 2	UBP2_HUMAN	-3.28264	3.28264	1.48744e-08	2.41818e-07	6.61651	58	1	-89.724	0.10276	18_200uM	DMSO	USP
18_200uM / DMSO	Q70EL1	USP54	Inactive ubiquitin carboxyl-terminal hydrolase 54	UBP54_HUMAN	-1.7723	1.7723	5.42447e-08	7.85298e-07	6.10497	58	3	-70.7259	0.292741	18_200uM	DMSO	USP	y
18_200uM / DMSO	Q92995	USP13	Ubiquitin carboxyl-terminal hydrolase 13	UBP13_HUMAN	-0.582616	0.582616	6.59213e-08	9.37597e-07	6.02798	58	1	-33.2248	0.667752	18_200uM	DMSO	USP
18_200uM / DMSO	Q96RU2	USP28	Ubiquitin carboxyl-terminal hydrolase 28	UBP28_HUMAN	-0.623823	0.623823	1.00015e-07	1.36739e-06	5.86411	58	29	-35.1051	0.648949	18_200uM	DMSO	USP
18_200uM / DMSO	Q8N6M0	OTUD6B	Deubiquitinase OTUD6B	OTU6B_HUMAN	-0.520913	0.520913	3.05981e-06	2.94689e-05	4.53064	58	11	-30.3069	0.696931	18_200uM	DMSO	OTU
18_200uM / DMSO	Q93008	USP9X	Probable ubiquitin carboxyl-terminal hydrolase FAF-X	USP9X_HUMAN	-0.28445	0.28445	6.0755e-06	5.37614e-05	4.26953	58	90	-17.8946	0.821054	18_200uM	DMSO	USP
18_200uM / DMSO	Q93009	USP7	Ubiquitin carboxyl-terminal hydrolase 7	UBP7_HUMAN	-0.618304	0.618304	1.01368e-05	8.38447e-05	4.07652	58	60	-34.8564	0.651436	18_200uM	DMSO	USP
18_200uM / DMSO	Q9P2H5	USP35	Ubiquitin carboxyl-terminal hydrolase 35	UBP35_HUMAN	-0.272681	0.272681	1.26581e-05	0.000101633	3.99297	58	10	-17.222	0.82778	18_200uM	DMSO	USP
18_200uM / DMSO	P51784	USP11	Ubiquitin carboxyl-terminal hydrolase 11	UBP11_HUMAN	-0.402907	0.402907	1.64307e-05	0.000127266	3.89529	58	18	-24.3668	0.756332	18_200uM	DMSO	USP
18_200uM / DMSO	Q9UPU5	USP24	Ubiquitin carboxyl-terminal hydrolase 24	UBP24_HUMAN	-0.567907	0.567907	1.76157e-05	0.000135192	3.86905	58	42	-32.5405	0.674595	18_200uM	DMSO	USP
18_200uM / DMSO	P15374	UCHL3	Ubiquitin carboxyl-terminal hydrolase isozyme L3	UCHL3_HUMAN	-0.398801	0.398801	2.55611e-05	0.000186905	3.72838	58	14	-24.1512	0.758488	18_200uM	DMSO	UCH
18_200uM / DMSO	Q8NB14	USP38	Ubiquitin carboxyl-terminal hydrolase 38	UBP38_HUMAN	-0.473301	0.473301	5.35596e-05	0.000349511	3.45654	58	16	-27.9685	0.720315	18_200uM	DMSO	USP
18_200uM / DMSO	Q9H9J4	USP42	Ubiquitin carboxyl-terminal hydrolase 42	UBP42_HUMAN	0.186772	0.186772	5.78912e-05	0.000373662	3.42752	58	12	13.8214	1.13821	18_200uM	DMSO	USP
18_200uM / DMSO	P62068	USP46	Ubiquitin carboxyl-terminal hydrolase 46	UBP46_HUMAN	-0.641159	0.641159	0.000222306	0.00115293	2.9382	58	10	-35.8802	0.641198	18_200uM	DMSO	USP
18_200uM / DMSO	Q9UPT9	USP22	Ubiquitin carboxyl-terminal hydrolase 22	UBP22_HUMAN	-0.233134	0.233134	0.000224706	0.00116353	2.93422	58	4	-14.9215	0.850785	18_200uM	DMSO	USP
18_200uM / DMSO	P40818	USP8	Ubiquitin carboxyl-terminal hydrolase 8	UBP8_HUMAN	-0.347411	0.347411	0.000275671	0.00137475	2.86178	58	43	-21.4006	0.785994	18_200uM	DMSO	USP
18_200uM / DMSO	O00487	PSMD14	26S proteasome non-ATPase regulatory subunit 14	PSDE_HUMAN	-0.186567	0.186567	0.000282553	0.00140276	2.85302	58	5	-12.1306	0.878694	18_200uM	DMSO	JAMM
18_200uM / DMSO	P09936	UCHL1	Ubiquitin carboxyl-terminal hydrolase isozyme L1	UCHL1_HUMAN	-0.299681	0.299681	0.000419772	0.00193297	2.71377	58	12	-18.7568	0.812432	18_200uM	DMSO	UCH
18_200uM / DMSO	Q9Y5K5	UCHL5	Ubiquitin carboxyl-terminal hydrolase isozyme L5	UCHL5_HUMAN	-0.348596	0.348596	0.000546511	0.00239034	2.62154	58	20	-21.4652	0.785348	18_200uM	DMSO	UCH
18_200uM / DMSO	Q5VVQ6	YOD1	Ubiquitin thioesterase OTU1	OTU1_HUMAN	-0.416504	0.416504	0.00076026	0.00311205	2.50695	58	9	-25.0762	0.749238	18_200uM	DMSO	OTU
18_200uM / DMSO	P51665	PSMD7	26S proteasome non-ATPase regulatory subunit 7	PSMD7_HUMAN	0.82977	0.82977	0.000880807	0.0034988	2.45608	58	11	77.7402	1.7774	18_200uM	DMSO	JAMM
18_200uM / DMSO	Q96JH7	VCPIP1	Deubiquitinating protein VCPIP1	VCIP1_HUMAN	-0.483774	0.483774	0.00132996	0.00483996	2.31516	58	14	-28.4896	0.715104	18_200uM	DMSO	OTU
18_200uM / DMSO	Q14694	USP10	Ubiquitin carboxyl-terminal hydrolase 10	UBP10_HUMAN	-0.136319	0.136319	0.0021132	0.00693261	2.1591	58	11	-9.01622	0.909838	18_200uM	DMSO	USP
18_200uM / DMSO	Q9UGI0	ZRANB1	Ubiquitin thioesterase ZRANB1	ZRAN1_HUMAN	-1.15755	1.15755	0.00266198	0.008269	2.08255	58	4	-55.1728	0.448272	18_200uM	DMSO	OTU	y
18_200uM / DMSO	Q13107	USP4	Ubiquitin carboxyl-terminal hydrolase 4	UBP4_HUMAN	0.446801	0.446801	0.00270125	0.00836303	2.07764	58	9	36.3015	1.36301	18_200uM	DMSO	USP
18_200uM / DMSO	Q86UV5	USP48	Ubiquitin carboxyl-terminal hydrolase 48	UBP48_HUMAN	-0.324387	0.324387	0.00318758	0.00947603	2.02337	58	10	-20.1362	0.798638	18_200uM	DMSO	USP
18_200uM / DMSO	Q9UK80	USP21	Ubiquitin carboxyl-terminal hydrolase 21	UBP21_HUMAN	-1.13385	1.13385	0.00361323	0.0104123	1.98245	58	1	-54.4301	0.455699	18_200uM	DMSO	USP
18_200uM / DMSO	Q5T2D3	OTUD3	OTU domain-containing protein 3	OTUD3_HUMAN	-0.32911	0.32911	0.00507585	0.0133861	1.87335	58	12	-20.3973	0.796027	18_200uM	DMSO	OTU
18_200uM / DMSO	Q96G74	OTUD5	OTU domain-containing protein 5	OTUD5_HUMAN	-0.584096	0.584096	0.00804851	0.0187351	1.72734	58	1	-33.2933	0.667067	18_200uM	DMSO	OTU
18_200uM / DMSO	Q70EL2	USP45	Ubiquitin carboxyl-terminal hydrolase 45	UBP45_HUMAN	-0.310551	0.310551	0.0193211	0.0351112	1.45455	58	2	-19.3666	0.806334	18_200uM	DMSO	USP
18_200uM / DMSO	Q4G0A6	MINDY4	Probable ubiquitin carboxyl-terminal hydrolase MINDY-4	MINY4_HUMAN	0.613572	0.613572	0.0207287	0.0368833	1.43317	58	2	53.0043	1.53004	18_200uM	DMSO	MINDY
18_200uM / DMSO	O75317	USP12	Ubiquitin carboxyl-terminal hydrolase 12	UBP12_HUMAN	-0.414573	0.414573	0.043653	0.0617551	1.20933	58	2	-24.9758	0.750242	18_200uM	DMSO	USP
18_200uM / DMSO	O15372	EIF3H	Eukaryotic translation initiation factor 3 subunit H	EIF3H_HUMAN	-0.348577	0.348577	0.0935391	0.103467	0.985196	58	8	-21.4642	0.785358	18_200uM	DMSO	JAMM
18_200uM / DMSO	P54578	USP14	Ubiquitin carboxyl-terminal hydrolase 14	UBP14_HUMAN	-0.170415	0.170415	0.0959912	0.105343	0.977394	58	6	-11.1413	0.888587	18_200uM	DMSO	USP
18_200uM / DMSO	Q9Y5T5	USP16	Ubiquitin carboxyl-terminal hydrolase 16	UBP16_HUMAN	-0.325766	0.325766	0.101999	0.109845	0.959219	58	6	-20.2125	0.797875	18_200uM	DMSO	USP
18_200uM / DMSO	P45974	USP5	Ubiquitin carboxyl-terminal hydrolase 5	UBP5_HUMAN	0.001879	0.001879	0.190982	0.166337	0.779012	58	38	0.130327	1.0013	18_200uM	DMSO	USP
18_200uM / DMSO	Q9UHP3	USP25	Ubiquitin carboxyl-terminal hydrolase 25	UBP25_HUMAN	-0.711037	0.711037	0.22375	0.184395	0.73425	58	15	-38.9119	0.610881	18_200uM	DMSO	USP
18_200uM / DMSO	Q53GS9	USP39	U4/U6.U5 tri-snRNP-associated protein 2	SNUT2_HUMAN	-0.0827259	0.0827259	0.243589	0.195032	0.709894	58	12	-5.57282	0.944272	18_200uM	DMSO	USP
18_200uM / DMSO	O00303	EIF3F	Eukaryotic translation initiation factor 3 subunit F	EIF3F_HUMAN	0.0550975	0.0550975	0.266572	0.206672	0.684719	58	8	3.89293	1.03893	18_200uM	DMSO	JAMM
18_200uM / DMSO	Q92905	COPS5	COP9 signalosome complex subunit 5	CSN5_HUMAN	0.15167	0.15167	0.335422	0.239835	0.620088	58	6	11.0854	1.11085	18_200uM	DMSO	JAMM
18_200uM / DMSO	Q9NP73	ALG13	Putative bifunctional UDP-N-acetylglucosamine transferase and deubiquitinase ALG13	ALG13_HUMAN	-0.0466059	0.0466059	0.414611	0.274722	0.561107	58	4	-3.17885	0.968212	18_200uM	DMSO	OTU
18_200uM / DMSO	Q96FW1	OTUB1	Ubiquitin thioesterase OTUB1	OTUB1_HUMAN	-0.128894	0.128894	0.622278	0.355789	0.448807	58	7	-8.54678	0.914532	18_200uM	DMSO	OTU
18_200uM / DMSO	Q9P275	USP36	Ubiquitin carboxyl-terminal hydrolase 36	UBP36_HUMAN	-0.0333274	0.0333274	0.729283	0.392076	0.40663	58	9	-2.2836	0.977164	18_200uM	DMSO	USP
18_200uM / DMSO	Q6P2Q9	PRPF8	Pre-mRNA-processing-splicing factor 8	PRP8_HUMAN	0.00361637	0.00361637	0.750791	0.399011	0.399015	58	77	0.250982	1.00251	18_200uM	DMSO	JAMM
18_200uM / DMSO	Q70CQ2	USP34	Ubiquitin carboxyl-terminal hydrolase 34	UBP34_HUMAN	-0.0396037	0.0396037	0.761951	0.402685	0.395035	58	10	-2.70778	0.972922	18_200uM	DMSO	USP
18_200uM / DMSO	Q9NUU6	OTULINL	Inactive ubiquitin thioesterase OTULINL	OTULL_HUMAN	-0.148783	0.148783	0.866354	0.435229	0.361282	58	4	-9.79887	0.902011	18_200uM	DMSO	OTU
18_200uM / DMSO	Q96K76	USP47	Ubiquitin carboxyl-terminal hydrolase 47	UBP47_HUMAN	0.0423979	0.0423979	0.899552	0.445146	0.351498	58	1	2.98241	1.02982	18_200uM	DMSO	USP
18_200uM / DMSO	Q504Q3	PAN2	PAN2-PAN3 deadenylation complex catalytic subunit PAN2	PAN2_HUMAN	-0.0213094	0.0213094	0.945033	0.45817	0.338973	58	1	-1.4662	0.985338	18_200uM	DMSO	USP
18_50uM / DMSO	O75604	USP2	Ubiquitin carboxyl-terminal hydrolase 2	UBP2_HUMAN	-1.57308	1.57308	1.04899e-06	1.13251e-05	4.94596	58	1	-66.391	0.33609	18_50uM	DMSO	USP
18_50uM / DMSO	Q9UGI0	ZRANB1	Ubiquitin thioesterase ZRANB1	ZRAN1_HUMAN	-0.539284	0.539284	1.20179e-05	9.71615e-05	4.01251	58	4	-31.1887	0.688113	18_50uM	DMSO	OTU
18_50uM / DMSO	Q86UV5	USP48	Ubiquitin carboxyl-terminal hydrolase 48	UBP48_HUMAN	-0.111959	0.111959	1.98581e-05	0.000149863	3.8243	58	10	-7.46695	0.92533	18_50uM	DMSO	USP
18_50uM / DMSO	Q93009	USP7	Ubiquitin carboxyl-terminal hydrolase 7	UBP7_HUMAN	-0.315912	0.315912	3.68368e-05	0.000255062	3.59335	58	60	-19.6657	0.803343	18_50uM	DMSO	USP
18_50uM / DMSO	Q92995	USP13	Ubiquitin carboxyl-terminal hydrolase 13	UBP13_HUMAN	0.380991	0.380991	5.79599e-05	0.000373999	3.42713	58	1	30.2236	1.30224	18_50uM	DMSO	USP
18_50uM / DMSO	O00303	EIF3F	Eukaryotic translation initiation factor 3 subunit F	EIF3F_HUMAN	-0.159879	0.159879	7.31489e-05	0.000455502	3.34151	58	8	-10.49	0.8951	18_50uM	DMSO	JAMM
18_50uM / DMSO	Q96RU2	USP28	Ubiquitin carboxyl-terminal hydrolase 28	UBP28_HUMAN	-0.191834	0.191834	8.21297e-05	0.000502529	3.29884	58	29	-12.4508	0.875492	18_50uM	DMSO	USP
18_50uM / DMSO	P40818	USP8	Ubiquitin carboxyl-terminal hydrolase 8	UBP8_HUMAN	-0.246833	0.246833	0.000164109	0.000896245	3.04757	58	43	-15.7255	0.842745	18_50uM	DMSO	USP
18_50uM / DMSO	Q6GQQ9	OTUD7B	OTU domain-containing protein 7B	OTU7B_HUMAN	-1.21415	1.21415	0.000179896	0.000967989	3.01413	58	33	-56.8974	0.431026	18_50uM	DMSO	OTU	y
18_50uM / DMSO	O94966	USP19	Ubiquitin carboxyl-terminal hydrolase 19	UBP19_HUMAN	-0.406997	0.406997	0.00020671	0.00108435	2.96483	58	24	-24.5809	0.754191	18_50uM	DMSO	USP
18_50uM / DMSO	Q96JH7	VCPIP1	Deubiquitinating protein VCPIP1	VCIP1_HUMAN	-0.318954	0.318954	0.000232801	0.0011971	2.92187	58	14	-19.8349	0.801651	18_50uM	DMSO	OTU
18_50uM / DMSO	Q14694	USP10	Ubiquitin carboxyl-terminal hydrolase 10	UBP10_HUMAN	-0.200414	0.200414	0.000243753	0.00124274	2.90562	58	11	-12.9699	0.870301	18_50uM	DMSO	USP
18_50uM / DMSO	Q92560	BAP1	Ubiquitin carboxyl-terminal hydrolase BAP1	BAP1_HUMAN	-0.44806	0.44806	0.00043636	0.00199636	2.69976	58	19	-26.6972	0.733028	18_50uM	DMSO	UCH
18_50uM / DMSO	Q9Y4E8	USP15	Ubiquitin carboxyl-terminal hydrolase 15	UBP15_HUMAN	-0.403863	0.403863	0.000473794	0.00213109	2.6714	58	37	-24.4168	0.755832	18_50uM	DMSO	USP
18_50uM / DMSO	Q9UK80	USP21	Ubiquitin carboxyl-terminal hydrolase 21	UBP21_HUMAN	-1.13898	1.13898	0.00101343	0.0039128	2.40751	58	1	-54.592	0.45408	18_50uM	DMSO	USP
18_50uM / DMSO	P54578	USP14	Ubiquitin carboxyl-terminal hydrolase 14	UBP14_HUMAN	-0.185584	0.185584	0.00151971	0.00536897	2.27011	58	6	-12.0707	0.879293	18_50uM	DMSO	USP
18_50uM / DMSO	P09936	UCHL1	Ubiquitin carboxyl-terminal hydrolase isozyme L1	UCHL1_HUMAN	-0.378615	0.378615	0.00238596	0.00760736	2.11877	58	12	-23.0824	0.769176	18_50uM	DMSO	UCH
18_50uM / DMSO	Q9NP73	ALG13	Putative bifunctional UDP-N-acetylglucosamine transferase and deubiquitinase ALG13	ALG13_HUMAN	0.492874	0.492874	0.00300954	0.00907873	2.04197	58	4	40.7245	1.40725	18_50uM	DMSO	OTU
18_50uM / DMSO	Q01804	OTUD4	OTU domain-containing protein 4	OTUD4_HUMAN	-0.423779	0.423779	0.00315382	0.00940231	2.02677	58	27	-25.4531	0.745469	18_50uM	DMSO	OTU
18_50uM / DMSO	Q92905	COPS5	COP9 signalosome complex subunit 5	CSN5_HUMAN	-0.35009	0.35009	0.00674796	0.0164905	1.78277	58	6	-21.5465	0.784535	18_50uM	DMSO	JAMM
18_50uM / DMSO	P15374	UCHL3	Ubiquitin carboxyl-terminal hydrolase isozyme L3	UCHL3_HUMAN	-0.331473	0.331473	0.00705562	0.0170277	1.76884	58	14	-20.5275	0.794725	18_50uM	DMSO	UCH
18_50uM / DMSO	Q9P275	USP36	Ubiquitin carboxyl-terminal hydrolase 36	UBP36_HUMAN	-0.0599665	0.0599665	0.00994112	0.0218436	1.66068	58	9	-4.07136	0.959286	18_50uM	DMSO	USP
18_50uM / DMSO	Q9Y5K5	UCHL5	Ubiquitin carboxyl-terminal hydrolase isozyme L5	UCHL5_HUMAN	-0.28659	0.28659	0.0118277	0.0247288	1.6068	58	20	-18.0163	0.819837	18_50uM	DMSO	UCH
18_50uM / DMSO	Q9NUU6	OTULINL	Inactive ubiquitin thioesterase OTULINL	OTULL_HUMAN	-0.252314	0.252314	0.011854	0.0247648	1.60616	58	4	-16.0451	0.839549	18_50uM	DMSO	OTU
18_50uM / DMSO	Q9UHP3	USP25	Ubiquitin carboxyl-terminal hydrolase 25	UBP25_HUMAN	-0.945552	0.945552	0.0130475	0.0265309	1.57625	58	15	-48.0769	0.519231	18_50uM	DMSO	USP
18_50uM / DMSO	Q93008	USP9X	Probable ubiquitin carboxyl-terminal hydrolase FAF-X	USP9X_HUMAN	-0.150037	0.150037	0.0148921	0.0291577	1.53525	58	90	-9.87726	0.901227	18_50uM	DMSO	USP
18_50uM / DMSO	Q9UPU5	USP24	Ubiquitin carboxyl-terminal hydrolase 24	UBP24_HUMAN	-0.201098	0.201098	0.0163258	0.0311344	1.50676	58	42	-13.0112	0.869888	18_50uM	DMSO	USP
18_50uM / DMSO	Q5T2D3	OTUD3	OTU domain-containing protein 3	OTUD3_HUMAN	-0.172672	0.172672	0.0169461	0.0319789	1.49514	58	12	-11.2802	0.887198	18_50uM	DMSO	OTU
18_50uM / DMSO	Q9P2H5	USP35	Ubiquitin carboxyl-terminal hydrolase 35	UBP35_HUMAN	-0.415068	0.415068	0.0183917	0.0339166	1.46959	58	10	-25.0016	0.749984	18_50uM	DMSO	USP
18_50uM / DMSO	P54252	ATXN3	Ataxin-3	ATX3_HUMAN	-0.325466	0.325466	0.018962	0.0346552	1.46023	58	4	-20.1959	0.798041	18_50uM	DMSO	MJD
18_50uM / DMSO	Q13107	USP4	Ubiquitin carboxyl-terminal hydrolase 4	UBP4_HUMAN	-0.605285	0.605285	0.0234132	0.0401735	1.39606	58	9	-34.2659	0.657341	18_50uM	DMSO	USP
18_50uM / DMSO	Q504Q3	PAN2	PAN2-PAN3 deadenylation complex catalytic subunit PAN2	PAN2_HUMAN	-0.299205	0.299205	0.033009	0.0510179	1.29228	58	1	-18.73	0.8127	18_50uM	DMSO	USP
18_50uM / DMSO	Q8N6M0	OTUD6B	Deubiquitinase OTUD6B	OTU6B_HUMAN	-0.255256	0.255256	0.0378117	0.056035	1.25154	58	11	-16.2162	0.837838	18_50uM	DMSO	OTU
18_50uM / DMSO	Q96G74	OTUD5	OTU domain-containing protein 5	OTUD5_HUMAN	-0.227542	0.227542	0.0403017	0.0584932	1.23289	58	1	-14.5911	0.854089	18_50uM	DMSO	OTU
18_50uM / DMSO	P51784	USP11	Ubiquitin carboxyl-terminal hydrolase 11	UBP11_HUMAN	-0.0883648	0.0883648	0.0411906	0.0593736	1.22641	58	18	-5.94118	0.940588	18_50uM	DMSO	USP
18_50uM / DMSO	Q53GS9	USP39	U4/U6.U5 tri-snRNP-associated protein 2	SNUT2_HUMAN	-0.101958	0.101958	0.0710837	0.0860059	1.06547	58	12	-6.82326	0.931767	18_50uM	DMSO	USP
18_50uM / DMSO	P62068	USP46	Ubiquitin carboxyl-terminal hydrolase 46	UBP46_HUMAN	-0.22026	0.22026	0.0868452	0.0984468	1.0068	58	10	-14.1589	0.858411	18_50uM	DMSO	USP
18_50uM / DMSO	Q6P2Q9	PRPF8	Pre-mRNA-processing-splicing factor 8	PRP8_HUMAN	-0.0702122	0.0702122	0.0906201	0.101295	0.994411	58	77	-4.75021	0.952498	18_50uM	DMSO	JAMM
18_50uM / DMSO	Q96FW1	OTUB1	Ubiquitin thioesterase OTUB1	OTUB1_HUMAN	-0.138838	0.138838	0.110657	0.115877	0.936002	58	7	-9.17493	0.908251	18_50uM	DMSO	OTU
18_50uM / DMSO	P51665	PSMD7	26S proteasome non-ATPase regulatory subunit 7	PSMD7_HUMAN	0.811875	0.811875	0.121797	0.123493	0.908359	58	11	75.5492	1.75549	18_50uM	DMSO	JAMM
18_50uM / DMSO	O75317	USP12	Ubiquitin carboxyl-terminal hydrolase 12	UBP12_HUMAN	-0.195467	0.195467	0.162267	0.149359	0.825768	58	2	-12.671	0.87329	18_50uM	DMSO	USP
18_50uM / DMSO	Q70EL1	USP54	Inactive ubiquitin carboxyl-terminal hydrolase 54	UBP54_HUMAN	-0.519237	0.519237	0.16714	0.152321	0.817241	58	3	-30.2259	0.697741	18_50uM	DMSO	USP
18_50uM / DMSO	P45974	USP5	Ubiquitin carboxyl-terminal hydrolase 5	UBP5_HUMAN	0.00845696	0.00845696	0.266603	0.20669	0.68468	58	38	0.587913	1.00588	18_50uM	DMSO	USP
18_50uM / DMSO	Q8NB14	USP38	Ubiquitin carboxyl-terminal hydrolase 38	UBP38_HUMAN	-0.0320559	0.0320559	0.31918	0.23208	0.634363	58	16	-2.19744	0.978026	18_50uM	DMSO	USP
18_50uM / DMSO	Q96K76	USP47	Ubiquitin carboxyl-terminal hydrolase 47	UBP47_HUMAN	0.360933	0.360933	0.330072	0.237292	0.624718	58	1	28.4256	1.28426	18_50uM	DMSO	USP
18_50uM / DMSO	O00487	PSMD14	26S proteasome non-ATPase regulatory subunit 14	PSDE_HUMAN	-0.238639	0.238639	0.359274	0.250517	0.601163	58	5	-15.2456	0.847544	18_50uM	DMSO	JAMM
18_50uM / DMSO	Q9Y5T5	USP16	Ubiquitin carboxyl-terminal hydrolase 16	UBP16_HUMAN	-0.0383353	0.0383353	0.514255	0.315412	0.501122	58	6	-2.62221	0.973778	18_50uM	DMSO	USP
18_50uM / DMSO	Q70CQ2	USP34	Ubiquitin carboxyl-terminal hydrolase 34	UBP34_HUMAN	0.310136	0.310136	0.51906	0.317262	0.498582	58	10	23.9825	1.23982	18_50uM	DMSO	USP
18_50uM / DMSO	Q9UPT9	USP22	Ubiquitin carboxyl-terminal hydrolase 22	UBP22_HUMAN	0.0390705	0.0390705	0.566744	0.335468	0.474349	58	4	2.74517	1.02745	18_50uM	DMSO	USP
18_50uM / DMSO	O15372	EIF3H	Eukaryotic translation initiation factor 3 subunit H	EIF3H_HUMAN	0.0894549	0.0894549	0.637495	0.361279	0.442158	58	8	6.39681	1.06397	18_50uM	DMSO	JAMM
18_50uM / DMSO	Q8TE49	OTUD7A	OTU domain-containing protein 7A	OTU7A_HUMAN	-0.329898	0.329898	0.68202	0.376589	0.424132	58	2	-20.4407	0.795593	18_50uM	DMSO	OTU
18_50uM / DMSO	Q9H9J4	USP42	Ubiquitin carboxyl-terminal hydrolase 42	UBP42_HUMAN	0.0475683	0.0475683	0.704075	0.383875	0.41581	58	12	3.35214	1.03352	18_50uM	DMSO	USP
18_50uM / DMSO	Q4G0A6	MINDY4	Probable ubiquitin carboxyl-terminal hydrolase MINDY-4	MINY4_HUMAN	0.0992947	0.0992947	0.704419	0.383974	0.415698	58	2	7.12496	1.07125	18_50uM	DMSO	MINDY
18_50uM / DMSO	Q70EL2	USP45	Ubiquitin carboxyl-terminal hydrolase 45	UBP45_HUMAN	-0.0582034	0.0582034	0.752277	0.399478	0.398508	58	2	-3.95406	0.960459	18_50uM	DMSO	USP
18_50uM / DMSO	Q5VVQ6	YOD1	Ubiquitin thioesterase OTU1	OTU1_HUMAN	-0.0212497	0.0212497	0.832432	0.424989	0.371622	58	9	-1.46212	0.985379	18_50uM	DMSO	OTU
19_200uM / DMSO	Q01804	OTUD4	OTU domain-containing protein 4	OTUD4_HUMAN	-1.48406	1.48406	5.9094e-30	3.01564e-27	26.5206	58	27	-64.2518	0.357482	19_200uM	DMSO	OTU	y
19_200uM / DMSO	P62068	USP46	Ubiquitin carboxyl-terminal hydrolase 46	UBP46_HUMAN	-0.565407	0.565407	2.44348e-24	5.83119e-22	21.2342	58	10	-32.4235	0.675765	19_200uM	DMSO	USP
19_200uM / DMSO	O94966	USP19	Ubiquitin carboxyl-terminal hydrolase 19	UBP19_HUMAN	-0.703434	0.703434	2.42833e-22	4.00553e-20	19.3973	58	24	-38.5891	0.614109	19_200uM	DMSO	USP
19_200uM / DMSO	Q92560	BAP1	Ubiquitin carboxyl-terminal hydrolase BAP1	BAP1_HUMAN	-0.818203	0.818203	5.1185e-20	5.68607e-18	17.2452	58	19	-43.2852	0.567148	19_200uM	DMSO	UCH
19_200uM / DMSO	Q8TE49	OTUD7A	OTU domain-containing protein 7A	OTU7A_HUMAN	-2.67813	2.67813	3.251e-19	3.20364e-17	16.4944	58	2	-84.3756	0.156244	19_200uM	DMSO	OTU	y
19_200uM / DMSO	O75604	USP2	Ubiquitin carboxyl-terminal hydrolase 2	UBP2_HUMAN	-2.17978	2.17978	1.42101e-12	4.78595e-11	10.32	58	1	-77.9291	0.220709	19_200uM	DMSO	USP
19_200uM / DMSO	Q92995	USP13	Ubiquitin carboxyl-terminal hydrolase 13	UBP13_HUMAN	-0.645486	0.645486	1.62992e-12	5.44626e-11	10.2639	58	1	-36.0723	0.639277	19_200uM	DMSO	USP
19_200uM / DMSO	Q9Y4E8	USP15	Ubiquitin carboxyl-terminal hydrolase 15	UBP15_HUMAN	-0.403558	0.403558	2.17476e-10	4.99391e-09	8.30156	58	37	-24.4009	0.755991	19_200uM	DMSO	USP
19_200uM / DMSO	Q8N6M0	OTUD6B	Deubiquitinase OTUD6B	OTU6B_HUMAN	-0.239142	0.239142	4.51573e-10	9.83039e-09	8.00743	58	11	-15.2751	0.847249	19_200uM	DMSO	OTU
19_200uM / DMSO	Q96JH7	VCPIP1	Deubiquitinating protein VCPIP1	VCIP1_HUMAN	-0.285045	0.285045	4.26272e-09	7.6893e-08	7.11411	58	14	-17.9284	0.820716	19_200uM	DMSO	OTU
19_200uM / DMSO	Q9UK80	USP21	Ubiquitin carboxyl-terminal hydrolase 21	UBP21_HUMAN	-1.05842	1.05842	7.82859e-06	6.68873e-05	4.17466	58	1	-51.9843	0.480157	19_200uM	DMSO	USP
19_200uM / DMSO	P15374	UCHL3	Ubiquitin carboxyl-terminal hydrolase isozyme L3	UCHL3_HUMAN	-0.337329	0.337329	9.75223e-06	8.09805e-05	4.09162	58	14	-20.8494	0.791506	19_200uM	DMSO	UCH
19_200uM / DMSO	P40818	USP8	Ubiquitin carboxyl-terminal hydrolase 8	UBP8_HUMAN	-0.1441	0.1441	1.26697e-05	0.000101698	3.99269	58	43	-9.50564	0.904944	19_200uM	DMSO	USP
19_200uM / DMSO	Q9UPU5	USP24	Ubiquitin carboxyl-terminal hydrolase 24	UBP24_HUMAN	-0.557081	0.557081	3.2188e-05	0.000227292	3.64342	58	42	-32.0324	0.679676	19_200uM	DMSO	USP
19_200uM / DMSO	Q93009	USP7	Ubiquitin carboxyl-terminal hydrolase 7	UBP7_HUMAN	-0.42574	0.42574	4.78111e-05	0.000317583	3.49814	58	60	-25.5543	0.744457	19_200uM	DMSO	USP
19_200uM / DMSO	Q96RU2	USP28	Ubiquitin carboxyl-terminal hydrolase 28	UBP28_HUMAN	-0.320548	0.320548	5.54956e-05	0.000360499	3.4431	58	29	-19.9235	0.800765	19_200uM	DMSO	USP
19_200uM / DMSO	Q6GQQ9	OTUD7B	OTU domain-containing protein 7B	OTU7B_HUMAN	-5.43257	5.43257	0.000176517	0.000952585	3.0211	58	33	-97.6846	0.0231544	19_200uM	DMSO	OTU	y
19_200uM / DMSO	P54578	USP14	Ubiquitin carboxyl-terminal hydrolase 14	UBP14_HUMAN	-0.60391	0.60391	0.000584848	0.00252193	2.59827	58	6	-34.2032	0.657968	19_200uM	DMSO	USP
19_200uM / DMSO	Q9H9J4	USP42	Ubiquitin carboxyl-terminal hydrolase 42	UBP42_HUMAN	0.0756354	0.0756354	0.000745787	0.00306261	2.51391	58	12	5.38251	1.05383	19_200uM	DMSO	USP
19_200uM / DMSO	Q8NB14	USP38	Ubiquitin carboxyl-terminal hydrolase 38	UBP38_HUMAN	-0.211605	0.211605	0.00108916	0.00413821	2.38319	58	16	-13.6424	0.863576	19_200uM	DMSO	USP
19_200uM / DMSO	Q93008	USP9X	Probable ubiquitin carboxyl-terminal hydrolase FAF-X	USP9X_HUMAN	-0.11637	0.11637	0.00119679	0.00445212	2.35143	58	90	-7.74942	0.922506	19_200uM	DMSO	USP
19_200uM / DMSO	Q5VVQ6	YOD1	Ubiquitin thioesterase OTU1	OTU1_HUMAN	-0.139361	0.139361	0.00152536	0.00538442	2.26886	58	9	-9.20789	0.907921	19_200uM	DMSO	OTU
19_200uM / DMSO	Q4G0A6	MINDY4	Probable ubiquitin carboxyl-terminal hydrolase MINDY-4	MINY4_HUMAN	0.685681	0.685681	0.00155826	0.0054725	2.26181	58	2	60.8461	1.60846	19_200uM	DMSO	MINDY
19_200uM / DMSO	Q9UGI0	ZRANB1	Ubiquitin thioesterase ZRANB1	ZRAN1_HUMAN	-1.50386	1.50386	0.00243195	0.00772083	2.11234	58	4	-64.7392	0.352608	19_200uM	DMSO	OTU	y
19_200uM / DMSO	Q9UPT9	USP22	Ubiquitin carboxyl-terminal hydrolase 22	UBP22_HUMAN	-0.267266	0.267266	0.00359213	0.0103644	1.98445	58	4	-16.9107	0.830893	19_200uM	DMSO	USP
19_200uM / DMSO	P45974	USP5	Ubiquitin carboxyl-terminal hydrolase 5	UBP5_HUMAN	0.197639	0.197639	0.00835837	0.0192653	1.71522	58	38	14.682	1.14682	19_200uM	DMSO	USP
19_200uM / DMSO	Q96FW1	OTUB1	Ubiquitin thioesterase OTUB1	OTUB1_HUMAN	-0.0449472	0.0449472	0.0199409	0.0359081	1.44481	58	7	-3.06747	0.969325	19_200uM	DMSO	OTU
19_200uM / DMSO	Q5T2D3	OTUD3	OTU domain-containing protein 3	OTUD3_HUMAN	-0.0767907	0.0767907	0.0258818	0.0430918	1.36561	58	12	-5.18355	0.948164	19_200uM	DMSO	OTU
19_200uM / DMSO	O00303	EIF3F	Eukaryotic translation initiation factor 3 subunit F	EIF3F_HUMAN	0.102557	0.102557	0.036147	0.0543086	1.26513	58	8	7.3675	1.07367	19_200uM	DMSO	JAMM
19_200uM / DMSO	Q6P2Q9	PRPF8	Pre-mRNA-processing-splicing factor 8	PRP8_HUMAN	0.0921542	0.0921542	0.0412399	0.0594229	1.22605	58	77	6.59606	1.06596	19_200uM	DMSO	JAMM
19_200uM / DMSO	Q70EL2	USP45	Ubiquitin carboxyl-terminal hydrolase 45	UBP45_HUMAN	-0.242285	0.242285	0.0525768	0.0700988	1.15429	58	2	-15.4595	0.845405	19_200uM	DMSO	USP
19_200uM / DMSO	Q504Q3	PAN2	PAN2-PAN3 deadenylation complex catalytic subunit PAN2	PAN2_HUMAN	0.46164	0.46164	0.0709797	0.0859171	1.06592	58	1	37.7106	1.37711	19_200uM	DMSO	USP
19_200uM / DMSO	O75317	USP12	Ubiquitin carboxyl-terminal hydrolase 12	UBP12_HUMAN	-0.293965	0.293965	0.0917696	0.102167	0.99069	58	2	-18.4343	0.815657	19_200uM	DMSO	USP
19_200uM / DMSO	Q9Y5K5	UCHL5	Ubiquitin carboxyl-terminal hydrolase isozyme L5	UCHL5_HUMAN	-0.0949108	0.0949108	0.0922725	0.102542	0.9891	58	20	-6.36699	0.93633	19_200uM	DMSO	UCH
19_200uM / DMSO	Q96G74	OTUD5	OTU domain-containing protein 5	OTUD5_HUMAN	-0.470288	0.470288	0.0970004	0.106111	0.974238	58	1	-27.818	0.72182	19_200uM	DMSO	OTU
19_200uM / DMSO	P51784	USP11	Ubiquitin carboxyl-terminal hydrolase 11	UBP11_HUMAN	-0.06032	0.06032	0.167855	0.152778	0.81594	58	18	-4.09486	0.959051	19_200uM	DMSO	USP
19_200uM / DMSO	Q70EL1	USP54	Inactive ubiquitin carboxyl-terminal hydrolase 54	UBP54_HUMAN	-0.558581	0.558581	0.206803	0.175092	0.756734	58	3	-32.103	0.67897	19_200uM	DMSO	USP
19_200uM / DMSO	Q9P2H5	USP35	Ubiquitin carboxyl-terminal hydrolase 35	UBP35_HUMAN	-0.0467015	0.0467015	0.211616	0.177834	0.749985	58	10	-3.18527	0.968147	19_200uM	DMSO	USP
19_200uM / DMSO	Q96K76	USP47	Ubiquitin carboxyl-terminal hydrolase 47	UBP47_HUMAN	0.118706	0.118706	0.214618	0.179504	0.745925	58	1	8.57608	1.08576	19_200uM	DMSO	USP
19_200uM / DMSO	O00487	PSMD14	26S proteasome non-ATPase regulatory subunit 14	PSDE_HUMAN	-0.128314	0.128314	0.322872	0.233916	0.630941	58	5	-8.51003	0.9149	19_200uM	DMSO	JAMM
19_200uM / DMSO	Q53GS9	USP39	U4/U6.U5 tri-snRNP-associated protein 2	SNUT2_HUMAN	0.0540684	0.0540684	0.332878	0.238636	0.622264	58	12	3.81885	1.03819	19_200uM	DMSO	USP
19_200uM / DMSO	P09936	UCHL1	Ubiquitin carboxyl-terminal hydrolase isozyme L1	UCHL1_HUMAN	-0.0486256	0.0486256	0.354661	0.248401	0.604846	58	12	-3.3143	0.966857	19_200uM	DMSO	UCH
19_200uM / DMSO	Q86UV5	USP48	Ubiquitin carboxyl-terminal hydrolase 48	UBP48_HUMAN	-0.225267	0.225267	0.436474	0.284031	0.546634	58	10	-14.4563	0.855437	19_200uM	DMSO	USP
19_200uM / DMSO	Q9NP73	ALG13	Putative bifunctional UDP-N-acetylglucosamine transferase and deubiquitinase ALG13	ALG13_HUMAN	-0.0816909	0.0816909	0.488832	0.305283	0.515297	58	4	-5.50505	0.944949	19_200uM	DMSO	OTU
19_200uM / DMSO	Q9UHP3	USP25	Ubiquitin carboxyl-terminal hydrolase 25	UBP25_HUMAN	0.301445	0.301445	0.518335	0.317011	0.498926	58	15	23.2378	1.23238	19_200uM	DMSO	USP
19_200uM / DMSO	Q9NUU6	OTULINL	Inactive ubiquitin thioesterase OTULINL	OTULL_HUMAN	0.113854	0.113854	0.538756	0.324906	0.488243	58	4	8.21152	1.08212	19_200uM	DMSO	OTU
19_200uM / DMSO	Q92905	COPS5	COP9 signalosome complex subunit 5	CSN5_HUMAN	-0.0875198	0.0875198	0.555741	0.331307	0.47977	58	6	-5.88607	0.941139	19_200uM	DMSO	JAMM
19_200uM / DMSO	Q14694	USP10	Ubiquitin carboxyl-terminal hydrolase 10	UBP10_HUMAN	-0.00161335	0.00161335	0.559636	0.332815	0.477797	58	11	-0.111766	0.998882	19_200uM	DMSO	USP
19_200uM / DMSO	Q70CQ2	USP34	Ubiquitin carboxyl-terminal hydrolase 34	UBP34_HUMAN	-0.0909145	0.0909145	0.699573	0.382409	0.417472	58	10	-6.10726	0.938927	19_200uM	DMSO	USP
19_200uM / DMSO	Q13107	USP4	Ubiquitin carboxyl-terminal hydrolase 4	UBP4_HUMAN	0.0977306	0.0977306	0.764835	0.40358	0.394071	58	9	7.00889	1.07009	19_200uM	DMSO	USP
19_200uM / DMSO	Q9Y5T5	USP16	Ubiquitin carboxyl-terminal hydrolase 16	UBP16_HUMAN	-0.0351908	0.0351908	0.776548	0.407359	0.390022	58	6	-2.40973	0.975903	19_200uM	DMSO	USP
19_200uM / DMSO	O15372	EIF3H	Eukaryotic translation initiation factor 3 subunit H	EIF3H_HUMAN	-0.0523902	0.0523902	0.805868	0.416624	0.380256	58	8	-3.56627	0.964337	19_200uM	DMSO	JAMM
19_200uM / DMSO	Q9P275	USP36	Ubiquitin carboxyl-terminal hydrolase 36	UBP36_HUMAN	-0.0665091	0.0665091	0.900705	0.445477	0.351175	58	9	-4.50541	0.954946	19_200uM	DMSO	USP
19_200uM / DMSO	P51665	PSMD7	26S proteasome non-ATPase regulatory subunit 7	PSMD7_HUMAN	0.370648	0.370648	0.903673	0.446279	0.350393	58	11	29.2933	1.29293	19_200uM	DMSO	JAMM
19_200uM / DMSO	P54252	ATXN3	Ataxin-3	ATX3_HUMAN	-0.0795769	0.0795769	0.935154	0.455354	0.341651	58	4	-5.36649	0.946335	19_200uM	DMSO	MJD
19_50uM / DMSO	Q9UGI0	ZRANB1	Ubiquitin thioesterase ZRANB1	ZRAN1_HUMAN	-0.450911	0.450911	3.78108e-15	1.95927e-13	12.7079	58	4	-26.8419	0.731581	19_50uM	DMSO	OTU
19_50uM / DMSO	Q8TE49	OTUD7A	OTU domain-containing protein 7A	OTU7A_HUMAN	-1.86974	1.86974	2.15669e-09	4.1164e-08	7.38548	58	2	-72.6378	0.273622	19_50uM	DMSO	OTU	y
19_50uM / DMSO	Q01804	OTUD4	OTU domain-containing protein 4	OTUD4_HUMAN	-0.695235	0.695235	1.385e-07	1.83558e-06	5.73623	58	27	-38.2391	0.617609	19_50uM	DMSO	OTU
19_50uM / DMSO	Q9UK80	USP21	Ubiquitin carboxyl-terminal hydrolase 21	UBP21_HUMAN	-1.31144	1.31144	1.89102e-05	0.000143754	3.84238	58	1	-59.7081	0.402919	19_50uM	DMSO	USP
19_50uM / DMSO	Q9H9J4	USP42	Ubiquitin carboxyl-terminal hydrolase 42	UBP42_HUMAN	-0.224082	0.224082	2.14407e-05	0.000160471	3.7946	58	12	-14.3861	0.856139	19_50uM	DMSO	USP
19_50uM / DMSO	P62068	USP46	Ubiquitin carboxyl-terminal hydrolase 46	UBP46_HUMAN	-0.289029	0.289029	2.87851e-05	0.000206659	3.68474	58	10	-18.1547	0.818453	19_50uM	DMSO	USP
19_50uM / DMSO	Q6GQQ9	OTUD7B	OTU domain-containing protein 7B	OTU7B_HUMAN	-4.48933	4.48933	7.05117e-05	0.000441243	3.35532	58	33	-95.5478	0.0445222	19_50uM	DMSO	OTU	y
19_50uM / DMSO	P40818	USP8	Ubiquitin carboxyl-terminal hydrolase 8	UBP8_HUMAN	-0.265529	0.265529	0.000112897	0.000656956	3.18246	58	43	-16.8106	0.831894	19_50uM	DMSO	USP
19_50uM / DMSO	O94966	USP19	Ubiquitin carboxyl-terminal hydrolase 19	UBP19_HUMAN	-0.388781	0.388781	0.00016955	0.000921087	3.0357	58	24	-23.6225	0.763775	19_50uM	DMSO	USP
19_50uM / DMSO	O75604	USP2	Ubiquitin carboxyl-terminal hydrolase 2	UBP2_HUMAN	-0.61299	0.61299	0.000915658	0.00361039	2.44245	58	1	-34.616	0.65384	19_50uM	DMSO	USP
19_50uM / DMSO	P54578	USP14	Ubiquitin carboxyl-terminal hydrolase 14	UBP14_HUMAN	-0.385172	0.385172	0.00138903	0.00500836	2.3003	58	6	-23.4312	0.765688	19_50uM	DMSO	USP
19_50uM / DMSO	Q96JH7	VCPIP1	Deubiquitinating protein VCPIP1	VCIP1_HUMAN	-0.30884	0.30884	0.00143446	0.00513509	2.28945	58	14	-19.2709	0.807291	19_50uM	DMSO	OTU
19_50uM / DMSO	P15374	UCHL3	Ubiquitin carboxyl-terminal hydrolase isozyme L3	UCHL3_HUMAN	-0.332042	0.332042	0.00156159	0.00548268	2.26101	58	14	-20.5589	0.794411	19_50uM	DMSO	UCH
19_50uM / DMSO	Q9P275	USP36	Ubiquitin carboxyl-terminal hydrolase 36	UBP36_HUMAN	-0.243012	0.243012	0.00212665	0.00696854	2.15686	58	9	-15.5021	0.844979	19_50uM	DMSO	USP
19_50uM / DMSO	P09936	UCHL1	Ubiquitin carboxyl-terminal hydrolase isozyme L1	UCHL1_HUMAN	-0.248002	0.248002	0.00289225	0.00880415	2.05531	58	12	-15.7938	0.842062	19_50uM	DMSO	UCH
19_50uM / DMSO	Q92560	BAP1	Ubiquitin carboxyl-terminal hydrolase BAP1	BAP1_HUMAN	-0.415734	0.415734	0.00390162	0.0110245	1.95764	58	19	-25.0362	0.749638	19_50uM	DMSO	UCH
19_50uM / DMSO	Q93009	USP7	Ubiquitin carboxyl-terminal hydrolase 7	UBP7_HUMAN	-0.155241	0.155241	0.00529814	0.0138152	1.85964	58	60	-10.2018	0.897982	19_50uM	DMSO	USP
19_50uM / DMSO	Q96G74	OTUD5	OTU domain-containing protein 5	OTUD5_HUMAN	-0.470509	0.470509	0.00593541	0.015015	1.82348	58	1	-27.829	0.72171	19_50uM	DMSO	OTU
19_50uM / DMSO	Q9Y4E8	USP15	Ubiquitin carboxyl-terminal hydrolase 15	UBP15_HUMAN	-0.213929	0.213929	0.00607216	0.0152625	1.81637	58	37	-13.7814	0.862186	19_50uM	DMSO	USP
19_50uM / DMSO	Q5VVQ6	YOD1	Ubiquitin thioesterase OTU1	OTU1_HUMAN	-0.197951	0.197951	0.00757664	0.0179388	1.74621	58	9	-12.8212	0.871788	19_50uM	DMSO	OTU
19_50uM / DMSO	Q9UPU5	USP24	Ubiquitin carboxyl-terminal hydrolase 24	UBP24_HUMAN	-0.164536	0.164536	0.00814914	0.0189101	1.72331	58	42	-10.7785	0.892215	19_50uM	DMSO	USP
19_50uM / DMSO	Q9Y5K5	UCHL5	Ubiquitin carboxyl-terminal hydrolase isozyme L5	UCHL5_HUMAN	-0.200063	0.200063	0.00879017	0.0199877	1.69924	58	20	-12.9487	0.870513	19_50uM	DMSO	UCH
19_50uM / DMSO	Q8N6M0	OTUD6B	Deubiquitinase OTUD6B	OTU6B_HUMAN	-0.139268	0.139268	0.0149046	0.0291752	1.53499	58	11	-9.20203	0.90798	19_50uM	DMSO	OTU
19_50uM / DMSO	Q14694	USP10	Ubiquitin carboxyl-terminal hydrolase 10	UBP10_HUMAN	-0.166248	0.166248	0.0169034	0.0319261	1.49585	58	11	-10.8843	0.891157	19_50uM	DMSO	USP
19_50uM / DMSO	Q9UHP3	USP25	Ubiquitin carboxyl-terminal hydrolase 25	UBP25_HUMAN	0.471745	0.471745	0.0181594	0.0335939	1.47374	58	15	38.6786	1.38679	19_50uM	DMSO	USP
19_50uM / DMSO	O15372	EIF3H	Eukaryotic translation initiation factor 3 subunit H	EIF3H_HUMAN	-0.189029	0.189029	0.0256488	0.0428186	1.36837	58	8	-12.2804	0.877196	19_50uM	DMSO	JAMM
19_50uM / DMSO	Q9Y5T5	USP16	Ubiquitin carboxyl-terminal hydrolase 16	UBP16_HUMAN	-0.903347	0.903347	0.0274378	0.0448853	1.3479	58	6	-46.5355	0.534645	19_50uM	DMSO	USP
19_50uM / DMSO	Q5T2D3	OTUD3	OTU domain-containing protein 3	OTUD3_HUMAN	-0.169772	0.169772	0.0365237	0.0547073	1.26195	58	12	-11.1017	0.888983	19_50uM	DMSO	OTU
19_50uM / DMSO	Q96RU2	USP28	Ubiquitin carboxyl-terminal hydrolase 28	UBP28_HUMAN	-0.0633667	0.0633667	0.0367775	0.0549669	1.2599	58	29	-4.29718	0.957028	19_50uM	DMSO	USP
19_50uM / DMSO	Q96FW1	OTUB1	Ubiquitin thioesterase OTUB1	OTUB1_HUMAN	0.196463	0.196463	0.0388694	0.0570975	1.24338	58	7	14.5886	1.14589	19_50uM	DMSO	OTU
19_50uM / DMSO	P54252	ATXN3	Ataxin-3	ATX3_HUMAN	-0.216077	0.216077	0.0641958	0.0802378	1.09562	58	4	-13.9097	0.860903	19_50uM	DMSO	MJD
19_50uM / DMSO	O00303	EIF3F	Eukaryotic translation initiation factor 3 subunit F	EIF3F_HUMAN	-0.0816908	0.0816908	0.0745029	0.0887582	1.05179	58	8	-5.50505	0.94495	19_50uM	DMSO	JAMM
19_50uM / DMSO	P51665	PSMD7	26S proteasome non-ATPase regulatory subunit 7	PSMD7_HUMAN	-0.578993	0.578993	0.0928297	0.102935	0.987437	58	11	-33.0569	0.669431	19_50uM	DMSO	JAMM
19_50uM / DMSO	Q92905	COPS5	COP9 signalosome complex subunit 5	CSN5_HUMAN	0.136202	0.136202	0.148708	0.140982	0.850838	58	6	9.90083	1.09901	19_50uM	DMSO	JAMM
19_50uM / DMSO	Q9UPT9	USP22	Ubiquitin carboxyl-terminal hydrolase 22	UBP22_HUMAN	0.0107596	0.0107596	0.19366	0.167849	0.775082	58	4	0.748587	1.00749	19_50uM	DMSO	USP
19_50uM / DMSO	Q70EL1	USP54	Inactive ubiquitin carboxyl-terminal hydrolase 54	UBP54_HUMAN	0.561351	0.561351	0.195921	0.169133	0.771772	58	3	47.5651	1.47565	19_50uM	DMSO	USP
19_50uM / DMSO	Q70CQ2	USP34	Ubiquitin carboxyl-terminal hydrolase 34	UBP34_HUMAN	-0.155581	0.155581	0.19975	0.171266	0.76633	58	10	-10.2229	0.897771	19_50uM	DMSO	USP
19_50uM / DMSO	Q92995	USP13	Ubiquitin carboxyl-terminal hydrolase 13	UBP13_HUMAN	0.155451	0.155451	0.241748	0.194078	0.712024	58	1	11.377	1.11377	19_50uM	DMSO	USP
19_50uM / DMSO	Q6P2Q9	PRPF8	Pre-mRNA-processing-splicing factor 8	PRP8_HUMAN	0.0584183	0.0584183	0.358772	0.250287	0.601562	58	77	4.13235	1.04132	19_50uM	DMSO	JAMM
19_50uM / DMSO	O00487	PSMD14	26S proteasome non-ATPase regulatory subunit 14	PSDE_HUMAN	0.0337191	0.0337191	0.389572	0.263853	0.578639	58	5	2.36476	1.02365	19_50uM	DMSO	JAMM
19_50uM / DMSO	Q93008	USP9X	Probable ubiquitin carboxyl-terminal hydrolase FAF-X	USP9X_HUMAN	0.00292639	0.00292639	0.436152	0.283905	0.546827	58	90	0.203048	1.00203	19_50uM	DMSO	USP
19_50uM / DMSO	Q13107	USP4	Ubiquitin carboxyl-terminal hydrolase 4	UBP4_HUMAN	-0.153522	0.153522	0.452754	0.290783	0.536431	58	9	-10.0947	0.899053	19_50uM	DMSO	USP
19_50uM / DMSO	Q86UV5	USP48	Ubiquitin carboxyl-terminal hydrolase 48	UBP48_HUMAN	-0.15673	0.15673	0.480108	0.301816	0.520257	58	10	-10.2944	0.897056	19_50uM	DMSO	USP
19_50uM / DMSO	Q9NP73	ALG13	Putative bifunctional UDP-N-acetylglucosamine transferase and deubiquitinase ALG13	ALG13_HUMAN	0.00408528	0.00408528	0.524974	0.31952	0.495501	58	4	0.283571	1.00284	19_50uM	DMSO	OTU
19_50uM / DMSO	Q8NB14	USP38	Ubiquitin carboxyl-terminal hydrolase 38	UBP38_HUMAN	0.172651	0.172651	0.529061	0.321175	0.493258	58	16	12.7128	1.12713	19_50uM	DMSO	USP
19_50uM / DMSO	Q9NUU6	OTULINL	Inactive ubiquitin thioesterase OTULINL	OTULL_HUMAN	-0.018344	0.018344	0.636745	0.360999	0.442494	58	4	-1.26346	0.987365	19_50uM	DMSO	OTU
19_50uM / DMSO	Q53GS9	USP39	U4/U6.U5 tri-snRNP-associated protein 2	SNUT2_HUMAN	-0.0158466	0.0158466	0.751856	0.39935	0.398646	58	12	-1.09239	0.989076	19_50uM	DMSO	USP
19_50uM / DMSO	O75317	USP12	Ubiquitin carboxyl-terminal hydrolase 12	UBP12_HUMAN	-0.0752484	0.0752484	0.76069	0.40228	0.395471	58	2	-5.08213	0.949179	19_50uM	DMSO	USP
19_50uM / DMSO	Q70EL2	USP45	Ubiquitin carboxyl-terminal hydrolase 45	UBP45_HUMAN	0.041733	0.041733	0.7691	0.404997	0.392549	58	2	2.93496	1.02935	19_50uM	DMSO	USP
19_50uM / DMSO	Q4G0A6	MINDY4	Probable ubiquitin carboxyl-terminal hydrolase MINDY-4	MINY4_HUMAN	0.0365046	0.0365046	0.882777	0.440235	0.356316	58	2	2.56259	1.02563	19_50uM	DMSO	MINDY
19_50uM / DMSO	Q9P2H5	USP35	Ubiquitin carboxyl-terminal hydrolase 35	UBP35_HUMAN	-0.0290061	0.0290061	0.88373	0.440502	0.356053	58	10	-1.99047	0.980095	19_50uM	DMSO	USP
19_50uM / DMSO	P45974	USP5	Ubiquitin carboxyl-terminal hydrolase 5	UBP5_HUMAN	0.0839637	0.0839637	0.883885	0.440551	0.356003	58	38	5.99261	1.05993	19_50uM	DMSO	USP
19_50uM / DMSO	Q504Q3	PAN2	PAN2-PAN3 deadenylation complex catalytic subunit PAN2	PAN2_HUMAN	0.173554	0.173554	0.941373	0.457131	0.339959	58	1	12.7833	1.12783	19_50uM	DMSO	USP
19_50uM / DMSO	P51784	USP11	Ubiquitin carboxyl-terminal hydrolase 11	UBP11_HUMAN	0.0374046	0.0374046	0.970582	0.465121	0.332434	58	18	2.62659	1.02627	19_50uM	DMSO	USP
19_50uM / DMSO	Q96K76	USP47	Ubiquitin carboxyl-terminal hydrolase 47	UBP47_HUMAN	0.0700391	0.0700391	0.983866	0.468654	0.329148	58	1	4.97452	1.04975	19_50uM	DMSO	USP
2_200uM / DMSO	Q92560	BAP1	Ubiquitin carboxyl-terminal hydrolase BAP1	BAP1_HUMAN	-2.08994	2.08994	1.40277e-42	4.21974e-39	38.3747	58	19	-76.511	0.23489	2_200uM	DMSO	UCH	y
2_200uM / DMSO	O75604	USP2	Ubiquitin carboxyl-terminal hydrolase 2	UBP2_HUMAN	-0.857277	0.857277	2.7415e-25	7.66213e-23	22.1157	58	1	-44.8006	0.551994	2_200uM	DMSO	USP
2_200uM / DMSO	Q01804	OTUD4	OTU domain-containing protein 4	OTUD4_HUMAN	-1.50983	1.50983	1.67084e-17	1.2716e-15	14.8957	58	27	-64.8848	0.351152	2_200uM	DMSO	OTU	y
2_200uM / DMSO	Q96RU2	USP28	Ubiquitin carboxyl-terminal hydrolase 28	UBP28_HUMAN	-0.556208	0.556208	1.15052e-13	4.60491e-12	11.3368	58	29	-31.9913	0.680087	2_200uM	DMSO	USP
2_200uM / DMSO	Q8TE49	OTUD7A	OTU domain-containing protein 7A	OTU7A_HUMAN	-2.70774	2.70774	3.05239e-13	1.14625e-11	10.9407	58	2	-84.6931	0.153069	2_200uM	DMSO	OTU	y
2_200uM / DMSO	Q8N6M0	OTUD6B	Deubiquitinase OTUD6B	OTU6B_HUMAN	-0.250535	0.250535	1.87166e-09	3.61706e-08	7.44164	58	11	-15.9415	0.840585	2_200uM	DMSO	OTU
2_200uM / DMSO	Q96JH7	VCPIP1	Deubiquitinating protein VCPIP1	VCIP1_HUMAN	-1.25405	1.25405	4.39125e-08	6.49288e-07	6.18756	58	14	-58.0729	0.419271	2_200uM	DMSO	OTU	y
2_200uM / DMSO	Q92995	USP13	Ubiquitin carboxyl-terminal hydrolase 13	UBP13_HUMAN	-0.663643	0.663643	8.12815e-07	9.02768e-06	5.04442	58	1	-36.8718	0.631282	2_200uM	DMSO	USP
2_200uM / DMSO	Q9Y5K5	UCHL5	Ubiquitin carboxyl-terminal hydrolase isozyme L5	UCHL5_HUMAN	-0.411769	0.411769	2.23027e-06	2.22346e-05	4.65297	58	20	-24.8299	0.751701	2_200uM	DMSO	UCH
2_200uM / DMSO	Q4G0A6	MINDY4	Probable ubiquitin carboxyl-terminal hydrolase MINDY-4	MINY4_HUMAN	0.688451	0.688451	5.00337e-05	0.00033014	3.4813	58	2	61.1552	1.61155	2_200uM	DMSO	MINDY
2_200uM / DMSO	Q70EL2	USP45	Ubiquitin carboxyl-terminal hydrolase 45	UBP45_HUMAN	-0.476084	0.476084	7.18546e-05	0.00044842	3.34832	58	2	-28.1074	0.718926	2_200uM	DMSO	USP
2_200uM / DMSO	P62068	USP46	Ubiquitin carboxyl-terminal hydrolase 46	UBP46_HUMAN	-0.392322	0.392322	0.000327738	0.00158275	2.80059	58	10	-23.8098	0.761902	2_200uM	DMSO	USP
2_200uM / DMSO	Q6GQQ9	OTUD7B	OTU domain-containing protein 7B	OTU7B_HUMAN	-4.51075	4.51075	0.00036002	0.00170937	2.76716	58	33	-95.6134	0.0438661	2_200uM	DMSO	OTU	y
2_200uM / DMSO	Q9H9J4	USP42	Ubiquitin carboxyl-terminal hydrolase 42	UBP42_HUMAN	0.1312	0.1312	0.000373989	0.00176204	2.75398	58	12	9.52041	1.0952	2_200uM	DMSO	USP
2_200uM / DMSO	Q96FW1	OTUB1	Ubiquitin thioesterase OTUB1	OTUB1_HUMAN	-0.195544	0.195544	0.00042296	0.00194523	2.71103	58	7	-12.6756	0.873244	2_200uM	DMSO	OTU
2_200uM / DMSO	Q9UPU5	USP24	Ubiquitin carboxyl-terminal hydrolase 24	UBP24_HUMAN	-0.347422	0.347422	0.000595263	0.00255797	2.5921	58	42	-21.4013	0.785987	2_200uM	DMSO	USP
2_200uM / DMSO	Q8NB14	USP38	Ubiquitin carboxyl-terminal hydrolase 38	UBP38_HUMAN	-0.231437	0.231437	0.00112597	0.00424685	2.37193	58	16	-14.8214	0.851786	2_200uM	DMSO	USP
2_200uM / DMSO	Q5T2D3	OTUD3	OTU domain-containing protein 3	OTUD3_HUMAN	-0.292174	0.292174	0.0012239	0.00453101	2.3438	58	12	-18.3329	0.816671	2_200uM	DMSO	OTU
2_200uM / DMSO	Q9Y4E8	USP15	Ubiquitin carboxyl-terminal hydrolase 15	UBP15_HUMAN	-0.17823	0.17823	0.00124652	0.00459777	2.33745	58	37	-11.6213	0.883787	2_200uM	DMSO	USP
2_200uM / DMSO	O94966	USP19	Ubiquitin carboxyl-terminal hydrolase 19	UBP19_HUMAN	-0.286464	0.286464	0.00124777	0.00460078	2.33717	58	24	-18.0091	0.819909	2_200uM	DMSO	USP
2_200uM / DMSO	P09936	UCHL1	Ubiquitin carboxyl-terminal hydrolase isozyme L1	UCHL1_HUMAN	-0.241876	0.241876	0.00146031	0.00520544	2.28354	58	12	-15.4355	0.845645	2_200uM	DMSO	UCH
2_200uM / DMSO	Q92905	COPS5	COP9 signalosome complex subunit 5	CSN5_HUMAN	0.168477	0.168477	0.00181706	0.00617133	2.20962	58	6	12.3871	1.12387	2_200uM	DMSO	JAMM
2_200uM / DMSO	Q9Y5T5	USP16	Ubiquitin carboxyl-terminal hydrolase 16	UBP16_HUMAN	-0.275161	0.275161	0.00193838	0.00649352	2.18752	58	6	-17.3642	0.826358	2_200uM	DMSO	USP
2_200uM / DMSO	P51665	PSMD7	26S proteasome non-ATPase regulatory subunit 7	PSMD7_HUMAN	0.533476	0.533476	0.00238042	0.00759267	2.11961	58	11	44.7413	1.44741	2_200uM	DMSO	JAMM
2_200uM / DMSO	P15374	UCHL3	Ubiquitin carboxyl-terminal hydrolase isozyme L3	UCHL3_HUMAN	-0.153409	0.153409	0.00246736	0.00780379	2.10769	58	14	-10.0877	0.899123	2_200uM	DMSO	UCH
2_200uM / DMSO	P40818	USP8	Ubiquitin carboxyl-terminal hydrolase 8	UBP8_HUMAN	-0.209516	0.209516	0.0055956	0.014378	1.8423	58	43	-13.5173	0.864827	2_200uM	DMSO	USP
2_200uM / DMSO	Q5VVQ6	YOD1	Ubiquitin thioesterase OTU1	OTU1_HUMAN	-0.217589	0.217589	0.018338	0.0338461	1.47049	58	9	-13.9999	0.860001	2_200uM	DMSO	OTU
2_200uM / DMSO	Q93009	USP7	Ubiquitin carboxyl-terminal hydrolase 7	UBP7_HUMAN	-0.121352	0.121352	0.0250164	0.0420787	1.37594	58	60	-8.06745	0.919325	2_200uM	DMSO	USP
2_200uM / DMSO	Q93008	USP9X	Probable ubiquitin carboxyl-terminal hydrolase FAF-X	USP9X_HUMAN	-0.10726	0.10726	0.0318727	0.0497857	1.3029	58	90	-7.16505	0.928349	2_200uM	DMSO	USP
2_200uM / DMSO	Q9NP73	ALG13	Putative bifunctional UDP-N-acetylglucosamine transferase and deubiquitinase ALG13	ALG13_HUMAN	0.203134	0.203134	0.0365508	0.0547362	1.26173	58	4	15.1196	1.1512	2_200uM	DMSO	OTU
2_200uM / DMSO	P51784	USP11	Ubiquitin carboxyl-terminal hydrolase 11	UBP11_HUMAN	-0.117587	0.117587	0.0366826	0.0548739	1.26063	58	18	-7.8272	0.921728	2_200uM	DMSO	USP
2_200uM / DMSO	O75317	USP12	Ubiquitin carboxyl-terminal hydrolase 12	UBP12_HUMAN	-0.284784	0.284784	0.044015	0.0621098	1.20684	58	2	-17.9135	0.820865	2_200uM	DMSO	USP
2_200uM / DMSO	Q9UPT9	USP22	Ubiquitin carboxyl-terminal hydrolase 22	UBP22_HUMAN	-0.226852	0.226852	0.0457217	0.0637411	1.19558	58	4	-14.5503	0.854497	2_200uM	DMSO	USP
2_200uM / DMSO	Q70CQ2	USP34	Ubiquitin carboxyl-terminal hydrolase 34	UBP34_HUMAN	-0.514828	0.514828	0.0467431	0.0647201	1.18896	58	10	-30.0123	0.699877	2_200uM	DMSO	USP
2_200uM / DMSO	Q9UK80	USP21	Ubiquitin carboxyl-terminal hydrolase 21	UBP21_HUMAN	-0.381489	0.381489	0.0687884	0.084102	1.07519	58	1	-23.2355	0.767645	2_200uM	DMSO	USP
2_200uM / DMSO	Q70EL1	USP54	Inactive ubiquitin carboxyl-terminal hydrolase 54	UBP54_HUMAN	-0.726876	0.726876	0.0784728	0.0919598	1.0364	58	3	-39.5789	0.604211	2_200uM	DMSO	USP
2_200uM / DMSO	P45974	USP5	Ubiquitin carboxyl-terminal hydrolase 5	UBP5_HUMAN	-0.074851	0.074851	0.0873401	0.0988294	1.00511	58	38	-5.05598	0.94944	2_200uM	DMSO	USP
2_200uM / DMSO	Q14694	USP10	Ubiquitin carboxyl-terminal hydrolase 10	UBP10_HUMAN	-0.0807528	0.0807528	0.103313	0.110751	0.95565	58	11	-5.44359	0.945564	2_200uM	DMSO	USP
2_200uM / DMSO	Q6P2Q9	PRPF8	Pre-mRNA-processing-splicing factor 8	PRP8_HUMAN	-0.0539878	0.0539878	0.139996	0.135524	0.867985	58	77	-3.67299	0.96327	2_200uM	DMSO	JAMM
2_200uM / DMSO	P54252	ATXN3	Ataxin-3	ATX3_HUMAN	-0.364515	0.364515	0.152385	0.143208	0.844031	58	4	-22.327	0.77673	2_200uM	DMSO	MJD
2_200uM / DMSO	Q9UGI0	ZRANB1	Ubiquitin thioesterase ZRANB1	ZRAN1_HUMAN	0.104006	0.104006	0.159404	0.147575	0.830988	58	4	7.47537	1.07475	2_200uM	DMSO	OTU
2_200uM / DMSO	Q53GS9	USP39	U4/U6.U5 tri-snRNP-associated protein 2	SNUT2_HUMAN	-0.0617961	0.0617961	0.198766	0.170713	0.767733	58	12	-4.19294	0.958071	2_200uM	DMSO	USP
2_200uM / DMSO	Q96K76	USP47	Ubiquitin carboxyl-terminal hydrolase 47	UBP47_HUMAN	-0.20872	0.20872	0.238365	0.192328	0.715958	58	1	-13.4695	0.865305	2_200uM	DMSO	USP
2_200uM / DMSO	Q96G74	OTUD5	OTU domain-containing protein 5	OTUD5_HUMAN	-0.131147	0.131147	0.239075	0.192684	0.715155	58	1	-8.68948	0.913105	2_200uM	DMSO	OTU
2_200uM / DMSO	Q86UV5	USP48	Ubiquitin carboxyl-terminal hydrolase 48	UBP48_HUMAN	-0.173313	0.173313	0.343086	0.243298	0.613861	58	10	-11.3196	0.886804	2_200uM	DMSO	USP
2_200uM / DMSO	Q9P275	USP36	Ubiquitin carboxyl-terminal hydrolase 36	UBP36_HUMAN	-0.0119421	0.0119421	0.442526	0.286528	0.542833	58	9	-0.824347	0.991757	2_200uM	DMSO	USP
2_200uM / DMSO	Q504Q3	PAN2	PAN2-PAN3 deadenylation complex catalytic subunit PAN2	PAN2_HUMAN	0.220351	0.220351	0.524552	0.319337	0.495751	58	1	16.5017	1.16502	2_200uM	DMSO	USP
2_200uM / DMSO	O15372	EIF3H	Eukaryotic translation initiation factor 3 subunit H	EIF3H_HUMAN	0.0674749	0.0674749	0.555563	0.331237	0.479861	58	8	4.7881	1.04788	2_200uM	DMSO	JAMM
2_200uM / DMSO	P54578	USP14	Ubiquitin carboxyl-terminal hydrolase 14	UBP14_HUMAN	-0.104549	0.104549	0.635523	0.360552	0.443032	58	6	-6.99046	0.930095	2_200uM	DMSO	USP
2_200uM / DMSO	Q13107	USP4	Ubiquitin carboxyl-terminal hydrolase 4	UBP4_HUMAN	0.178368	0.178368	0.682834	0.376857	0.423823	58	9	13.1603	1.1316	2_200uM	DMSO	USP
2_200uM / DMSO	O00303	EIF3F	Eukaryotic translation initiation factor 3 subunit F	EIF3F_HUMAN	-0.0123184	0.0123184	0.685301	0.377683	0.422873	58	8	-0.850213	0.991498	2_200uM	DMSO	JAMM
2_200uM / DMSO	Q9UHP3	USP25	Ubiquitin carboxyl-terminal hydrolase 25	UBP25_HUMAN	-0.0888365	0.0888365	0.834297	0.425562	0.371037	58	15	-5.97193	0.940281	2_200uM	DMSO	USP
2_200uM / DMSO	Q9NUU6	OTULINL	Inactive ubiquitin thioesterase OTULINL	OTULL_HUMAN	0.10223	0.10223	0.848691	0.429892	0.366641	58	4	7.34316	1.07343	2_200uM	DMSO	OTU
2_200uM / DMSO	O00487	PSMD14	26S proteasome non-ATPase regulatory subunit 14	PSDE_HUMAN	-0.077923	0.077923	0.868697	0.435945	0.360569	58	5	-5.25794	0.947421	2_200uM	DMSO	JAMM
2_200uM / DMSO	Q9P2H5	USP35	Ubiquitin carboxyl-terminal hydrolase 35	UBP35_HUMAN	-0.0291148	0.0291148	0.968833	0.464606	0.332915	58	10	-1.99785	0.980021	2_200uM	DMSO	USP
2_50uM / DMSO	Q4G0A6	MINDY4	Probable ubiquitin carboxyl-terminal hydrolase MINDY-4	MINY4_HUMAN	-4.17777	4.17777	5.8355e-31	3.38607e-28	27.4703	58	2	-94.4746	0.0552544	2_50uM	DMSO	MINDY	y
2_50uM / DMSO	O75317	USP12	Ubiquitin carboxyl-terminal hydrolase 12	UBP12_HUMAN	-0.669651	0.669651	8.29049e-17	5.64099e-15	14.2486	58	2	-37.1341	0.628659	2_50uM	DMSO	USP
2_50uM / DMSO	Q6GQQ9	OTUD7B	OTU domain-containing protein 7B	OTU7B_HUMAN	-1.97194	1.97194	1.67601e-09	3.27327e-08	7.48502	58	33	-74.509	0.25491	2_50uM	DMSO	OTU	y
2_50uM / DMSO	Q92560	BAP1	Ubiquitin carboxyl-terminal hydrolase BAP1	BAP1_HUMAN	-0.804603	0.804603	3.28545e-07	4.00085e-06	5.39785	58	19	-42.7481	0.572519	2_50uM	DMSO	UCH
2_50uM / DMSO	Q9P2H5	USP35	Ubiquitin carboxyl-terminal hydrolase 35	UBP35_HUMAN	-0.392437	0.392437	5.21254e-06	4.69835e-05	4.32805	58	10	-23.8159	0.761841	2_50uM	DMSO	USP
2_50uM / DMSO	Q8TE49	OTUD7A	OTU domain-containing protein 7A	OTU7A_HUMAN	-1.2464	1.2464	1.1037e-05	9.02846e-05	4.04439	58	2	-57.8501	0.421499	2_50uM	DMSO	OTU	y
2_50uM / DMSO	Q01804	OTUD4	OTU domain-containing protein 4	OTUD4_HUMAN	-0.595106	0.595106	9.05669e-05	0.000545942	3.26285	58	27	-33.8004	0.661996	2_50uM	DMSO	OTU
2_50uM / DMSO	Q9UPU5	USP24	Ubiquitin carboxyl-terminal hydrolase 24	UBP24_HUMAN	-0.12083	0.12083	0.000137222	0.000773134	3.11175	58	42	-8.03413	0.919659	2_50uM	DMSO	USP
2_50uM / DMSO	Q9UGI0	ZRANB1	Ubiquitin thioesterase ZRANB1	ZRAN1_HUMAN	-0.405706	0.405706	0.000168124	0.000914369	3.03888	58	4	-24.5133	0.754867	2_50uM	DMSO	OTU
2_50uM / DMSO	Q96JH7	VCPIP1	Deubiquitinating protein VCPIP1	VCIP1_HUMAN	-0.772142	0.772142	0.000672232	0.00281631	2.55032	58	14	-41.4453	0.585547	2_50uM	DMSO	OTU
2_50uM / DMSO	Q8NB14	USP38	Ubiquitin carboxyl-terminal hydrolase 38	UBP38_HUMAN	-0.190078	0.190078	0.00132598	0.00482855	2.31618	58	16	-12.3442	0.876558	2_50uM	DMSO	USP
2_50uM / DMSO	P40818	USP8	Ubiquitin carboxyl-terminal hydrolase 8	UBP8_HUMAN	-0.209863	0.209863	0.00197673	0.00658909	2.18117	58	43	-13.5381	0.864619	2_50uM	DMSO	USP
2_50uM / DMSO	Q9Y4E8	USP15	Ubiquitin carboxyl-terminal hydrolase 15	UBP15_HUMAN	-0.352482	0.352482	0.00223201	0.00722858	2.14095	58	37	-21.6764	0.783236	2_50uM	DMSO	USP
2_50uM / DMSO	Q9Y5K5	UCHL5	Ubiquitin carboxyl-terminal hydrolase isozyme L5	UCHL5_HUMAN	-0.311539	0.311539	0.00231069	0.00742431	2.12934	58	20	-19.4218	0.805782	2_50uM	DMSO	UCH
2_50uM / DMSO	P62068	USP46	Ubiquitin carboxyl-terminal hydrolase 46	UBP46_HUMAN	-0.28284	0.28284	0.00292802	0.00889029	2.05108	58	10	-17.8029	0.821971	2_50uM	DMSO	USP
2_50uM / DMSO	Q5T2D3	OTUD3	OTU domain-containing protein 3	OTUD3_HUMAN	-0.294396	0.294396	0.00310411	0.00929291	2.03185	58	12	-18.4587	0.815413	2_50uM	DMSO	OTU
2_50uM / DMSO	Q93009	USP7	Ubiquitin carboxyl-terminal hydrolase 7	UBP7_HUMAN	-0.132869	0.132869	0.00396548	0.0111605	1.95232	58	60	-8.79839	0.912016	2_50uM	DMSO	USP
2_50uM / DMSO	Q14694	USP10	Ubiquitin carboxyl-terminal hydrolase 10	UBP10_HUMAN	-0.180584	0.180584	0.00494974	0.0131329	1.88164	58	11	-11.7654	0.882346	2_50uM	DMSO	USP
2_50uM / DMSO	Q8N6M0	OTUD6B	Deubiquitinase OTUD6B	OTU6B_HUMAN	-0.285598	0.285598	0.00533046	0.0138738	1.8578	58	11	-17.9598	0.820402	2_50uM	DMSO	OTU
2_50uM / DMSO	Q96RU2	USP28	Ubiquitin carboxyl-terminal hydrolase 28	UBP28_HUMAN	-0.126708	0.126708	0.00637555	0.0158192	1.80082	58	29	-8.40809	0.915919	2_50uM	DMSO	USP
2_50uM / DMSO	P51665	PSMD7	26S proteasome non-ATPase regulatory subunit 7	PSMD7_HUMAN	-1.31194	1.31194	0.00819716	0.0189937	1.72139	58	11	-59.7221	0.402779	2_50uM	DMSO	JAMM
2_50uM / DMSO	Q6P2Q9	PRPF8	Pre-mRNA-processing-splicing factor 8	PRP8_HUMAN	-0.0921279	0.0921279	0.00839162	0.0193198	1.714	58	77	-6.1862	0.938138	2_50uM	DMSO	JAMM
2_50uM / DMSO	P09936	UCHL1	Ubiquitin carboxyl-terminal hydrolase isozyme L1	UCHL1_HUMAN	-0.207311	0.207311	0.0112309	0.0238253	1.62296	58	12	-13.385	0.86615	2_50uM	DMSO	UCH
2_50uM / DMSO	O94966	USP19	Ubiquitin carboxyl-terminal hydrolase 19	UBP19_HUMAN	-0.190698	0.190698	0.0161997	0.0309675	1.50909	58	24	-12.3819	0.876181	2_50uM	DMSO	USP
2_50uM / DMSO	Q9H9J4	USP42	Ubiquitin carboxyl-terminal hydrolase 42	UBP42_HUMAN	0.124989	0.124989	0.0164892	0.0313499	1.50376	58	12	9.04995	1.0905	2_50uM	DMSO	USP
2_50uM / DMSO	O75604	USP2	Ubiquitin carboxyl-terminal hydrolase 2	UBP2_HUMAN	-0.16547	0.16547	0.0182603	0.0337363	1.4719	58	1	-10.8362	0.891638	2_50uM	DMSO	USP
2_50uM / DMSO	P15374	UCHL3	Ubiquitin carboxyl-terminal hydrolase isozyme L3	UCHL3_HUMAN	-0.296793	0.296793	0.0236973	0.0405133	1.3924	58	14	-18.594	0.81406	2_50uM	DMSO	UCH
2_50uM / DMSO	P45974	USP5	Ubiquitin carboxyl-terminal hydrolase 5	UBP5_HUMAN	-0.0431624	0.0431624	0.0297685	0.047529	1.32304	58	38	-2.94748	0.970525	2_50uM	DMSO	USP
2_50uM / DMSO	Q86UV5	USP48	Ubiquitin carboxyl-terminal hydrolase 48	UBP48_HUMAN	-0.0583735	0.0583735	0.0305375	0.0483892	1.31525	58	10	-3.96538	0.960346	2_50uM	DMSO	USP
2_50uM / DMSO	Q53GS9	USP39	U4/U6.U5 tri-snRNP-associated protein 2	SNUT2_HUMAN	-0.15676	0.15676	0.0328285	0.0508192	1.29397	58	12	-10.2962	0.897038	2_50uM	DMSO	USP
2_50uM / DMSO	Q9P275	USP36	Ubiquitin carboxyl-terminal hydrolase 36	UBP36_HUMAN	-0.126538	0.126538	0.0357773	0.053921	1.26824	58	9	-8.39733	0.916027	2_50uM	DMSO	USP
2_50uM / DMSO	Q96K76	USP47	Ubiquitin carboxyl-terminal hydrolase 47	UBP47_HUMAN	0.591577	0.591577	0.0399312	0.058122	1.23566	58	1	50.6893	1.50689	2_50uM	DMSO	USP
2_50uM / DMSO	Q9UPT9	USP22	Ubiquitin carboxyl-terminal hydrolase 22	UBP22_HUMAN	-0.0879417	0.0879417	0.0511121	0.0687643	1.16264	58	4	-5.91358	0.940864	2_50uM	DMSO	USP
2_50uM / DMSO	Q93008	USP9X	Probable ubiquitin carboxyl-terminal hydrolase FAF-X	USP9X_HUMAN	-0.0809741	0.0809741	0.0581825	0.0751661	1.12398	58	90	-5.45809	0.945419	2_50uM	DMSO	USP
2_50uM / DMSO	Q96FW1	OTUB1	Ubiquitin thioesterase OTUB1	OTUB1_HUMAN	-0.27492	0.27492	0.0584174	0.0753622	1.12285	58	7	-17.3504	0.826496	2_50uM	DMSO	OTU
2_50uM / DMSO	Q5VVQ6	YOD1	Ubiquitin thioesterase OTU1	OTU1_HUMAN	-0.236634	0.236634	0.0694914	0.0846907	1.07216	58	9	-15.1277	0.848723	2_50uM	DMSO	OTU
2_50uM / DMSO	Q70EL1	USP54	Inactive ubiquitin carboxyl-terminal hydrolase 54	UBP54_HUMAN	0.549779	0.549779	0.0802887	0.0933681	1.0298	58	3	46.3861	1.46386	2_50uM	DMSO	USP
2_50uM / DMSO	Q504Q3	PAN2	PAN2-PAN3 deadenylation complex catalytic subunit PAN2	PAN2_HUMAN	0.186764	0.186764	0.104095	0.111315	0.953445	58	1	13.8208	1.13821	2_50uM	DMSO	USP
2_50uM / DMSO	P54578	USP14	Ubiquitin carboxyl-terminal hydrolase 14	UBP14_HUMAN	-0.166772	0.166772	0.114315	0.118418	0.926582	58	6	-10.9166	0.890834	2_50uM	DMSO	USP
2_50uM / DMSO	P51784	USP11	Ubiquitin carboxyl-terminal hydrolase 11	UBP11_HUMAN	-0.0380531	0.0380531	0.11804	0.120927	0.917477	58	18	-2.60316	0.973968	2_50uM	DMSO	USP
2_50uM / DMSO	Q92905	COPS5	COP9 signalosome complex subunit 5	CSN5_HUMAN	-0.182113	0.182113	0.136374	0.133197	0.875507	58	6	-11.8589	0.881411	2_50uM	DMSO	JAMM
2_50uM / DMSO	Q70CQ2	USP34	Ubiquitin carboxyl-terminal hydrolase 34	UBP34_HUMAN	-0.258737	0.258737	0.188795	0.165097	0.78226	58	10	-16.4181	0.835819	2_50uM	DMSO	USP
2_50uM / DMSO	O00303	EIF3F	Eukaryotic translation initiation factor 3 subunit F	EIF3F_HUMAN	-0.111053	0.111053	0.201147	0.172004	0.764461	58	8	-7.40881	0.925912	2_50uM	DMSO	JAMM
2_50uM / DMSO	Q9NP73	ALG13	Putative bifunctional UDP-N-acetylglucosamine transferase and deubiquitinase ALG13	ALG13_HUMAN	0.284084	0.284084	0.211253	0.177628	0.750488	58	4	21.7637	1.21764	2_50uM	DMSO	OTU
2_50uM / DMSO	Q92995	USP13	Ubiquitin carboxyl-terminal hydrolase 13	UBP13_HUMAN	-0.0391305	0.0391305	0.239126	0.192711	0.715093	58	1	-2.67587	0.973241	2_50uM	DMSO	USP
2_50uM / DMSO	Q13107	USP4	Ubiquitin carboxyl-terminal hydrolase 4	UBP4_HUMAN	-0.214547	0.214547	0.25518	0.200965	0.69688	58	9	-13.8183	0.861817	2_50uM	DMSO	USP
2_50uM / DMSO	P54252	ATXN3	Ataxin-3	ATX3_HUMAN	-0.0444887	0.0444887	0.306798	0.226231	0.645448	58	4	-3.03666	0.969633	2_50uM	DMSO	MJD
2_50uM / DMSO	Q9UHP3	USP25	Ubiquitin carboxyl-terminal hydrolase 25	UBP25_HUMAN	-0.365223	0.365223	0.43177	0.282042	0.549687	58	15	-22.3651	0.776349	2_50uM	DMSO	USP
2_50uM / DMSO	Q9UK80	USP21	Ubiquitin carboxyl-terminal hydrolase 21	UBP21_HUMAN	0.226217	0.226217	0.538315	0.32473	0.488477	58	1	16.9763	1.16976	2_50uM	DMSO	USP
2_50uM / DMSO	Q9NUU6	OTULINL	Inactive ubiquitin thioesterase OTULINL	OTULL_HUMAN	0.0298141	0.0298141	0.630713	0.358839	0.445101	58	4	2.08805	1.02088	2_50uM	DMSO	OTU
2_50uM / DMSO	O00487	PSMD14	26S proteasome non-ATPase regulatory subunit 14	PSDE_HUMAN	-0.0425356	0.0425356	0.729784	0.392223	0.406466	58	5	-2.90531	0.970947	2_50uM	DMSO	JAMM
2_50uM / DMSO	Q96G74	OTUD5	OTU domain-containing protein 5	OTUD5_HUMAN	-0.134021	0.134021	0.830823	0.424498	0.372124	58	1	-8.8712	0.911288	2_50uM	DMSO	OTU
2_50uM / DMSO	Q70EL2	USP45	Ubiquitin carboxyl-terminal hydrolase 45	UBP45_HUMAN	-0.102953	0.102953	0.857611	0.432613	0.363901	58	2	-6.88745	0.931125	2_50uM	DMSO	USP
2_50uM / DMSO	Q9Y5T5	USP16	Ubiquitin carboxyl-terminal hydrolase 16	UBP16_HUMAN	-0.113177	0.113177	0.942836	0.457515	0.339594	58	6	-7.54504	0.92455	2_50uM	DMSO	USP
2_50uM / DMSO	O15372	EIF3H	Eukaryotic translation initiation factor 3 subunit H	EIF3H_HUMAN	0.052535	0.052535	0.95223	0.460146	0.337104	58	8	3.70856	1.03709	2_50uM	DMSO	JAMM
20_200uM / DMSO	O94966	USP19	Ubiquitin carboxyl-terminal hydrolase 19	UBP19_HUMAN	-0.826714	0.826714	2.30847e-36	2.63881e-33	32.5786	58	24	-43.6188	0.563812	20_200uM	DMSO	USP
20_200uM / DMSO	Q92560	BAP1	Ubiquitin carboxyl-terminal hydrolase BAP1	BAP1_HUMAN	-2.1653	2.1653	2.3675e-34	2.1583e-31	30.6659	58	19	-77.7064	0.222936	20_200uM	DMSO	UCH	y
20_200uM / DMSO	Q93009	USP7	Ubiquitin carboxyl-terminal hydrolase 7	UBP7_HUMAN	-1.19656	1.19656	7.40489e-34	6.27003e-31	30.2027	58	60	-56.3686	0.436314	20_200uM	DMSO	USP	y
20_200uM / DMSO	Q6GQQ9	OTUD7B	OTU domain-containing protein 7B	OTU7B_HUMAN	-1.45321	1.45321	6.4615e-21	8.29903e-19	18.081	58	33	-63.4791	0.365209	20_200uM	DMSO	OTU	y
20_200uM / DMSO	P40818	USP8	Ubiquitin carboxyl-terminal hydrolase 8	UBP8_HUMAN	-0.338404	0.338404	6.50131e-20	7.05089e-18	17.1518	58	43	-20.9084	0.790916	20_200uM	DMSO	USP
20_200uM / DMSO	O75604	USP2	Ubiquitin carboxyl-terminal hydrolase 2	UBP2_HUMAN	-1.23157	1.23157	1.6933e-18	1.50164e-16	15.8234	58	1	-57.4145	0.425855	20_200uM	DMSO	USP
20_200uM / DMSO	Q92995	USP13	Ubiquitin carboxyl-terminal hydrolase 13	UBP13_HUMAN	-0.838857	0.838857	1.44935e-17	1.11341e-15	14.9533	58	1	-44.0914	0.559086	20_200uM	DMSO	USP
20_200uM / DMSO	Q5T2D3	OTUD3	OTU domain-containing protein 3	OTUD3_HUMAN	-0.198362	0.198362	2.13181e-16	1.3456e-14	13.8711	58	12	-12.8461	0.871539	20_200uM	DMSO	OTU
20_200uM / DMSO	Q96RU2	USP28	Ubiquitin carboxyl-terminal hydrolase 28	UBP28_HUMAN	-0.691997	0.691997	3.72642e-16	2.24666e-14	13.6485	58	29	-38.1004	0.618996	20_200uM	DMSO	USP
20_200uM / DMSO	Q96JH7	VCPIP1	Deubiquitinating protein VCPIP1	VCIP1_HUMAN	-0.709036	0.709036	7.29764e-14	3.02903e-12	11.5187	58	14	-38.8271	0.611729	20_200uM	DMSO	OTU
20_200uM / DMSO	Q9UPU5	USP24	Ubiquitin carboxyl-terminal hydrolase 24	UBP24_HUMAN	-0.993856	0.993856	9.70378e-14	3.93069e-12	11.4055	58	42	-49.7866	0.502134	20_200uM	DMSO	USP
20_200uM / DMSO	Q9Y4E8	USP15	Ubiquitin carboxyl-terminal hydrolase 15	UBP15_HUMAN	-0.461749	0.461749	7.554e-13	2.66101e-11	10.575	58	37	-27.3894	0.726106	20_200uM	DMSO	USP
20_200uM / DMSO	Q8N6M0	OTUD6B	Deubiquitinase OTUD6B	OTU6B_HUMAN	-0.514575	0.514575	2.46781e-12	7.95306e-11	10.0995	58	11	-30.0001	0.699999	20_200uM	DMSO	OTU
20_200uM / DMSO	Q01804	OTUD4	OTU domain-containing protein 4	OTUD4_HUMAN	-0.346307	0.346307	4.95846e-10	1.07146e-08	7.97002	58	27	-21.3405	0.786595	20_200uM	DMSO	OTU
20_200uM / DMSO	Q5VVQ6	YOD1	Ubiquitin thioesterase OTU1	OTU1_HUMAN	-0.259029	0.259029	5.70807e-10	1.2212e-08	7.91321	58	9	-16.435	0.83565	20_200uM	DMSO	OTU
20_200uM / DMSO	P62068	USP46	Ubiquitin carboxyl-terminal hydrolase 46	UBP46_HUMAN	-1.00698	1.00698	6.32628e-08	9.03947e-07	6.04386	58	10	-50.2414	0.497586	20_200uM	DMSO	USP	y
20_200uM / DMSO	Q93008	USP9X	Probable ubiquitin carboxyl-terminal hydrolase FAF-X	USP9X_HUMAN	-0.435011	0.435011	9.66698e-08	1.32593e-06	5.87748	58	90	-26.0312	0.739688	20_200uM	DMSO	USP
20_200uM / DMSO	Q8TE49	OTUD7A	OTU domain-containing protein 7A	OTU7A_HUMAN	-0.819851	0.819851	1.40874e-07	1.86554e-06	5.7292	58	2	-43.35	0.5665	20_200uM	DMSO	OTU
20_200uM / DMSO	Q9Y5K5	UCHL5	Ubiquitin carboxyl-terminal hydrolase isozyme L5	UCHL5_HUMAN	-0.431663	0.431663	8.21854e-07	9.10967e-06	5.0405	58	20	-25.8593	0.741407	20_200uM	DMSO	UCH
20_200uM / DMSO	Q8NB14	USP38	Ubiquitin carboxyl-terminal hydrolase 38	UBP38_HUMAN	-0.64071	0.64071	4.94706e-06	4.49057e-05	4.3477	58	16	-35.8603	0.641397	20_200uM	DMSO	USP
20_200uM / DMSO	P54252	ATXN3	Ataxin-3	ATX3_HUMAN	-0.871901	0.871901	1.08375e-05	8.88179e-05	4.0515	58	4	-45.3574	0.546426	20_200uM	DMSO	MJD
20_200uM / DMSO	P15374	UCHL3	Ubiquitin carboxyl-terminal hydrolase isozyme L3	UCHL3_HUMAN	-0.314062	0.314062	1.54243e-05	0.000120533	3.9189	58	14	-19.5626	0.804374	20_200uM	DMSO	UCH
20_200uM / DMSO	Q70EL2	USP45	Ubiquitin carboxyl-terminal hydrolase 45	UBP45_HUMAN	-0.880319	0.880319	4.33689e-05	0.000292737	3.53352	58	2	-45.6753	0.543247	20_200uM	DMSO	USP
20_200uM / DMSO	P51784	USP11	Ubiquitin carboxyl-terminal hydrolase 11	UBP11_HUMAN	-0.305127	0.305127	4.62099e-05	0.000308868	3.51023	58	18	-19.0629	0.809371	20_200uM	DMSO	USP
20_200uM / DMSO	P09936	UCHL1	Ubiquitin carboxyl-terminal hydrolase isozyme L1	UCHL1_HUMAN	-0.192098	0.192098	9.06541e-05	0.000546382	3.2625	58	12	-12.4668	0.875332	20_200uM	DMSO	UCH
20_200uM / DMSO	Q9P2H5	USP35	Ubiquitin carboxyl-terminal hydrolase 35	UBP35_HUMAN	-0.15397	0.15397	0.000101155	0.000598498	3.22294	58	10	-10.1226	0.898774	20_200uM	DMSO	USP
20_200uM / DMSO	Q9UK80	USP21	Ubiquitin carboxyl-terminal hydrolase 21	UBP21_HUMAN	-1.66401	1.66401	0.000116582	0.000674973	3.17071	58	1	-68.444	0.31556	20_200uM	DMSO	USP
20_200uM / DMSO	Q9H9J4	USP42	Ubiquitin carboxyl-terminal hydrolase 42	UBP42_HUMAN	0.165434	0.165434	0.000564859	0.00245463	2.61001	58	12	12.1503	1.1215	20_200uM	DMSO	USP
20_200uM / DMSO	Q70CQ2	USP34	Ubiquitin carboxyl-terminal hydrolase 34	UBP34_HUMAN	-0.913298	0.913298	0.00321884	0.00954605	2.02018	58	10	-46.903	0.53097	20_200uM	DMSO	USP
20_200uM / DMSO	Q9UGI0	ZRANB1	Ubiquitin thioesterase ZRANB1	ZRAN1_HUMAN	-0.696682	0.696682	0.00337101	0.00988863	2.00486	58	4	-38.301	0.61699	20_200uM	DMSO	OTU
20_200uM / DMSO	O75317	USP12	Ubiquitin carboxyl-terminal hydrolase 12	UBP12_HUMAN	-0.890379	0.890379	0.00402931	0.0112879	1.94739	58	2	-46.0528	0.539472	20_200uM	DMSO	USP
20_200uM / DMSO	Q9UPT9	USP22	Ubiquitin carboxyl-terminal hydrolase 22	UBP22_HUMAN	-0.175876	0.175876	0.0101168	0.0221131	1.65535	58	4	-11.477	0.88523	20_200uM	DMSO	USP
20_200uM / DMSO	Q6P2Q9	PRPF8	Pre-mRNA-processing-splicing factor 8	PRP8_HUMAN	0.107587	0.107587	0.0136783	0.0274358	1.56168	58	77	7.74248	1.07742	20_200uM	DMSO	JAMM
20_200uM / DMSO	Q9Y5T5	USP16	Ubiquitin carboxyl-terminal hydrolase 16	UBP16_HUMAN	-0.669244	0.669244	0.0230344	0.0397229	1.40096	58	6	-37.1164	0.628836	20_200uM	DMSO	USP
20_200uM / DMSO	P51665	PSMD7	26S proteasome non-ATPase regulatory subunit 7	PSMD7_HUMAN	1.20835	1.20835	0.0308062	0.0486793	1.31266	58	11	131.073	2.31073	20_200uM	DMSO	JAMM
20_200uM / DMSO	O00487	PSMD14	26S proteasome non-ATPase regulatory subunit 14	PSDE_HUMAN	0.242665	0.242665	0.042119	0.0603018	1.21967	58	5	18.3176	1.18318	20_200uM	DMSO	JAMM
20_200uM / DMSO	O00303	EIF3F	Eukaryotic translation initiation factor 3 subunit F	EIF3F_HUMAN	0.117061	0.117061	0.047185	0.0651364	1.18618	58	8	8.45232	1.08452	20_200uM	DMSO	JAMM
20_200uM / DMSO	Q9P275	USP36	Ubiquitin carboxyl-terminal hydrolase 36	UBP36_HUMAN	-0.138771	0.138771	0.057024	0.0741326	1.12999	58	9	-9.17073	0.908293	20_200uM	DMSO	USP
20_200uM / DMSO	Q96G74	OTUD5	OTU domain-containing protein 5	OTUD5_HUMAN	-0.40783	0.40783	0.0588652	0.0757483	1.12063	58	1	-24.6244	0.753756	20_200uM	DMSO	OTU
20_200uM / DMSO	Q86UV5	USP48	Ubiquitin carboxyl-terminal hydrolase 48	UBP48_HUMAN	-0.17984	0.17984	0.0788413	0.0922637	1.03497	58	10	-11.7199	0.882801	20_200uM	DMSO	USP
20_200uM / DMSO	Q14694	USP10	Ubiquitin carboxyl-terminal hydrolase 10	UBP10_HUMAN	0.0371279	0.0371279	0.128827	0.128267	0.891885	58	11	2.60691	1.02607	20_200uM	DMSO	USP
20_200uM / DMSO	P54578	USP14	Ubiquitin carboxyl-terminal hydrolase 14	UBP14_HUMAN	0.0709011	0.0709011	0.225417	0.185271	0.732191	58	6	5.03726	1.05037	20_200uM	DMSO	USP
20_200uM / DMSO	Q13107	USP4	Ubiquitin carboxyl-terminal hydrolase 4	UBP4_HUMAN	-0.255723	0.255723	0.232806	0.189286	0.722882	58	9	-16.2433	0.837567	20_200uM	DMSO	USP
20_200uM / DMSO	Q70EL1	USP54	Inactive ubiquitin carboxyl-terminal hydrolase 54	UBP54_HUMAN	-0.550958	0.550958	0.24115	0.193771	0.712712	58	3	-31.7433	0.682567	20_200uM	DMSO	USP
20_200uM / DMSO	Q4G0A6	MINDY4	Probable ubiquitin carboxyl-terminal hydrolase MINDY-4	MINY4_HUMAN	-0.273362	0.273362	0.241647	0.194026	0.712139	58	2	-17.2611	0.827389	20_200uM	DMSO	MINDY
20_200uM / DMSO	P45974	USP5	Ubiquitin carboxyl-terminal hydrolase 5	UBP5_HUMAN	-0.00168602	0.00168602	0.309733	0.227623	0.642784	58	38	-0.116798	0.998832	20_200uM	DMSO	USP
20_200uM / DMSO	Q53GS9	USP39	U4/U6.U5 tri-snRNP-associated protein 2	SNUT2_HUMAN	0.0651452	0.0651452	0.338002	0.241018	0.617951	58	12	4.61902	1.04619	20_200uM	DMSO	USP
20_200uM / DMSO	Q96K76	USP47	Ubiquitin carboxyl-terminal hydrolase 47	UBP47_HUMAN	0.346557	0.346557	0.373088	0.256552	0.590824	58	1	27.1523	1.27152	20_200uM	DMSO	USP
20_200uM / DMSO	Q92905	COPS5	COP9 signalosome complex subunit 5	CSN5_HUMAN	0.0592952	0.0592952	0.430345	0.281459	0.550586	58	6	4.19566	1.04196	20_200uM	DMSO	JAMM
20_200uM / DMSO	Q96FW1	OTUB1	Ubiquitin thioesterase OTUB1	OTUB1_HUMAN	-0.159133	0.159133	0.546468	0.327865	0.484305	58	7	-10.4437	0.895563	20_200uM	DMSO	OTU
20_200uM / DMSO	Q504Q3	PAN2	PAN2-PAN3 deadenylation complex catalytic subunit PAN2	PAN2_HUMAN	-0.010329	0.010329	0.791616	0.412167	0.384927	58	1	-0.713393	0.992866	20_200uM	DMSO	USP
20_200uM / DMSO	Q9NUU6	OTULINL	Inactive ubiquitin thioesterase OTULINL	OTULL_HUMAN	0.0228819	0.0228819	0.806898	0.416958	0.379908	58	4	1.5987	1.01599	20_200uM	DMSO	OTU
20_200uM / DMSO	Q9NP73	ALG13	Putative bifunctional UDP-N-acetylglucosamine transferase and deubiquitinase ALG13	ALG13_HUMAN	0.0618832	0.0618832	0.920254	0.45097	0.345853	58	4	4.38274	1.04383	20_200uM	DMSO	OTU
20_200uM / DMSO	Q9UHP3	USP25	Ubiquitin carboxyl-terminal hydrolase 25	UBP25_HUMAN	-0.338214	0.338214	0.987431	0.469618	0.328256	58	15	-20.898	0.79102	20_200uM	DMSO	USP
20_200uM / DMSO	O15372	EIF3H	Eukaryotic translation initiation factor 3 subunit H	EIF3H_HUMAN	-0.0426052	0.0426052	0.988678	0.46996	0.327939	58	8	-2.90999	0.9709	20_200uM	DMSO	JAMM
20_50uM / DMSO	Q14694	USP10	Ubiquitin carboxyl-terminal hydrolase 10	UBP10_HUMAN	-0.177201	0.177201	4.78142e-12	1.47561e-10	9.83103	58	11	-11.5583	0.884417	20_50uM	DMSO	USP
20_50uM / DMSO	Q9UPU5	USP24	Ubiquitin carboxyl-terminal hydrolase 24	UBP24_HUMAN	-0.374211	0.374211	5.15918e-09	9.16276e-08	7.03797	58	42	-22.8473	0.771527	20_50uM	DMSO	USP
20_50uM / DMSO	O75604	USP2	Ubiquitin carboxyl-terminal hydrolase 2	UBP2_HUMAN	-0.428945	0.428945	1.77839e-08	2.85197e-07	6.54486	58	1	-25.7195	0.742805	20_50uM	DMSO	USP
20_50uM / DMSO	Q93009	USP7	Ubiquitin carboxyl-terminal hydrolase 7	UBP7_HUMAN	-0.517123	0.517123	7.51129e-06	6.448e-05	4.19058	58	60	-30.1236	0.698764	20_50uM	DMSO	USP
20_50uM / DMSO	Q92560	BAP1	Ubiquitin carboxyl-terminal hydrolase BAP1	BAP1_HUMAN	-0.833434	0.833434	2.60462e-05	0.000189954	3.72135	58	19	-43.8808	0.561192	20_50uM	DMSO	UCH
20_50uM / DMSO	Q9UPT9	USP22	Ubiquitin carboxyl-terminal hydrolase 22	UBP22_HUMAN	-0.208353	0.208353	4.78647e-05	0.000317828	3.49781	58	4	-13.4475	0.865525	20_50uM	DMSO	USP
20_50uM / DMSO	Q9UGI0	ZRANB1	Ubiquitin thioesterase ZRANB1	ZRAN1_HUMAN	-0.481929	0.481929	9.61316e-05	0.000573297	3.24162	58	4	-28.398	0.71602	20_50uM	DMSO	OTU
20_50uM / DMSO	Q6GQQ9	OTUD7B	OTU domain-containing protein 7B	OTU7B_HUMAN	-0.66382	0.66382	0.000102848	0.000607043	3.21678	58	33	-36.8795	0.631205	20_50uM	DMSO	OTU
20_50uM / DMSO	Q96RU2	USP28	Ubiquitin carboxyl-terminal hydrolase 28	UBP28_HUMAN	-0.195246	0.195246	0.000117816	0.000680662	3.16707	58	29	-12.6576	0.873424	20_50uM	DMSO	USP
20_50uM / DMSO	Q5T2D3	OTUD3	OTU domain-containing protein 3	OTUD3_HUMAN	-0.38148	0.38148	0.00014349	0.000802463	3.09557	58	12	-23.235	0.76765	20_50uM	DMSO	OTU
20_50uM / DMSO	Q9Y4E8	USP15	Ubiquitin carboxyl-terminal hydrolase 15	UBP15_HUMAN	-0.36837	0.36837	0.000262928	0.00132239	2.87864	58	37	-22.5343	0.774657	20_50uM	DMSO	USP
20_50uM / DMSO	Q96JH7	VCPIP1	Deubiquitinating protein VCPIP1	VCIP1_HUMAN	-0.562999	0.562999	0.000378672	0.00177956	2.74969	58	14	-32.3106	0.676894	20_50uM	DMSO	OTU
20_50uM / DMSO	O94966	USP19	Ubiquitin carboxyl-terminal hydrolase 19	UBP19_HUMAN	-0.372486	0.372486	0.000465812	0.0021018	2.67741	58	24	-22.7549	0.772451	20_50uM	DMSO	USP
20_50uM / DMSO	P09936	UCHL1	Ubiquitin carboxyl-terminal hydrolase isozyme L1	UCHL1_HUMAN	-0.373072	0.373072	0.00100874	0.00389793	2.40917	58	12	-22.7864	0.772136	20_50uM	DMSO	UCH
20_50uM / DMSO	P40818	USP8	Ubiquitin carboxyl-terminal hydrolase 8	UBP8_HUMAN	-0.346122	0.346122	0.0010488	0.00401758	2.39604	58	43	-21.3304	0.786696	20_50uM	DMSO	USP
20_50uM / DMSO	Q9Y5K5	UCHL5	Ubiquitin carboxyl-terminal hydrolase isozyme L5	UCHL5_HUMAN	-0.356412	0.356412	0.0011322	0.0042639	2.37019	58	20	-21.8895	0.781105	20_50uM	DMSO	UCH
20_50uM / DMSO	P54252	ATXN3	Ataxin-3	ATX3_HUMAN	-0.361117	0.361117	0.00165294	0.00572851	2.24196	58	4	-22.1439	0.778561	20_50uM	DMSO	MJD
20_50uM / DMSO	P62068	USP46	Ubiquitin carboxyl-terminal hydrolase 46	UBP46_HUMAN	-0.252209	0.252209	0.00200563	0.00666406	2.17626	58	10	-16.039	0.83961	20_50uM	DMSO	USP
20_50uM / DMSO	P15374	UCHL3	Ubiquitin carboxyl-terminal hydrolase isozyme L3	UCHL3_HUMAN	-0.408933	0.408933	0.00279967	0.00858682	2.06617	58	14	-24.682	0.75318	20_50uM	DMSO	UCH
20_50uM / DMSO	Q9NUU6	OTULINL	Inactive ubiquitin thioesterase OTULINL	OTULL_HUMAN	-0.197711	0.197711	0.00448081	0.0122112	1.91324	58	4	-12.8067	0.871933	20_50uM	DMSO	OTU
20_50uM / DMSO	Q8N6M0	OTUD6B	Deubiquitinase OTUD6B	OTU6B_HUMAN	-0.256865	0.256865	0.00620559	0.0155082	1.80944	58	11	-16.3095	0.836905	20_50uM	DMSO	OTU
20_50uM / DMSO	Q9UK80	USP21	Ubiquitin carboxyl-terminal hydrolase 21	UBP21_HUMAN	-0.438349	0.438349	0.00661531	0.0162574	1.78895	58	1	-26.2021	0.737979	20_50uM	DMSO	USP
20_50uM / DMSO	Q9Y5T5	USP16	Ubiquitin carboxyl-terminal hydrolase 16	UBP16_HUMAN	-0.433607	0.433607	0.00685971	0.0166824	1.77774	58	6	-25.9592	0.740408	20_50uM	DMSO	USP
20_50uM / DMSO	Q86UV5	USP48	Ubiquitin carboxyl-terminal hydrolase 48	UBP48_HUMAN	-0.0688436	0.0688436	0.00789724	0.0184839	1.73321	58	10	-4.65981	0.953402	20_50uM	DMSO	USP
20_50uM / DMSO	Q5VVQ6	YOD1	Ubiquitin thioesterase OTU1	OTU1_HUMAN	-0.390655	0.390655	0.00886118	0.0201068	1.69666	58	9	-23.7217	0.762783	20_50uM	DMSO	OTU
20_50uM / DMSO	Q01804	OTUD4	OTU domain-containing protein 4	OTUD4_HUMAN	-0.293655	0.293655	0.00953369	0.0211969	1.67373	58	27	-18.4168	0.815832	20_50uM	DMSO	OTU
20_50uM / DMSO	Q70EL1	USP54	Inactive ubiquitin carboxyl-terminal hydrolase 54	UBP54_HUMAN	-0.885081	0.885081	0.0261826	0.0434515	1.362	58	3	-45.8543	0.541457	20_50uM	DMSO	USP
20_50uM / DMSO	Q9P275	USP36	Ubiquitin carboxyl-terminal hydrolase 36	UBP36_HUMAN	-0.167166	0.167166	0.0271721	0.0445828	1.35083	58	9	-10.941	0.89059	20_50uM	DMSO	USP
20_50uM / DMSO	O15372	EIF3H	Eukaryotic translation initiation factor 3 subunit H	EIF3H_HUMAN	-0.0246795	0.0246795	0.0277165	0.0452128	1.34474	58	8	-1.69611	0.983039	20_50uM	DMSO	JAMM
20_50uM / DMSO	Q70CQ2	USP34	Ubiquitin carboxyl-terminal hydrolase 34	UBP34_HUMAN	0.682196	0.682196	0.0329002	0.0508982	1.2933	58	10	60.458	1.60458	20_50uM	DMSO	USP
20_50uM / DMSO	Q93008	USP9X	Probable ubiquitin carboxyl-terminal hydrolase FAF-X	USP9X_HUMAN	-0.193107	0.193107	0.0471882	0.0651364	1.18618	58	90	-12.528	0.87472	20_50uM	DMSO	USP
20_50uM / DMSO	Q96K76	USP47	Ubiquitin carboxyl-terminal hydrolase 47	UBP47_HUMAN	0.489611	0.489611	0.0594174	0.0762161	1.11795	58	1	40.4066	1.40407	20_50uM	DMSO	USP
20_50uM / DMSO	Q70EL2	USP45	Ubiquitin carboxyl-terminal hydrolase 45	UBP45_HUMAN	-0.190951	0.190951	0.0689367	0.0842217	1.07458	58	2	-12.3972	0.876028	20_50uM	DMSO	USP
20_50uM / DMSO	P51784	USP11	Ubiquitin carboxyl-terminal hydrolase 11	UBP11_HUMAN	-0.134873	0.134873	0.0704275	0.0854561	1.06826	58	18	-8.925	0.91075	20_50uM	DMSO	USP
20_50uM / DMSO	Q9P2H5	USP35	Ubiquitin carboxyl-terminal hydrolase 35	UBP35_HUMAN	-0.0969316	0.0969316	0.0726559	0.0872672	1.05915	58	10	-6.49805	0.93502	20_50uM	DMSO	USP
20_50uM / DMSO	P45974	USP5	Ubiquitin carboxyl-terminal hydrolase 5	UBP5_HUMAN	-0.082653	0.082653	0.0756075	0.0896662	1.04737	58	38	-5.56805	0.94432	20_50uM	DMSO	USP
20_50uM / DMSO	Q6P2Q9	PRPF8	Pre-mRNA-processing-splicing factor 8	PRP8_HUMAN	-0.0842468	0.0842468	0.112294	0.116997	0.931825	58	77	-5.67231	0.943277	20_50uM	DMSO	JAMM
20_50uM / DMSO	Q8NB14	USP38	Ubiquitin carboxyl-terminal hydrolase 38	UBP38_HUMAN	-0.0215085	0.0215085	0.114728	0.118703	0.925539	58	16	-1.4798	0.985202	20_50uM	DMSO	USP
20_50uM / DMSO	Q13107	USP4	Ubiquitin carboxyl-terminal hydrolase 4	UBP4_HUMAN	-0.595892	0.595892	0.129739	0.128873	0.889838	58	9	-33.8365	0.661635	20_50uM	DMSO	USP
20_50uM / DMSO	O75317	USP12	Ubiquitin carboxyl-terminal hydrolase 12	UBP12_HUMAN	-0.0518598	0.0518598	0.176335	0.157839	0.801784	58	2	-3.53081	0.964692	20_50uM	DMSO	USP
20_50uM / DMSO	Q96G74	OTUD5	OTU domain-containing protein 5	OTUD5_HUMAN	-0.253674	0.253674	0.192748	0.167362	0.776343	58	1	-16.1242	0.838758	20_50uM	DMSO	OTU
20_50uM / DMSO	Q92995	USP13	Ubiquitin carboxyl-terminal hydrolase 13	UBP13_HUMAN	-0.0873879	0.0873879	0.220526	0.182667	0.738339	58	1	-5.87746	0.941225	20_50uM	DMSO	USP
20_50uM / DMSO	Q9H9J4	USP42	Ubiquitin carboxyl-terminal hydrolase 42	UBP42_HUMAN	-0.0194739	0.0194739	0.240067	0.193188	0.714019	58	12	-1.34076	0.986592	20_50uM	DMSO	USP
20_50uM / DMSO	P54578	USP14	Ubiquitin carboxyl-terminal hydrolase 14	UBP14_HUMAN	-0.14009	0.14009	0.278489	0.212553	0.672533	58	6	-9.25376	0.907462	20_50uM	DMSO	USP
20_50uM / DMSO	Q92905	COPS5	COP9 signalosome complex subunit 5	CSN5_HUMAN	-0.103447	0.103447	0.36612	0.253544	0.595947	58	6	-6.91939	0.930806	20_50uM	DMSO	JAMM
20_50uM / DMSO	O00303	EIF3F	Eukaryotic translation initiation factor 3 subunit F	EIF3F_HUMAN	0.120035	0.120035	0.377393	0.25849	0.587556	58	8	8.67609	1.08676	20_50uM	DMSO	JAMM
20_50uM / DMSO	Q9NP73	ALG13	Putative bifunctional UDP-N-acetylglucosamine transferase and deubiquitinase ALG13	ALG13_HUMAN	0.170935	0.170935	0.467523	0.296753	0.527605	58	4	12.5788	1.12579	20_50uM	DMSO	OTU
20_50uM / DMSO	Q53GS9	USP39	U4/U6.U5 tri-snRNP-associated protein 2	SNUT2_HUMAN	-0.0745867	0.0745867	0.600292	0.347958	0.458473	58	12	-5.03859	0.949614	20_50uM	DMSO	USP
20_50uM / DMSO	Q96FW1	OTUB1	Ubiquitin thioesterase OTUB1	OTUB1_HUMAN	-0.0602333	0.0602333	0.605942	0.350044	0.455878	58	7	-4.0891	0.959109	20_50uM	DMSO	OTU
20_50uM / DMSO	Q9UHP3	USP25	Ubiquitin carboxyl-terminal hydrolase 25	UBP25_HUMAN	-0.138086	0.138086	0.612533	0.352342	0.453036	58	15	-9.12758	0.908724	20_50uM	DMSO	USP
20_50uM / DMSO	Q4G0A6	MINDY4	Probable ubiquitin carboxyl-terminal hydrolase MINDY-4	MINY4_HUMAN	0.105672	0.105672	0.733119	0.393304	0.405272	58	2	7.59957	1.076	20_50uM	DMSO	MINDY
20_50uM / DMSO	P51665	PSMD7	26S proteasome non-ATPase regulatory subunit 7	PSMD7_HUMAN	0.305215	0.305215	0.78746	0.410837	0.386331	58	11	23.5602	1.2356	20_50uM	DMSO	JAMM
20_50uM / DMSO	O00487	PSMD14	26S proteasome non-ATPase regulatory subunit 14	PSDE_HUMAN	-0.019182	0.019182	0.841424	0.42772	0.36884	58	5	-1.32079	0.986792	20_50uM	DMSO	JAMM
20_50uM / DMSO	Q504Q3	PAN2	PAN2-PAN3 deadenylation complex catalytic subunit PAN2	PAN2_HUMAN	0.162054	0.162054	0.907597	0.447409	0.349295	58	1	11.8879	1.11888	20_50uM	DMSO	USP
20_50uM / DMSO	Q8TE49	OTUD7A	OTU domain-containing protein 7A	OTU7A_HUMAN	-0.139272	0.139272	0.953108	0.460358	0.336904	58	2	-9.20225	0.907977	20_50uM	DMSO	OTU
21_200uM / DMSO	Q92560	BAP1	Ubiquitin carboxyl-terminal hydrolase BAP1	BAP1_HUMAN	-1.90074	1.90074	3.93594e-33	3.12443e-30	29.5052	58	19	-73.2194	0.267806	21_200uM	DMSO	UCH	y
21_200uM / DMSO	Q70EL1	USP54	Inactive ubiquitin carboxyl-terminal hydrolase 54	UBP54_HUMAN	-2.32912	2.32912	6.67251e-22	1.02243e-19	18.9904	58	3	-80.0995	0.199005	21_200uM	DMSO	USP	y
21_200uM / DMSO	P54252	ATXN3	Ataxin-3	ATX3_HUMAN	-0.842438	0.842438	4.29653e-12	1.33606e-10	9.87417	58	4	-44.23	0.5577	21_200uM	DMSO	MJD
21_200uM / DMSO	Q92995	USP13	Ubiquitin carboxyl-terminal hydrolase 13	UBP13_HUMAN	-1.04997	1.04997	1.96072e-11	5.47326e-10	9.26175	58	1	-51.7021	0.482979	21_200uM	DMSO	USP
21_200uM / DMSO	Q8TE49	OTUD7A	OTU domain-containing protein 7A	OTU7A_HUMAN	-0.894903	0.894903	1.30549e-10	3.13906e-09	8.5032	58	2	-46.2217	0.537783	21_200uM	DMSO	OTU
21_200uM / DMSO	Q93009	USP7	Ubiquitin carboxyl-terminal hydrolase 7	UBP7_HUMAN	-1.04206	1.04206	1.60554e-09	3.14801e-08	7.50196	58	60	-51.4365	0.485635	21_200uM	DMSO	USP	y
21_200uM / DMSO	Q5VVQ6	YOD1	Ubiquitin thioesterase OTU1	OTU1_HUMAN	-0.288262	0.288262	3.87288e-07	4.63521e-06	5.33393	58	9	-18.1112	0.818888	21_200uM	DMSO	OTU
21_200uM / DMSO	P51784	USP11	Ubiquitin carboxyl-terminal hydrolase 11	UBP11_HUMAN	-0.291023	0.291023	1.88164e-06	1.91296e-05	4.71829	58	18	-18.2678	0.817322	21_200uM	DMSO	USP
21_200uM / DMSO	Q9UK80	USP21	Ubiquitin carboxyl-terminal hydrolase 21	UBP21_HUMAN	-1.10555	1.10555	1.62341e-05	0.000125911	3.89994	58	1	-53.5276	0.464724	21_200uM	DMSO	USP
21_200uM / DMSO	Q96JH7	VCPIP1	Deubiquitinating protein VCPIP1	VCIP1_HUMAN	-0.854283	0.854283	6.59834e-05	0.000417189	3.37967	58	14	-44.686	0.55314	21_200uM	DMSO	OTU
21_200uM / DMSO	Q96FW1	OTUB1	Ubiquitin thioesterase OTUB1	OTUB1_HUMAN	-0.231963	0.231963	0.000123385	0.000707682	3.15016	58	7	-14.8524	0.851476	21_200uM	DMSO	OTU
21_200uM / DMSO	O94966	USP19	Ubiquitin carboxyl-terminal hydrolase 19	UBP19_HUMAN	-0.572311	0.572311	0.000246421	0.00125338	2.90192	58	24	-32.7461	0.672539	21_200uM	DMSO	USP
21_200uM / DMSO	Q8NB14	USP38	Ubiquitin carboxyl-terminal hydrolase 38	UBP38_HUMAN	-0.825549	0.825549	0.000291462	0.00143769	2.84233	58	16	-43.5733	0.564267	21_200uM	DMSO	USP
21_200uM / DMSO	Q9Y4E8	USP15	Ubiquitin carboxyl-terminal hydrolase 15	UBP15_HUMAN	-0.334204	0.334204	0.000318136	0.00154447	2.81122	58	37	-20.6778	0.793222	21_200uM	DMSO	USP
21_200uM / DMSO	Q9Y5K5	UCHL5	Ubiquitin carboxyl-terminal hydrolase isozyme L5	UCHL5_HUMAN	-0.317369	0.317369	0.000598489	0.00256903	2.59023	58	20	-19.7468	0.802532	21_200uM	DMSO	UCH
21_200uM / DMSO	O75604	USP2	Ubiquitin carboxyl-terminal hydrolase 2	UBP2_HUMAN	-1.22929	1.22929	0.000694466	0.00289217	2.53878	58	1	-57.3472	0.426528	21_200uM	DMSO	USP
21_200uM / DMSO	Q8N6M0	OTUD6B	Deubiquitinase OTUD6B	OTU6B_HUMAN	-0.333907	0.333907	0.000922901	0.00363281	2.43976	58	11	-20.6615	0.793385	21_200uM	DMSO	OTU
21_200uM / DMSO	Q9H9J4	USP42	Ubiquitin carboxyl-terminal hydrolase 42	UBP42_HUMAN	0.204553	0.204553	0.000923268	0.00363388	2.43963	58	12	15.2329	1.15233	21_200uM	DMSO	USP
21_200uM / DMSO	Q9UPU5	USP24	Ubiquitin carboxyl-terminal hydrolase 24	UBP24_HUMAN	-0.569283	0.569283	0.00103118	0.00396627	2.40162	58	42	-32.6049	0.673951	21_200uM	DMSO	USP
21_200uM / DMSO	Q96RU2	USP28	Ubiquitin carboxyl-terminal hydrolase 28	UBP28_HUMAN	-0.46693	0.46693	0.00150111	0.00531901	2.27417	58	29	-27.6497	0.723503	21_200uM	DMSO	USP
21_200uM / DMSO	Q93008	USP9X	Probable ubiquitin carboxyl-terminal hydrolase FAF-X	USP9X_HUMAN	-0.201934	0.201934	0.005536	0.0142665	1.84568	58	90	-13.0616	0.869384	21_200uM	DMSO	USP
21_200uM / DMSO	P62068	USP46	Ubiquitin carboxyl-terminal hydrolase 46	UBP46_HUMAN	-0.634186	0.634186	0.00785961	0.0184202	1.73471	58	10	-35.5696	0.644304	21_200uM	DMSO	USP
21_200uM / DMSO	Q70EL2	USP45	Ubiquitin carboxyl-terminal hydrolase 45	UBP45_HUMAN	-0.647257	0.647257	0.0115654	0.0243326	1.61381	58	2	-36.1507	0.638493	21_200uM	DMSO	USP
21_200uM / DMSO	Q96G74	OTUD5	OTU domain-containing protein 5	OTUD5_HUMAN	-0.311259	0.311259	0.016166	0.0309263	1.50967	58	1	-19.4062	0.805938	21_200uM	DMSO	OTU
21_200uM / DMSO	Q6GQQ9	OTUD7B	OTU domain-containing protein 7B	OTU7B_HUMAN	-0.810621	0.810621	0.0216694	0.0380501	1.41964	58	33	-42.9863	0.570137	21_200uM	DMSO	OTU
21_200uM / DMSO	Q9P2H5	USP35	Ubiquitin carboxyl-terminal hydrolase 35	UBP35_HUMAN	-0.181964	0.181964	0.0217618	0.0381535	1.41847	58	10	-11.8498	0.881502	21_200uM	DMSO	USP
21_200uM / DMSO	Q9UGI0	ZRANB1	Ubiquitin thioesterase ZRANB1	ZRAN1_HUMAN	-0.257673	0.257673	0.0240878	0.0409713	1.38752	58	4	-16.3564	0.836436	21_200uM	DMSO	OTU
21_200uM / DMSO	Q4G0A6	MINDY4	Probable ubiquitin carboxyl-terminal hydrolase MINDY-4	MINY4_HUMAN	0.711742	0.711742	0.0265967	0.0439237	1.3573	58	2	63.778	1.63778	21_200uM	DMSO	MINDY
21_200uM / DMSO	P45974	USP5	Ubiquitin carboxyl-terminal hydrolase 5	UBP5_HUMAN	0.20367	0.20367	0.0488982	0.0667258	1.17571	58	38	15.1624	1.15162	21_200uM	DMSO	USP
21_200uM / DMSO	P40818	USP8	Ubiquitin carboxyl-terminal hydrolase 8	UBP8_HUMAN	-0.187401	0.187401	0.0640458	0.0801102	1.09631	58	43	-12.1814	0.878186	21_200uM	DMSO	USP
21_200uM / DMSO	O75317	USP12	Ubiquitin carboxyl-terminal hydrolase 12	UBP12_HUMAN	-0.438856	0.438856	0.0759611	0.0899544	1.04598	58	2	-26.2281	0.737719	21_200uM	DMSO	USP
21_200uM / DMSO	Q504Q3	PAN2	PAN2-PAN3 deadenylation complex catalytic subunit PAN2	PAN2_HUMAN	-0.553294	0.553294	0.0807484	0.0937244	1.02815	58	1	-31.8538	0.681462	21_200uM	DMSO	USP
21_200uM / DMSO	Q9Y5T5	USP16	Ubiquitin carboxyl-terminal hydrolase 16	UBP16_HUMAN	-0.105069	0.105069	0.143394	0.137648	0.861229	58	6	-7.02392	0.929761	21_200uM	DMSO	USP
21_200uM / DMSO	Q70CQ2	USP34	Ubiquitin carboxyl-terminal hydrolase 34	UBP34_HUMAN	-0.399297	0.399297	0.170213	0.154227	0.81184	58	10	-24.1773	0.758227	21_200uM	DMSO	USP
21_200uM / DMSO	Q9P275	USP36	Ubiquitin carboxyl-terminal hydrolase 36	UBP36_HUMAN	-0.100435	0.100435	0.177565	0.158554	0.799823	58	9	-6.72481	0.932752	21_200uM	DMSO	USP
21_200uM / DMSO	Q14694	USP10	Ubiquitin carboxyl-terminal hydrolase 10	UBP10_HUMAN	-0.073211	0.073211	0.18008	0.160009	0.795855	58	11	-4.94799	0.95052	21_200uM	DMSO	USP
21_200uM / DMSO	O00487	PSMD14	26S proteasome non-ATPase regulatory subunit 14	PSDE_HUMAN	-0.0204976	0.0204976	0.18965	0.165586	0.780977	58	5	-1.41074	0.985893	21_200uM	DMSO	JAMM
21_200uM / DMSO	P15374	UCHL3	Ubiquitin carboxyl-terminal hydrolase isozyme L3	UCHL3_HUMAN	-0.108325	0.108325	0.224493	0.184782	0.733341	58	14	-7.23354	0.927665	21_200uM	DMSO	UCH
21_200uM / DMSO	Q92905	COPS5	COP9 signalosome complex subunit 5	CSN5_HUMAN	-0.12975	0.12975	0.240947	0.19366	0.712961	58	6	-8.60103	0.91399	21_200uM	DMSO	JAMM
21_200uM / DMSO	P54578	USP14	Ubiquitin carboxyl-terminal hydrolase 14	UBP14_HUMAN	-0.0255767	0.0255767	0.271064	0.208848	0.68017	58	6	-1.75722	0.982428	21_200uM	DMSO	USP
21_200uM / DMSO	Q6P2Q9	PRPF8	Pre-mRNA-processing-splicing factor 8	PRP8_HUMAN	0.0650213	0.0650213	0.295473	0.220885	0.655834	58	77	4.61004	1.0461	21_200uM	DMSO	JAMM
21_200uM / DMSO	P51665	PSMD7	26S proteasome non-ATPase regulatory subunit 7	PSMD7_HUMAN	2.604	2.604	0.300152	0.223086	0.651528	58	11	507.969	6.07969	21_200uM	DMSO	JAMM
21_200uM / DMSO	O15372	EIF3H	Eukaryotic translation initiation factor 3 subunit H	EIF3H_HUMAN	0.0275029	0.0275029	0.302839	0.224317	0.649137	58	8	1.92464	1.01925	21_200uM	DMSO	JAMM
21_200uM / DMSO	Q01804	OTUD4	OTU domain-containing protein 4	OTUD4_HUMAN	-0.204702	0.204702	0.383963	0.261406	0.582685	58	27	-13.2282	0.867718	21_200uM	DMSO	OTU
21_200uM / DMSO	Q13107	USP4	Ubiquitin carboxyl-terminal hydrolase 4	UBP4_HUMAN	0.474966	0.474966	0.419301	0.276736	0.557935	58	9	38.9886	1.38989	21_200uM	DMSO	USP
21_200uM / DMSO	Q9NP73	ALG13	Putative bifunctional UDP-N-acetylglucosamine transferase and deubiquitinase ALG13	ALG13_HUMAN	0.0353785	0.0353785	0.552807	0.330245	0.481163	58	4	2.48256	1.02483	21_200uM	DMSO	OTU
21_200uM / DMSO	Q9UHP3	USP25	Ubiquitin carboxyl-terminal hydrolase 25	UBP25_HUMAN	-0.344752	0.344752	0.670841	0.372821	0.428499	58	15	-21.2557	0.787443	21_200uM	DMSO	USP
21_200uM / DMSO	Q9UPT9	USP22	Ubiquitin carboxyl-terminal hydrolase 22	UBP22_HUMAN	-0.149506	0.149506	0.726078	0.391044	0.407774	58	4	-9.84407	0.901559	21_200uM	DMSO	USP
21_200uM / DMSO	Q86UV5	USP48	Ubiquitin carboxyl-terminal hydrolase 48	UBP48_HUMAN	-0.237368	0.237368	0.764842	0.403582	0.394068	58	10	-15.1708	0.848292	21_200uM	DMSO	USP
21_200uM / DMSO	O00303	EIF3F	Eukaryotic translation initiation factor 3 subunit F	EIF3F_HUMAN	-0.0894431	0.0894431	0.815677	0.419784	0.376974	58	8	-6.01145	0.939886	21_200uM	DMSO	JAMM
21_200uM / DMSO	Q96K76	USP47	Ubiquitin carboxyl-terminal hydrolase 47	UBP47_HUMAN	0.032352	0.032352	0.836597	0.426239	0.370346	58	1	2.2678	1.02268	21_200uM	DMSO	USP
21_200uM / DMSO	Q5T2D3	OTUD3	OTU domain-containing protein 3	OTUD3_HUMAN	0.0599028	0.0599028	0.884321	0.440707	0.35585	58	12	4.23955	1.0424	21_200uM	DMSO	OTU
21_200uM / DMSO	Q9NUU6	OTULINL	Inactive ubiquitin thioesterase OTULINL	OTULL_HUMAN	-0.0523774	0.0523774	0.901949	0.445809	0.350851	58	4	-3.56541	0.964346	21_200uM	DMSO	OTU
21_200uM / DMSO	Q53GS9	USP39	U4/U6.U5 tri-snRNP-associated protein 2	SNUT2_HUMAN	-0.0859599	0.0859599	0.938506	0.456319	0.340731	58	12	-5.78426	0.942157	21_200uM	DMSO	USP
21_200uM / DMSO	P09936	UCHL1	Ubiquitin carboxyl-terminal hydrolase isozyme L1	UCHL1_HUMAN	0.0270956	0.0270956	0.98213	0.46824	0.329532	58	12	1.89587	1.01896	21_200uM	DMSO	UCH
21_50uM / DMSO	O75604	USP2	Ubiquitin carboxyl-terminal hydrolase 2	UBP2_HUMAN	-0.54432	0.54432	4.05834e-15	2.09629e-13	12.6785	58	1	-31.4286	0.685714	21_50uM	DMSO	USP
21_50uM / DMSO	Q4G0A6	MINDY4	Probable ubiquitin carboxyl-terminal hydrolase MINDY-4	MINY4_HUMAN	0.675377	0.675377	3.26658e-06	3.12497e-05	4.50515	58	2	59.7014	1.59701	21_50uM	DMSO	MINDY
21_50uM / DMSO	Q92560	BAP1	Ubiquitin carboxyl-terminal hydrolase BAP1	BAP1_HUMAN	-0.731062	0.731062	4.55127e-06	4.17742e-05	4.37909	58	19	-39.754	0.60246	21_50uM	DMSO	UCH
21_50uM / DMSO	Q9NP73	ALG13	Putative bifunctional UDP-N-acetylglucosamine transferase and deubiquitinase ALG13	ALG13_HUMAN	0.449775	0.449775	9.9275e-06	8.22805e-05	4.0847	58	4	36.5827	1.36583	21_50uM	DMSO	OTU
21_50uM / DMSO	P40818	USP8	Ubiquitin carboxyl-terminal hydrolase 8	UBP8_HUMAN	-0.306	0.306	1.34974e-05	0.000107384	3.96906	58	43	-19.1119	0.808881	21_50uM	DMSO	USP
21_50uM / DMSO	Q9UPU5	USP24	Ubiquitin carboxyl-terminal hydrolase 24	UBP24_HUMAN	-0.209091	0.209091	1.59959e-05	0.000124353	3.90534	58	42	-13.4918	0.865082	21_50uM	DMSO	USP
21_50uM / DMSO	Q93009	USP7	Ubiquitin carboxyl-terminal hydrolase 7	UBP7_HUMAN	-0.358296	0.358296	3.61707e-05	0.000251104	3.60015	58	60	-21.9915	0.780085	21_50uM	DMSO	USP
21_50uM / DMSO	Q5VVQ6	YOD1	Ubiquitin thioesterase OTU1	OTU1_HUMAN	-0.465394	0.465394	0.000194328	0.00103077	2.98684	58	9	-27.5727	0.724273	21_50uM	DMSO	OTU
21_50uM / DMSO	O00303	EIF3F	Eukaryotic translation initiation factor 3 subunit F	EIF3F_HUMAN	-0.317423	0.317423	0.000260663	0.00131314	2.88169	58	8	-19.7498	0.802502	21_50uM	DMSO	JAMM
21_50uM / DMSO	Q96JH7	VCPIP1	Deubiquitinating protein VCPIP1	VCIP1_HUMAN	-0.547559	0.547559	0.000404366	0.00187682	2.72658	58	14	-31.5823	0.684177	21_50uM	DMSO	OTU
21_50uM / DMSO	Q6GQQ9	OTUD7B	OTU domain-containing protein 7B	OTU7B_HUMAN	-0.434831	0.434831	0.00146746	0.00522472	2.28194	58	33	-26.022	0.73978	21_50uM	DMSO	OTU
21_50uM / DMSO	Q70EL2	USP45	Ubiquitin carboxyl-terminal hydrolase 45	UBP45_HUMAN	-0.337808	0.337808	0.0017989	0.0061253	2.21287	58	2	-20.8757	0.791243	21_50uM	DMSO	USP
21_50uM / DMSO	Q9Y5K5	UCHL5	Ubiquitin carboxyl-terminal hydrolase isozyme L5	UCHL5_HUMAN	-0.288092	0.288092	0.0018162	0.0061695	2.20975	58	20	-18.1015	0.818985	21_50uM	DMSO	UCH
21_50uM / DMSO	P09936	UCHL1	Ubiquitin carboxyl-terminal hydrolase isozyme L1	UCHL1_HUMAN	-0.293226	0.293226	0.00199433	0.00663537	2.17814	58	12	-18.3925	0.816075	21_50uM	DMSO	UCH
21_50uM / DMSO	Q9Y4E8	USP15	Ubiquitin carboxyl-terminal hydrolase 15	UBP15_HUMAN	-0.241778	0.241778	0.0022053	0.00716384	2.14485	58	37	-15.4298	0.845702	21_50uM	DMSO	USP
21_50uM / DMSO	O94966	USP19	Ubiquitin carboxyl-terminal hydrolase 19	UBP19_HUMAN	-0.30123	0.30123	0.00225163	0.00727689	2.13805	58	24	-18.844	0.81156	21_50uM	DMSO	USP
21_50uM / DMSO	Q96RU2	USP28	Ubiquitin carboxyl-terminal hydrolase 28	UBP28_HUMAN	-0.172292	0.172292	0.00270352	0.00836801	2.07738	58	29	-11.2569	0.887431	21_50uM	DMSO	USP
21_50uM / DMSO	Q92995	USP13	Ubiquitin carboxyl-terminal hydrolase 13	UBP13_HUMAN	0.2659	0.2659	0.00285742	0.00872391	2.05929	58	1	20.2386	1.20239	21_50uM	DMSO	USP
21_50uM / DMSO	Q14694	USP10	Ubiquitin carboxyl-terminal hydrolase 10	UBP10_HUMAN	-0.150587	0.150587	0.00315749	0.00941122	2.02635	58	11	-9.91161	0.900884	21_50uM	DMSO	USP
21_50uM / DMSO	Q01804	OTUD4	OTU domain-containing protein 4	OTUD4_HUMAN	-0.216043	0.216043	0.00557834	0.0143462	1.84326	58	27	-13.9077	0.860923	21_50uM	DMSO	OTU
21_50uM / DMSO	Q5T2D3	OTUD3	OTU domain-containing protein 3	OTUD3_HUMAN	-0.229161	0.229161	0.00689519	0.0167468	1.77607	58	12	-14.6869	0.853131	21_50uM	DMSO	OTU
21_50uM / DMSO	Q8N6M0	OTUD6B	Deubiquitinase OTUD6B	OTU6B_HUMAN	-0.181293	0.181293	0.00923246	0.0207137	1.68374	58	11	-11.8088	0.881912	21_50uM	DMSO	OTU
21_50uM / DMSO	Q9P275	USP36	Ubiquitin carboxyl-terminal hydrolase 36	UBP36_HUMAN	-0.165758	0.165758	0.0102784	0.0223637	1.65046	58	9	-10.854	0.89146	21_50uM	DMSO	USP
21_50uM / DMSO	Q9H9J4	USP42	Ubiquitin carboxyl-terminal hydrolase 42	UBP42_HUMAN	-0.0748515	0.0748515	0.0106848	0.023	1.63827	58	12	-5.05601	0.94944	21_50uM	DMSO	USP
21_50uM / DMSO	O75317	USP12	Ubiquitin carboxyl-terminal hydrolase 12	UBP12_HUMAN	-0.0377833	0.0377833	0.0128133	0.0261906	1.58185	58	2	-2.58494	0.974151	21_50uM	DMSO	USP
21_50uM / DMSO	Q70CQ2	USP34	Ubiquitin carboxyl-terminal hydrolase 34	UBP34_HUMAN	0.746357	0.746357	0.0141188	0.028075	1.55168	58	10	67.7551	1.67755	21_50uM	DMSO	USP
21_50uM / DMSO	P15374	UCHL3	Ubiquitin carboxyl-terminal hydrolase isozyme L3	UCHL3_HUMAN	-0.29705	0.29705	0.0147178	0.0289279	1.53868	58	14	-18.6085	0.813915	21_50uM	DMSO	UCH
21_50uM / DMSO	Q9P2H5	USP35	Ubiquitin carboxyl-terminal hydrolase 35	UBP35_HUMAN	-0.301124	0.301124	0.0173791	0.0325561	1.48737	58	10	-18.838	0.81162	21_50uM	DMSO	USP
21_50uM / DMSO	O15372	EIF3H	Eukaryotic translation initiation factor 3 subunit H	EIF3H_HUMAN	-0.127763	0.127763	0.0222057	0.0387083	1.4122	58	8	-8.47502	0.91525	21_50uM	DMSO	JAMM
21_50uM / DMSO	Q9UPT9	USP22	Ubiquitin carboxyl-terminal hydrolase 22	UBP22_HUMAN	-0.0375658	0.0375658	0.023979	0.0408384	1.38893	58	4	-2.57026	0.974297	21_50uM	DMSO	USP
21_50uM / DMSO	P51784	USP11	Ubiquitin carboxyl-terminal hydrolase 11	UBP11_HUMAN	-0.149318	0.149318	0.0273915	0.0448334	1.3484	58	18	-9.83234	0.901677	21_50uM	DMSO	USP
21_50uM / DMSO	Q9UGI0	ZRANB1	Ubiquitin thioesterase ZRANB1	ZRAN1_HUMAN	-0.127186	0.127186	0.0280922	0.0456379	1.34067	58	4	-8.43843	0.915616	21_50uM	DMSO	OTU
21_50uM / DMSO	Q13107	USP4	Ubiquitin carboxyl-terminal hydrolase 4	UBP4_HUMAN	-0.64342	0.64342	0.0337172	0.0517449	1.28613	58	9	-35.9807	0.640193	21_50uM	DMSO	USP
21_50uM / DMSO	Q9UK80	USP21	Ubiquitin carboxyl-terminal hydrolase 21	UBP21_HUMAN	-0.699298	0.699298	0.0373272	0.0555119	1.25561	58	1	-38.4128	0.615872	21_50uM	DMSO	USP
21_50uM / DMSO	P54578	USP14	Ubiquitin carboxyl-terminal hydrolase 14	UBP14_HUMAN	-0.126842	0.126842	0.0409889	0.0591769	1.22785	58	6	-8.41662	0.915834	21_50uM	DMSO	USP
21_50uM / DMSO	Q96FW1	OTUB1	Ubiquitin thioesterase OTUB1	OTUB1_HUMAN	-0.0666723	0.0666723	0.0494434	0.0672352	1.1724	58	7	-4.51622	0.954838	21_50uM	DMSO	OTU
21_50uM / DMSO	P62068	USP46	Ubiquitin carboxyl-terminal hydrolase 46	UBP46_HUMAN	-0.078496	0.078496	0.0518406	0.0694356	1.15842	58	10	-5.29556	0.947044	21_50uM	DMSO	USP
21_50uM / DMSO	Q93008	USP9X	Probable ubiquitin carboxyl-terminal hydrolase FAF-X	USP9X_HUMAN	-0.10089	0.10089	0.0750253	0.089175	1.04976	58	90	-6.75424	0.932458	21_50uM	DMSO	USP
21_50uM / DMSO	Q9NUU6	OTULINL	Inactive ubiquitin thioesterase OTULINL	OTULL_HUMAN	-0.0226538	0.0226538	0.100782	0.108939	0.962818	58	4	-1.55798	0.98442	21_50uM	DMSO	OTU
21_50uM / DMSO	Q504Q3	PAN2	PAN2-PAN3 deadenylation complex catalytic subunit PAN2	PAN2_HUMAN	0.295843	0.295843	0.101465	0.109451	0.96078	58	1	22.7602	1.2276	21_50uM	DMSO	USP
21_50uM / DMSO	Q70EL1	USP54	Inactive ubiquitin carboxyl-terminal hydrolase 54	UBP54_HUMAN	-0.772665	0.772665	0.137468	0.133878	0.87329	58	3	-41.4665	0.585335	21_50uM	DMSO	USP
21_50uM / DMSO	P54252	ATXN3	Ataxin-3	ATX3_HUMAN	-0.229233	0.229233	0.147664	0.140301	0.852938	58	4	-14.6911	0.853089	21_50uM	DMSO	MJD
21_50uM / DMSO	Q8NB14	USP38	Ubiquitin carboxyl-terminal hydrolase 38	UBP38_HUMAN	0.0230004	0.0230004	0.181952	0.161108	0.792883	58	16	1.60704	1.01607	21_50uM	DMSO	USP
21_50uM / DMSO	Q86UV5	USP48	Ubiquitin carboxyl-terminal hydrolase 48	UBP48_HUMAN	-0.0647463	0.0647463	0.186332	0.163625	0.786151	58	10	-4.38865	0.956113	21_50uM	DMSO	USP
21_50uM / DMSO	P45974	USP5	Ubiquitin carboxyl-terminal hydrolase 5	UBP5_HUMAN	-0.0202993	0.0202993	0.260589	0.203706	0.690996	58	38	-1.39718	0.986028	21_50uM	DMSO	USP
21_50uM / DMSO	P51665	PSMD7	26S proteasome non-ATPase regulatory subunit 7	PSMD7_HUMAN	-0.345818	0.345818	0.293183	0.219888	0.657799	58	11	-21.3138	0.786862	21_50uM	DMSO	JAMM
21_50uM / DMSO	Q96G74	OTUD5	OTU domain-containing protein 5	OTUD5_HUMAN	-0.107402	0.107402	0.350562	0.246558	0.608081	58	1	-7.1742	0.928258	21_50uM	DMSO	OTU
21_50uM / DMSO	O00487	PSMD14	26S proteasome non-ATPase regulatory subunit 14	PSDE_HUMAN	-0.0825852	0.0825852	0.37775	0.258645	0.587295	58	5	-5.56361	0.944364	21_50uM	DMSO	JAMM
21_50uM / DMSO	Q92905	COPS5	COP9 signalosome complex subunit 5	CSN5_HUMAN	0.0045785	0.0045785	0.436976	0.284242	0.546311	58	6	0.317862	1.00318	21_50uM	DMSO	JAMM
21_50uM / DMSO	Q9UHP3	USP25	Ubiquitin carboxyl-terminal hydrolase 25	UBP25_HUMAN	-0.544954	0.544954	0.471056	0.298236	0.52544	58	15	-31.4587	0.685413	21_50uM	DMSO	USP
21_50uM / DMSO	Q53GS9	USP39	U4/U6.U5 tri-snRNP-associated protein 2	SNUT2_HUMAN	0.0109876	0.0109876	0.493565	0.30726	0.512493	58	12	0.764508	1.00765	21_50uM	DMSO	USP
21_50uM / DMSO	Q96K76	USP47	Ubiquitin carboxyl-terminal hydrolase 47	UBP47_HUMAN	0.238693	0.238693	0.603708	0.349186	0.456944	58	1	17.9923	1.17992	21_50uM	DMSO	USP
21_50uM / DMSO	Q8TE49	OTUD7A	OTU domain-containing protein 7A	OTU7A_HUMAN	-0.244971	0.244971	0.691211	0.379732	0.420523	58	2	-15.6167	0.843833	21_50uM	DMSO	OTU
21_50uM / DMSO	Q6P2Q9	PRPF8	Pre-mRNA-processing-splicing factor 8	PRP8_HUMAN	0.0375323	0.0375323	0.721689	0.389607	0.409373	58	77	2.63567	1.02636	21_50uM	DMSO	JAMM
21_50uM / DMSO	Q9Y5T5	USP16	Ubiquitin carboxyl-terminal hydrolase 16	UBP16_HUMAN	-0.00980865	0.00980865	0.733704	0.3935	0.405055	58	6	-0.677578	0.993224	21_50uM	DMSO	USP
22_200uM / DMSO	P62068	USP46	Ubiquitin carboxyl-terminal hydrolase 46	UBP46_HUMAN	-0.77294	0.77294	2.39619e-21	3.32817e-19	18.4778	58	10	-41.4776	0.585224	22_200uM	DMSO	USP
22_200uM / DMSO	Q96RU2	USP28	Ubiquitin carboxyl-terminal hydrolase 28	UBP28_HUMAN	-0.680059	0.680059	1.79558e-12	5.96319e-11	10.2245	58	29	-37.586	0.62414	22_200uM	DMSO	USP
22_200uM / DMSO	Q92560	BAP1	Ubiquitin carboxyl-terminal hydrolase BAP1	BAP1_HUMAN	-2.12443	2.12443	6.28747e-11	1.60214e-09	8.7953	58	19	-77.0659	0.229341	22_200uM	DMSO	UCH	y
22_200uM / DMSO	Q9Y4E8	USP15	Ubiquitin carboxyl-terminal hydrolase 15	UBP15_HUMAN	-0.664062	0.664062	4.59746e-08	6.77849e-07	6.16887	58	37	-36.8901	0.631099	22_200uM	DMSO	USP
22_200uM / DMSO	Q8N6M0	OTUD6B	Deubiquitinase OTUD6B	OTU6B_HUMAN	-0.530118	0.530118	8.80036e-08	1.21995e-06	5.91366	58	11	-30.7502	0.692498	22_200uM	DMSO	OTU
22_200uM / DMSO	P15374	UCHL3	Ubiquitin carboxyl-terminal hydrolase isozyme L3	UCHL3_HUMAN	-0.1809	0.1809	2.64566e-07	3.29547e-06	5.48208	58	14	-11.7847	0.882153	22_200uM	DMSO	UCH
22_200uM / DMSO	Q93009	USP7	Ubiquitin carboxyl-terminal hydrolase 7	UBP7_HUMAN	-1.84308	1.84308	8.39521e-06	7.11858e-05	4.14761	58	60	-72.1275	0.278725	22_200uM	DMSO	USP	y
22_200uM / DMSO	O94966	USP19	Ubiquitin carboxyl-terminal hydrolase 19	UBP19_HUMAN	-1.19846	1.19846	1.66503e-05	0.000128767	3.8902	58	24	-56.426	0.43574	22_200uM	DMSO	USP	y
22_200uM / DMSO	Q9UPU5	USP24	Ubiquitin carboxyl-terminal hydrolase 24	UBP24_HUMAN	-1.47865	1.47865	6.03369e-05	0.000386891	3.41241	58	42	-64.1175	0.358825	22_200uM	DMSO	USP	y
22_200uM / DMSO	Q70EL2	USP45	Ubiquitin carboxyl-terminal hydrolase 45	UBP45_HUMAN	-0.813568	0.813568	0.000109115	0.000637709	3.19538	58	2	-43.1027	0.568973	22_200uM	DMSO	USP
22_200uM / DMSO	O75604	USP2	Ubiquitin carboxyl-terminal hydrolase 2	UBP2_HUMAN	-2.09658	2.09658	0.000118766	0.000685318	3.16411	58	1	-76.6189	0.233811	22_200uM	DMSO	USP
22_200uM / DMSO	Q8TE49	OTUD7A	OTU domain-containing protein 7A	OTU7A_HUMAN	-0.960443	0.960443	0.000167202	0.000910093	3.04091	58	2	-48.6101	0.513899	22_200uM	DMSO	OTU
22_200uM / DMSO	Q96JH7	VCPIP1	Deubiquitinating protein VCPIP1	VCIP1_HUMAN	-0.88698	0.88698	0.000195322	0.00103508	2.98502	58	14	-45.9255	0.540745	22_200uM	DMSO	OTU
22_200uM / DMSO	Q9NP73	ALG13	Putative bifunctional UDP-N-acetylglucosamine transferase and deubiquitinase ALG13	ALG13_HUMAN	-0.147551	0.147551	0.000653604	0.00275411	2.56002	58	4	-9.72181	0.902782	22_200uM	DMSO	OTU
22_200uM / DMSO	Q92995	USP13	Ubiquitin carboxyl-terminal hydrolase 13	UBP13_HUMAN	-1.05529	1.05529	0.000713946	0.00295778	2.52903	58	1	-51.8799	0.481201	22_200uM	DMSO	USP
22_200uM / DMSO	Q9UK80	USP21	Ubiquitin carboxyl-terminal hydrolase 21	UBP21_HUMAN	-1.20685	1.20685	0.000792162	0.00321199	2.49323	58	1	-56.6785	0.433215	22_200uM	DMSO	USP
22_200uM / DMSO	Q9Y5T5	USP16	Ubiquitin carboxyl-terminal hydrolase 16	UBP16_HUMAN	-1.27239	1.27239	0.00114353	0.00429622	2.36691	58	6	-58.6025	0.413975	22_200uM	DMSO	USP	y
22_200uM / DMSO	Q86UV5	USP48	Ubiquitin carboxyl-terminal hydrolase 48	UBP48_HUMAN	-0.603159	0.603159	0.0018122	0.00615974	2.21044	58	10	-34.1689	0.658311	22_200uM	DMSO	USP
22_200uM / DMSO	Q14694	USP10	Ubiquitin carboxyl-terminal hydrolase 10	UBP10_HUMAN	-0.152861	0.152861	0.00219316	0.00713294	2.14673	58	11	-10.0535	0.899465	22_200uM	DMSO	USP
22_200uM / DMSO	Q9H9J4	USP42	Ubiquitin carboxyl-terminal hydrolase 42	UBP42_HUMAN	0.396944	0.396944	0.00269743	0.00835325	2.07814	58	12	31.6716	1.31672	22_200uM	DMSO	USP
22_200uM / DMSO	Q8NB14	USP38	Ubiquitin carboxyl-terminal hydrolase 38	UBP38_HUMAN	-0.321573	0.321573	0.00308634	0.00925079	2.03382	58	16	-19.9803	0.800197	22_200uM	DMSO	USP
22_200uM / DMSO	Q9UGI0	ZRANB1	Ubiquitin thioesterase ZRANB1	ZRAN1_HUMAN	-0.335612	0.335612	0.0050263	0.0132928	1.87638	58	4	-20.7552	0.792448	22_200uM	DMSO	OTU
22_200uM / DMSO	Q4G0A6	MINDY4	Probable ubiquitin carboxyl-terminal hydrolase MINDY-4	MINY4_HUMAN	-1.1871	1.1871	0.00602255	0.0151708	1.81899	58	2	-56.0815	0.439185	22_200uM	DMSO	MINDY	y
22_200uM / DMSO	Q9Y5K5	UCHL5	Ubiquitin carboxyl-terminal hydrolase isozyme L5	UCHL5_HUMAN	-0.442223	0.442223	0.00792	0.0185227	1.7323	58	20	-26.4	0.736	22_200uM	DMSO	UCH
22_200uM / DMSO	O00487	PSMD14	26S proteasome non-ATPase regulatory subunit 14	PSDE_HUMAN	-0.708751	0.708751	0.00853695	0.0195637	1.70855	58	5	-38.815	0.61185	22_200uM	DMSO	JAMM
22_200uM / DMSO	P54252	ATXN3	Ataxin-3	ATX3_HUMAN	-0.62361	0.62361	0.00890397	0.0201747	1.69519	58	4	-35.0955	0.649045	22_200uM	DMSO	MJD
22_200uM / DMSO	Q9UHP3	USP25	Ubiquitin carboxyl-terminal hydrolase 25	UBP25_HUMAN	-1.45772	1.45772	0.00921167	0.0206832	1.68438	58	15	-63.5933	0.364067	22_200uM	DMSO	USP	y
22_200uM / DMSO	Q6GQQ9	OTUD7B	OTU domain-containing protein 7B	OTU7B_HUMAN	-1.06919	1.06919	0.013676	0.0274317	1.56175	58	33	-52.3413	0.476587	22_200uM	DMSO	OTU	y
22_200uM / DMSO	Q93008	USP9X	Probable ubiquitin carboxyl-terminal hydrolase FAF-X	USP9X_HUMAN	-0.446437	0.446437	0.0189497	0.0346361	1.46047	58	90	-26.6147	0.733853	22_200uM	DMSO	USP
22_200uM / DMSO	P54578	USP14	Ubiquitin carboxyl-terminal hydrolase 14	UBP14_HUMAN	-0.554513	0.554513	0.0237336	0.0405541	1.39197	58	6	-31.9113	0.680887	22_200uM	DMSO	USP
22_200uM / DMSO	Q9P2H5	USP35	Ubiquitin carboxyl-terminal hydrolase 35	UBP35_HUMAN	-0.355009	0.355009	0.0243594	0.0412987	1.38406	58	10	-21.8136	0.781864	22_200uM	DMSO	USP
22_200uM / DMSO	Q504Q3	PAN2	PAN2-PAN3 deadenylation complex catalytic subunit PAN2	PAN2_HUMAN	0.69442	0.69442	0.0246381	0.0416115	1.38079	58	1	61.8234	1.61823	22_200uM	DMSO	USP
22_200uM / DMSO	Q5T2D3	OTUD3	OTU domain-containing protein 3	OTUD3_HUMAN	-0.212251	0.212251	0.0285941	0.046207	1.33529	58	12	-13.681	0.86319	22_200uM	DMSO	OTU
22_200uM / DMSO	Q53GS9	USP39	U4/U6.U5 tri-snRNP-associated protein 2	SNUT2_HUMAN	-0.534616	0.534616	0.0306347	0.0484853	1.31439	58	12	-30.9658	0.690342	22_200uM	DMSO	USP
22_200uM / DMSO	P45974	USP5	Ubiquitin carboxyl-terminal hydrolase 5	UBP5_HUMAN	0.537605	0.537605	0.03111	0.0489998	1.30981	58	38	45.1561	1.45156	22_200uM	DMSO	USP
22_200uM / DMSO	Q96K76	USP47	Ubiquitin carboxyl-terminal hydrolase 47	UBP47_HUMAN	-0.332931	0.332931	0.0373079	0.0554953	1.25574	58	1	-20.6078	0.793922	22_200uM	DMSO	USP
22_200uM / DMSO	O75317	USP12	Ubiquitin carboxyl-terminal hydrolase 12	UBP12_HUMAN	-0.188233	0.188233	0.0410806	0.0592628	1.22722	58	2	-12.232	0.87768	22_200uM	DMSO	USP
22_200uM / DMSO	P40818	USP8	Ubiquitin carboxyl-terminal hydrolase 8	UBP8_HUMAN	-0.132186	0.132186	0.0970861	0.106178	0.973967	58	43	-8.7552	0.912448	22_200uM	DMSO	USP
22_200uM / DMSO	Q70EL1	USP54	Inactive ubiquitin carboxyl-terminal hydrolase 54	UBP54_HUMAN	-0.844591	0.844591	0.11664	0.119994	0.920841	58	3	-44.3131	0.556869	22_200uM	DMSO	USP
22_200uM / DMSO	O15372	EIF3H	Eukaryotic translation initiation factor 3 subunit H	EIF3H_HUMAN	-0.494651	0.494651	0.128748	0.128233	0.892001	58	8	-29.0267	0.709733	22_200uM	DMSO	JAMM
22_200uM / DMSO	Q92905	COPS5	COP9 signalosome complex subunit 5	CSN5_HUMAN	-0.109849	0.109849	0.128975	0.128369	0.891541	58	6	-7.3315	0.926685	22_200uM	DMSO	JAMM
22_200uM / DMSO	P09936	UCHL1	Ubiquitin carboxyl-terminal hydrolase isozyme L1	UCHL1_HUMAN	0.423902	0.423902	0.169714	0.153906	0.812745	58	12	34.1551	1.34155	22_200uM	DMSO	UCH
22_200uM / DMSO	Q96FW1	OTUB1	Ubiquitin thioesterase OTUB1	OTUB1_HUMAN	0.0163811	0.0163811	0.205942	0.174611	0.757928	58	7	1.14192	1.01142	22_200uM	DMSO	OTU
22_200uM / DMSO	Q9P275	USP36	Ubiquitin carboxyl-terminal hydrolase 36	UBP36_HUMAN	-0.21949	0.21949	0.222433	0.183692	0.73591	58	9	-14.1131	0.858869	22_200uM	DMSO	USP
22_200uM / DMSO	Q70CQ2	USP34	Ubiquitin carboxyl-terminal hydrolase 34	UBP34_HUMAN	0.191536	0.191536	0.279746	0.213219	0.671174	58	10	14.1979	1.14198	22_200uM	DMSO	USP
22_200uM / DMSO	Q6P2Q9	PRPF8	Pre-mRNA-processing-splicing factor 8	PRP8_HUMAN	0.0824436	0.0824436	0.346227	0.244651	0.611453	58	77	5.88099	1.05881	22_200uM	DMSO	JAMM
22_200uM / DMSO	Q9NUU6	OTULINL	Inactive ubiquitin thioesterase OTULINL	OTULL_HUMAN	-0.00845988	0.00845988	0.348914	0.245835	0.609356	58	4	-0.584678	0.994153	22_200uM	DMSO	OTU
22_200uM / DMSO	Q13107	USP4	Ubiquitin carboxyl-terminal hydrolase 4	UBP4_HUMAN	0.550808	0.550808	0.348933	0.245843	0.609342	58	9	46.4906	1.46491	22_200uM	DMSO	USP
22_200uM / DMSO	O00303	EIF3F	Eukaryotic translation initiation factor 3 subunit F	EIF3F_HUMAN	-0.0144287	0.0144287	0.419759	0.276927	0.557635	58	8	-0.995133	0.990049	22_200uM	DMSO	JAMM
22_200uM / DMSO	Q5VVQ6	YOD1	Ubiquitin thioesterase OTU1	OTU1_HUMAN	0.742002	0.742002	0.459314	0.293455	0.532458	58	9	67.2495	1.6725	22_200uM	DMSO	OTU
22_200uM / DMSO	Q9UPT9	USP22	Ubiquitin carboxyl-terminal hydrolase 22	UBP22_HUMAN	0.476053	0.476053	0.47173	0.298501	0.525055	58	4	39.0933	1.39093	22_200uM	DMSO	USP
22_200uM / DMSO	P51665	PSMD7	26S proteasome non-ATPase regulatory subunit 7	PSMD7_HUMAN	0.376825	0.376825	0.733794	0.393523	0.40503	58	11	29.8481	1.29848	22_200uM	DMSO	JAMM
22_200uM / DMSO	P51784	USP11	Ubiquitin carboxyl-terminal hydrolase 11	UBP11_HUMAN	-0.0885165	0.0885165	0.800891	0.415053	0.381896	58	18	-5.95107	0.940489	22_200uM	DMSO	USP
22_200uM / DMSO	Q01804	OTUD4	OTU domain-containing protein 4	OTUD4_HUMAN	-0.14582	0.14582	0.876201	0.438168	0.35836	58	27	-9.61343	0.903866	22_200uM	DMSO	OTU
22_200uM / DMSO	Q96G74	OTUD5	OTU domain-containing protein 5	OTUD5_HUMAN	-0.367547	0.367547	0.878547	0.438932	0.357603	58	1	-22.4901	0.775099	22_200uM	DMSO	OTU
22_50uM / DMSO	P51665	PSMD7	26S proteasome non-ATPase regulatory subunit 7	PSMD7_HUMAN	-1.9176	1.9176	1.24298e-05	9.99893e-05	4.00005	58	11	-73.5305	0.264695	22_50uM	DMSO	JAMM
22_50uM / DMSO	Q93009	USP7	Ubiquitin carboxyl-terminal hydrolase 7	UBP7_HUMAN	-0.880417	0.880417	3.84137e-05	0.000264299	3.5779	58	60	-45.679	0.54321	22_50uM	DMSO	USP
22_50uM / DMSO	Q9UPU5	USP24	Ubiquitin carboxyl-terminal hydrolase 24	UBP24_HUMAN	-0.486955	0.486955	5.67271e-05	0.000367247	3.43504	58	42	-28.6471	0.713529	22_50uM	DMSO	USP
22_50uM / DMSO	Q9UK80	USP21	Ubiquitin carboxyl-terminal hydrolase 21	UBP21_HUMAN	-1.24882	1.24882	0.000104311	0.00061425	3.21165	58	1	-57.9207	0.420793	22_50uM	DMSO	USP
22_50uM / DMSO	O00487	PSMD14	26S proteasome non-ATPase regulatory subunit 14	PSDE_HUMAN	-0.269816	0.269816	0.000127877	0.000729384	3.13704	58	5	-17.0575	0.829425	22_50uM	DMSO	JAMM
22_50uM / DMSO	P62068	USP46	Ubiquitin carboxyl-terminal hydrolase 46	UBP46_HUMAN	-0.405826	0.405826	0.000379062	0.00178125	2.74928	58	10	-24.5196	0.754804	22_50uM	DMSO	USP
22_50uM / DMSO	Q92560	BAP1	Ubiquitin carboxyl-terminal hydrolase BAP1	BAP1_HUMAN	-0.773316	0.773316	0.000936433	0.00367659	2.43456	58	19	-41.4929	0.585071	22_50uM	DMSO	UCH
22_50uM / DMSO	O94966	USP19	Ubiquitin carboxyl-terminal hydrolase 19	UBP19_HUMAN	-0.418859	0.418859	0.00175221	0.00599992	2.22185	58	24	-25.1984	0.748016	22_50uM	DMSO	USP
22_50uM / DMSO	O75604	USP2	Ubiquitin carboxyl-terminal hydrolase 2	UBP2_HUMAN	-0.40948	0.40948	0.00278889	0.00856501	2.06727	58	1	-24.7105	0.752895	22_50uM	DMSO	USP
22_50uM / DMSO	P54578	USP14	Ubiquitin carboxyl-terminal hydrolase 14	UBP14_HUMAN	-0.191373	0.191373	0.00296153	0.00896681	2.04736	58	6	-12.4228	0.875772	22_50uM	DMSO	USP
22_50uM / DMSO	Q96RU2	USP28	Ubiquitin carboxyl-terminal hydrolase 28	UBP28_HUMAN	-0.197227	0.197227	0.0033785	0.00990532	2.00413	58	29	-12.7774	0.872226	22_50uM	DMSO	USP
22_50uM / DMSO	Q92995	USP13	Ubiquitin carboxyl-terminal hydrolase 13	UBP13_HUMAN	0.497046	0.497046	0.00555412	0.0142987	1.8447	58	1	41.132	1.41132	22_50uM	DMSO	USP
22_50uM / DMSO	O15372	EIF3H	Eukaryotic translation initiation factor 3 subunit H	EIF3H_HUMAN	-0.0499458	0.0499458	0.0060016	0.0151334	1.82006	58	8	-3.40274	0.965973	22_50uM	DMSO	JAMM
22_50uM / DMSO	Q8TE49	OTUD7A	OTU domain-containing protein 7A	OTU7A_HUMAN	-0.520026	0.520026	0.0075967	0.017971	1.74543	58	2	-30.2641	0.697359	22_50uM	DMSO	OTU
22_50uM / DMSO	Q6GQQ9	OTUD7B	OTU domain-containing protein 7B	OTU7B_HUMAN	-0.427519	0.427519	0.00907705	0.0204711	1.68886	58	33	-25.646	0.74354	22_50uM	DMSO	OTU
22_50uM / DMSO	Q96JH7	VCPIP1	Deubiquitinating protein VCPIP1	VCIP1_HUMAN	-0.446359	0.446359	0.0108221	0.0232037	1.63444	58	14	-26.6107	0.733893	22_50uM	DMSO	OTU
22_50uM / DMSO	Q9UPT9	USP22	Ubiquitin carboxyl-terminal hydrolase 22	UBP22_HUMAN	-0.10485	0.10485	0.0236583	0.0404713	1.39285	58	4	-7.00987	0.929901	22_50uM	DMSO	USP
22_50uM / DMSO	Q9P275	USP36	Ubiquitin carboxyl-terminal hydrolase 36	UBP36_HUMAN	-0.112516	0.112516	0.0322998	0.0502468	1.29889	58	9	-7.50267	0.924973	22_50uM	DMSO	USP
22_50uM / DMSO	P45974	USP5	Ubiquitin carboxyl-terminal hydrolase 5	UBP5_HUMAN	0.303519	0.303519	0.0334674	0.0514929	1.28825	58	38	23.4151	1.23415	22_50uM	DMSO	USP
22_50uM / DMSO	Q4G0A6	MINDY4	Probable ubiquitin carboxyl-terminal hydrolase MINDY-4	MINY4_HUMAN	0.680553	0.680553	0.0353616	0.0534674	1.27191	58	2	60.2754	1.60275	22_50uM	DMSO	MINDY
22_50uM / DMSO	Q9UGI0	ZRANB1	Ubiquitin thioesterase ZRANB1	ZRAN1_HUMAN	-0.12978	0.12978	0.0509341	0.0686007	1.16367	58	4	-8.60292	0.913971	22_50uM	DMSO	OTU
22_50uM / DMSO	Q9Y5K5	UCHL5	Ubiquitin carboxyl-terminal hydrolase isozyme L5	UCHL5_HUMAN	-0.21317	0.21317	0.0577267	0.0747563	1.12635	58	20	-13.736	0.86264	22_50uM	DMSO	UCH
22_50uM / DMSO	Q9Y4E8	USP15	Ubiquitin carboxyl-terminal hydrolase 15	UBP15_HUMAN	-0.321488	0.321488	0.0683776	0.0837592	1.07697	58	37	-19.9756	0.800244	22_50uM	DMSO	USP
22_50uM / DMSO	O00303	EIF3F	Eukaryotic translation initiation factor 3 subunit F	EIF3F_HUMAN	-0.146464	0.146464	0.0718301	0.0866056	1.06245	58	8	-9.6538	0.903462	22_50uM	DMSO	JAMM
22_50uM / DMSO	Q504Q3	PAN2	PAN2-PAN3 deadenylation complex catalytic subunit PAN2	PAN2_HUMAN	-0.0677679	0.0677679	0.0827914	0.0953079	1.02087	58	1	-4.5887	0.954113	22_50uM	DMSO	USP
22_50uM / DMSO	P40818	USP8	Ubiquitin carboxyl-terminal hydrolase 8	UBP8_HUMAN	-0.122764	0.122764	0.115975	0.119559	0.922418	58	43	-8.15734	0.918427	22_50uM	DMSO	USP
22_50uM / DMSO	O75317	USP12	Ubiquitin carboxyl-terminal hydrolase 12	UBP12_HUMAN	-0.143739	0.143739	0.127046	0.127066	0.895971	58	2	-9.48295	0.90517	22_50uM	DMSO	USP
22_50uM / DMSO	Q96G74	OTUD5	OTU domain-containing protein 5	OTUD5_HUMAN	-0.0274311	0.0274311	0.155798	0.145354	0.837572	58	1	-1.88342	0.981166	22_50uM	DMSO	OTU
22_50uM / DMSO	Q9UHP3	USP25	Ubiquitin carboxyl-terminal hydrolase 25	UBP25_HUMAN	0.513506	0.513506	0.185396	0.163087	0.787581	58	15	42.7515	1.42752	22_50uM	DMSO	USP
22_50uM / DMSO	Q13107	USP4	Ubiquitin carboxyl-terminal hydrolase 4	UBP4_HUMAN	-0.45748	0.45748	0.189064	0.16524	0.781884	58	9	-27.1743	0.728257	22_50uM	DMSO	USP
22_50uM / DMSO	Q14694	USP10	Ubiquitin carboxyl-terminal hydrolase 10	UBP10_HUMAN	-0.146311	0.146311	0.191699	0.166774	0.777872	58	11	-9.64424	0.903558	22_50uM	DMSO	USP
22_50uM / DMSO	Q70EL2	USP45	Ubiquitin carboxyl-terminal hydrolase 45	UBP45_HUMAN	-0.228219	0.228219	0.193769	0.167909	0.774927	58	2	-14.6312	0.853688	22_50uM	DMSO	USP
22_50uM / DMSO	Q9NUU6	OTULINL	Inactive ubiquitin thioesterase OTULINL	OTULL_HUMAN	-0.186602	0.186602	0.21052	0.177205	0.751523	58	4	-12.1327	0.878673	22_50uM	DMSO	OTU
22_50uM / DMSO	P54252	ATXN3	Ataxin-3	ATX3_HUMAN	-0.252472	0.252472	0.224419	0.184748	0.733421	58	4	-16.0543	0.839457	22_50uM	DMSO	MJD
22_50uM / DMSO	Q92905	COPS5	COP9 signalosome complex subunit 5	CSN5_HUMAN	0.117758	0.117758	0.227859	0.1866	0.729088	58	6	8.50473	1.08505	22_50uM	DMSO	JAMM
22_50uM / DMSO	P15374	UCHL3	Ubiquitin carboxyl-terminal hydrolase isozyme L3	UCHL3_HUMAN	-0.148994	0.148994	0.243212	0.194836	0.71033	58	14	-9.81209	0.901879	22_50uM	DMSO	UCH
22_50uM / DMSO	Q9NP73	ALG13	Putative bifunctional UDP-N-acetylglucosamine transferase and deubiquitinase ALG13	ALG13_HUMAN	0.0661139	0.0661139	0.272136	0.209372	0.67908	58	4	4.68929	1.04689	22_50uM	DMSO	OTU
22_50uM / DMSO	Q9Y5T5	USP16	Ubiquitin carboxyl-terminal hydrolase 16	UBP16_HUMAN	-0.307117	0.307117	0.281849	0.214294	0.668991	58	6	-19.1744	0.808256	22_50uM	DMSO	USP
22_50uM / DMSO	Q93008	USP9X	Probable ubiquitin carboxyl-terminal hydrolase FAF-X	USP9X_HUMAN	-0.127545	0.127545	0.308533	0.227061	0.643858	58	90	-8.46123	0.915388	22_50uM	DMSO	USP
22_50uM / DMSO	Q8N6M0	OTUD6B	Deubiquitinase OTUD6B	OTU6B_HUMAN	-0.133146	0.133146	0.309738	0.227623	0.642783	58	11	-8.81592	0.911841	22_50uM	DMSO	OTU
22_50uM / DMSO	Q01804	OTUD4	OTU domain-containing protein 4	OTUD4_HUMAN	-0.0957603	0.0957603	0.329107	0.236856	0.625516	58	27	-6.4221	0.935779	22_50uM	DMSO	OTU
22_50uM / DMSO	Q70CQ2	USP34	Ubiquitin carboxyl-terminal hydrolase 34	UBP34_HUMAN	0.504411	0.504411	0.415314	0.275035	0.560612	58	10	41.8544	1.41854	22_50uM	DMSO	USP
22_50uM / DMSO	Q96FW1	OTUB1	Ubiquitin thioesterase OTUB1	OTUB1_HUMAN	0.0634587	0.0634587	0.415647	0.275175	0.56039	58	7	4.49679	1.04497	22_50uM	DMSO	OTU
22_50uM / DMSO	Q86UV5	USP48	Ubiquitin carboxyl-terminal hydrolase 48	UBP48_HUMAN	-0.100509	0.100509	0.428603	0.280736	0.551701	58	10	-6.72959	0.932704	22_50uM	DMSO	USP
22_50uM / DMSO	Q8NB14	USP38	Ubiquitin carboxyl-terminal hydrolase 38	UBP38_HUMAN	0.170501	0.170501	0.432251	0.282241	0.549379	58	16	12.5449	1.12545	22_50uM	DMSO	USP
22_50uM / DMSO	P09936	UCHL1	Ubiquitin carboxyl-terminal hydrolase isozyme L1	UCHL1_HUMAN	-0.0723242	0.0723242	0.509702	0.313633	0.503579	58	12	-4.88955	0.951105	22_50uM	DMSO	UCH
22_50uM / DMSO	Q5VVQ6	YOD1	Ubiquitin thioesterase OTU1	OTU1_HUMAN	-0.152266	0.152266	0.541437	0.325919	0.48689	58	9	-10.0164	0.899836	22_50uM	DMSO	OTU
22_50uM / DMSO	Q9H9J4	USP42	Ubiquitin carboxyl-terminal hydrolase 42	UBP42_HUMAN	0.0496215	0.0496215	0.654904	0.367306	0.434972	58	12	3.49934	1.03499	22_50uM	DMSO	USP
22_50uM / DMSO	Q5T2D3	OTUD3	OTU domain-containing protein 3	OTUD3_HUMAN	0.00240653	0.00240653	0.769172	0.405029	0.392514	58	12	0.166947	1.00167	22_50uM	DMSO	OTU
22_50uM / DMSO	Q6P2Q9	PRPF8	Pre-mRNA-processing-splicing factor 8	PRP8_HUMAN	-0.00418052	0.00418052	0.849028	0.430005	0.366527	58	77	-0.289352	0.997106	22_50uM	DMSO	JAMM
22_50uM / DMSO	P51784	USP11	Ubiquitin carboxyl-terminal hydrolase 11	UBP11_HUMAN	0.0189571	0.0189571	0.858759	0.432951	0.363561	58	18	1.32268	1.01323	22_50uM	DMSO	USP
22_50uM / DMSO	Q9P2H5	USP35	Ubiquitin carboxyl-terminal hydrolase 35	UBP35_HUMAN	0.058616	0.058616	0.866556	0.435294	0.361217	58	10	4.14662	1.04147	22_50uM	DMSO	USP
22_50uM / DMSO	Q96K76	USP47	Ubiquitin carboxyl-terminal hydrolase 47	UBP47_HUMAN	0.0524127	0.0524127	0.869292	0.436125	0.360389	58	1	3.69977	1.037	22_50uM	DMSO	USP
22_50uM / DMSO	Q70EL1	USP54	Inactive ubiquitin carboxyl-terminal hydrolase 54	UBP54_HUMAN	0.0849825	0.0849825	0.90286	0.446057	0.35061	58	3	6.06749	1.06067	22_50uM	DMSO	USP
22_50uM / DMSO	Q53GS9	USP39	U4/U6.U5 tri-snRNP-associated protein 2	SNUT2_HUMAN	0.105167	0.105167	0.940247	0.456807	0.340267	58	12	7.56188	1.07562	22_50uM	DMSO	USP
23_200uM / DMSO	O94966	USP19	Ubiquitin carboxyl-terminal hydrolase 19	UBP19_HUMAN	-2.00592	2.00592	5.8137e-58	5.11204e-54	53.2914	58	24	-75.1023	0.248977	23_200uM	DMSO	USP	y
23_200uM / DMSO	Q92560	BAP1	Ubiquitin carboxyl-terminal hydrolase BAP1	BAP1_HUMAN	-1.9112	1.9112	2.48452e-25	7.02985e-23	22.1531	58	19	-73.4128	0.265872	23_200uM	DMSO	UCH	y
23_200uM / DMSO	Q9Y4E8	USP15	Ubiquitin carboxyl-terminal hydrolase 15	UBP15_HUMAN	-1.06328	1.06328	1.94519e-24	4.76135e-22	21.3223	58	37	-52.1457	0.478543	23_200uM	DMSO	USP	y
23_200uM / DMSO	Q70EL1	USP54	Inactive ubiquitin carboxyl-terminal hydrolase 54	UBP54_HUMAN	-2.3878	2.3878	3.3573e-21	4.55787e-19	18.3412	58	3	-80.8926	0.191074	23_200uM	DMSO	USP	y
23_200uM / DMSO	Q13107	USP4	Ubiquitin carboxyl-terminal hydrolase 4	UBP4_HUMAN	-1.65073	1.65073	5.53021e-21	7.21642e-19	18.1417	58	9	-68.1521	0.318479	23_200uM	DMSO	USP	y
23_200uM / DMSO	Q6GQQ9	OTUD7B	OTU domain-containing protein 7B	OTU7B_HUMAN	-1.66855	1.66855	5.30901e-19	5.09549e-17	16.2928	58	33	-68.5431	0.314569	23_200uM	DMSO	OTU	y
23_200uM / DMSO	Q9UPU5	USP24	Ubiquitin carboxyl-terminal hydrolase 24	UBP24_HUMAN	-1.41364	1.41364	1.11307e-18	1.02279e-16	15.9902	58	42	-62.4635	0.375365	23_200uM	DMSO	USP	y
23_200uM / DMSO	P54252	ATXN3	Ataxin-3	ATX3_HUMAN	-1.25815	1.25815	2.6908e-18	2.31615e-16	15.6352	58	4	-58.1921	0.418079	23_200uM	DMSO	MJD	y
23_200uM / DMSO	P40818	USP8	Ubiquitin carboxyl-terminal hydrolase 8	UBP8_HUMAN	-0.371347	0.371347	3.1694e-16	1.93018e-14	13.7144	58	43	-22.694	0.77306	23_200uM	DMSO	USP
23_200uM / DMSO	Q93009	USP7	Ubiquitin carboxyl-terminal hydrolase 7	UBP7_HUMAN	-1.57848	1.57848	1.02275e-15	5.73656e-14	13.2413	58	60	-66.5166	0.334834	23_200uM	DMSO	USP	y
23_200uM / DMSO	Q96RU2	USP28	Ubiquitin carboxyl-terminal hydrolase 28	UBP28_HUMAN	-0.716277	0.716277	1.83008e-14	8.40642e-13	12.0754	58	29	-39.1334	0.608666	23_200uM	DMSO	USP
23_200uM / DMSO	O75604	USP2	Ubiquitin carboxyl-terminal hydrolase 2	UBP2_HUMAN	-2.73873	2.73873	7.25985e-10	1.52719e-08	7.81611	58	1	-85.0183	0.149817	23_200uM	DMSO	USP
23_200uM / DMSO	Q92995	USP13	Ubiquitin carboxyl-terminal hydrolase 13	UBP13_HUMAN	-0.475796	0.475796	8.32842e-10	1.73095e-08	7.76172	58	1	-28.093	0.71907	23_200uM	DMSO	USP
23_200uM / DMSO	Q8N6M0	OTUD6B	Deubiquitinase OTUD6B	OTU6B_HUMAN	-0.718185	0.718185	2.45189e-09	4.63113e-08	7.33431	58	11	-39.2138	0.607862	23_200uM	DMSO	OTU
23_200uM / DMSO	P62068	USP46	Ubiquitin carboxyl-terminal hydrolase 46	UBP46_HUMAN	-1.11689	1.11689	3.6706e-09	6.70695e-08	7.17347	58	10	-53.8914	0.461086	23_200uM	DMSO	USP	y
23_200uM / DMSO	Q9UPT9	USP22	Ubiquitin carboxyl-terminal hydrolase 22	UBP22_HUMAN	-0.338946	0.338946	6.1553e-09	1.07701e-07	6.96778	58	4	-20.9381	0.790619	23_200uM	DMSO	USP
23_200uM / DMSO	Q8NB14	USP38	Ubiquitin carboxyl-terminal hydrolase 38	UBP38_HUMAN	-0.406718	0.406718	2.42408e-08	3.786e-07	6.42182	58	16	-24.5663	0.754337	23_200uM	DMSO	USP
23_200uM / DMSO	Q8TE49	OTUD7A	OTU domain-containing protein 7A	OTU7A_HUMAN	-1.51736	1.51736	4.99098e-08	7.29477e-07	6.13699	58	2	-65.0675	0.349325	23_200uM	DMSO	OTU	y
23_200uM / DMSO	P15374	UCHL3	Ubiquitin carboxyl-terminal hydrolase isozyme L3	UCHL3_HUMAN	-0.705108	0.705108	1.41601e-07	1.87408e-06	5.72721	58	14	-38.6604	0.613396	23_200uM	DMSO	UCH
23_200uM / DMSO	Q93008	USP9X	Probable ubiquitin carboxyl-terminal hydrolase FAF-X	USP9X_HUMAN	-0.621848	0.621848	3.39981e-07	4.12692e-06	5.38437	58	90	-35.0162	0.649838	23_200uM	DMSO	USP
23_200uM / DMSO	Q70EL2	USP45	Ubiquitin carboxyl-terminal hydrolase 45	UBP45_HUMAN	-1.03356	1.03356	1.33722e-06	1.4061e-05	4.85198	58	2	-51.1496	0.488504	23_200uM	DMSO	USP	y
23_200uM / DMSO	Q01804	OTUD4	OTU domain-containing protein 4	OTUD4_HUMAN	-0.445673	0.445673	1.61481e-06	1.67185e-05	4.7768	58	27	-26.5758	0.734242	23_200uM	DMSO	OTU
23_200uM / DMSO	Q9Y5K5	UCHL5	Ubiquitin carboxyl-terminal hydrolase isozyme L5	UCHL5_HUMAN	-0.459068	0.459068	2.35305e-06	2.33224e-05	4.63223	58	20	-27.2544	0.727456	23_200uM	DMSO	UCH
23_200uM / DMSO	Q9UGI0	ZRANB1	Ubiquitin thioesterase ZRANB1	ZRAN1_HUMAN	-0.222689	0.222689	5.98404e-06	5.30466e-05	4.27534	58	4	-14.3034	0.856966	23_200uM	DMSO	OTU
23_200uM / DMSO	Q9P2H5	USP35	Ubiquitin carboxyl-terminal hydrolase 35	UBP35_HUMAN	-0.44879	0.44879	6.14718e-06	5.432e-05	4.26504	58	10	-26.7343	0.732657	23_200uM	DMSO	USP
23_200uM / DMSO	Q96JH7	VCPIP1	Deubiquitinating protein VCPIP1	VCIP1_HUMAN	-0.283936	0.283936	0.000367528	0.00173726	2.76014	58	14	-17.8653	0.821347	23_200uM	DMSO	OTU
23_200uM / DMSO	O00303	EIF3F	Eukaryotic translation initiation factor 3 subunit F	EIF3F_HUMAN	0.267959	0.267959	0.000530523	0.00233449	2.63181	58	8	20.4103	1.2041	23_200uM	DMSO	JAMM
23_200uM / DMSO	Q4G0A6	MINDY4	Probable ubiquitin carboxyl-terminal hydrolase MINDY-4	MINY4_HUMAN	0.652336	0.652336	0.00138278	0.00499009	2.30189	58	2	57.1711	1.57171	23_200uM	DMSO	MINDY
23_200uM / DMSO	Q9UK80	USP21	Ubiquitin carboxyl-terminal hydrolase 21	UBP21_HUMAN	-1.27637	1.27637	0.00212896	0.0069737	2.15654	58	1	-58.7168	0.412832	23_200uM	DMSO	USP
23_200uM / DMSO	Q9Y5T5	USP16	Ubiquitin carboxyl-terminal hydrolase 16	UBP16_HUMAN	-1.61753	1.61753	0.00216349	0.00705978	2.15121	58	6	-67.4106	0.325894	23_200uM	DMSO	USP	y
23_200uM / DMSO	Q14694	USP10	Ubiquitin carboxyl-terminal hydrolase 10	UBP10_HUMAN	-0.150547	0.150547	0.0037754	0.0107593	1.96822	58	11	-9.90913	0.900909	23_200uM	DMSO	USP
23_200uM / DMSO	P51784	USP11	Ubiquitin carboxyl-terminal hydrolase 11	UBP11_HUMAN	-0.283827	0.283827	0.00528023	0.0137811	1.86072	58	18	-17.8591	0.821409	23_200uM	DMSO	USP
23_200uM / DMSO	P45974	USP5	Ubiquitin carboxyl-terminal hydrolase 5	UBP5_HUMAN	0.253663	0.253663	0.0060314	0.0151863	1.81855	58	38	19.223	1.19223	23_200uM	DMSO	USP
23_200uM / DMSO	Q9H9J4	USP42	Ubiquitin carboxyl-terminal hydrolase 42	UBP42_HUMAN	0.104482	0.104482	0.00887807	0.0201324	1.6961	58	12	7.5108	1.07511	23_200uM	DMSO	USP
23_200uM / DMSO	Q96FW1	OTUB1	Ubiquitin thioesterase OTUB1	OTUB1_HUMAN	-0.309422	0.309422	0.00926021	0.0207596	1.68278	58	7	-19.3035	0.806965	23_200uM	DMSO	OTU
23_200uM / DMSO	Q9P275	USP36	Ubiquitin carboxyl-terminal hydrolase 36	UBP36_HUMAN	-0.251638	0.251638	0.0148009	0.0290383	1.53703	58	9	-16.0058	0.839942	23_200uM	DMSO	USP
23_200uM / DMSO	O75317	USP12	Ubiquitin carboxyl-terminal hydrolase 12	UBP12_HUMAN	-0.812612	0.812612	0.0217858	0.0381808	1.41816	58	2	-43.065	0.56935	23_200uM	DMSO	USP
23_200uM / DMSO	Q96G74	OTUD5	OTU domain-containing protein 5	OTUD5_HUMAN	-0.298976	0.298976	0.021837	0.038245	1.41742	58	1	-18.7171	0.812829	23_200uM	DMSO	OTU
23_200uM / DMSO	Q5T2D3	OTUD3	OTU domain-containing protein 3	OTUD3_HUMAN	-0.186307	0.186307	0.0224794	0.0390555	1.40832	58	12	-12.1147	0.878853	23_200uM	DMSO	OTU
23_200uM / DMSO	Q6P2Q9	PRPF8	Pre-mRNA-processing-splicing factor 8	PRP8_HUMAN	0.0608432	0.0608432	0.0234952	0.0402725	1.39499	58	77	4.30752	1.04308	23_200uM	DMSO	JAMM
23_200uM / DMSO	Q9NP73	ALG13	Putative bifunctional UDP-N-acetylglucosamine transferase and deubiquitinase ALG13	ALG13_HUMAN	-0.116516	0.116516	0.0533548	0.0708073	1.14992	58	4	-7.75875	0.922413	23_200uM	DMSO	OTU
23_200uM / DMSO	O15372	EIF3H	Eukaryotic translation initiation factor 3 subunit H	EIF3H_HUMAN	0.0250106	0.0250106	0.0973575	0.106375	0.973162	58	8	1.74871	1.01749	23_200uM	DMSO	JAMM
23_200uM / DMSO	Q504Q3	PAN2	PAN2-PAN3 deadenylation complex catalytic subunit PAN2	PAN2_HUMAN	-0.597721	0.597721	0.140746	0.136001	0.866458	58	1	-33.9203	0.660797	23_200uM	DMSO	USP
23_200uM / DMSO	Q92905	COPS5	COP9 signalosome complex subunit 5	CSN5_HUMAN	0.395392	0.395392	0.140986	0.136146	0.865995	58	6	31.53	1.3153	23_200uM	DMSO	JAMM
23_200uM / DMSO	Q86UV5	USP48	Ubiquitin carboxyl-terminal hydrolase 48	UBP48_HUMAN	-0.225514	0.225514	0.153907	0.144196	0.841046	58	10	-14.471	0.85529	23_200uM	DMSO	USP
23_200uM / DMSO	Q70CQ2	USP34	Ubiquitin carboxyl-terminal hydrolase 34	UBP34_HUMAN	-0.403401	0.403401	0.253765	0.200225	0.698482	58	10	-24.3926	0.756074	23_200uM	DMSO	USP
23_200uM / DMSO	Q53GS9	USP39	U4/U6.U5 tri-snRNP-associated protein 2	SNUT2_HUMAN	0.116537	0.116537	0.280354	0.213538	0.670525	58	12	8.41293	1.08413	23_200uM	DMSO	USP
23_200uM / DMSO	P09936	UCHL1	Ubiquitin carboxyl-terminal hydrolase isozyme L1	UCHL1_HUMAN	-0.0372069	0.0372069	0.328174	0.236379	0.626391	58	12	-2.54601	0.97454	23_200uM	DMSO	UCH
23_200uM / DMSO	Q9NUU6	OTULINL	Inactive ubiquitin thioesterase OTULINL	OTULL_HUMAN	-0.242144	0.242144	0.390005	0.264013	0.578375	58	4	-15.4512	0.845488	23_200uM	DMSO	OTU
23_200uM / DMSO	P54578	USP14	Ubiquitin carboxyl-terminal hydrolase 14	UBP14_HUMAN	0.0840659	0.0840659	0.60467	0.349528	0.456518	58	6	6.00012	1.06	23_200uM	DMSO	USP
23_200uM / DMSO	P51665	PSMD7	26S proteasome non-ATPase regulatory subunit 7	PSMD7_HUMAN	0.513684	0.513684	0.636358	0.360862	0.442659	58	11	42.7691	1.42769	23_200uM	DMSO	JAMM
23_200uM / DMSO	Q9UHP3	USP25	Ubiquitin carboxyl-terminal hydrolase 25	UBP25_HUMAN	0.331673	0.331673	0.671488	0.373029	0.428257	58	15	25.8472	1.25847	23_200uM	DMSO	USP
23_200uM / DMSO	Q5VVQ6	YOD1	Ubiquitin thioesterase OTU1	OTU1_HUMAN	0.0411348	0.0411348	0.88816	0.441848	0.354727	58	9	2.89229	1.02892	23_200uM	DMSO	OTU
23_200uM / DMSO	Q96K76	USP47	Ubiquitin carboxyl-terminal hydrolase 47	UBP47_HUMAN	-0.225423	0.225423	0.943487	0.457698	0.339421	58	1	-14.4656	0.855344	23_200uM	DMSO	USP
23_200uM / DMSO	O00487	PSMD14	26S proteasome non-ATPase regulatory subunit 14	PSDE_HUMAN	0.12986	0.12986	0.992227	0.47093	0.327044	58	5	9.41877	1.09419	23_200uM	DMSO	JAMM
23_50uM / DMSO	Q93009	USP7	Ubiquitin carboxyl-terminal hydrolase 7	UBP7_HUMAN	-0.460981	0.460981	1.47471e-22	2.53495e-20	19.596	58	60	-27.3508	0.726492	23_50uM	DMSO	USP
23_50uM / DMSO	O75604	USP2	Ubiquitin carboxyl-terminal hydrolase 2	UBP2_HUMAN	-1.20649	1.20649	3.67221e-08	5.51314e-07	6.2586	58	1	-56.6679	0.433321	23_50uM	DMSO	USP
23_50uM / DMSO	Q9UPU5	USP24	Ubiquitin carboxyl-terminal hydrolase 24	UBP24_HUMAN	-0.355124	0.355124	1.6629e-07	2.16658e-06	5.66423	58	42	-21.8197	0.781803	23_50uM	DMSO	USP
23_50uM / DMSO	P45974	USP5	Ubiquitin carboxyl-terminal hydrolase 5	UBP5_HUMAN	0.389042	0.389042	7.86073e-07	8.75363e-06	5.05781	58	38	30.9523	1.30952	23_50uM	DMSO	USP
23_50uM / DMSO	O94966	USP19	Ubiquitin carboxyl-terminal hydrolase 19	UBP19_HUMAN	-0.511663	0.511663	3.94099e-06	3.68925e-05	4.43306	58	24	-29.8586	0.701414	23_50uM	DMSO	USP
23_50uM / DMSO	Q92560	BAP1	Ubiquitin carboxyl-terminal hydrolase BAP1	BAP1_HUMAN	-0.341048	0.341048	0.000205578	0.00107934	2.96684	58	19	-21.0533	0.789467	23_50uM	DMSO	UCH
23_50uM / DMSO	Q92995	USP13	Ubiquitin carboxyl-terminal hydrolase 13	UBP13_HUMAN	0.416186	0.416186	0.000365557	0.00173002	2.76195	58	1	33.4396	1.3344	23_50uM	DMSO	USP
23_50uM / DMSO	Q96RU2	USP28	Ubiquitin carboxyl-terminal hydrolase 28	UBP28_HUMAN	-0.149964	0.149964	0.000733165	0.00302153	2.51977	58	29	-9.87273	0.901273	23_50uM	DMSO	USP
23_50uM / DMSO	Q92905	COPS5	COP9 signalosome complex subunit 5	CSN5_HUMAN	-0.405699	0.405699	0.00104262	0.00400008	2.39793	58	6	-24.5129	0.754871	23_50uM	DMSO	JAMM
23_50uM / DMSO	Q53GS9	USP39	U4/U6.U5 tri-snRNP-associated protein 2	SNUT2_HUMAN	0.0439795	0.0439795	0.00148751	0.00528099	2.27728	58	12	3.09537	1.03095	23_50uM	DMSO	USP
23_50uM / DMSO	Q96K76	USP47	Ubiquitin carboxyl-terminal hydrolase 47	UBP47_HUMAN	-0.462689	0.462689	0.00399208	0.0112122	1.95031	58	1	-27.4368	0.725632	23_50uM	DMSO	USP
23_50uM / DMSO	O15372	EIF3H	Eukaryotic translation initiation factor 3 subunit H	EIF3H_HUMAN	-0.161523	0.161523	0.00490004	0.013033	1.88495	58	8	-10.5919	0.894081	23_50uM	DMSO	JAMM
23_50uM / DMSO	Q9NUU6	OTULINL	Inactive ubiquitin thioesterase OTULINL	OTULL_HUMAN	-0.123948	0.123948	0.00719002	0.0172695	1.76272	58	4	-8.23268	0.917673	23_50uM	DMSO	OTU
23_50uM / DMSO	Q8NB14	USP38	Ubiquitin carboxyl-terminal hydrolase 38	UBP38_HUMAN	0.271983	0.271983	0.00799574	0.0186468	1.7294	58	16	20.7466	1.20747	23_50uM	DMSO	USP
23_50uM / DMSO	Q9UK80	USP21	Ubiquitin carboxyl-terminal hydrolase 21	UBP21_HUMAN	-1.03126	1.03126	0.00994591	0.0218512	1.66052	58	1	-51.0718	0.489282	23_50uM	DMSO	USP
23_50uM / DMSO	Q6GQQ9	OTUD7B	OTU domain-containing protein 7B	OTU7B_HUMAN	-0.2128	0.2128	0.0103913	0.0225446	1.64696	58	33	-13.7139	0.862861	23_50uM	DMSO	OTU
23_50uM / DMSO	Q9Y4E8	USP15	Ubiquitin carboxyl-terminal hydrolase 15	UBP15_HUMAN	-0.104838	0.104838	0.0117299	0.0245811	1.6094	58	37	-7.00903	0.92991	23_50uM	DMSO	USP
23_50uM / DMSO	Q70EL2	USP45	Ubiquitin carboxyl-terminal hydrolase 45	UBP45_HUMAN	-0.558147	0.558147	0.0231543	0.0398658	1.3994	58	2	-32.0826	0.679174	23_50uM	DMSO	USP
23_50uM / DMSO	P09936	UCHL1	Ubiquitin carboxyl-terminal hydrolase isozyme L1	UCHL1_HUMAN	0.109442	0.109442	0.0234324	0.040195	1.39583	58	12	7.88111	1.07881	23_50uM	DMSO	UCH
23_50uM / DMSO	Q9NP73	ALG13	Putative bifunctional UDP-N-acetylglucosamine transferase and deubiquitinase ALG13	ALG13_HUMAN	0.156538	0.156538	0.0266219	0.0439552	1.35699	58	4	11.4609	1.11461	23_50uM	DMSO	OTU
23_50uM / DMSO	Q96G74	OTUD5	OTU domain-containing protein 5	OTUD5_HUMAN	-0.258863	0.258863	0.0290606	0.0467401	1.33031	58	1	-16.4254	0.835746	23_50uM	DMSO	OTU
23_50uM / DMSO	Q6P2Q9	PRPF8	Pre-mRNA-processing-splicing factor 8	PRP8_HUMAN	0.0459856	0.0459856	0.0293264	0.0470465	1.32747	58	77	3.23882	1.03239	23_50uM	DMSO	JAMM
23_50uM / DMSO	Q93008	USP9X	Probable ubiquitin carboxyl-terminal hydrolase FAF-X	USP9X_HUMAN	0.0933023	0.0933023	0.038487	0.0567202	1.24626	58	90	6.68093	1.06681	23_50uM	DMSO	USP
23_50uM / DMSO	Q70CQ2	USP34	Ubiquitin carboxyl-terminal hydrolase 34	UBP34_HUMAN	0.58325	0.58325	0.0463932	0.064396	1.19114	58	10	49.8221	1.49822	23_50uM	DMSO	USP
23_50uM / DMSO	Q86UV5	USP48	Ubiquitin carboxyl-terminal hydrolase 48	UBP48_HUMAN	-0.17254	0.17254	0.0573354	0.0744012	1.12842	58	10	-11.2721	0.887279	23_50uM	DMSO	USP
23_50uM / DMSO	Q4G0A6	MINDY4	Probable ubiquitin carboxyl-terminal hydrolase MINDY-4	MINY4_HUMAN	0.669446	0.669446	0.0716566	0.0864599	1.06319	58	2	59.0462	1.59046	23_50uM	DMSO	MINDY
23_50uM / DMSO	Q01804	OTUD4	OTU domain-containing protein 4	OTUD4_HUMAN	0.0593015	0.0593015	0.0741683	0.0884933	1.05309	58	27	4.19612	1.04196	23_50uM	DMSO	OTU
23_50uM / DMSO	Q5VVQ6	YOD1	Ubiquitin thioesterase OTU1	OTU1_HUMAN	0.101858	0.101858	0.0856967	0.0975413	1.01081	58	9	7.31543	1.07315	23_50uM	DMSO	OTU
23_50uM / DMSO	O00303	EIF3F	Eukaryotic translation initiation factor 3 subunit F	EIF3F_HUMAN	-0.179542	0.179542	0.0903773	0.101118	0.995171	58	8	-11.7016	0.882984	23_50uM	DMSO	JAMM
23_50uM / DMSO	P51784	USP11	Ubiquitin carboxyl-terminal hydrolase 11	UBP11_HUMAN	0.0941162	0.0941162	0.101252	0.10929	0.961421	58	18	6.74113	1.06741	23_50uM	DMSO	USP
23_50uM / DMSO	P15374	UCHL3	Ubiquitin carboxyl-terminal hydrolase isozyme L3	UCHL3_HUMAN	-0.0966287	0.0966287	0.112436	0.117089	0.931483	58	14	-6.47841	0.935216	23_50uM	DMSO	UCH
23_50uM / DMSO	O75317	USP12	Ubiquitin carboxyl-terminal hydrolase 12	UBP12_HUMAN	0.15387	0.15387	0.133667	0.131446	0.881252	58	2	11.255	1.11255	23_50uM	DMSO	USP
23_50uM / DMSO	O00487	PSMD14	26S proteasome non-ATPase regulatory subunit 14	PSDE_HUMAN	-0.127815	0.127815	0.143166	0.137508	0.861671	58	5	-8.47836	0.915216	23_50uM	DMSO	JAMM
23_50uM / DMSO	Q9UPT9	USP22	Ubiquitin carboxyl-terminal hydrolase 22	UBP22_HUMAN	-0.0429049	0.0429049	0.144209	0.138177	0.859563	58	4	-2.93015	0.970698	23_50uM	DMSO	USP
23_50uM / DMSO	Q9UHP3	USP25	Ubiquitin carboxyl-terminal hydrolase 25	UBP25_HUMAN	-0.561762	0.561762	0.185163	0.162971	0.787891	58	15	-32.2526	0.677474	23_50uM	DMSO	USP
23_50uM / DMSO	Q70EL1	USP54	Inactive ubiquitin carboxyl-terminal hydrolase 54	UBP54_HUMAN	-0.823239	0.823239	0.192535	0.167243	0.776651	58	3	-43.4828	0.565172	23_50uM	DMSO	USP
23_50uM / DMSO	Q9Y5K5	UCHL5	Ubiquitin carboxyl-terminal hydrolase isozyme L5	UCHL5_HUMAN	0.0332875	0.0332875	0.213672	0.178992	0.747166	58	20	2.33414	1.02334	23_50uM	DMSO	UCH
23_50uM / DMSO	Q9UGI0	ZRANB1	Ubiquitin thioesterase ZRANB1	ZRAN1_HUMAN	0.0381174	0.0381174	0.214638	0.179511	0.745909	58	4	2.67731	1.02677	23_50uM	DMSO	OTU
23_50uM / DMSO	Q14694	USP10	Ubiquitin carboxyl-terminal hydrolase 10	UBP10_HUMAN	-0.0484337	0.0484337	0.223347	0.184179	0.734761	58	11	-3.30144	0.966986	23_50uM	DMSO	USP
23_50uM / DMSO	Q9P2H5	USP35	Ubiquitin carboxyl-terminal hydrolase 35	UBP35_HUMAN	0.133384	0.133384	0.225733	0.185464	0.731741	58	10	9.68633	1.09686	23_50uM	DMSO	USP
23_50uM / DMSO	Q9H9J4	USP42	Ubiquitin carboxyl-terminal hydrolase 42	UBP42_HUMAN	-0.0527997	0.0527997	0.237344	0.191781	0.717195	58	12	-3.59363	0.964064	23_50uM	DMSO	USP
23_50uM / DMSO	Q8TE49	OTUD7A	OTU domain-containing protein 7A	OTU7A_HUMAN	-0.421782	0.421782	0.247178	0.196904	0.705746	58	2	-25.3498	0.746502	23_50uM	DMSO	OTU
23_50uM / DMSO	P54578	USP14	Ubiquitin carboxyl-terminal hydrolase 14	UBP14_HUMAN	0.0497997	0.0497997	0.260027	0.203403	0.691642	58	6	3.51212	1.03512	23_50uM	DMSO	USP
23_50uM / DMSO	P62068	USP46	Ubiquitin carboxyl-terminal hydrolase 46	UBP46_HUMAN	0.0166363	0.0166363	0.290941	0.21878	0.659992	58	10	1.15981	1.0116	23_50uM	DMSO	USP
23_50uM / DMSO	Q5T2D3	OTUD3	OTU domain-containing protein 3	OTUD3_HUMAN	0.0193851	0.0193851	0.307927	0.226772	0.64441	58	12	1.35274	1.01353	23_50uM	DMSO	OTU
23_50uM / DMSO	Q504Q3	PAN2	PAN2-PAN3 deadenylation complex catalytic subunit PAN2	PAN2_HUMAN	0.0704165	0.0704165	0.344211	0.243784	0.612995	58	1	5.00198	1.05002	23_50uM	DMSO	USP
23_50uM / DMSO	Q9P275	USP36	Ubiquitin carboxyl-terminal hydrolase 36	UBP36_HUMAN	-0.0391346	0.0391346	0.365872	0.253422	0.596155	58	9	-2.67614	0.973239	23_50uM	DMSO	USP
23_50uM / DMSO	Q96JH7	VCPIP1	Deubiquitinating protein VCPIP1	VCIP1_HUMAN	-0.105034	0.105034	0.378922	0.25918	0.586398	58	14	-7.02171	0.929783	23_50uM	DMSO	OTU
23_50uM / DMSO	P51665	PSMD7	26S proteasome non-ATPase regulatory subunit 7	PSMD7_HUMAN	-0.153041	0.153041	0.423262	0.278415	0.555307	58	11	-10.0647	0.899353	23_50uM	DMSO	JAMM
23_50uM / DMSO	Q13107	USP4	Ubiquitin carboxyl-terminal hydrolase 4	UBP4_HUMAN	0.280662	0.280662	0.534145	0.323165	0.490576	58	9	21.4752	1.21475	23_50uM	DMSO	USP
23_50uM / DMSO	Q8N6M0	OTUD6B	Deubiquitinase OTUD6B	OTU6B_HUMAN	0.00142554	0.00142554	0.717678	0.388344	0.410783	58	11	0.0988596	1.00099	23_50uM	DMSO	OTU
23_50uM / DMSO	Q9Y5T5	USP16	Ubiquitin carboxyl-terminal hydrolase 16	UBP16_HUMAN	-0.0934763	0.0934763	0.765861	0.403933	0.393691	58	6	-6.27384	0.937262	23_50uM	DMSO	USP
23_50uM / DMSO	Q96FW1	OTUB1	Ubiquitin thioesterase OTUB1	OTUB1_HUMAN	-0.0139492	0.0139492	0.813447	0.419065	0.377718	58	7	-0.962227	0.990378	23_50uM	DMSO	OTU
23_50uM / DMSO	P54252	ATXN3	Ataxin-3	ATX3_HUMAN	-0.220815	0.220815	0.929473	0.453677	0.343253	58	4	-14.1919	0.858081	23_50uM	DMSO	MJD
23_50uM / DMSO	P40818	USP8	Ubiquitin carboxyl-terminal hydrolase 8	UBP8_HUMAN	-0.00834691	0.00834691	0.988254	0.469845	0.328045	58	43	-0.576893	0.994231	23_50uM	DMSO	USP
24_200uM / DMSO	O94966	USP19	Ubiquitin carboxyl-terminal hydrolase 19	UBP19_HUMAN	-3.3228	3.3228	2.88106e-73	8.23334e-69	68.0844	58	24	-90.006	0.0999399	24_200uM	DMSO	USP	y
24_200uM / DMSO	Q70EL1	USP54	Inactive ubiquitin carboxyl-terminal hydrolase 54	UBP54_HUMAN	-2.42219	2.42219	3.70398e-23	7.17631e-21	20.1441	58	3	-81.3427	0.186573	24_200uM	DMSO	USP	y
24_200uM / DMSO	P62068	USP46	Ubiquitin carboxyl-terminal hydrolase 46	UBP46_HUMAN	-0.735366	0.735366	3.94039e-23	7.59573e-21	20.1194	58	10	-39.9334	0.600666	24_200uM	DMSO	USP
24_200uM / DMSO	Q96RU2	USP28	Ubiquitin carboxyl-terminal hydrolase 28	UBP28_HUMAN	-0.719331	0.719331	6.76294e-16	3.89653e-14	13.4093	58	29	-39.2621	0.607379	24_200uM	DMSO	USP
24_200uM / DMSO	P51784	USP11	Ubiquitin carboxyl-terminal hydrolase 11	UBP11_HUMAN	-1.43735	1.43735	6.81332e-15	3.3701e-13	12.4724	58	18	-63.0756	0.369244	24_200uM	DMSO	USP	y
24_200uM / DMSO	Q93009	USP7	Ubiquitin carboxyl-terminal hydrolase 7	UBP7_HUMAN	-1.18468	1.18468	1.92052e-10	4.4606e-09	8.35061	58	60	-56.0079	0.439921	24_200uM	DMSO	USP	y
24_200uM / DMSO	Q9Y5T5	USP16	Ubiquitin carboxyl-terminal hydrolase 16	UBP16_HUMAN	-0.972105	0.972105	1.10675e-09	2.23995e-08	7.64976	58	6	-49.0238	0.509762	24_200uM	DMSO	USP
24_200uM / DMSO	Q9UPU5	USP24	Ubiquitin carboxyl-terminal hydrolase 24	UBP24_HUMAN	-1.41084	1.41084	2.28691e-09	4.3468e-08	7.36183	58	42	-62.3908	0.376092	24_200uM	DMSO	USP	y
24_200uM / DMSO	O75317	USP12	Ubiquitin carboxyl-terminal hydrolase 12	UBP12_HUMAN	-0.368051	0.368051	5.48673e-09	9.69079e-08	7.01364	58	2	-22.5172	0.774828	24_200uM	DMSO	USP
24_200uM / DMSO	Q8N6M0	OTUD6B	Deubiquitinase OTUD6B	OTU6B_HUMAN	-0.675624	0.675624	1.1105e-07	1.50405e-06	5.82274	58	11	-37.3939	0.626061	24_200uM	DMSO	OTU
24_200uM / DMSO	Q9Y4E8	USP15	Ubiquitin carboxyl-terminal hydrolase 15	UBP15_HUMAN	-1.37704	1.37704	1.49779e-07	1.97046e-06	5.70543	58	37	-61.4991	0.385009	24_200uM	DMSO	USP	y
24_200uM / DMSO	Q92995	USP13	Ubiquitin carboxyl-terminal hydrolase 13	UBP13_HUMAN	-0.65117	0.65117	2.19827e-06	2.19558e-05	4.65845	58	1	-36.3236	0.636764	24_200uM	DMSO	USP
24_200uM / DMSO	Q01804	OTUD4	OTU domain-containing protein 4	OTUD4_HUMAN	-0.504639	0.504639	2.33489e-06	2.31663e-05	4.63514	58	27	-29.5163	0.704837	24_200uM	DMSO	OTU
24_200uM / DMSO	Q9P2H5	USP35	Ubiquitin carboxyl-terminal hydrolase 35	UBP35_HUMAN	-0.532311	0.532311	2.85926e-06	2.77384e-05	4.55692	58	10	-30.8554	0.691446	24_200uM	DMSO	USP
24_200uM / DMSO	Q9Y5K5	UCHL5	Ubiquitin carboxyl-terminal hydrolase isozyme L5	UCHL5_HUMAN	-0.643518	0.643518	1.18571e-05	9.60108e-05	4.01768	58	20	-35.985	0.64015	24_200uM	DMSO	UCH
24_200uM / DMSO	P40818	USP8	Ubiquitin carboxyl-terminal hydrolase 8	UBP8_HUMAN	-0.635539	0.635539	1.36805e-05	0.000108651	3.96396	58	43	-35.63	0.6437	24_200uM	DMSO	USP
24_200uM / DMSO	Q6GQQ9	OTUD7B	OTU domain-containing protein 7B	OTU7B_HUMAN	-0.823545	0.823545	2.54946e-05	0.000186491	3.72934	58	33	-43.4948	0.565052	24_200uM	DMSO	OTU
24_200uM / DMSO	Q92560	BAP1	Ubiquitin carboxyl-terminal hydrolase BAP1	BAP1_HUMAN	-0.766329	0.766329	4.43608e-05	0.000298446	3.52513	58	19	-41.2089	0.587911	24_200uM	DMSO	UCH
24_200uM / DMSO	Q96JH7	VCPIP1	Deubiquitinating protein VCPIP1	VCIP1_HUMAN	-0.602242	0.602242	4.59399e-05	0.000307206	3.51257	58	14	-34.127	0.65873	24_200uM	DMSO	OTU
24_200uM / DMSO	P09936	UCHL1	Ubiquitin carboxyl-terminal hydrolase isozyme L1	UCHL1_HUMAN	-0.449569	0.449569	4.917e-05	0.00032523	3.48781	58	12	-26.7738	0.732262	24_200uM	DMSO	UCH
24_200uM / DMSO	Q5T2D3	OTUD3	OTU domain-containing protein 3	OTUD3_HUMAN	-0.497015	0.497015	5.33922e-05	0.000348735	3.4575	58	12	-29.1429	0.708571	24_200uM	DMSO	OTU
24_200uM / DMSO	O75604	USP2	Ubiquitin carboxyl-terminal hydrolase 2	UBP2_HUMAN	-3.36074	3.36074	0.000151708	0.000839511	3.07597	58	1	-90.2654	0.0973459	24_200uM	DMSO	USP
24_200uM / DMSO	Q8NB14	USP38	Ubiquitin carboxyl-terminal hydrolase 38	UBP38_HUMAN	-0.480303	0.480303	0.000155123	0.000855382	3.06784	58	16	-28.3173	0.716827	24_200uM	DMSO	USP
24_200uM / DMSO	Q93008	USP9X	Probable ubiquitin carboxyl-terminal hydrolase FAF-X	USP9X_HUMAN	-0.819644	0.819644	0.000183255	0.000982499	3.00767	58	90	-43.3418	0.566582	24_200uM	DMSO	USP
24_200uM / DMSO	Q14694	USP10	Ubiquitin carboxyl-terminal hydrolase 10	UBP10_HUMAN	-0.193709	0.193709	0.000190581	0.00101455	2.99373	58	11	-12.5645	0.874355	24_200uM	DMSO	USP
24_200uM / DMSO	Q9NP73	ALG13	Putative bifunctional UDP-N-acetylglucosamine transferase and deubiquitinase ALG13	ALG13_HUMAN	0.242194	0.242194	0.000230427	0.00118729	2.92544	58	4	18.279	1.18279	24_200uM	DMSO	OTU
24_200uM / DMSO	P15374	UCHL3	Ubiquitin carboxyl-terminal hydrolase isozyme L3	UCHL3_HUMAN	-0.431219	0.431219	0.00031735	0.00154151	2.81205	58	14	-25.8365	0.741635	24_200uM	DMSO	UCH
24_200uM / DMSO	P45974	USP5	Ubiquitin carboxyl-terminal hydrolase 5	UBP5_HUMAN	-0.26795	0.26795	0.000748183	0.00307091	2.51273	58	38	-16.9501	0.830499	24_200uM	DMSO	USP
24_200uM / DMSO	Q9UPT9	USP22	Ubiquitin carboxyl-terminal hydrolase 22	UBP22_HUMAN	-0.475345	0.475345	0.000769409	0.0031407	2.50297	58	4	-28.0705	0.719295	24_200uM	DMSO	USP
24_200uM / DMSO	Q9UK80	USP21	Ubiquitin carboxyl-terminal hydrolase 21	UBP21_HUMAN	-1.40315	1.40315	0.000892437	0.00353579	2.45151	58	1	-62.1897	0.378103	24_200uM	DMSO	USP
24_200uM / DMSO	Q5VVQ6	YOD1	Ubiquitin thioesterase OTU1	OTU1_HUMAN	-0.311975	0.311975	0.00096488	0.00376358	2.4244	58	9	-19.4462	0.805538	24_200uM	DMSO	OTU
24_200uM / DMSO	P54578	USP14	Ubiquitin carboxyl-terminal hydrolase 14	UBP14_HUMAN	0.087929	0.087929	0.00172593	0.00592937	2.22699	58	6	6.28434	1.06284	24_200uM	DMSO	USP
24_200uM / DMSO	Q9UGI0	ZRANB1	Ubiquitin thioesterase ZRANB1	ZRAN1_HUMAN	-0.418309	0.418309	0.0017767	0.00606598	2.2171	58	4	-25.1699	0.748301	24_200uM	DMSO	OTU
24_200uM / DMSO	Q96G74	OTUD5	OTU domain-containing protein 5	OTUD5_HUMAN	-0.546015	0.546015	0.00706525	0.0170422	1.76847	58	1	-31.509	0.68491	24_200uM	DMSO	OTU
24_200uM / DMSO	Q96FW1	OTUB1	Ubiquitin thioesterase OTUB1	OTUB1_HUMAN	-0.0706785	0.0706785	0.00789549	0.0184813	1.73327	58	7	-4.78099	0.95219	24_200uM	DMSO	OTU
24_200uM / DMSO	O15372	EIF3H	Eukaryotic translation initiation factor 3 subunit H	EIF3H_HUMAN	0.0941897	0.0941897	0.00880675	0.0200171	1.6986	58	8	6.74657	1.06747	24_200uM	DMSO	JAMM
24_200uM / DMSO	Q6P2Q9	PRPF8	Pre-mRNA-processing-splicing factor 8	PRP8_HUMAN	-0.182173	0.182173	0.0106928	0.0230109	1.63807	58	77	-11.8626	0.881374	24_200uM	DMSO	JAMM
24_200uM / DMSO	P54252	ATXN3	Ataxin-3	ATX3_HUMAN	-0.435495	0.435495	0.0263307	0.0436224	1.36029	58	4	-26.056	0.73944	24_200uM	DMSO	MJD
24_200uM / DMSO	Q70EL2	USP45	Ubiquitin carboxyl-terminal hydrolase 45	UBP45_HUMAN	-0.470091	0.470091	0.0264428	0.043753	1.35899	58	2	-27.8081	0.721919	24_200uM	DMSO	USP
24_200uM / DMSO	Q96K76	USP47	Ubiquitin carboxyl-terminal hydrolase 47	UBP47_HUMAN	-0.111512	0.111512	0.0319561	0.0498704	1.30216	58	1	-7.43823	0.925618	24_200uM	DMSO	USP
24_200uM / DMSO	Q9P275	USP36	Ubiquitin carboxyl-terminal hydrolase 36	UBP36_HUMAN	-0.0151834	0.0151834	0.0320794	0.0500055	1.30098	58	9	-1.04692	0.989531	24_200uM	DMSO	USP
24_200uM / DMSO	Q9H9J4	USP42	Ubiquitin carboxyl-terminal hydrolase 42	UBP42_HUMAN	0.0625953	0.0625953	0.0370038	0.0552016	1.25805	58	12	4.43428	1.04434	24_200uM	DMSO	USP
24_200uM / DMSO	Q13107	USP4	Ubiquitin carboxyl-terminal hydrolase 4	UBP4_HUMAN	-0.749671	0.749671	0.063049	0.0792787	1.10084	58	9	-40.5261	0.594739	24_200uM	DMSO	USP
24_200uM / DMSO	Q504Q3	PAN2	PAN2-PAN3 deadenylation complex catalytic subunit PAN2	PAN2_HUMAN	-0.345984	0.345984	0.0939048	0.103731	0.98409	58	1	-21.3229	0.786771	24_200uM	DMSO	USP
24_200uM / DMSO	Q86UV5	USP48	Ubiquitin carboxyl-terminal hydrolase 48	UBP48_HUMAN	-0.148058	0.148058	0.140688	0.135963	0.866578	58	10	-9.75354	0.902465	24_200uM	DMSO	USP
24_200uM / DMSO	Q53GS9	USP39	U4/U6.U5 tri-snRNP-associated protein 2	SNUT2_HUMAN	-0.0567488	0.0567488	0.143727	0.137872	0.860522	58	12	-3.85717	0.961428	24_200uM	DMSO	USP
24_200uM / DMSO	Q9NUU6	OTULINL	Inactive ubiquitin thioesterase OTULINL	OTULL_HUMAN	-0.175156	0.175156	0.154555	0.144617	0.83978	58	4	-11.4328	0.885672	24_200uM	DMSO	OTU
24_200uM / DMSO	Q8TE49	OTUD7A	OTU domain-containing protein 7A	OTU7A_HUMAN	-1.23119	1.23119	0.16152	0.148888	0.827139	58	2	-57.4033	0.425967	24_200uM	DMSO	OTU
24_200uM / DMSO	Q70CQ2	USP34	Ubiquitin carboxyl-terminal hydrolase 34	UBP34_HUMAN	0.24436	0.24436	0.266667	0.206715	0.684627	58	10	18.4567	1.18457	24_200uM	DMSO	USP
24_200uM / DMSO	Q4G0A6	MINDY4	Probable ubiquitin carboxyl-terminal hydrolase MINDY-4	MINY4_HUMAN	-0.112934	0.112934	0.283865	0.215315	0.666926	58	2	-7.52947	0.924705	24_200uM	DMSO	MINDY
24_200uM / DMSO	O00487	PSMD14	26S proteasome non-ATPase regulatory subunit 14	PSDE_HUMAN	-0.107841	0.107841	0.310108	0.227811	0.642426	58	5	-7.2024	0.927976	24_200uM	DMSO	JAMM
24_200uM / DMSO	P51665	PSMD7	26S proteasome non-ATPase regulatory subunit 7	PSMD7_HUMAN	0.148773	0.148773	0.373281	0.256636	0.590683	58	11	10.8626	1.10863	24_200uM	DMSO	JAMM
24_200uM / DMSO	O00303	EIF3F	Eukaryotic translation initiation factor 3 subunit F	EIF3F_HUMAN	0.153522	0.153522	0.39356	0.2656	0.575772	58	8	11.2282	1.11228	24_200uM	DMSO	JAMM
24_200uM / DMSO	Q9UHP3	USP25	Ubiquitin carboxyl-terminal hydrolase 25	UBP25_HUMAN	0.295406	0.295406	0.719176	0.38882	0.410252	58	15	22.7231	1.22723	24_200uM	DMSO	USP
24_200uM / DMSO	Q92905	COPS5	COP9 signalosome complex subunit 5	CSN5_HUMAN	0.0826128	0.0826128	0.98702	0.469504	0.32836	58	6	5.89341	1.05893	24_200uM	DMSO	JAMM
24_50uM / DMSO	Q9UPU5	USP24	Ubiquitin carboxyl-terminal hydrolase 24	UBP24_HUMAN	-0.408509	0.408509	6.05931e-09	1.06152e-07	6.97407	58	42	-24.6598	0.753402	24_50uM	DMSO	USP
24_50uM / DMSO	Q9Y5K5	UCHL5	Ubiquitin carboxyl-terminal hydrolase isozyme L5	UCHL5_HUMAN	-0.464062	0.464062	6.7776e-09	1.17582e-07	6.92966	58	20	-27.5058	0.724942	24_50uM	DMSO	UCH
24_50uM / DMSO	O94966	USP19	Ubiquitin carboxyl-terminal hydrolase 19	UBP19_HUMAN	-1.66534	1.66534	1.99025e-08	3.16244e-07	6.49998	58	24	-68.473	0.31527	24_50uM	DMSO	USP	y
24_50uM / DMSO	Q8TE49	OTUD7A	OTU domain-containing protein 7A	OTU7A_HUMAN	-0.481239	0.481239	1.72026e-07	2.23553e-06	5.65062	58	2	-28.3638	0.716362	24_50uM	DMSO	OTU
24_50uM / DMSO	O75604	USP2	Ubiquitin carboxyl-terminal hydrolase 2	UBP2_HUMAN	-1.78274	1.78274	1.83744e-07	2.37464e-06	5.6244	58	1	-70.9368	0.290632	24_50uM	DMSO	USP
24_50uM / DMSO	Q8N6M0	OTUD6B	Deubiquitinase OTUD6B	OTU6B_HUMAN	-0.398272	0.398272	3.27979e-07	3.99481e-06	5.3985	58	11	-24.1233	0.758767	24_50uM	DMSO	OTU
24_50uM / DMSO	Q5T2D3	OTUD3	OTU domain-containing protein 3	OTUD3_HUMAN	-0.315366	0.315366	1.27581e-06	1.34798e-05	4.87032	58	12	-19.6353	0.803647	24_50uM	DMSO	OTU
24_50uM / DMSO	P40818	USP8	Ubiquitin carboxyl-terminal hydrolase 8	UBP8_HUMAN	-0.413519	0.413519	2.80232e-06	2.72531e-05	4.56458	58	43	-24.921	0.75079	24_50uM	DMSO	USP
24_50uM / DMSO	Q9Y4E8	USP15	Ubiquitin carboxyl-terminal hydrolase 15	UBP15_HUMAN	-0.695554	0.695554	7.82753e-06	6.68833e-05	4.17468	58	37	-38.2528	0.617472	24_50uM	DMSO	USP
24_50uM / DMSO	Q93009	USP7	Ubiquitin carboxyl-terminal hydrolase 7	UBP7_HUMAN	-0.397246	0.397246	9.503e-06	7.91928e-05	4.10131	58	60	-24.0693	0.759307	24_50uM	DMSO	USP
24_50uM / DMSO	P15374	UCHL3	Ubiquitin carboxyl-terminal hydrolase isozyme L3	UCHL3_HUMAN	-0.508712	0.508712	1.53824e-05	0.000120271	3.91984	58	14	-29.715	0.70285	24_50uM	DMSO	UCH
24_50uM / DMSO	P51784	USP11	Ubiquitin carboxyl-terminal hydrolase 11	UBP11_HUMAN	-0.482277	0.482277	7.85855e-05	0.000483873	3.31527	58	18	-28.4153	0.715847	24_50uM	DMSO	USP
24_50uM / DMSO	Q01804	OTUD4	OTU domain-containing protein 4	OTUD4_HUMAN	-0.394572	0.394572	9.65842e-05	0.000575478	3.23997	58	27	-23.9285	0.760715	24_50uM	DMSO	OTU
24_50uM / DMSO	Q92560	BAP1	Ubiquitin carboxyl-terminal hydrolase BAP1	BAP1_HUMAN	-0.385141	0.385141	0.000144581	0.000807141	3.09305	58	19	-23.4296	0.765704	24_50uM	DMSO	UCH
24_50uM / DMSO	P62068	USP46	Ubiquitin carboxyl-terminal hydrolase 46	UBP46_HUMAN	-0.446105	0.446105	0.000233662	0.00120055	2.92062	58	10	-26.5978	0.734022	24_50uM	DMSO	USP
24_50uM / DMSO	Q9UPT9	USP22	Ubiquitin carboxyl-terminal hydrolase 22	UBP22_HUMAN	-0.228827	0.228827	0.000402187	0.00186864	2.72848	58	4	-14.6671	0.853329	24_50uM	DMSO	USP
24_50uM / DMSO	Q6GQQ9	OTUD7B	OTU domain-containing protein 7B	OTU7B_HUMAN	-0.432832	0.432832	0.00122323	0.0045294	2.34396	58	33	-25.9194	0.740806	24_50uM	DMSO	OTU
24_50uM / DMSO	P09936	UCHL1	Ubiquitin carboxyl-terminal hydrolase isozyme L1	UCHL1_HUMAN	-0.262179	0.262179	0.00130998	0.00478139	2.32045	58	12	-16.6172	0.833828	24_50uM	DMSO	UCH
24_50uM / DMSO	Q9UK80	USP21	Ubiquitin carboxyl-terminal hydrolase 21	UBP21_HUMAN	-1.03854	1.03854	0.00145647	0.00519433	2.28447	58	1	-51.3181	0.486819	24_50uM	DMSO	USP
24_50uM / DMSO	Q14694	USP10	Ubiquitin carboxyl-terminal hydrolase 10	UBP10_HUMAN	-0.317232	0.317232	0.00160589	0.00560398	2.2515	58	11	-19.7392	0.802608	24_50uM	DMSO	USP
24_50uM / DMSO	Q9P2H5	USP35	Ubiquitin carboxyl-terminal hydrolase 35	UBP35_HUMAN	-0.519718	0.519718	0.00190373	0.0064027	2.19364	58	10	-30.2492	0.697508	24_50uM	DMSO	USP
24_50uM / DMSO	Q96RU2	USP28	Ubiquitin carboxyl-terminal hydrolase 28	UBP28_HUMAN	-0.21818	0.21818	0.00192866	0.00646772	2.18925	58	29	-14.0351	0.859649	24_50uM	DMSO	USP
24_50uM / DMSO	P45974	USP5	Ubiquitin carboxyl-terminal hydrolase 5	UBP5_HUMAN	-0.157607	0.157607	0.00521584	0.013656	1.86468	58	38	-10.3489	0.896511	24_50uM	DMSO	USP
24_50uM / DMSO	Q96G74	OTUD5	OTU domain-containing protein 5	OTUD5_HUMAN	-0.841211	0.841211	0.0075943	0.0179665	1.74554	58	1	-44.1825	0.558175	24_50uM	DMSO	OTU
24_50uM / DMSO	Q9P275	USP36	Ubiquitin carboxyl-terminal hydrolase 36	UBP36_HUMAN	-0.27174	0.27174	0.00772048	0.0181818	1.74036	58	9	-17.168	0.82832	24_50uM	DMSO	USP
24_50uM / DMSO	Q96JH7	VCPIP1	Deubiquitinating protein VCPIP1	VCIP1_HUMAN	-0.513991	0.513991	0.00989477	0.0217723	1.6621	58	14	-29.9717	0.700283	24_50uM	DMSO	OTU
24_50uM / DMSO	Q96K76	USP47	Ubiquitin carboxyl-terminal hydrolase 47	UBP47_HUMAN	-0.319307	0.319307	0.0244681	0.0414203	1.38279	58	1	-19.8545	0.801455	24_50uM	DMSO	USP
24_50uM / DMSO	Q6P2Q9	PRPF8	Pre-mRNA-processing-splicing factor 8	PRP8_HUMAN	-0.0760527	0.0760527	0.024553	0.0415062	1.38189	58	77	-5.13503	0.94865	24_50uM	DMSO	JAMM
24_50uM / DMSO	P51665	PSMD7	26S proteasome non-ATPase regulatory subunit 7	PSMD7_HUMAN	0.741528	0.741528	0.0280109	0.0455433	1.34158	58	11	67.1946	1.67195	24_50uM	DMSO	JAMM
24_50uM / DMSO	Q86UV5	USP48	Ubiquitin carboxyl-terminal hydrolase 48	UBP48_HUMAN	-0.217382	0.217382	0.0426008	0.0607475	1.21647	58	10	-13.9875	0.860125	24_50uM	DMSO	USP
24_50uM / DMSO	Q8NB14	USP38	Ubiquitin carboxyl-terminal hydrolase 38	UBP38_HUMAN	-0.183799	0.183799	0.0574824	0.0745387	1.12762	58	16	-11.9618	0.880382	24_50uM	DMSO	USP
24_50uM / DMSO	O75317	USP12	Ubiquitin carboxyl-terminal hydrolase 12	UBP12_HUMAN	-0.302671	0.302671	0.0658846	0.0816708	1.08793	58	2	-18.925	0.81075	24_50uM	DMSO	USP
24_50uM / DMSO	Q93008	USP9X	Probable ubiquitin carboxyl-terminal hydrolase FAF-X	USP9X_HUMAN	-0.248623	0.248623	0.082669	0.0952168	1.02129	58	90	-15.83	0.8417	24_50uM	DMSO	USP
24_50uM / DMSO	O00303	EIF3F	Eukaryotic translation initiation factor 3 subunit F	EIF3F_HUMAN	-0.0995982	0.0995982	0.0889207	0.100003	0.999986	58	8	-6.67071	0.933293	24_50uM	DMSO	JAMM
24_50uM / DMSO	Q70EL2	USP45	Ubiquitin carboxyl-terminal hydrolase 45	UBP45_HUMAN	-0.353517	0.353517	0.157546	0.146408	0.834436	58	2	-21.7326	0.782674	24_50uM	DMSO	USP
24_50uM / DMSO	Q70EL1	USP54	Inactive ubiquitin carboxyl-terminal hydrolase 54	UBP54_HUMAN	-0.558907	0.558907	0.174071	0.156498	0.805492	58	3	-32.1184	0.678816	24_50uM	DMSO	USP
24_50uM / DMSO	Q4G0A6	MINDY4	Probable ubiquitin carboxyl-terminal hydrolase MINDY-4	MINY4_HUMAN	0.724621	0.724621	0.175122	0.15711	0.803796	58	2	65.2466	1.65247	24_50uM	DMSO	MINDY
24_50uM / DMSO	Q9UGI0	ZRANB1	Ubiquitin thioesterase ZRANB1	ZRAN1_HUMAN	-0.0341246	0.0341246	0.175126	0.15711	0.803796	58	4	-2.33758	0.976624	24_50uM	DMSO	OTU
24_50uM / DMSO	Q9H9J4	USP42	Ubiquitin carboxyl-terminal hydrolase 42	UBP42_HUMAN	-0.0757018	0.0757018	0.176474	0.157911	0.801587	58	12	-5.11196	0.94888	24_50uM	DMSO	USP
24_50uM / DMSO	Q5VVQ6	YOD1	Ubiquitin thioesterase OTU1	OTU1_HUMAN	-0.119613	0.119613	0.198487	0.170532	0.768195	58	9	-7.95654	0.920435	24_50uM	DMSO	OTU
24_50uM / DMSO	P54252	ATXN3	Ataxin-3	ATX3_HUMAN	0.125679	0.125679	0.220623	0.182719	0.738216	58	4	9.10208	1.09102	24_50uM	DMSO	MJD
24_50uM / DMSO	Q53GS9	USP39	U4/U6.U5 tri-snRNP-associated protein 2	SNUT2_HUMAN	-0.0814174	0.0814174	0.238245	0.192256	0.716119	58	12	-5.48714	0.945129	24_50uM	DMSO	USP
24_50uM / DMSO	Q9NUU6	OTULINL	Inactive ubiquitin thioesterase OTULINL	OTULL_HUMAN	-0.25339	0.25339	0.248561	0.197598	0.704218	58	4	-16.1077	0.838923	24_50uM	DMSO	OTU
24_50uM / DMSO	Q9Y5T5	USP16	Ubiquitin carboxyl-terminal hydrolase 16	UBP16_HUMAN	-0.264797	0.264797	0.292563	0.219613	0.658342	58	6	-16.7684	0.832316	24_50uM	DMSO	USP
24_50uM / DMSO	Q70CQ2	USP34	Ubiquitin carboxyl-terminal hydrolase 34	UBP34_HUMAN	0.0993013	0.0993013	0.352383	0.247365	0.606662	58	10	7.12545	1.07125	24_50uM	DMSO	USP
24_50uM / DMSO	Q92905	COPS5	COP9 signalosome complex subunit 5	CSN5_HUMAN	-0.111	0.111	0.369851	0.255158	0.59319	58	6	-7.40541	0.925946	24_50uM	DMSO	JAMM
24_50uM / DMSO	Q504Q3	PAN2	PAN2-PAN3 deadenylation complex catalytic subunit PAN2	PAN2_HUMAN	0.108158	0.108158	0.406807	0.271271	0.566597	58	1	7.7851	1.07785	24_50uM	DMSO	USP
24_50uM / DMSO	Q9NP73	ALG13	Putative bifunctional UDP-N-acetylglucosamine transferase and deubiquitinase ALG13	ALG13_HUMAN	0.0737765	0.0737765	0.416703	0.275644	0.559651	58	4	5.24681	1.05247	24_50uM	DMSO	OTU
24_50uM / DMSO	Q9UHP3	USP25	Ubiquitin carboxyl-terminal hydrolase 25	UBP25_HUMAN	-0.0199599	0.0199599	0.574778	0.338455	0.470499	58	15	-1.37399	0.98626	24_50uM	DMSO	USP
24_50uM / DMSO	Q92995	USP13	Ubiquitin carboxyl-terminal hydrolase 13	UBP13_HUMAN	0.129239	0.129239	0.671155	0.37291	0.428396	58	1	9.37169	1.09372	24_50uM	DMSO	USP
24_50uM / DMSO	P54578	USP14	Ubiquitin carboxyl-terminal hydrolase 14	UBP14_HUMAN	-0.131922	0.131922	0.706973	0.384821	0.414742	58	6	-8.73854	0.912615	24_50uM	DMSO	USP
24_50uM / DMSO	Q13107	USP4	Ubiquitin carboxyl-terminal hydrolase 4	UBP4_HUMAN	-0.120615	0.120615	0.779964	0.40841	0.388904	58	9	-8.02045	0.919796	24_50uM	DMSO	USP
24_50uM / DMSO	O00487	PSMD14	26S proteasome non-ATPase regulatory subunit 14	PSDE_HUMAN	0.000271409	0.000271409	0.786499	0.410563	0.38662	58	5	0.0188144	1.00019	24_50uM	DMSO	JAMM
24_50uM / DMSO	Q96FW1	OTUB1	Ubiquitin thioesterase OTUB1	OTUB1_HUMAN	-0.107111	0.107111	0.874566	0.437722	0.358802	58	7	-7.15546	0.928445	24_50uM	DMSO	OTU
24_50uM / DMSO	O15372	EIF3H	Eukaryotic translation initiation factor 3 subunit H	EIF3H_HUMAN	0.00258275	0.00258275	0.903052	0.446104	0.350564	58	8	0.179183	1.00179	24_50uM	DMSO	JAMM
25_200uM / DMSO	Q92995	USP13	Ubiquitin carboxyl-terminal hydrolase 13	UBP13_HUMAN	-0.585442	0.585442	1.69942e-10	3.98892e-09	8.39915	58	1	-33.3555	0.666445	25_200uM	DMSO	USP
25_200uM / DMSO	Q8TE49	OTUD7A	OTU domain-containing protein 7A	OTU7A_HUMAN	-0.540112	0.540112	2.08928e-09	4.0011e-08	7.39782	58	2	-31.2283	0.687717	25_200uM	DMSO	OTU
25_200uM / DMSO	Q9UPU5	USP24	Ubiquitin carboxyl-terminal hydrolase 24	UBP24_HUMAN	-0.576197	0.576197	8.52047e-09	1.45174e-07	6.83811	58	42	-32.927	0.67073	25_200uM	DMSO	USP
25_200uM / DMSO	O75604	USP2	Ubiquitin carboxyl-terminal hydrolase 2	UBP2_HUMAN	-1.80479	1.80479	4.02649e-07	4.80278e-06	5.31851	58	1	-71.3776	0.286224	25_200uM	DMSO	USP
25_200uM / DMSO	P62068	USP46	Ubiquitin carboxyl-terminal hydrolase 46	UBP46_HUMAN	-0.548404	0.548404	6.08972e-06	5.38675e-05	4.26867	58	10	-31.6224	0.683776	25_200uM	DMSO	USP
25_200uM / DMSO	Q96RU2	USP28	Ubiquitin carboxyl-terminal hydrolase 28	UBP28_HUMAN	-0.290586	0.290586	6.49982e-06	5.70087e-05	4.24406	58	29	-18.243	0.81757	25_200uM	DMSO	USP
25_200uM / DMSO	O94966	USP19	Ubiquitin carboxyl-terminal hydrolase 19	UBP19_HUMAN	-0.556684	0.556684	3.30669e-05	0.000232436	3.6337	58	24	-32.0137	0.679863	25_200uM	DMSO	USP
25_200uM / DMSO	Q9UK80	USP21	Ubiquitin carboxyl-terminal hydrolase 21	UBP21_HUMAN	-1.09296	1.09296	0.000109965	0.000641985	3.19248	58	1	-53.1201	0.468799	25_200uM	DMSO	USP
25_200uM / DMSO	Q92560	BAP1	Ubiquitin carboxyl-terminal hydrolase BAP1	BAP1_HUMAN	-0.502133	0.502133	0.000796621	0.00322742	2.49114	58	19	-29.3938	0.706062	25_200uM	DMSO	UCH
25_200uM / DMSO	Q6GQQ9	OTUD7B	OTU domain-containing protein 7B	OTU7B_HUMAN	-0.552032	0.552032	0.00123831	0.00457206	2.33989	58	33	-31.7941	0.682059	25_200uM	DMSO	OTU
25_200uM / DMSO	Q9UHP3	USP25	Ubiquitin carboxyl-terminal hydrolase 25	UBP25_HUMAN	-2.10955	2.10955	0.00203	0.00672644	2.17221	58	15	-76.8281	0.231719	25_200uM	DMSO	USP	y
25_200uM / DMSO	Q9Y5T5	USP16	Ubiquitin carboxyl-terminal hydrolase 16	UBP16_HUMAN	-0.669204	0.669204	0.00208455	0.00685919	2.16373	58	6	-37.1146	0.628854	25_200uM	DMSO	USP
25_200uM / DMSO	Q8N6M0	OTUD6B	Deubiquitinase OTUD6B	OTU6B_HUMAN	-0.264773	0.264773	0.00358985	0.0103591	1.98468	58	11	-16.767	0.83233	25_200uM	DMSO	OTU
25_200uM / DMSO	Q93009	USP7	Ubiquitin carboxyl-terminal hydrolase 7	UBP7_HUMAN	-0.200953	0.200953	0.00367753	0.0105525	1.97665	58	60	-13.0024	0.869976	25_200uM	DMSO	USP
25_200uM / DMSO	Q9H9J4	USP42	Ubiquitin carboxyl-terminal hydrolase 42	UBP42_HUMAN	0.220621	0.220621	0.00674442	0.0164847	1.78292	58	12	16.5235	1.16523	25_200uM	DMSO	USP
25_200uM / DMSO	Q86UV5	USP48	Ubiquitin carboxyl-terminal hydrolase 48	UBP48_HUMAN	-0.184748	0.184748	0.00759243	0.0179643	1.74559	58	10	-12.0197	0.879803	25_200uM	DMSO	USP
25_200uM / DMSO	O00487	PSMD14	26S proteasome non-ATPase regulatory subunit 14	PSDE_HUMAN	-0.198017	0.198017	0.00788905	0.0184709	1.73351	58	5	-12.8252	0.871748	25_200uM	DMSO	JAMM
25_200uM / DMSO	Q96JH7	VCPIP1	Deubiquitinating protein VCPIP1	VCIP1_HUMAN	-0.311426	0.311426	0.00974065	0.0215319	1.66692	58	14	-19.4155	0.805845	25_200uM	DMSO	OTU
25_200uM / DMSO	P15374	UCHL3	Ubiquitin carboxyl-terminal hydrolase isozyme L3	UCHL3_HUMAN	-0.193051	0.193051	0.0122166	0.0253155	1.59661	58	14	-12.5246	0.874754	25_200uM	DMSO	UCH
25_200uM / DMSO	Q01804	OTUD4	OTU domain-containing protein 4	OTUD4_HUMAN	-0.226021	0.226021	0.0145216	0.028661	1.54271	58	27	-14.501	0.85499	25_200uM	DMSO	OTU
25_200uM / DMSO	Q70EL1	USP54	Inactive ubiquitin carboxyl-terminal hydrolase 54	UBP54_HUMAN	-0.95354	0.95354	0.0211273	0.0373889	1.42726	58	3	-48.3636	0.516364	25_200uM	DMSO	USP
25_200uM / DMSO	Q96G74	OTUD5	OTU domain-containing protein 5	OTUD5_HUMAN	-0.32019	0.32019	0.0255251	0.0426874	1.3697	58	1	-19.9036	0.800964	25_200uM	DMSO	OTU
25_200uM / DMSO	Q8NB14	USP38	Ubiquitin carboxyl-terminal hydrolase 38	UBP38_HUMAN	-0.30177	0.30177	0.0256423	0.0428121	1.36843	58	16	-18.8743	0.811257	25_200uM	DMSO	USP
25_200uM / DMSO	Q9UPT9	USP22	Ubiquitin carboxyl-terminal hydrolase 22	UBP22_HUMAN	-0.152589	0.152589	0.0258981	0.0431095	1.36543	58	4	-10.0366	0.899634	25_200uM	DMSO	USP
25_200uM / DMSO	Q5T2D3	OTUD3	OTU domain-containing protein 3	OTUD3_HUMAN	-0.202921	0.202921	0.0263155	0.043608	1.36043	58	12	-13.121	0.86879	25_200uM	DMSO	OTU
25_200uM / DMSO	Q9Y4E8	USP15	Ubiquitin carboxyl-terminal hydrolase 15	UBP15_HUMAN	-0.267497	0.267497	0.0264705	0.0437777	1.35875	58	37	-16.9241	0.830759	25_200uM	DMSO	USP
25_200uM / DMSO	Q70EL2	USP45	Ubiquitin carboxyl-terminal hydrolase 45	UBP45_HUMAN	-0.436597	0.436597	0.029123	0.0468168	1.3296	58	2	-26.1124	0.738876	25_200uM	DMSO	USP
25_200uM / DMSO	O75317	USP12	Ubiquitin carboxyl-terminal hydrolase 12	UBP12_HUMAN	-0.646758	0.646758	0.031636	0.0495378	1.30506	58	2	-36.1286	0.638714	25_200uM	DMSO	USP
25_200uM / DMSO	Q93008	USP9X	Probable ubiquitin carboxyl-terminal hydrolase FAF-X	USP9X_HUMAN	-0.10894	0.10894	0.0349883	0.0530785	1.27508	58	90	-7.27306	0.927269	25_200uM	DMSO	USP
25_200uM / DMSO	Q9Y5K5	UCHL5	Ubiquitin carboxyl-terminal hydrolase isozyme L5	UCHL5_HUMAN	-0.169851	0.169851	0.0575932	0.0746426	1.12701	58	20	-11.1065	0.888935	25_200uM	DMSO	UCH
25_200uM / DMSO	P09936	UCHL1	Ubiquitin carboxyl-terminal hydrolase isozyme L1	UCHL1_HUMAN	-0.129775	0.129775	0.0614594	0.0779417	1.10823	58	12	-8.60262	0.913974	25_200uM	DMSO	UCH
25_200uM / DMSO	O00303	EIF3F	Eukaryotic translation initiation factor 3 subunit F	EIF3F_HUMAN	0.140198	0.140198	0.0725083	0.0871466	1.05975	58	8	10.2057	1.10206	25_200uM	DMSO	JAMM
25_200uM / DMSO	P40818	USP8	Ubiquitin carboxyl-terminal hydrolase 8	UBP8_HUMAN	-0.167527	0.167527	0.0743905	0.0886722	1.05221	58	43	-10.9632	0.890368	25_200uM	DMSO	USP
25_200uM / DMSO	P54252	ATXN3	Ataxin-3	ATX3_HUMAN	-0.523672	0.523672	0.0785445	0.0920129	1.03615	58	4	-30.4401	0.695599	25_200uM	DMSO	MJD
25_200uM / DMSO	Q9P275	USP36	Ubiquitin carboxyl-terminal hydrolase 36	UBP36_HUMAN	0.022493	0.022493	0.0846583	0.0967371	1.01441	58	9	1.57131	1.01571	25_200uM	DMSO	USP
25_200uM / DMSO	Q96K76	USP47	Ubiquitin carboxyl-terminal hydrolase 47	UBP47_HUMAN	-0.207067	0.207067	0.112384	0.117055	0.931609	58	1	-13.3704	0.866296	25_200uM	DMSO	USP
25_200uM / DMSO	Q70CQ2	USP34	Ubiquitin carboxyl-terminal hydrolase 34	UBP34_HUMAN	-0.381746	0.381746	0.134267	0.13185	0.879921	58	10	-23.2492	0.767508	25_200uM	DMSO	USP
25_200uM / DMSO	P51784	USP11	Ubiquitin carboxyl-terminal hydrolase 11	UBP11_HUMAN	-0.0924563	0.0924563	0.18097	0.160523	0.794462	58	18	-6.20755	0.937924	25_200uM	DMSO	USP
25_200uM / DMSO	Q9NP73	ALG13	Putative bifunctional UDP-N-acetylglucosamine transferase and deubiquitinase ALG13	ALG13_HUMAN	0.306921	0.306921	0.182541	0.161444	0.791979	58	4	23.7065	1.23706	25_200uM	DMSO	OTU
25_200uM / DMSO	Q92905	COPS5	COP9 signalosome complex subunit 5	CSN5_HUMAN	-0.109748	0.109748	0.184553	0.162613	0.788845	58	6	-7.32499	0.92675	25_200uM	DMSO	JAMM
25_200uM / DMSO	Q96FW1	OTUB1	Ubiquitin thioesterase OTUB1	OTUB1_HUMAN	-0.102123	0.102123	0.191779	0.166817	0.777759	58	7	-6.83387	0.931661	25_200uM	DMSO	OTU
25_200uM / DMSO	P45974	USP5	Ubiquitin carboxyl-terminal hydrolase 5	UBP5_HUMAN	0.0332186	0.0332186	0.233005	0.189387	0.72265	58	38	2.32925	1.02329	25_200uM	DMSO	USP
25_200uM / DMSO	Q9UGI0	ZRANB1	Ubiquitin thioesterase ZRANB1	ZRAN1_HUMAN	-0.160007	0.160007	0.251078	0.198882	0.701405	58	4	-10.4979	0.895021	25_200uM	DMSO	OTU
25_200uM / DMSO	Q9NUU6	OTULINL	Inactive ubiquitin thioesterase OTULINL	OTULL_HUMAN	0.0672437	0.0672437	0.269902	0.208356	0.681194	58	4	4.77131	1.04771	25_200uM	DMSO	OTU
25_200uM / DMSO	Q5VVQ6	YOD1	Ubiquitin thioesterase OTU1	OTU1_HUMAN	0.00802434	0.00802434	0.321379	0.233198	0.632276	58	9	0.557754	1.00558	25_200uM	DMSO	OTU
25_200uM / DMSO	P51665	PSMD7	26S proteasome non-ATPase regulatory subunit 7	PSMD7_HUMAN	0.631	0.631	0.347122	0.245045	0.610754	58	11	54.8638	1.54864	25_200uM	DMSO	JAMM
25_200uM / DMSO	Q13107	USP4	Ubiquitin carboxyl-terminal hydrolase 4	UBP4_HUMAN	0.254381	0.254381	0.509937	0.31373	0.503445	58	9	19.2824	1.19282	25_200uM	DMSO	USP
25_200uM / DMSO	Q14694	USP10	Ubiquitin carboxyl-terminal hydrolase 10	UBP10_HUMAN	-0.0315995	0.0315995	0.529808	0.321484	0.492841	58	11	-2.1665	0.978335	25_200uM	DMSO	USP
25_200uM / DMSO	P54578	USP14	Ubiquitin carboxyl-terminal hydrolase 14	UBP14_HUMAN	0.0715915	0.0715915	0.598428	0.347256	0.459351	58	6	5.08753	1.05088	25_200uM	DMSO	USP
25_200uM / DMSO	Q6P2Q9	PRPF8	Pre-mRNA-processing-splicing factor 8	PRP8_HUMAN	-0.00375879	0.00375879	0.632439	0.359459	0.44435	58	77	-0.2602	0.997398	25_200uM	DMSO	JAMM
25_200uM / DMSO	Q9P2H5	USP35	Ubiquitin carboxyl-terminal hydrolase 35	UBP35_HUMAN	0.0050243	0.0050243	0.673273	0.373661	0.427522	58	10	0.348865	1.00349	25_200uM	DMSO	USP
25_200uM / DMSO	Q53GS9	USP39	U4/U6.U5 tri-snRNP-associated protein 2	SNUT2_HUMAN	0.0939327	0.0939327	0.722133	0.389772	0.40919	58	12	6.72756	1.06728	25_200uM	DMSO	USP
25_200uM / DMSO	Q504Q3	PAN2	PAN2-PAN3 deadenylation complex catalytic subunit PAN2	PAN2_HUMAN	0.129917	0.129917	0.753827	0.400011	0.397928	58	1	9.4231	1.09423	25_200uM	DMSO	USP
25_200uM / DMSO	Q4G0A6	MINDY4	Probable ubiquitin carboxyl-terminal hydrolase MINDY-4	MINY4_HUMAN	-0.0819408	0.0819408	0.829067	0.423929	0.372706	58	2	-5.52142	0.944786	25_200uM	DMSO	MINDY
25_200uM / DMSO	O15372	EIF3H	Eukaryotic translation initiation factor 3 subunit H	EIF3H_HUMAN	0.0793131	0.0793131	0.831846	0.424824	0.371791	58	8	5.65149	1.05651	25_200uM	DMSO	JAMM
25_50uM / DMSO	O94966	USP19	Ubiquitin carboxyl-terminal hydrolase 19	UBP19_HUMAN	-0.285204	0.285204	6.46424e-17	4.47293e-15	14.3494	58	24	-17.9375	0.820625	25_50uM	DMSO	USP
25_50uM / DMSO	O00303	EIF3F	Eukaryotic translation initiation factor 3 subunit F	EIF3F_HUMAN	-0.171935	0.171935	1.89066e-10	4.40165e-09	8.35638	58	8	-11.2349	0.887651	25_50uM	DMSO	JAMM
25_50uM / DMSO	P40818	USP8	Ubiquitin carboxyl-terminal hydrolase 8	UBP8_HUMAN	-0.260995	0.260995	3.4401e-07	4.16963e-06	5.3799	58	43	-16.5488	0.834512	25_50uM	DMSO	USP
25_50uM / DMSO	Q93009	USP7	Ubiquitin carboxyl-terminal hydrolase 7	UBP7_HUMAN	-0.141485	0.141485	2.18305e-06	2.18182e-05	4.66118	58	60	-9.34147	0.906585	25_50uM	DMSO	USP
25_50uM / DMSO	O75604	USP2	Ubiquitin carboxyl-terminal hydrolase 2	UBP2_HUMAN	-0.82234	0.82234	1.00258e-05	8.30348e-05	4.08074	58	1	-43.4476	0.565524	25_50uM	DMSO	USP
25_50uM / DMSO	P09936	UCHL1	Ubiquitin carboxyl-terminal hydrolase isozyme L1	UCHL1_HUMAN	-0.297462	0.297462	2.74027e-05	0.000198266	3.70275	58	12	-18.6318	0.813682	25_50uM	DMSO	UCH
25_50uM / DMSO	Q9Y4E8	USP15	Ubiquitin carboxyl-terminal hydrolase 15	UBP15_HUMAN	-0.281438	0.281438	4.87569e-05	0.000322927	3.4909	58	37	-17.723	0.82277	25_50uM	DMSO	USP
25_50uM / DMSO	Q8TE49	OTUD7A	OTU domain-containing protein 7A	OTU7A_HUMAN	-0.316968	0.316968	0.000178345	0.000960862	3.01734	58	2	-19.7245	0.802755	25_50uM	DMSO	OTU
25_50uM / DMSO	P62068	USP46	Ubiquitin carboxyl-terminal hydrolase 46	UBP46_HUMAN	-0.140076	0.140076	0.000294134	0.00144843	2.8391	58	10	-9.25289	0.907471	25_50uM	DMSO	USP
25_50uM / DMSO	Q6GQQ9	OTUD7B	OTU domain-containing protein 7B	OTU7B_HUMAN	-0.339283	0.339283	0.000324803	0.0015717	2.80363	58	33	-20.9566	0.790434	25_50uM	DMSO	OTU
25_50uM / DMSO	Q5T2D3	OTUD3	OTU domain-containing protein 3	OTUD3_HUMAN	-0.206441	0.206441	0.000659689	0.00277382	2.55692	58	12	-13.3327	0.866673	25_50uM	DMSO	OTU
25_50uM / DMSO	Q92560	BAP1	Ubiquitin carboxyl-terminal hydrolase BAP1	BAP1_HUMAN	-0.376257	0.376257	0.000992455	0.00384751	2.41482	58	19	-22.9566	0.770434	25_50uM	DMSO	UCH
25_50uM / DMSO	Q9P275	USP36	Ubiquitin carboxyl-terminal hydrolase 36	UBP36_HUMAN	-0.192546	0.192546	0.00121432	0.00450407	2.34639	58	9	-12.494	0.87506	25_50uM	DMSO	USP
25_50uM / DMSO	Q5VVQ6	YOD1	Ubiquitin thioesterase OTU1	OTU1_HUMAN	-0.224644	0.224644	0.00194383	0.00650828	2.18653	58	9	-14.4194	0.855806	25_50uM	DMSO	OTU
25_50uM / DMSO	Q9UGI0	ZRANB1	Ubiquitin thioesterase ZRANB1	ZRAN1_HUMAN	-0.0250209	0.0250209	0.00201046	0.006677	2.17542	58	4	-1.71936	0.982806	25_50uM	DMSO	OTU
25_50uM / DMSO	Q9Y5K5	UCHL5	Ubiquitin carboxyl-terminal hydrolase isozyme L5	UCHL5_HUMAN	-0.226787	0.226787	0.00316882	0.00943538	2.02524	58	20	-14.5464	0.854536	25_50uM	DMSO	UCH
25_50uM / DMSO	P15374	UCHL3	Ubiquitin carboxyl-terminal hydrolase isozyme L3	UCHL3_HUMAN	-0.26346	0.26346	0.00596386	0.0150667	1.82198	58	14	-16.6913	0.833087	25_50uM	DMSO	UCH
25_50uM / DMSO	Q14694	USP10	Ubiquitin carboxyl-terminal hydrolase 10	UBP10_HUMAN	-0.155094	0.155094	0.00604965	0.015222	1.81753	58	11	-10.1926	0.898074	25_50uM	DMSO	USP
25_50uM / DMSO	Q96JH7	VCPIP1	Deubiquitinating protein VCPIP1	VCIP1_HUMAN	-0.40456	0.40456	0.00865341	0.0197637	1.70413	58	14	-24.4533	0.755467	25_50uM	DMSO	OTU
25_50uM / DMSO	Q8N6M0	OTUD6B	Deubiquitinase OTUD6B	OTU6B_HUMAN	-0.196589	0.196589	0.0100897	0.0220713	1.65617	58	11	-12.7389	0.872611	25_50uM	DMSO	OTU
25_50uM / DMSO	Q01804	OTUD4	OTU domain-containing protein 4	OTUD4_HUMAN	-0.189516	0.189516	0.0102339	0.022297	1.65175	58	27	-12.31	0.8769	25_50uM	DMSO	OTU
25_50uM / DMSO	Q504Q3	PAN2	PAN2-PAN3 deadenylation complex catalytic subunit PAN2	PAN2_HUMAN	-0.552456	0.552456	0.0147071	0.0289129	1.53891	58	1	-31.8141	0.681859	25_50uM	DMSO	USP
25_50uM / DMSO	P54252	ATXN3	Ataxin-3	ATX3_HUMAN	-0.387023	0.387023	0.0163066	0.0311077	1.50713	58	4	-23.5294	0.764706	25_50uM	DMSO	MJD
25_50uM / DMSO	Q9UPU5	USP24	Ubiquitin carboxyl-terminal hydrolase 24	UBP24_HUMAN	-0.154991	0.154991	0.0271591	0.0445659	1.351	58	42	-10.1862	0.898138	25_50uM	DMSO	USP
25_50uM / DMSO	Q9UPT9	USP22	Ubiquitin carboxyl-terminal hydrolase 22	UBP22_HUMAN	-0.132105	0.132105	0.0282605	0.0458359	1.33879	58	4	-8.75011	0.912499	25_50uM	DMSO	USP
25_50uM / DMSO	P54578	USP14	Ubiquitin carboxyl-terminal hydrolase 14	UBP14_HUMAN	-0.249521	0.249521	0.0404446	0.0586294	1.23188	58	6	-15.8824	0.841176	25_50uM	DMSO	USP
25_50uM / DMSO	Q92995	USP13	Ubiquitin carboxyl-terminal hydrolase 13	UBP13_HUMAN	0.325737	0.325737	0.0409984	0.0591823	1.22781	58	1	25.3305	1.2533	25_50uM	DMSO	USP
25_50uM / DMSO	P51784	USP11	Ubiquitin carboxyl-terminal hydrolase 11	UBP11_HUMAN	-0.0554644	0.0554644	0.0424197	0.060575	1.21771	58	18	-3.77153	0.962285	25_50uM	DMSO	USP
25_50uM / DMSO	Q92905	COPS5	COP9 signalosome complex subunit 5	CSN5_HUMAN	-0.110943	0.110943	0.0497194	0.0674847	1.17079	58	6	-7.40172	0.925983	25_50uM	DMSO	JAMM
25_50uM / DMSO	Q9UHP3	USP25	Ubiquitin carboxyl-terminal hydrolase 25	UBP25_HUMAN	-0.61677	0.61677	0.0522846	0.0698577	1.15579	58	15	-34.7871	0.652129	25_50uM	DMSO	USP
25_50uM / DMSO	Q96RU2	USP28	Ubiquitin carboxyl-terminal hydrolase 28	UBP28_HUMAN	-0.0624504	0.0624504	0.058437	0.0753772	1.12276	58	29	-4.23638	0.957636	25_50uM	DMSO	USP
25_50uM / DMSO	P51665	PSMD7	26S proteasome non-ATPase regulatory subunit 7	PSMD7_HUMAN	0.407773	0.407773	0.0626294	0.0789411	1.1027	58	11	32.6636	1.32664	25_50uM	DMSO	JAMM
25_50uM / DMSO	Q9P2H5	USP35	Ubiquitin carboxyl-terminal hydrolase 35	UBP35_HUMAN	-0.114779	0.114779	0.063814	0.0799152	1.09737	58	10	-7.64764	0.923524	25_50uM	DMSO	USP
25_50uM / DMSO	Q9NUU6	OTULINL	Inactive ubiquitin thioesterase OTULINL	OTULL_HUMAN	-0.103377	0.103377	0.0744354	0.0887064	1.05205	58	4	-6.91485	0.930852	25_50uM	DMSO	OTU
25_50uM / DMSO	P45974	USP5	Ubiquitin carboxyl-terminal hydrolase 5	UBP5_HUMAN	-0.0601706	0.0601706	0.0835784	0.0958972	1.01819	58	38	-4.08493	0.959151	25_50uM	DMSO	USP
25_50uM / DMSO	Q86UV5	USP48	Ubiquitin carboxyl-terminal hydrolase 48	UBP48_HUMAN	-0.0601353	0.0601353	0.0914304	0.10191	0.991782	58	10	-4.08258	0.959174	25_50uM	DMSO	USP
25_50uM / DMSO	Q96G74	OTUD5	OTU domain-containing protein 5	OTUD5_HUMAN	-0.159564	0.159564	0.0937775	0.103638	0.98448	58	1	-10.4705	0.895295	25_50uM	DMSO	OTU
25_50uM / DMSO	Q9NP73	ALG13	Putative bifunctional UDP-N-acetylglucosamine transferase and deubiquitinase ALG13	ALG13_HUMAN	0.258563	0.258563	0.127785	0.12756	0.894287	58	4	19.6287	1.19629	25_50uM	DMSO	OTU
25_50uM / DMSO	Q70CQ2	USP34	Ubiquitin carboxyl-terminal hydrolase 34	UBP34_HUMAN	0.72063	0.72063	0.149262	0.141335	0.849752	58	10	64.7902	1.6479	25_50uM	DMSO	USP
25_50uM / DMSO	Q93008	USP9X	Probable ubiquitin carboxyl-terminal hydrolase FAF-X	USP9X_HUMAN	0.0276414	0.0276414	0.242859	0.194648	0.710751	58	90	1.93443	1.01934	25_50uM	DMSO	USP
25_50uM / DMSO	Q6P2Q9	PRPF8	Pre-mRNA-processing-splicing factor 8	PRP8_HUMAN	0.0449529	0.0449529	0.266905	0.206825	0.684398	58	77	3.16495	1.03165	25_50uM	DMSO	JAMM
25_50uM / DMSO	Q9UK80	USP21	Ubiquitin carboxyl-terminal hydrolase 21	UBP21_HUMAN	-0.328736	0.328736	0.37204	0.256112	0.59157	58	1	-20.3766	0.796234	25_50uM	DMSO	USP
25_50uM / DMSO	Q13107	USP4	Ubiquitin carboxyl-terminal hydrolase 4	UBP4_HUMAN	-0.106437	0.106437	0.40666	0.271211	0.566692	58	9	-7.11204	0.92888	25_50uM	DMSO	USP
25_50uM / DMSO	Q9H9J4	USP42	Ubiquitin carboxyl-terminal hydrolase 42	UBP42_HUMAN	-0.00619761	0.00619761	0.442062	0.286337	0.543122	58	12	-0.428664	0.995713	25_50uM	DMSO	USP
25_50uM / DMSO	Q70EL1	USP54	Inactive ubiquitin carboxyl-terminal hydrolase 54	UBP54_HUMAN	-0.0680479	0.0680479	0.520709	0.317893	0.497719	58	3	-4.60721	0.953928	25_50uM	DMSO	USP
25_50uM / DMSO	Q53GS9	USP39	U4/U6.U5 tri-snRNP-associated protein 2	SNUT2_HUMAN	-0.0848431	0.0848431	0.571132	0.337106	0.472234	58	12	-5.71129	0.942887	25_50uM	DMSO	USP
25_50uM / DMSO	O15372	EIF3H	Eukaryotic translation initiation factor 3 subunit H	EIF3H_HUMAN	0.0416069	0.0416069	0.651712	0.366191	0.436292	58	8	2.92596	1.02926	25_50uM	DMSO	JAMM
25_50uM / DMSO	Q9Y5T5	USP16	Ubiquitin carboxyl-terminal hydrolase 16	UBP16_HUMAN	-0.133194	0.133194	0.663857	0.370386	0.431345	58	6	-8.81892	0.911811	25_50uM	DMSO	USP
25_50uM / DMSO	Q4G0A6	MINDY4	Probable ubiquitin carboxyl-terminal hydrolase MINDY-4	MINY4_HUMAN	0.173456	0.173456	0.706612	0.384711	0.414865	58	2	12.7757	1.12776	25_50uM	DMSO	MINDY
25_50uM / DMSO	Q70EL2	USP45	Ubiquitin carboxyl-terminal hydrolase 45	UBP45_HUMAN	-0.0717142	0.0717142	0.709262	0.385502	0.413973	58	2	-4.84932	0.951507	25_50uM	DMSO	USP
25_50uM / DMSO	Q8NB14	USP38	Ubiquitin carboxyl-terminal hydrolase 38	UBP38_HUMAN	0.00825889	0.00825889	0.716418	0.387908	0.411272	58	16	0.574105	1.00574	25_50uM	DMSO	USP
25_50uM / DMSO	O75317	USP12	Ubiquitin carboxyl-terminal hydrolase 12	UBP12_HUMAN	-0.0667225	0.0667225	0.724026	0.39037	0.408524	58	2	-4.51954	0.954805	25_50uM	DMSO	USP
25_50uM / DMSO	Q96FW1	OTUB1	Ubiquitin thioesterase OTUB1	OTUB1_HUMAN	-0.02399	0.02399	0.73394	0.39356	0.404989	58	7	-1.64911	0.983509	25_50uM	DMSO	OTU
25_50uM / DMSO	O00487	PSMD14	26S proteasome non-ATPase regulatory subunit 14	PSDE_HUMAN	-0.0329993	0.0329993	0.759586	0.401912	0.395869	58	5	-2.26138	0.977386	25_50uM	DMSO	JAMM
25_50uM / DMSO	Q96K76	USP47	Ubiquitin carboxyl-terminal hydrolase 47	UBP47_HUMAN	0.0516467	0.0516467	0.951977	0.460099	0.337149	58	1	3.64473	1.03645	25_50uM	DMSO	USP
26_200uM / DMSO	Q6GQQ9	OTUD7B	OTU domain-containing protein 7B	OTU7B_HUMAN	-5.19899	5.19899	5.58764e-62	7.98404e-58	57.0978	58	33	-97.2776	0.0272237	26_200uM	DMSO	OTU	y
26_200uM / DMSO	Q92560	BAP1	Ubiquitin carboxyl-terminal hydrolase BAP1	BAP1_HUMAN	-2.37637	2.37637	1.76744e-43	6.12229e-40	39.2131	58	19	-80.7406	0.192594	26_200uM	DMSO	UCH	y
26_200uM / DMSO	Q9Y5K5	UCHL5	Ubiquitin carboxyl-terminal hydrolase isozyme L5	UCHL5_HUMAN	-0.471598	0.471598	1.93871e-19	1.97165e-17	16.7052	58	20	-27.8835	0.721165	26_200uM	DMSO	UCH
26_200uM / DMSO	Q96RU2	USP28	Ubiquitin carboxyl-terminal hydrolase 28	UBP28_HUMAN	-0.585938	0.585938	1.13734e-15	6.33571e-14	13.1982	58	29	-33.3784	0.666216	26_200uM	DMSO	USP
26_200uM / DMSO	O94966	USP19	Ubiquitin carboxyl-terminal hydrolase 19	UBP19_HUMAN	-0.379911	0.379911	1.78093e-15	9.63911e-14	13.016	58	24	-23.1515	0.768485	26_200uM	DMSO	USP
26_200uM / DMSO	Q8TE49	OTUD7A	OTU domain-containing protein 7A	OTU7A_HUMAN	-2.16642	2.16642	8.4527e-13	2.95573e-11	10.5293	58	2	-77.7238	0.222762	26_200uM	DMSO	OTU	y
26_200uM / DMSO	P62068	USP46	Ubiquitin carboxyl-terminal hydrolase 46	UBP46_HUMAN	-0.250938	0.250938	1.48573e-11	4.22053e-10	9.37463	58	10	-15.965	0.84035	26_200uM	DMSO	USP
26_200uM / DMSO	Q01804	OTUD4	OTU domain-containing protein 4	OTUD4_HUMAN	-1.10582	1.10582	4.25141e-10	9.30638e-09	8.03122	58	27	-53.5363	0.464637	26_200uM	DMSO	OTU	y
26_200uM / DMSO	O75604	USP2	Ubiquitin carboxyl-terminal hydrolase 2	UBP2_HUMAN	-0.541389	0.541389	9.54435e-10	1.9603e-08	7.70768	58	1	-31.2891	0.687109	26_200uM	DMSO	USP
26_200uM / DMSO	Q92995	USP13	Ubiquitin carboxyl-terminal hydrolase 13	UBP13_HUMAN	-0.523634	0.523634	9.81297e-09	1.65494e-07	6.78122	58	1	-30.4383	0.695617	26_200uM	DMSO	USP
26_200uM / DMSO	Q9UPU5	USP24	Ubiquitin carboxyl-terminal hydrolase 24	UBP24_HUMAN	-0.691088	0.691088	4.70865e-08	6.92545e-07	6.15955	58	42	-38.0613	0.619387	26_200uM	DMSO	USP
26_200uM / DMSO	Q8N6M0	OTUD6B	Deubiquitinase OTUD6B	OTU6B_HUMAN	-0.361039	0.361039	1.89975e-07	2.44468e-06	5.61178	58	11	-22.1396	0.778604	26_200uM	DMSO	OTU
26_200uM / DMSO	Q93009	USP7	Ubiquitin carboxyl-terminal hydrolase 7	UBP7_HUMAN	-0.301017	0.301017	4.12783e-07	4.91461e-06	5.30851	58	60	-18.832	0.81168	26_200uM	DMSO	USP
26_200uM / DMSO	Q93008	USP9X	Probable ubiquitin carboxyl-terminal hydrolase FAF-X	USP9X_HUMAN	-0.236706	0.236706	7.37403e-07	8.26316e-06	5.08285	58	90	-15.1319	0.848681	26_200uM	DMSO	USP
26_200uM / DMSO	Q13107	USP4	Ubiquitin carboxyl-terminal hydrolase 4	UBP4_HUMAN	0.596346	0.596346	1.83656e-06	1.87285e-05	4.7275	58	9	51.1882	1.51188	26_200uM	DMSO	USP
26_200uM / DMSO	Q9Y4E8	USP15	Ubiquitin carboxyl-terminal hydrolase 15	UBP15_HUMAN	-0.255171	0.255171	2.42757e-06	2.39779e-05	4.62019	58	37	-16.2112	0.837888	26_200uM	DMSO	USP
26_200uM / DMSO	Q96JH7	VCPIP1	Deubiquitinating protein VCPIP1	VCIP1_HUMAN	-0.836152	0.836152	5.12093e-06	4.626e-05	4.33479	58	14	-43.9864	0.560136	26_200uM	DMSO	OTU
26_200uM / DMSO	Q5VVQ6	YOD1	Ubiquitin thioesterase OTU1	OTU1_HUMAN	-0.318222	0.318222	2.31924e-05	0.000171883	3.76477	58	9	-19.7942	0.802058	26_200uM	DMSO	OTU
26_200uM / DMSO	Q8NB14	USP38	Ubiquitin carboxyl-terminal hydrolase 38	UBP38_HUMAN	-0.26095	0.26095	6.40594e-05	0.000407084	3.39032	58	16	-16.5462	0.834538	26_200uM	DMSO	USP
26_200uM / DMSO	P09936	UCHL1	Ubiquitin carboxyl-terminal hydrolase isozyme L1	UCHL1_HUMAN	-0.227614	0.227614	0.000182293	0.000978305	3.00953	58	12	-14.5954	0.854046	26_200uM	DMSO	UCH
26_200uM / DMSO	P40818	USP8	Ubiquitin carboxyl-terminal hydrolase 8	UBP8_HUMAN	-0.267974	0.267974	0.000185981	0.000994645	3.00233	58	43	-16.9515	0.830485	26_200uM	DMSO	USP
26_200uM / DMSO	Q9UK80	USP21	Ubiquitin carboxyl-terminal hydrolase 21	UBP21_HUMAN	-1.16806	1.16806	0.00018888	0.00100694	2.997	58	1	-55.4982	0.445018	26_200uM	DMSO	USP
26_200uM / DMSO	P51784	USP11	Ubiquitin carboxyl-terminal hydrolase 11	UBP11_HUMAN	-0.2348	0.2348	0.000214516	0.00111893	2.9512	58	18	-15.0197	0.849803	26_200uM	DMSO	USP
26_200uM / DMSO	P15374	UCHL3	Ubiquitin carboxyl-terminal hydrolase isozyme L3	UCHL3_HUMAN	-0.269729	0.269729	0.000389875	0.00182262	2.7393	58	14	-17.0524	0.829476	26_200uM	DMSO	UCH
26_200uM / DMSO	Q96G74	OTUD5	OTU domain-containing protein 5	OTUD5_HUMAN	-0.448912	0.448912	0.000917751	0.00361677	2.44168	58	1	-26.7405	0.732595	26_200uM	DMSO	OTU
26_200uM / DMSO	Q14694	USP10	Ubiquitin carboxyl-terminal hydrolase 10	UBP10_HUMAN	-0.0916909	0.0916909	0.00192814	0.00646674	2.18931	58	11	-6.15778	0.938422	26_200uM	DMSO	USP
26_200uM / DMSO	Q86UV5	USP48	Ubiquitin carboxyl-terminal hydrolase 48	UBP48_HUMAN	-0.166756	0.166756	0.00235987	0.00754249	2.12249	58	10	-10.9156	0.890844	26_200uM	DMSO	USP
26_200uM / DMSO	Q5T2D3	OTUD3	OTU domain-containing protein 3	OTUD3_HUMAN	-0.176986	0.176986	0.00318223	0.0094646	2.0239	58	12	-11.5451	0.884549	26_200uM	DMSO	OTU
26_200uM / DMSO	Q53GS9	USP39	U4/U6.U5 tri-snRNP-associated protein 2	SNUT2_HUMAN	-0.199931	0.199931	0.0141876	0.0281799	1.55006	58	12	-12.9408	0.870592	26_200uM	DMSO	USP
26_200uM / DMSO	Q9UGI0	ZRANB1	Ubiquitin thioesterase ZRANB1	ZRAN1_HUMAN	-0.0672392	0.0672392	0.0202903	0.0363358	1.43967	58	4	-4.55373	0.954463	26_200uM	DMSO	OTU
26_200uM / DMSO	Q9UPT9	USP22	Ubiquitin carboxyl-terminal hydrolase 22	UBP22_HUMAN	-0.277182	0.277182	0.0220244	0.0384885	1.41467	58	4	-17.4798	0.825202	26_200uM	DMSO	USP
26_200uM / DMSO	Q9Y5T5	USP16	Ubiquitin carboxyl-terminal hydrolase 16	UBP16_HUMAN	-0.626298	0.626298	0.0240948	0.0409778	1.38745	58	6	-35.2163	0.647837	26_200uM	DMSO	USP
26_200uM / DMSO	Q9P2H5	USP35	Ubiquitin carboxyl-terminal hydrolase 35	UBP35_HUMAN	-0.205198	0.205198	0.036065	0.0542204	1.26584	58	10	-13.258	0.86742	26_200uM	DMSO	USP
26_200uM / DMSO	Q9H9J4	USP42	Ubiquitin carboxyl-terminal hydrolase 42	UBP42_HUMAN	0.132332	0.132332	0.0434403	0.0615453	1.21081	58	12	9.60642	1.09606	26_200uM	DMSO	USP
26_200uM / DMSO	Q96FW1	OTUB1	Ubiquitin thioesterase OTUB1	OTUB1_HUMAN	-0.318578	0.318578	0.0562851	0.0734435	1.13405	58	7	-19.814	0.80186	26_200uM	DMSO	OTU
26_200uM / DMSO	Q96K76	USP47	Ubiquitin carboxyl-terminal hydrolase 47	UBP47_HUMAN	0.488041	0.488041	0.0601663	0.076856	1.11432	58	1	40.254	1.40254	26_200uM	DMSO	USP
26_200uM / DMSO	O75317	USP12	Ubiquitin carboxyl-terminal hydrolase 12	UBP12_HUMAN	-0.202062	0.202062	0.0853519	0.0972714	1.01202	58	2	-13.0693	0.869307	26_200uM	DMSO	USP
26_200uM / DMSO	O00303	EIF3F	Eukaryotic translation initiation factor 3 subunit F	EIF3F_HUMAN	0.0997716	0.0997716	0.160944	0.148505	0.828258	58	8	7.16038	1.0716	26_200uM	DMSO	JAMM
26_200uM / DMSO	P45974	USP5	Ubiquitin carboxyl-terminal hydrolase 5	UBP5_HUMAN	-0.0604118	0.0604118	0.178699	0.159209	0.798033	58	38	-4.10097	0.95899	26_200uM	DMSO	USP
26_200uM / DMSO	P54578	USP14	Ubiquitin carboxyl-terminal hydrolase 14	UBP14_HUMAN	-0.0188669	0.0188669	0.217992	0.181296	0.741611	58	6	-1.29924	0.987008	26_200uM	DMSO	USP
26_200uM / DMSO	P54252	ATXN3	Ataxin-3	ATX3_HUMAN	-0.24964	0.24964	0.304068	0.224892	0.648026	58	4	-15.8894	0.841106	26_200uM	DMSO	MJD
26_200uM / DMSO	P51665	PSMD7	26S proteasome non-ATPase regulatory subunit 7	PSMD7_HUMAN	0.606325	0.606325	0.369139	0.254851	0.593713	58	11	52.2376	1.52238	26_200uM	DMSO	JAMM
26_200uM / DMSO	Q70CQ2	USP34	Ubiquitin carboxyl-terminal hydrolase 34	UBP34_HUMAN	0.0865072	0.0865072	0.396282	0.266793	0.573826	58	10	6.17965	1.0618	26_200uM	DMSO	USP
26_200uM / DMSO	Q92905	COPS5	COP9 signalosome complex subunit 5	CSN5_HUMAN	-0.0328445	0.0328445	0.458428	0.293109	0.532971	58	6	-2.25089	0.977491	26_200uM	DMSO	JAMM
26_200uM / DMSO	Q70EL2	USP45	Ubiquitin carboxyl-terminal hydrolase 45	UBP45_HUMAN	-0.0714124	0.0714124	0.4666	0.296387	0.52814	58	2	-4.82942	0.951706	26_200uM	DMSO	USP
26_200uM / DMSO	Q9NUU6	OTULINL	Inactive ubiquitin thioesterase OTULINL	OTULL_HUMAN	-0.0676809	0.0676809	0.662048	0.369796	0.432038	58	4	-4.58294	0.954171	26_200uM	DMSO	OTU
26_200uM / DMSO	Q9UHP3	USP25	Ubiquitin carboxyl-terminal hydrolase 25	UBP25_HUMAN	0.50865	0.50865	0.683143	0.376964	0.4237	58	15	42.2719	1.42272	26_200uM	DMSO	USP
26_200uM / DMSO	Q4G0A6	MINDY4	Probable ubiquitin carboxyl-terminal hydrolase MINDY-4	MINY4_HUMAN	0.0711603	0.0711603	0.698429	0.382059	0.417869	58	2	5.05613	1.05056	26_200uM	DMSO	MINDY
26_200uM / DMSO	Q6P2Q9	PRPF8	Pre-mRNA-processing-splicing factor 8	PRP8_HUMAN	-0.0207235	0.0207235	0.777412	0.407647	0.389715	58	77	-1.42618	0.985738	26_200uM	DMSO	JAMM
26_200uM / DMSO	Q9P275	USP36	Ubiquitin carboxyl-terminal hydrolase 36	UBP36_HUMAN	-0.0880395	0.0880395	0.810319	0.418038	0.378784	58	9	-5.91996	0.9408	26_200uM	DMSO	USP
26_200uM / DMSO	O15372	EIF3H	Eukaryotic translation initiation factor 3 subunit H	EIF3H_HUMAN	-0.0931507	0.0931507	0.825991	0.422924	0.373738	58	8	-6.25269	0.937473	26_200uM	DMSO	JAMM
26_200uM / DMSO	Q504Q3	PAN2	PAN2-PAN3 deadenylation complex catalytic subunit PAN2	PAN2_HUMAN	-0.187045	0.187045	0.866621	0.435315	0.361196	58	1	-12.1597	0.878403	26_200uM	DMSO	USP
26_200uM / DMSO	Q9NP73	ALG13	Putative bifunctional UDP-N-acetylglucosamine transferase and deubiquitinase ALG13	ALG13_HUMAN	0.038626	0.038626	0.879225	0.439155	0.357382	58	4	2.71351	1.02714	26_200uM	DMSO	OTU
26_200uM / DMSO	O00487	PSMD14	26S proteasome non-ATPase regulatory subunit 14	PSDE_HUMAN	0.0310993	0.0310993	0.919877	0.450866	0.345953	58	5	2.17904	1.02179	26_200uM	DMSO	JAMM
26_200uM / DMSO	Q70EL1	USP54	Inactive ubiquitin carboxyl-terminal hydrolase 54	UBP54_HUMAN	0.176064	0.176064	0.929894	0.45379	0.343145	58	3	12.9797	1.1298	26_200uM	DMSO	USP
26_50uM / DMSO	Q6GQQ9	OTUD7B	OTU domain-containing protein 7B	OTU7B_HUMAN	-2.75482	2.75482	2.01409e-17	1.50971e-15	14.8211	58	33	-85.1844	0.148156	26_50uM	DMSO	OTU	y
26_50uM / DMSO	Q92560	BAP1	Ubiquitin carboxyl-terminal hydrolase BAP1	BAP1_HUMAN	-1.05283	1.05283	5.51818e-09	9.74333e-08	7.01129	58	19	-51.798	0.48202	26_50uM	DMSO	UCH	y
26_50uM / DMSO	P54578	USP14	Ubiquitin carboxyl-terminal hydrolase 14	UBP14_HUMAN	-0.39686	0.39686	4.57558e-07	5.38434e-06	5.26887	58	6	-24.049	0.75951	26_50uM	DMSO	USP
26_50uM / DMSO	Q9P2H5	USP35	Ubiquitin carboxyl-terminal hydrolase 35	UBP35_HUMAN	-0.419846	0.419846	2.66091e-05	0.000193454	3.71342	58	10	-25.2496	0.747504	26_50uM	DMSO	USP
26_50uM / DMSO	Q96RU2	USP28	Ubiquitin carboxyl-terminal hydrolase 28	UBP28_HUMAN	-0.164048	0.164048	5.67802e-05	0.000367528	3.43471	58	29	-10.7483	0.892517	26_50uM	DMSO	USP
26_50uM / DMSO	P15374	UCHL3	Ubiquitin carboxyl-terminal hydrolase isozyme L3	UCHL3_HUMAN	-0.51863	0.51863	9.73861e-05	0.000579651	3.23683	58	14	-30.1966	0.698034	26_50uM	DMSO	UCH
26_50uM / DMSO	P09936	UCHL1	Ubiquitin carboxyl-terminal hydrolase isozyme L1	UCHL1_HUMAN	-0.515597	0.515597	0.000192754	0.00102373	2.98981	58	12	-30.0497	0.699503	26_50uM	DMSO	UCH
26_50uM / DMSO	P51784	USP11	Ubiquitin carboxyl-terminal hydrolase 11	UBP11_HUMAN	-0.0759335	0.0759335	0.000370976	0.00175102	2.75671	58	18	-5.1272	0.948728	26_50uM	DMSO	USP
26_50uM / DMSO	Q96JH7	VCPIP1	Deubiquitinating protein VCPIP1	VCIP1_HUMAN	-0.667673	0.667673	0.000520914	0.00230137	2.63801	58	14	-37.0479	0.629521	26_50uM	DMSO	OTU
26_50uM / DMSO	P62068	USP46	Ubiquitin carboxyl-terminal hydrolase 46	UBP46_HUMAN	-0.229153	0.229153	0.000676051	0.00282909	2.54835	58	10	-14.6864	0.853136	26_50uM	DMSO	USP
26_50uM / DMSO	O00303	EIF3F	Eukaryotic translation initiation factor 3 subunit F	EIF3F_HUMAN	-0.170096	0.170096	0.000855934	0.00341937	2.46605	58	8	-11.1217	0.888783	26_50uM	DMSO	JAMM
26_50uM / DMSO	Q9NP73	ALG13	Putative bifunctional UDP-N-acetylglucosamine transferase and deubiquitinase ALG13	ALG13_HUMAN	0.599376	0.599376	0.000920784	0.00362598	2.44058	58	4	51.5061	1.51506	26_50uM	DMSO	OTU
26_50uM / DMSO	Q53GS9	USP39	U4/U6.U5 tri-snRNP-associated protein 2	SNUT2_HUMAN	-0.268996	0.268996	0.000940169	0.00368796	2.43321	58	12	-17.0103	0.829897	26_50uM	DMSO	USP
26_50uM / DMSO	O75317	USP12	Ubiquitin carboxyl-terminal hydrolase 12	UBP12_HUMAN	-0.354386	0.354386	0.00110273	0.00417848	2.37898	58	2	-21.7798	0.782202	26_50uM	DMSO	USP
26_50uM / DMSO	Q9Y4E8	USP15	Ubiquitin carboxyl-terminal hydrolase 15	UBP15_HUMAN	-0.328051	0.328051	0.0011655	0.00436199	2.36032	58	37	-20.3388	0.796612	26_50uM	DMSO	USP
26_50uM / DMSO	Q5T2D3	OTUD3	OTU domain-containing protein 3	OTUD3_HUMAN	-0.360845	0.360845	0.00148786	0.00528172	2.27722	58	12	-22.1291	0.778709	26_50uM	DMSO	OTU
26_50uM / DMSO	O94966	USP19	Ubiquitin carboxyl-terminal hydrolase 19	UBP19_HUMAN	-0.251583	0.251583	0.00166979	0.0057767	2.23832	58	24	-16.0026	0.839974	26_50uM	DMSO	USP
26_50uM / DMSO	P40818	USP8	Ubiquitin carboxyl-terminal hydrolase 8	UBP8_HUMAN	-0.28581	0.28581	0.00167657	0.00579507	2.23694	58	43	-17.9719	0.820281	26_50uM	DMSO	USP
26_50uM / DMSO	Q93008	USP9X	Probable ubiquitin carboxyl-terminal hydrolase FAF-X	USP9X_HUMAN	-0.130681	0.130681	0.00207614	0.00683852	2.16504	58	90	-8.65997	0.9134	26_50uM	DMSO	USP
26_50uM / DMSO	Q6P2Q9	PRPF8	Pre-mRNA-processing-splicing factor 8	PRP8_HUMAN	-0.217389	0.217389	0.00221339	0.00718356	2.14366	58	77	-13.988	0.86012	26_50uM	DMSO	JAMM
26_50uM / DMSO	Q9UGI0	ZRANB1	Ubiquitin thioesterase ZRANB1	ZRAN1_HUMAN	-0.409831	0.409831	0.00302724	0.00912015	2.04	58	4	-24.7289	0.752711	26_50uM	DMSO	OTU
26_50uM / DMSO	Q14694	USP10	Ubiquitin carboxyl-terminal hydrolase 10	UBP10_HUMAN	-0.314414	0.314414	0.00364657	0.0104871	1.97935	58	11	-19.5822	0.804178	26_50uM	DMSO	USP
26_50uM / DMSO	Q9Y5T5	USP16	Ubiquitin carboxyl-terminal hydrolase 16	UBP16_HUMAN	-0.352854	0.352854	0.00427668	0.011793	1.92838	58	6	-21.6967	0.783033	26_50uM	DMSO	USP
26_50uM / DMSO	Q9Y5K5	UCHL5	Ubiquitin carboxyl-terminal hydrolase isozyme L5	UCHL5_HUMAN	-0.30825	0.30825	0.00508785	0.0134093	1.87259	58	20	-19.2379	0.807621	26_50uM	DMSO	UCH
26_50uM / DMSO	Q96FW1	OTUB1	Ubiquitin thioesterase OTUB1	OTUB1_HUMAN	-0.310302	0.310302	0.0053721	0.0139495	1.85544	58	7	-19.3527	0.806473	26_50uM	DMSO	OTU
26_50uM / DMSO	Q01804	OTUD4	OTU domain-containing protein 4	OTUD4_HUMAN	-0.448528	0.448528	0.0064544	0.0159603	1.79696	58	27	-26.721	0.73279	26_50uM	DMSO	OTU
26_50uM / DMSO	O75604	USP2	Ubiquitin carboxyl-terminal hydrolase 2	UBP2_HUMAN	-0.375963	0.375963	0.00769336	0.0181333	1.74152	58	1	-22.9409	0.770591	26_50uM	DMSO	USP
26_50uM / DMSO	Q8N6M0	OTUD6B	Deubiquitinase OTUD6B	OTU6B_HUMAN	-0.247606	0.247606	0.0159936	0.0306931	1.51296	58	11	-15.7707	0.842293	26_50uM	DMSO	OTU
26_50uM / DMSO	P51665	PSMD7	26S proteasome non-ATPase regulatory subunit 7	PSMD7_HUMAN	-1.4593	1.4593	0.0212024	0.0374745	1.42626	58	11	-63.633	0.36367	26_50uM	DMSO	JAMM
26_50uM / DMSO	O00487	PSMD14	26S proteasome non-ATPase regulatory subunit 14	PSDE_HUMAN	-0.20693	0.20693	0.0232706	0.0400057	1.39788	58	5	-13.3621	0.866379	26_50uM	DMSO	JAMM
26_50uM / DMSO	Q9NUU6	OTULINL	Inactive ubiquitin thioesterase OTULINL	OTULL_HUMAN	-0.148453	0.148453	0.0284173	0.0460078	1.33717	58	4	-9.77823	0.902218	26_50uM	DMSO	OTU
26_50uM / DMSO	Q93009	USP7	Ubiquitin carboxyl-terminal hydrolase 7	UBP7_HUMAN	-0.18194	0.18194	0.0376409	0.0558564	1.25293	58	60	-11.8483	0.881517	26_50uM	DMSO	USP
26_50uM / DMSO	Q92905	COPS5	COP9 signalosome complex subunit 5	CSN5_HUMAN	-0.402962	0.402962	0.0659916	0.0817493	1.08752	58	6	-24.3696	0.756304	26_50uM	DMSO	JAMM
26_50uM / DMSO	Q9P275	USP36	Ubiquitin carboxyl-terminal hydrolase 36	UBP36_HUMAN	-0.00761356	0.00761356	0.0684381	0.0838126	1.07669	58	9	-0.526342	0.994737	26_50uM	DMSO	USP
26_50uM / DMSO	Q8TE49	OTUD7A	OTU domain-containing protein 7A	OTU7A_HUMAN	-0.472139	0.472139	0.0951657	0.104692	0.980088	58	2	-27.9105	0.720895	26_50uM	DMSO	OTU
26_50uM / DMSO	Q86UV5	USP48	Ubiquitin carboxyl-terminal hydrolase 48	UBP48_HUMAN	-0.0251867	0.0251867	0.129422	0.128678	0.890496	58	10	-1.73066	0.982693	26_50uM	DMSO	USP
26_50uM / DMSO	P45974	USP5	Ubiquitin carboxyl-terminal hydrolase 5	UBP5_HUMAN	0.0362345	0.0362345	0.130024	0.129062	0.889203	58	38	2.54339	1.02543	26_50uM	DMSO	USP
26_50uM / DMSO	Q92995	USP13	Ubiquitin carboxyl-terminal hydrolase 13	UBP13_HUMAN	0.46335	0.46335	0.136106	0.133018	0.876091	58	1	37.874	1.37874	26_50uM	DMSO	USP
26_50uM / DMSO	O15372	EIF3H	Eukaryotic translation initiation factor 3 subunit H	EIF3H_HUMAN	-0.141487	0.141487	0.157343	0.146291	0.834782	58	8	-9.34158	0.906584	26_50uM	DMSO	JAMM
26_50uM / DMSO	Q9UK80	USP21	Ubiquitin carboxyl-terminal hydrolase 21	UBP21_HUMAN	-0.14717	0.14717	0.164115	0.150506	0.822446	58	1	-9.69802	0.90302	26_50uM	DMSO	USP
26_50uM / DMSO	Q9H9J4	USP42	Ubiquitin carboxyl-terminal hydrolase 42	UBP42_HUMAN	-0.0046936	0.0046936	0.370991	0.255655	0.592345	58	12	-0.324807	0.996752	26_50uM	DMSO	USP
26_50uM / DMSO	Q13107	USP4	Ubiquitin carboxyl-terminal hydrolase 4	UBP4_HUMAN	-0.209709	0.209709	0.41072	0.272993	0.563849	58	9	-13.5288	0.864712	26_50uM	DMSO	USP
26_50uM / DMSO	Q9UHP3	USP25	Ubiquitin carboxyl-terminal hydrolase 25	UBP25_HUMAN	0.220897	0.220897	0.432073	0.282166	0.549496	58	15	16.5458	1.16546	26_50uM	DMSO	USP
26_50uM / DMSO	Q5VVQ6	YOD1	Ubiquitin thioesterase OTU1	OTU1_HUMAN	-0.167185	0.167185	0.463364	0.295078	0.530063	58	9	-10.9421	0.890579	26_50uM	DMSO	OTU
26_50uM / DMSO	Q70CQ2	USP34	Ubiquitin carboxyl-terminal hydrolase 34	UBP34_HUMAN	0.178225	0.178225	0.49222	0.30671	0.513271	58	10	13.1491	1.13149	26_50uM	DMSO	USP
26_50uM / DMSO	Q9UPU5	USP24	Ubiquitin carboxyl-terminal hydrolase 24	UBP24_HUMAN	-0.0337191	0.0337191	0.4975	0.30879	0.510337	58	42	-2.31013	0.976899	26_50uM	DMSO	USP
26_50uM / DMSO	Q96K76	USP47	Ubiquitin carboxyl-terminal hydrolase 47	UBP47_HUMAN	0.110665	0.110665	0.55653	0.331596	0.479391	58	1	7.97255	1.07973	26_50uM	DMSO	USP
26_50uM / DMSO	Q8NB14	USP38	Ubiquitin carboxyl-terminal hydrolase 38	UBP38_HUMAN	0.126421	0.126421	0.585312	0.342338	0.465544	58	16	9.15822	1.09158	26_50uM	DMSO	USP
26_50uM / DMSO	Q504Q3	PAN2	PAN2-PAN3 deadenylation complex catalytic subunit PAN2	PAN2_HUMAN	0.188647	0.188647	0.62105	0.355396	0.449287	58	1	13.9694	1.13969	26_50uM	DMSO	USP
26_50uM / DMSO	Q4G0A6	MINDY4	Probable ubiquitin carboxyl-terminal hydrolase MINDY-4	MINY4_HUMAN	-0.0698499	0.0698499	0.664892	0.370745	0.430925	58	2	-4.72629	0.952737	26_50uM	DMSO	MINDY
26_50uM / DMSO	Q70EL2	USP45	Ubiquitin carboxyl-terminal hydrolase 45	UBP45_HUMAN	-0.00989091	0.00989091	0.682385	0.376708	0.423995	58	2	-0.683241	0.993168	26_50uM	DMSO	USP
26_50uM / DMSO	Q96G74	OTUD5	OTU domain-containing protein 5	OTUD5_HUMAN	0.0671108	0.0671108	0.734425	0.393729	0.404803	58	1	4.76166	1.04762	26_50uM	DMSO	OTU
26_50uM / DMSO	P54252	ATXN3	Ataxin-3	ATX3_HUMAN	-0.0954724	0.0954724	0.885022	0.440921	0.355639	58	4	-6.40343	0.935966	26_50uM	DMSO	MJD
26_50uM / DMSO	Q70EL1	USP54	Inactive ubiquitin carboxyl-terminal hydrolase 54	UBP54_HUMAN	0.326393	0.326393	0.891281	0.442767	0.353825	58	3	25.3874	1.25387	26_50uM	DMSO	USP
26_50uM / DMSO	Q9UPT9	USP22	Ubiquitin carboxyl-terminal hydrolase 22	UBP22_HUMAN	-0.06905	0.06905	0.962523	0.462905	0.334508	58	4	-4.67345	0.953266	26_50uM	DMSO	USP
27_200uM / DMSO	Q6GQQ9	OTUD7B	OTU domain-containing protein 7B	OTU7B_HUMAN	-5.07724	5.07724	1.64363e-65	3.13139e-61	60.5043	58	33	-97.0379	0.0296209	27_200uM	DMSO	OTU	y
27_200uM / DMSO	Q01804	OTUD4	OTU domain-containing protein 4	OTUD4_HUMAN	-1.83836	1.83836	8.91882e-50	4.85481e-46	45.3138	58	27	-72.036	0.27964	27_200uM	DMSO	OTU	y
27_200uM / DMSO	Q92560	BAP1	Ubiquitin carboxyl-terminal hydrolase BAP1	BAP1_HUMAN	-2.44049	2.44049	4.82448e-42	1.31306e-38	37.8817	58	19	-81.5779	0.184221	27_200uM	DMSO	UCH	y
27_200uM / DMSO	O94966	USP19	Ubiquitin carboxyl-terminal hydrolase 19	UBP19_HUMAN	-0.39343	0.39343	1.4334e-20	1.75996e-18	17.7545	58	24	-23.8682	0.761318	27_200uM	DMSO	USP
27_200uM / DMSO	Q96RU2	USP28	Ubiquitin carboxyl-terminal hydrolase 28	UBP28_HUMAN	-0.622393	0.622393	3.35583e-17	2.41869e-15	14.6164	58	29	-35.0407	0.649593	27_200uM	DMSO	USP
27_200uM / DMSO	P15374	UCHL3	Ubiquitin carboxyl-terminal hydrolase isozyme L3	UCHL3_HUMAN	-0.294072	0.294072	2.40932e-16	1.50169e-14	13.8234	58	14	-18.4403	0.815597	27_200uM	DMSO	UCH
27_200uM / DMSO	Q96JH7	VCPIP1	Deubiquitinating protein VCPIP1	VCIP1_HUMAN	-1.20108	1.20108	3.59998e-14	1.56755e-12	11.8048	58	14	-56.5049	0.434951	27_200uM	DMSO	OTU	y
27_200uM / DMSO	O75604	USP2	Ubiquitin carboxyl-terminal hydrolase 2	UBP2_HUMAN	-0.613386	0.613386	2.4078e-12	7.77722e-11	10.1092	58	1	-34.6339	0.653661	27_200uM	DMSO	USP
27_200uM / DMSO	Q8TE49	OTUD7A	OTU domain-containing protein 7A	OTU7A_HUMAN	-2.25959	2.25959	5.90665e-10	1.25968e-08	7.89974	58	2	-79.1169	0.208831	27_200uM	DMSO	OTU	y
27_200uM / DMSO	Q9Y4E8	USP15	Ubiquitin carboxyl-terminal hydrolase 15	UBP15_HUMAN	-0.188585	0.188585	1.21712e-08	2.01227e-07	6.69631	58	37	-12.2534	0.877466	27_200uM	DMSO	USP
27_200uM / DMSO	P40818	USP8	Ubiquitin carboxyl-terminal hydrolase 8	UBP8_HUMAN	-0.165884	0.165884	3.0895e-08	4.71698e-07	6.32634	58	43	-10.8618	0.891382	27_200uM	DMSO	USP
27_200uM / DMSO	Q8N6M0	OTUD6B	Deubiquitinase OTUD6B	OTU6B_HUMAN	-0.295878	0.295878	8.81471e-07	9.68855e-06	5.01374	58	11	-18.5424	0.814576	27_200uM	DMSO	OTU
27_200uM / DMSO	Q9UPT9	USP22	Ubiquitin carboxyl-terminal hydrolase 22	UBP22_HUMAN	-0.122829	0.122829	1.0621e-06	1.14493e-05	4.94122	58	4	-8.16152	0.918385	27_200uM	DMSO	USP
27_200uM / DMSO	P09936	UCHL1	Ubiquitin carboxyl-terminal hydrolase isozyme L1	UCHL1_HUMAN	-0.146229	0.146229	1.52178e-06	1.58227e-05	4.80072	58	12	-9.63906	0.903609	27_200uM	DMSO	UCH
27_200uM / DMSO	Q9H9J4	USP42	Ubiquitin carboxyl-terminal hydrolase 42	UBP42_HUMAN	0.260409	0.260409	3.00228e-06	2.89759e-05	4.53796	58	12	19.7818	1.19782	27_200uM	DMSO	USP
27_200uM / DMSO	Q93008	USP9X	Probable ubiquitin carboxyl-terminal hydrolase FAF-X	USP9X_HUMAN	-0.151264	0.151264	2.08258e-05	0.000156526	3.80541	58	90	-9.95391	0.900461	27_200uM	DMSO	USP
27_200uM / DMSO	Q9Y5K5	UCHL5	Ubiquitin carboxyl-terminal hydrolase isozyme L5	UCHL5_HUMAN	-0.364688	0.364688	3.14177e-05	0.000222706	3.65227	58	20	-22.3363	0.776637	27_200uM	DMSO	UCH
27_200uM / DMSO	Q9UPU5	USP24	Ubiquitin carboxyl-terminal hydrolase 24	UBP24_HUMAN	-0.445452	0.445452	4.10828e-05	0.0002798	3.55315	58	42	-26.5646	0.734354	27_200uM	DMSO	USP
27_200uM / DMSO	Q96G74	OTUD5	OTU domain-containing protein 5	OTUD5_HUMAN	-0.57021	0.57021	0.000161475	0.000884099	3.0535	58	1	-32.6481	0.673519	27_200uM	DMSO	OTU
[truncated: 971 more rows]

## Sheet: Protein quantity values
						[1] ELB00271_AL3230_P01_D01_27371.d.PG.Quantity	[2] ELB00271_AL3230_P01_D02_27308.d.PG.Quantity	[3] ELB00271_AL3230_P01_D03_27416.d.PG.Quantity	[4] ELB00271_AL3230_P02_D01_27238.d.PG.Quantity	[5] ELB00271_AL3230_P02_D02_27264.d.PG.Quantity	[6] ELB00271_AL3230_P02_D03_27295.d.PG.Quantity	[7] ELB00271_AL3230_P01_B04_27255.d.PG.Quantity	[8] ELB00271_AL3230_P01_B05_27316.d.PG.Quantity	[9] ELB00271_AL3230_P01_B06_27384.d.PG.Quantity	[10] ELB00271_AL3230_P02_B04_27290.d.PG.Quantity	[11] ELB00271_AL3230_P02_B05_27267.d.PG.Quantity	[12] ELB00271_AL3230_P02_B06_27261.d.PG.Quantity	[13] ELB00271_AL3230_P01_C01_27262.d.PG.Quantity	[14] ELB00271_AL3230_P01_C02_27326.d.PG.Quantity	[15] ELB00271_AL3230_P01_C03_27391.d.PG.Quantity	[16] ELB00271_AL3230_P02_C01_27412.d.PG.Quantity	[17] ELB00271_AL3230_P02_C02_27382.d.PG.Quantity	[18] ELB00271_AL3230_P02_C03_27401.d.PG.Quantity	[19] ELB00271_AL3230_P01_A10_27365.d.PG.Quantity	[20] ELB00271_AL3230_P01_A11_27317.d.PG.Quantity	[21] ELB00271_AL3230_P01_A12_27284.d.PG.Quantity	[22] ELB00271_AL3230_P02_A10_27364.d.PG.Quantity	[23] ELB00271_AL3230_P02_A11_27256.d.PG.Quantity	[24] ELB00271_AL3230_P02_A12_27228.d.PG.Quantity	[25] ELB00271_AL3230_P01_E04_27381.d.PG.Quantity	[26] ELB00271_AL3230_P01_E05_27269.d.PG.Quantity	[27] ELB00271_AL3230_P01_E06_27327.d.PG.Quantity	[28] ELB00271_AL3230_P02_E04_27294.d.PG.Quantity	[29] ELB00271_AL3230_P02_E05_27349.d.PG.Quantity	[30] ELB00271_AL3230_P02_E06_27356.d.PG.Quantity	[31] ELB00271_AL3230_P01_G07_27355.d.PG.Quantity	[32] ELB00271_AL3230_P01_G08_27251.d.PG.Quantity	[33] ELB00271_AL3230_P01_G09_27347.d.PG.Quantity	[34] ELB00271_AL3230_P02_G07_27235.d.PG.Quantity	[35] ELB00271_AL3230_P02_G08_27392.d.PG.Quantity	[36] ELB00271_AL3230_P02_G09_27286.d.PG.Quantity	[37] ELB00271_AL3230_P01_B01_27394.d.PG.Quantity	[38] ELB00271_AL3230_P01_B02_27377.d.PG.Quantity	[39] ELB00271_AL3230_P01_B03_27318.d.PG.Quantity	[40] ELB00271_AL3230_P02_B01_27299.d.PG.Quantity	[41] ELB00271_AL3230_P02_B02_27236.d.PG.Quantity	[42] ELB00271_AL3230_P02_B03_27224.d.PG.Quantity	[43] ELB00271_AL3230_P01_C04_27357.d.PG.Quantity	[44] ELB00271_AL3230_P01_C05_27324.d.PG.Quantity
PG.Genes	PG.ProteinDescriptions	PG.UniProtIds	PG.NrOfStrippedSequencesIdentified (Experiment-wide)	DUB	DUB family	1_200uM	1_200uM	1_200uM	1_50uM	1_50uM	1_50uM	2_200uM	2_200uM	2_200uM	2_50uM	2_50uM	2_50uM	3_200uM	3_200uM	3_200uM	3_50uM	3_50uM	3_50uM	4_200uM	4_200uM	4_200uM	4_50uM	4_50uM	4_50uM	5_200uM	5_200uM	5_200uM	5_50uM	5_50uM	5_50uM	6_200uM	6_200uM	6_200uM	6_50uM	6_50uM	6_50uM	7_200uM	7_200uM	7_200uM	7_50uM	7_50uM	7_50uM	11_200uM	11_200uM
USP12	Ubiquitin carboxyl-terminal hydrolase 12	O75317	2	y	USP	66.2148	70.7917	73.4286	47.5763	56.1718	47.2837	45.4695	67.8061	48.0762	35.8885	41.8382	45.8445	58.8776	89.9094	66.6919	94.6718	71.0787	65.0318	61.3496	76.9933	67.2184	64.1545	45.0175	36.8397	61.7031	37.4135	53.5877	37.586	59.0592	59.1331	53.2484	62.3653	64.2462	56.9969	68.9632	61.8672	60.746	67.3327	76.6401	49.4608	39.7283	58.3531	39.9759	48.0239
USP2	Ubiquitin carboxyl-terminal hydrolase 2	O75604	1	y	USP	33.4334	31.2214	43.4878	83.4221	85.0956	71.4264	55.7502	56.1262	51.9588	77.2464	102.623	84.7742	91.3885	95.2178	80.2224	102.682	100.447	80.7045	86.128	81.3394	99.1787	91.2258	88.296	81.6199	50.4495	47.2939	57.6121	84.1578	95.6151	84.4079	70.9337	110.732	82.049	91.8832	79.6276	100.344	24.1694	16.7884	5.0979	44.8818	55.5518	67.3643	29.0132	30.3368
USP19	Ubiquitin carboxyl-terminal hydrolase 19	O94966	24	y	USP	770.994	809.032	730.771	1140.2	1046.24	974.569	1083.88	1014.09	897.762	964.954	1067.98	1168.41	1160.81	1228.3	1120.45	1280.86	1281.57	1099.32	1104.86	1135.72	1170.43	977.682	1091.87	1053.15	630.78	661.814	741.02	960.032	931.227	1107.91	948.631	1225.41	983.361	792.144	1146.8	1202.72	551.86	534.372	585.023	920.548	1024.79	1097.02	356.93	357.443
USP8	Ubiquitin carboxyl-terminal hydrolase 8	P40818	43	y	USP	1375.9	1396.63	1181.99	1389.95	1250.12	1230.52	1349.62	1163.27	1093.55	1089.5	1263.31	1252.76	1530.95	1443.27	1449.27	1406.78	1372.09	1218.35	1336.32	1272.86	1387.21	1072.6	1320.19	1259.36	1241.39	1237.39	1368.77	1140.3	1180.85	1360.64	1209.46	1592.05	1214.91	868.746	1341.25	1389.44	1129.88	1013.52	1065.54	1143.23	1431.14	1359.52	1122.4	1101.42
USP5	Ubiquitin carboxyl-terminal hydrolase 5	P45974	38	y	USP	2708.01	2764.88	2438.55	2818	2196.11	2454.34	1977.63	1767.76	2119.11	1929.86	1982.95	2081.93	2034.4	2148.7	1973.85	2577.7	2379.39	1763.54	1787.12	1859.73	1939.09	1642.49	2105.12	1761.17	2127.61	2122.16	2677.45	2116.37	2115.64	2422.57	1896.51	2913.3	1843.38	2228.67	2306.49	2605.54	1637.51	1661.13	1957.47	2390.09	2320.49	2281.51	1836.55	1870.49
USP11	Ubiquitin carboxyl-terminal hydrolase 11	P51784	18	y	USP	262.883	257.976	221.043	278.276	273.73	265.043	246.464	244.259	231.638	225.508	248.276	289.519	280.819	298.978	278.922	323.409	316.299	271.915	267.927	265.222	263.052	260.948	302.783	254.284	233.742	202.324	248.994	245.564	259.832	295.318	229.59	286.829	207.212	278.954	293.429	301.39	192.883	205.011	200.672	242.993	303.417	259.12	191.618	201.482
USP14	Ubiquitin carboxyl-terminal hydrolase 14	P54578	6	y	USP	22.5419	26.9285	30.6612	30.9925	23.9563	31.4873	29.4408	31.7435	24.5662	32.9838	16.5052	32.6417	30.0091	35.218	28.7133	37.7358	27.9149	35.4049	36.052	32.5621	40.571	29.9289	33.9701	33.2456	26.3112	18.8822	26.7859	19.0458	26.7805	29.0586	23.4167	39.2814	25.9434	21.9502	28.0294	30.6363	28.6429	22.6778	27.291	42.6077	32.108	20.6629	24.4917	18.3503
USP46	Ubiquitin carboxyl-terminal hydrolase 46	P62068	10	y	USP	327.695	285.328	283.824	246.294	321.919	318.817	237.743	320.031	261.29	282.343	290.601	310.697	288.722	406.391	370.849	391.524	396.266	340.478	262.199	356.979	285.739	342.678	316.254	230.323	286.209	222.632	313.856	327.83	357.796	395.943	317.403	301.96	329.386	263.18	409.331	318.393	250.274	264.406	321.318	243.311	250.783	268.254	176.92	198.765
USP4	Ubiquitin carboxyl-terminal hydrolase 4	Q13107	9	y	USP	9.75651	7.97269	30.7002	9.10816	9.06635	11.9694	35.2877	10.4343	31.6478	9.94618	9.53927	39.4386	33.99	8.98427	38.6717	30.8772	11.2548	23.6314	25.2005	10.528	9.76264	30.5409	7.22313	28.5754	37.1057	6.34825	5.50821	34.0643	10.7354	9.27314	8.51842	7.21814	37.5889	9.97336	34.026	28.1711	7.36371	8.30068	11.4683	10.3194	27.7408	8.68907	5.6536	5.37706
USP10	Ubiquitin carboxyl-terminal hydrolase 10	Q14694	11	y	USP	393.46	385.369	359.39	311.659	349.069	320.719	406.866	316.615	325.496	293.518	356.071	329.256	453.755	380.562	393.871	307.632	357.679	354.34	387.789	310.984	380.424	325.262	379.202	380.724	349.261	380.49	360.421	280.095	338.241	353.905	361.129	438.737	339.379	349.364	388.865	380.597	330.504	306.19	279.909	298.084	382.879	368.374	336.48	348.325
PAN2	PAN2-PAN3 deadenylation complex catalytic subunit PAN2	Q504Q3	1	y	USP	12.5367	12.454	8.7528	15.1952	14.7968	18.9865	17.558	16.1702	9.69751	10.2665	15.2646	16.8952	17.5043	7.86773	10.0736	14.9877	20.56	7.61221	12.0154	25.5619	11.347	10.1461	11.5468	16.2099	7.96356	23.0653	14.3055	19.4915	6.93688	10.2111	9.65301	15.2988	5.9963	6.27132	6.59152	11.5859	8.54641	12.694	13.9785	12.6766	22.72	14.1092	19.8358	13.684
USP39	U4/U6.U5 tri-snRNP-associated protein 2	Q53GS9	12	y	USP	245.054	224.248	226.254	238.751	236.181	268.926	279.213	231.502	234.713	234.398	208.979	254.565	247.149	244.9	257.18	233.933	279.15	272.349	267.501	218.494	266.636	275.573	293.267	332.732	228.952	250.306	245.643	207.498	263.874	336.71	200.856	269.249	227.701	245.929	330.676	332.549	256.125	231.741	198.71	277.113	263.681	257.206	249.653	269.76
USP34	Ubiquitin carboxyl-terminal hydrolase 34	Q70CQ2	10	y	USP	4.64847	8.39942	10.4266	4.14643	5.94964	12.0874	4.8199	2.62857	9.25627	9.61598	4.25586	6.07759	3.37254	5.99375	2.73534	22.4003	3.78753	13.8107	4.06484	11.648	2.83676	7.92038	5.16427	3.74851	11.1664	5.24402	8.60559	6.93113	11.4491	6.43608	8.68397	4.6701	9.64251	4.07691	11.8965	4.62981	3.67591	13.695	12.2219	4.52433	6.59626	3.99782	7.48336	5.31819
USP54	Inactive ubiquitin carboxyl-terminal hydrolase 54	Q70EL1	2	y	USP	4.38974	4.87852	4.37664	2.83234	2.67006	3.49587	4.21463	3.7708	31.6029	33.2859	31.1115	31.5158	3.39846	3.78152	5.25977	25.2887	23.6632	24.5657	3.20188	5.31681	3.05832	2.7697	27.4083	3.51675	3.68282	3.60955	33.4531	29.9925	30.5355	26.0845	3.96958	3.64461	28.5102	3.36903	3.87648	30.2419	3.90643	22.2114	4.62924	31.8578	32.6432	5.64203	26.6835	2.67942
USP45	Ubiquitin carboxyl-terminal hydrolase 45	Q70EL2	2	y	USP	6.1373	5.66419	4.13899	5.22781	9.91546	13.5039	7.91621	8.32528	6.93358	10.4087	11.0462	8.56052	8.79387	9.34934	10.3404	12.4533	9.82259	14.2593	11.9099	16.3789	9.9969	11.641	10.3328	4.81773	6.12275	5.93909	4.81381	9.43374	10.3027	9.72687	8.2949	6.45132	4.37269	8.64826	14.8749	13.2134	7.13137	5.94871	5.33482	15.4537	9.57514	13.9612	5.5368	6.7156
USP48	Ubiquitin carboxyl-terminal hydrolase 48	Q86UV5	10	y	USP	46.2616	61.6274	53.6898	63.0302	52.9231	60.7626	61.5155	61.4471	50.1918	58.3142	58.0522	71.1477	57.6612	59.2723	60.0839	74.8144	67.1561	68.7471	61.9689	62.0773	65.3072	60.0599	56.0628	59.0721	50.134	52.283	64.1469	66.8886	71.9808	62.4108	71.7111	73.0566	76.6055	62.4981	53.6015	56.1184	66.1575	52.4478	68.9837	74.3658	65.8693	61.521	38.8892	41.3028
USP38	Ubiquitin carboxyl-terminal hydrolase 38	Q8NB14	16	y	USP	193.863	215.784	209.214	250.808	257.33	297.214	209.359	244.786	204.708	218.327	238.443	221.244	221.384	262.393	211.766	318.645	325.985	326.29	242.675	209.415	232.328	240.662	253.798	169.998	213.828	159.787	264.716	245.94	290.645	306.054	209.033	276.292	236.933	213.322	299.513	306.992	202.946	211.13	215.973	255.825	229.573	181.456	189.037	195.957
USP13	Ubiquitin carboxyl-terminal hydrolase 13	Q92995	1	y	USP	219.342	195.271	208.151	309.393	402.621	410.593	183.96	207.453	132.785	261.814	279.452	266.884	146.352	173.097	103.626	304.362	422.329	312.766	183.27	183.13	210.44	239.565	367.897	297.284	179.31	109.296	239.526	339.535	264.415	431.609	160.503	213.683	169.059	336.557	467.026	415.697	167.86	174.807	184.832	313.074	356.974	349.984	138.441	138.612
USP9X	Probable ubiquitin carboxyl-terminal hydrolase FAF-X	Q93008	88	y	USP	1136.83	954.317	1048.86	1202.19	1188.42	1217.44	1252.23	1070.26	1096.34	980.767	1167.1	1333.84	1304.16	1409.69	1340.25	1509.97	1530.99	1341.53	1125.12	1119.45	1136.51	1050.42	1232.37	862.807	897.153	915.301	977.122	1074.98	1152.05	1348.15	1009.38	1302.69	1045.8	1269.74	1418.87	1350.25	984.916	992.772	859.899	1088.85	1429.91	1098.13	412.236	376.037
USP7	Ubiquitin carboxyl-terminal hydrolase 7	Q93009	60	y	USP	306.05	384.144	363.256	874.045	724.676	702.555	980.06	939.373	872.669	852.478	961.349	956.076	949.116	995.636	994.101	1159.96	1080.06	992.596	952.454	954.929	1001.79	857.539	988.108	867.581	452.149	387.839	445.38	695.934	750.797	820.959	838.049	1004.69	837.948	908.796	1021.19	1073.74	689.695	681.071	692.301	1063.53	999.776	914.321	324.405	338.67
USP47	Ubiquitin carboxyl-terminal hydrolase 47	Q96K76	1	y	USP	4.21142	5.01628	4.62292	22.6405	10.5078	15.5708	17.7588	4.46815	12.9194	20.4334	22.3194	18.453	9.15886	17.0173	4.73096	16.1834	12.7544	19.0662	13.269	17.9679	29.462	18.725	14.7959	24.3875	3.88969	10.7233	7.45417	16.9309	11.4864	13.9881	13.9317	13.8925	10.0618	15.4869	22.3882	12.5156	13.6317	10.969	8.0561	8.61346	27.5048	14.6905	12.9271	2.61657
USP28	Ubiquitin carboxyl-terminal hydrolase 28	Q96RU2	29	y	USP	115.907	124.498	119.272	201.8	158.509	175.097	137.731	125.46	119.716	162.045	172.829	180.813	144.504	159.653	137.775	200.908	189.773	175.032	141.557	169.484	160.156	187.918	194.999	187.962	143.594	115.366	140.422	160.68	170.946	191.722	111.325	154.421	141.501	175.722	202.024	196.185	111.383	122.402	126.667	186.869	178.704	166.221	102.616	88.9258
USP42	Ubiquitin carboxyl-terminal hydrolase 42	Q9H9J4	12	y	USP	427.74	404.969	407.07	401.378	407.539	326.101	409.135	374.12	412.261	392.879	400.715	396.786	395.201	380.25	406.825	354.001	294.131	323.947	324.95	349.32	347.887	292.02	351.503	336.724	473.544	532.638	458.416	457.123	368.101	334.586	542.045	492.123	377.106	395.497	345.484	282.458	375.996	458.647	462.437	368.233	359.308	413.723	424.666	397.778
USP36	Ubiquitin carboxyl-terminal hydrolase 36	Q9P275	9	y	USP	121.688	126.753	120.866	129.008	133.13	96.1212	121.368	109.242	131.122	111.584	116.379	106.147	138.664	122.148	146.234	118.648	108.358	102.812	107.179	94.4029	111.616	89.8625	115.997	92.128	139.227	152.835	135.406	134.242	134.011	118.226	156.973	154.631	132.081	115.816	99.6692	119.985	106.573	127.665	120.057	114.744	124.892	117.361	112.18	106.867
USP35	Ubiquitin carboxyl-terminal hydrolase 35	Q9P2H5	10	y	USP	30.6834	32.1159	19.6328	19.1554	28.8606	27.6259	32.1908	27.6807	29.3596	21.2305	22.916	25.2193	35.6321	36.6562	30.6785	28.0513	35.9083	29.5903	28.938	26.8313	29.0536	24.8409	28.4234	24.7232	30.3861	31.2169	30.0005	23.7264	32.6551	32.3186	25.4849	31.0316	23.3887	20.9518	24.1999	29.5175	28.2736	22.409	16.9102	22.8687	37.6485	20.1574	20.0578	25.8596
USP25	Ubiquitin carboxyl-terminal hydrolase 25	Q9UHP3	14	y	USP	5.08941	5.0257	81.3468	15.2568	18.2422	12.9467	79.1263	9.48175	71.7292	65.8713	53.5146	12.9976	4.55944	28.5504	83.2312	115.643	4.67288	72.5087	63.6508	13.0385	8.25867	77.2208	4.0811	56.0332	14.4188	12.5985	17.9071	71.7268	73.679	74.3252	77.146	79.2052	12.0432	20.2114	85.5341	82.7482	4.22052	14.2184	3.97198	68.508	13.5873	11.8036	20.7592	19.695
USP21	Ubiquitin carboxyl-terminal hydrolase 21	Q9UK80	1	y	USP	4.0983	3.19064	3.80137	10.4591	5.99775	4.9595	10.1431	6.96336	6.11854	14.0114	10.3255	11.0541	7.29066	9.18715	6.4682	10.3556	10.8821	7.27735	6.82088	7.3354	3.91329	5.77875	10.9023	10.5865	6.01608	3.12458	2.50713	2.26826	5.41761	2.4538	8.87119	3.16029	5.76339	8.74294	5.64053	11.7616	3.00279	4.1342	4.88509	6.18371	4.55719	4.92025	2.38243	6.54413
USP22	Ubiquitin carboxyl-terminal hydrolase 22	Q9UPT9	4	y	USP	111.565	133.809	112.963	183.064	136.84	129.52	120.217	126.57	112.659	117.971	131.022	146.785	120.136	153.468	121.944	170.317	160.769	141.331	132.568	114.729	102.559	123.975	153.034	166.775	132.633	129.214	136.97	148.219	119.279	133.89	137.282	154.365	122.601	156.983	138.336	150.514	111.815	113.93	119.845	166.825	141.408	163.407	111.242	108.679
USP24	Ubiquitin carboxyl-terminal hydrolase 24	Q9UPU5	42	y	USP	43.5749	47.1769	52.7853	107.751	77.2753	84.694	71.3719	76.6468	59.5532	80.954	82.3002	79.6189	78.9919	83.7692	78.5871	120.33	92.1624	92.7285	73.4445	78.6975	81.8543	79.236	85.7865	87.7086	42.9954	28.8231	36.4689	66.0647	66.1911	69.0037	53.3711	75.8303	62.8395	103.853	86.6912	100.584	53.3628	49.4053	58.9178	106.629	94.0997	92.407	22.486	20.3237
USP15	Ubiquitin carboxyl-terminal hydrolase 15	Q9Y4E8	36	y	USP	258.159	295.567	247.649	285.028	309.036	291.717	323.024	286.702	280.299	214.833	288.678	285.253	391.829	351.126	349.76	296	381.218	346.123	351.661	289.503	347.138	270.522	334.035	275.739	254.979	211.924	267.493	249.36	273.568	348.684	271.033	401.939	279.809	260.111	316.368	360.568	203.725	178.349	158.095	247.901	313.159	272.639	225.434	245.398
USP16	Ubiquitin carboxyl-terminal hydrolase 16	Q9Y5T5	6	y	USP	28.6487	34.3464	27.1653	44.7778	27.4138	34.2147	27.4372	30.7903	28.1145	32.7584	24.3475	39.4955	29.4757	38.5065	35.8391	32.0925	28.4177	29.9043	27.5631	41.6546	18.4698	18.2766	28.1834	46.003	15.9277	26.4093	28.7212	31.6525	27.5905	39.4511	23.0599	23.4742	24.424	30.6271	35.6847	36.1065	24.4673	10.5094	27.2524	30.3724	25.0558	52.0045	32.6055	29.9613
UCHL1	Ubiquitin carboxyl-terminal hydrolase isozyme L1	P09936	12	y	UCH	15286.3	14015.6	12023.7	12250.5	12996.2	14000.8	13069.1	10499.1	10841.3	9791.28	11779.4	13673.2	16139.5	14505.4	14332.7	12237.2	13416.6	11938.2	11431.9	11624.2	13494.1	10460.5	13530.9	11306.7	13002	14442.6	15210.6	10733.4	12280	15143.6	11396	18491.2	12668.4	14188	14778	14783.6	10068.5	9802.67	8831.08	9919.86	14039	12471.4	11198.3	11274.9
UCHL3	Ubiquitin carboxyl-terminal hydrolase isozyme L3	P15374	14	y	UCH	585.131	554.976	524.195	554.951	545.68	551.527	652.885	579.055	578.191	442.194	554.021	642.666	730.842	695.091	670.48	617.463	692.044	570.177	559.718	510.241	572.131	520.939	620.972	548.569	530.873	503.847	585.197	509.451	551.979	696.369	580.908	795.743	611.669	607.131	738.945	640.872	489.407	521.417	497.161	494.45	598.619	679.954	539.14	579.121
BAP1	Ubiquitin carboxyl-terminal hydrolase BAP1	Q92560	19	y	UCH	62.2674	75.2756	64.9159	270.822	286.089	292.212	171.75	148.737	144.248	326.445	395.899	410.4	349.958	319.649	301.397	478.348	566.272	476.02	77.3478	87.7587	117.819	298.301	357.876	308.194	442.517	533.006	580.496	491.001	605.231	696.836	131.508	176.891	136.309	401.255	480.842	424.97	318.051	338.413	307.402	400.485	576.346	453.89	80.4347	77.0936
UCHL5	Ubiquitin carboxyl-terminal hydrolase isozyme L5	Q9Y5K5	20	y	UCH	3045.31	3293.06	2975.96	3848.77	3327.66	3373.34	3133.8	2813.87	2641.84	2622.31	3107.91	3477.24	3499.78	3802.34	3855.85	4523.79	3846.11	3534.9	3247.9	3231.44	3539.42	2836.83	3775.96	3030.42	2759.27	2647.74	3176.67	2649.04	3076.51	3812.23	3095.12	4355.19	3302.57	3169.11	4030.09	3772.78	2789.98	2870.05	3067.92	3732.18	3775.65	3506.81	1477.68	1570.86
OTUD4	OTU domain-containing protein 4	Q01804	27	y	OTU	248.032	272.203	223.276	307.46	240.299	247.718	108.799	92.7576	100.452	172.715	177.769	218.866	116.556	100.151	95.5467	193.98	150.595	145.106	76.4425	75.9335	101.189	100.326	112.467	98.7926	187.335	198.281	191.271	208.282	235.77	257.738	122.021	114.185	104.976	179.586	188.432	190.201	168.672	177.188	194.462	264.371	260.608	248.861	193.989	206.422
OTUD3	OTU domain-containing protein 3	Q5T2D3	12	y	OTU	335.919	343.202	272.34	269.426	281.206	269.555	271.328	268.564	229.259	206.928	272.558	288.48	363.228	330.612	340.461	265.965	325.059	265.971	297.166	303.111	310.886	266.901	326.395	305.417	299.334	274.785	303.326	263.885	264.636	319.318	236.509	355.386	264.598	305.026	323.604	294.862	262.587	255.417	260.971	228.877	335.253	327.04	264.151	249.835
YOD1	Ubiquitin thioesterase OTU1	Q5VVQ6	9	y	OTU	97.3747	92.8162	107.488	145.199	103.432	112.865	117.346	95.8987	89.029	90.3754	99.7341	108.2	134.555	99.366	99.7674	157.048	111.116	91.8781	114.795	118.817	119.896	93.9013	124.723	123.496	109.271	68.6437	134.306	96.1448	93.366	129.197	110.743	152.566	112.082	112.999	108.247	118.676	85.5122	82.9333	88.7764	119.642	104.191	123.727	100.507	105.696
OTUD7B	OTU domain-containing protein 7B	Q6GQQ9	32	y	OTU	392.121	388.411	326.506	459.752	511.465	521.259	33.3433	19.8933	31.4925	142.542	160.918	188.91	15.3433	22.3574	5.62236	24.7514	22.5889	17.2939	78.7556	71.8197	76.6147	286.127	310.713	265.339	297.514	352.187	366.611	374.682	502.272	586.483	28.1167	32.8108	23.3912	106.726	97.332	102.51	212.81	220.876	180.011	405.102	500.396	425.475	134.412	137.069
OTUD6B	Deubiquitinase OTUD6B	Q8N6M0	11	y	OTU	2354.2	2478.75	2158.25	2652.43	2368.66	2650.38	2449.49	2372.87	2329.47	1996.42	2332	2651.69	2455.6	2961.7	3064.27	3492	3060.42	2707.25	2448.03	2514.2	2346.41	2424.28	2574.29	2202.21	2259.53	2169.77	2561.09	2074.25	2646.9	3079.86	2435.64	3225.76	2463.09	2638.78	3217.19	2823.36	1619.6	1736.23	1804.08	2348.56	2486.5	2300.14	1590.07	1596.63
OTUD7A	OTU domain-containing protein 7A	Q8TE49	2	y	OTU	4.40469	31.7974	17.3052	25.0528	22.3143	31.2215	2.19765	5.94798	4.72035	4.90836	15.3485	15.1716	4.61964	4.3697	3.26419	6.60701	6.12936	5.30998	18.7092	5.0245	16.0659	14.7646	19.3616	15.3517	25.6948	14.3295	20.8409	20.4624	18.401	30.2989	4.84053	19.242	11.8228	3.42155	12.9257	30.6544	5.90637	11.2389	11.6517	17.068	22.1215	26.1408	9.97172	19.6165
OTUB1	Ubiquitin thioesterase OTUB1	Q96FW1	7	y	OTU	16.3025	23.0026	17.3889	17.4121	18.2324	18.5883	17.363	15.4992	15.8887	12.2166	18.3579	15.5666	11.7127	14.7875	20.5285	21.0745	19.7849	19.2421	18.6178	18.7083	18.5673	14.6676	20.9506	19.9897	16.6523	16.7708	16.7378	17.0978	16.5369	17.8361	16.7018	16.3422	21.3679	13.667	18.3611	13.9329	18.285	11.0261	12.2365	17.2113	19.3091	11.7069	16.2811	21.9518
OTUD5	OTU domain-containing protein 5	Q96G74	1	y	OTU	23.563	35.3454	37.4383	44.3931	28.714	32.9193	48.5612	34.922	34.3078	27.6126	49.1167	40.8273	35.5383	34.5935	44.8001	47.4953	45.3697	42.6153	45.4621	33.4087	41.494	33.5667	46.865	41.5836	31.4306	29.3704	26.6597	20.4757	35.9578	43.6208	47.6196	41.2156	49.3886	45.6286	58.792	32.7774	24.4537	27.7259	37.6011	40.0369	41.9112	44.935	30.5743	37.8158
VCPIP1	Deubiquitinating protein VCPIP1	Q96JH7	14	y	OTU	41.5146	55.9117	34.2276	57.786	47.9744	39.1178	21.8722	20.1725	24.8525	34.0165	22.364	37.0472	44.0545	41.2612	30.7204	50.8915	42.0736	39.0727	48.1943	42.5613	46.4716	36.1839	39.4656	52.8701	39.5714	56.0311	41.8044	50.3513	50.4487	50.0197	32.2351	34.2531	24.6083	32.0251	39.5458	34.4525	42.101	36.6693	54.7172	45.4081	50.1466	55.4203	26.2773	22.4203
ALG13	Putative bifunctional UDP-N-acetylglucosamine transferase and deubiquitinase ALG13	Q9NP73	4	y	OTU	29.972	33.1361	32.3967	44.5742	36.4647	31.8312	35.5443	34.0909	35.0157	37.0067	31.2757	42.4084	22.7629	28.3527	37.069	33.2418	37.3037	36.6952	33.9431	40.7365	43.7169	32.181	29.9289	19.5976	44.5473	42.2134	44.7421	45.1781	37.5734	36.6076	45.5952	27.3305	40.8755	27.0518	38.0261	33.0027	34.8284	39.8171	48.5928	28.8028	23.595	39.9366	16.4705	22.0413
OTULINL	Inactive ubiquitin thioesterase OTULINL	Q9NUU6	4	y	OTU	75.9433	88.4806	80.3266	61.5268	73.0161	74.254	91.8216	86.3322	67.6535	77.6286	66.7072	89.4378	78.9806	63.8344	75.8561	68.7657	78.548	81.4272	55.0274	93.1775	88.0742	62.8797	91.6459	64.4439	88.8065	74.4077	63.7388	57.9541	79.6911	70.5745	61.8555	73.48	77.6528	68.9253	62.6247	87.5306	72.8722	57.6977	48.4523	67.839	76.0041	75.3015	63.2272	69.9335
ZRANB1	Ubiquitin thioesterase ZRANB1	Q9UGI0	4	y	OTU	124.054	150.711	115.857	92.8421	123.846	99.1664	162.556	149.11	122.127	85.9286	103.349	115.402	152.025	176.663	160.911	111.541	98.3792	140.926	142.374	169.323	165.846	112.236	104.217	76.9629	118.781	97.3174	134.533	92.8748	112.692	123.989	100.047	116.513	89.3983	128.084	150.108	152.741	115.32	115.507	94.7385	98.0285	112.22	67.8161	88.6292	134.512
ATXN3	Ataxin-3	P54252	4	y	MJD	28.8922	31.969	20.1452	53.4871	28.3122	38.3885	39.6575	37.0411	31.8094	39.389	44.2181	51.8492	27.3509	47.8898	45.3507	63.7501	46.7275	49.9233	37.139	62.0128	44.37	33.1978	44.8146	38.5467	34.9116	35.8258	29.2048	37.4664	40.629	50.843	39.382	50.0038	44.6822	42.7175	49.6006	48.3047	25.6938	22.08	6.12234	44.1844	28.3007	37.0833	28.1838	16.8682
MINDY4	Probable ubiquitin carboxyl-terminal hydrolase MINDY-4	Q4G0A6	1	y	MINDY	49.1447	93.1524	131.624	8.8533	132.078	144.063	149.002	128.714	115.364	3.6214	4.84357	5.01237	138.876	124.79	4.35524	12.8693	163.563	125.44	120.61	114.141	114.389	5.1053	4.69292	136.044	111.442	173.798	138.603	4.52638	5.04811	149.162	101.393	148.625	100.129	141.312	156.746	134.148	111.521	12.3389	102.391	143.364	112.786	148.361	104.522	115.243
EIF3F	Eukaryotic translation initiation factor 3 subunit F	O00303	8	y	JAMM	63.7598	70.6563	65.0363	71.1886	57.2461	58.2838	64.8364	69.87	69.3511	71.6277	59.0296	59.9021	49.955	64.6758	60.5672	67.3992	67.3564	63.4421	85.0627	72.5618	77.4715	71.262	64.7932	69.7834	77.3543	52.8069	68.6413	53.2566	62.3191	68.5804	68.8068	61.6523	81.9815	52.2208	59.3883	67.104	81.7304	69.6932	51.9694	79.4541	70.4783	59.6117	70.4844	70.3333
PSMD14	26S proteasome non-ATPase regulatory subunit 14	O00487	5	y	JAMM	52.5635	59.9607	67.8087	70.0696	60.7639	87.0068	96.6292	68.596	69.5515	79.684	77.6277	83.2949	71.0557	62.5589	62.7204	75.2994	70.6167	81.4531	62.5727	92.5822	96.2075	86.6667	106.618	101.714	61.902	75.0528	76.1166	61.988	69.1858	85.6297	59.6365	57.2299	77.454	106.336	88.8349	92.8256	113.278	63.245	53.8062	85.1635	88.1831	93.5909	53.7824	76.6654
EIF3H	Eukaryotic translation initiation factor 3 subunit H	O15372	8	y	JAMM	66.3382	63.4646	70.2661	64.5824	44.4985	61.9956	68.3843	61.2891	73.8229	67.7492	71.0668	62.5838	67.2275	55.4409	61.2019	55.3078	67.7065	59.5461	69.629	72.4414	63.936	61.9769	53.5432	69.6184	63.5842	74.2139	53.7889	65.167	57.2762	71.7601	65.0574	65.8822	56.7545	65.262	69.3224	62.4497	63.0236	56.0677	59.1245	60.5003	66.1404	65.7153	59.743	64.3125
PSMD7	26S proteasome non-ATPase regulatory subunit 7	P51665	11	y	JAMM	4.46563	7.48213	767.935	190.368	432.206	551.119	614.431	374.231	561.468	422.615	3.49151	5.25623	3.43222	768.424	725.453	255.044	591.395	361.351	5.89193	2.61104	561.526	452.169	6.08551	8.4512	682.443	2.86344	2.22639	220.432	2.69513	862.462	501.607	1080.08	563.504	809.505	664.361	774.692	621.782	468.475	10.7066	64.7396	14.374	8.54714	649.543	7.12557
PRPF8	Pre-mRNA-processing-splicing factor 8	Q6P2Q9	77	y	JAMM	1432.6	1410.04	1309.57	1336.96	1464.75	1424.77	1324.47	1279.64	1306.88	1229.97	1252.8	1326.18	1399.14	1445.29	1376.84	1331.47	1570.42	1386.16	1405.02	1270.98	1300.41	1244.61	1409.03	1276.61	1210.61	1266.45	1280.22	1183.06	1314.85	1452.84	1143.63	1335.72	1162.38	1261.08	1434.44	1535.3	1318.07	1206.15	1214.22	1316.32	1505.78	1346.69	1384.14	1379.84
COPS5	COP9 signalosome complex subunit 5	Q92905	6	y	JAMM	6.27661	5.94015	6.67707	8.97024	8.00042	6.97392	10.7995	10.1615	10.7277	7.97684	9.0602	7.81526	11.6363	7.19684	6.92204	9.33168	8.65288	6.95917	9.94795	9.46438	10.5425	13.7496	9.8248	17.1569	9.30727	9.73614	11.1708	6.16392	9.83913	9.16091	8.87344	7.68738	11.1447	10.4697	8.86407	12.4967	12.9442	5.32727	6.63957	10.5255	6.08	6.3634	8.29901	9.21731
hCG_2014768;TMA7	Coiled-coil domain-containing protein 72;Translation machinery-associated protein 7	A0A024R1R8;Q9Y2S6	1			4.84709	2.69707	60.2321	40.887	41.5065	2.91054	34.0038	27.9238	55.3234	55.6098	25.4227	51.5078	47.8441	41.207	6.86166	49.4463	59.4177	5.51829	2.54647	2.34966	4.67956	6.96809	56.136	71.516	3.69872	2.62696	123.837	43.4769	55.4293	44.4408	5.24484	3.22403	22.1429	462.283	71.9685	3.96809	41.2464	36.6679	6.11249	37.9673	3.82641	44.315	6.3301	2.42808
SMIM26	Small integral membrane protein 26	A0A096LP01	1			8.89767	14.6853	4.29156	7.58908	10.9756	6.10169	10.9871	13.1793	17.7137	11.5449	15.3614	8.8071	13.7602	4.51096	8.28609	11.6694	5.05619	7.52149	15.2828	10.2804	9.49441	6.6779	8.35493	24.5949	6.54706	4.65181	8.5357	8.02408	7.73598	8.70031	15.8764	8.70276	12.5393	8.1283	9.48359	6.40158	5.791	12.1765	7.84085	12.0592	19.7612	6.93282	15.9222	5.78578
GATD3B;GATD3	Putative glutamine amidotransferase-like class 1 domain-containing protein 3B, mitochondrial;Glutamine amidotransferase-like class 1 domain-containing protein 3, mitochondrial	A0A0B4J2D5;P0DPI2	5			190.21	181.309	196.782	166.676	144.084	191.238	198.878	176.933	182.556	182.324	169.265	204.295	192.944	179.59	173.317	188.625	192.231	173.769	202.806	202.792	196.607	191.266	191.841	194.05	189.463	199.368	206.425	158.845	201.666	234.039	162.469	215.312	203.011	177.795	191.801	203.93	207.478	185.743	167.862	187.03	173.964	183.562	267.387	263.925
LOC102724159;PWP2	Utp12 domain-containing protein;Periodic tryptophan protein 2 homolog	A0A0B4J2E5;Q15269	7			35.2725	34.8622	41.8134	51.7715	57.5366	61.2914	45.0535	49.2873	41.8072	64.1969	54.9491	56.2216	42.3407	44.5259	34.2358	55.1337	63.108	54.1757	52.9901	54.3953	42.7822	52.106	51.3378	51.4389	52.1635	38.2388	43.1057	43.2246	46.4878	43.6874	43.3099	46.5878	47.7331	32.3209	43.14	48.3801	51.1274	47.3254	46.8727	55.926	64.8477	62.4243	39.9334	41.7065
UBA6	Ubiquitin-like modifier-activating enzyme 6	A0AVT1	8			7.20853	22.1786	22.9097	27.3899	18.7487	6.88731	18.4077	24.3188	26.3892	24.9312	23.8453	18.7956	23.754	14.5358	36.6829	9.73665	23.2151	12.8503	9.99194	4.4318	15.4506	11.8345	13.3692	11.9738	47.4429	35.9257	22.8622	42.9127	13.6658	9.08357	43.4723	17.631	36.4012	16.7141	18.0766	16.7139	43.3756	25.1232	17.7715	22.7224	15.9421	27.3736	17.8023	15.2389
ESYT2	Extended synaptotagmin-2	A0FGR8	17			69.2932	67.8296	58.1917	63.8043	48.6015	58.0068	46.4421	62.5522	62.8911	62.6708	57.2225	62.5157	51.8238	67.581	57.405	67.29	66.6741	54.6475	61.2981	58.4384	48.3375	63.1784	61.7585	57.9221	69.2347	69.9921	64.7638	59.6572	63.6931	58.1579	63.8408	59.7422	56.3855	52.6983	56.3023	57.1929	51.6321	64.4234	67.347	56.8821	57.2885	61.1422	58.7929	57.929
TMEM223	Transmembrane protein 223	A0PJW6	3			174.605	182.732	172.965	159.101	137.175	163.766	177.992	159.61	174.674	147.093	160.534	161.818	166.776	173.865	167.048	153.572	165.093	144.77	174.493	140.216	185.471	158.146	175.786	192.524	158.36	170.361	164.603	131.604	150.245	183.448	158.105	181.17	146.141	128.263	161.627	196.105	176.238	154.83	143.723	164.811	169.283	169.357	171.991	193.985
FAM168B	Myelin-associated neurite-outgrowth inhibitor	A1KXE4	1			2.63241	13.1484	13.0258	3.42113	1.4906	2.31884	4.49297	22.3929	14.3052	3.36665	3.02903	2.20941	2.5501	13.082	13.5533	2.85073	12.5517	10.96	16.0538	10.6229	3.7377	17.7434	2.79254	3.37086	19.2406	2.05224	27.9337	2.16234	24.2758	14.0274	16.2356	3.99397	8.73325	4.08126	21.1952	4.69947	11.8864	18.0792	18.0421	5.90201	4.41417	4.56794	13.1092	16.2234
ILVBL	2-hydroxyacyl-CoA lyase 2	A1L0T0	7			39.0032	31.985	39.1414	33.0284	39.0237	28.6367	32.8877	39.3003	36.5562	31.614	29.5143	34.0578	20.4207	29.6559	24.7836	30.5754	33.1055	34.4619	36.06	32.1162	32.1349	43.0067	36.5705	36.4442	27.2745	28.0758	28.9175	28.5931	32.1282	38.87	29.1378	25.6192	34.5501	28.1776	30.6405	40.4517	29.5159	31.8539	30.8337	32.4394	32.3143	34.3069	26.1926	32.4993
PLEKHG3	Pleckstrin homology domain-containing family G member 3	A1L390	3			2870.14	3619.99	3518	3728.19	3400.25	3933.23	3695.71	3598.13	3513.17	3882.61	3977.64	3775.06	4135.53	3552.72	3769.94	3463.65	3743.13	3994.27	3663.05	3587.39	3372.49	3089.98	2.92213	3.22491	3259.77	3956.99	3520.87	4049.3	3794.42	3281.47	4547.6	4251.84	4442.84	3713.77	3744.41	3532.2	5235.85	6074.07	6559.59	4836.78	4526.2	4155.54	3632.87	3412
SH3PXD2B	SH3 and PX domain-containing protein 2B	A1X283	4			10.3672	22.4469	6.14432	17.1317	21.9571	9.91038	11.0152	12.5662	14.1365	14.1391	14.0817	8.46082	13.3588	8.1451	5.06194	16.3745	16.7108	14.971	15.0823	17.7191	7.53725	13.0494	12.8687	8.15758	3.44036	15.9369	11.6067	6.15769	11.9061	14.6375	13.9206	17.1615	13.5839	24.5817	18.3904	13.535	8.75774	6.47919	6.52958	11.9839	20.6571	17.0729	14.0186	19.336
ANKRD18B	Ankyrin repeat domain-containing protein 18B	A2A2Z9	2			43.2415	3.69672	3.64128	5.25774	4.36342	57.021	22.6963	3.36805	41.218	64.7087	63.0785	70.4277	72.5345	4.14208	4.51911	29.8575	23.0557	21.6342	17.9874	188.4	44.4968	67.2704	54.6612	35.6689	26.286	3.05277	56.4137	41.8853	4.93742	82.7972	51.3634	69.058	64.2357	9.18829	8.48831	65.9881	54.1842	12.5801	37.3371	68.8282	46.116	48.2712	34.2918	66.9179
BCLAF3	BCLAF1 and THRAP3 family member 3	A2AJT9	2			16.7021	15.7323	16.952	20.1747	24.11	16.2745	19.6722	18.7317	21.802	28.2734	26.5519	25.8469	22.3104	12.0696	24.404	21.7506	19.116	17.8854	15.5413	18.1586	15.5668	13.727	15.6462	13.2237	23.4912	34.8228	28.2273	21.5806	18.4557	15.2353	34.8647	27.702	23.9695	28.0386	15.0097	14.7418	16.9836	19.9828	21.1758	18.4087	19.2878	18.9123	15.6987	15.1112
NBAS	NBAS subunit of NRZ tethering complex	A2RRP1	13			26.2396	23.1515	20.8813	29.0473	25.8594	27.2486	32.0543	24.7695	26.4232	27.4744	32.0641	24.9112	22.6771	28.7581	22.5404	28.6107	27.9323	27.1598	25.457	24.0083	23.4289	29.431	26.1207	27.5982	19.7023	27.8051	24.324	24.563	28.4877	27.4902	22.223	26.2262	19.3562	23.7946	22.7116	26.8775	20.6984	23.0858	24.4806	28.6821	28.5891	31.0616	32.4094	21.1054
VWA8	von Willebrand factor A domain-containing protein 8	A3KMH1	8			34.8087	35.5784	40.7074	49.6342	40.1881	40.1333	41.7404	44.285	38.0646	47.5765	45.0351	50.8371	31.8867	40.0036	43.9871	47.8279	50.934	38.1563	50.3528	47.977	40.1054	46.9951	40.7854	37.3972	33.0122	36.7838	31.1358	45.2589	35.0369	34.6195	36.4622	45.9201	39.0281	46.4804	38.3065	41.4225	39.0515	41.9782	33.5893	47.6591	50.8091	42.7104	34.2503	46.6488
GTPBP10	GTP-binding protein 10	A4D1E9	14			129.742	126.708	148.264	193.362	165.422	152.878	160.827	163.978	152.926	171.01	184.148	165.955	162.068	159.035	151.081	158.254	142.685	154.529	151.322	147.023	152.317	142.092	131.094	156.696	137.675	166.586	135.648	193.921	148.864	140.549	193.308	157.943	166.778	150.858	143.718	150.132	146.168	154.791	156.754	148.657	153.19	180.243	106.847	119.997
PMS2P1	Putative postmeiotic segregation increased 2-like protein 1	A4D2B8	1			118.243	188.745	92.1057	322.46	260.596	215.372	342.066	193.407	171.468	290.057	319.44	278.647	325.539	174.851	130.411	58.5696	159.712	116.283	189.09	181.567	380.358	210.573	342.264	530.8	107.919	342.993	197.7	256.349	157.665	175.698	244.975	456.285	210.363	119.414	103.019	367.272	97.5756	105.617	153.116	278.888	374.551	401.188	133.592	172.029
EFCAB5	EF-hand calcium-binding domain-containing protein 5	A4FU69	1			242.231	201.622	180.889	183.649	164.545	165.603	175.688	158.81	161.922	176.961	155.445	186.018	223.019	202.376	190.228	194.458	158.477	162.634	209.387	162.646	153.214	221.641	206.513	218.612	139.236	194.992	160.118	157.471	174.589	197.611	135.349	167.369	162.967	189.823	176.917	203.996	177.135	148.127	167.711	192.247	208.421	189.326	208.967	193.478
CNOT1	CCR4-NOT transcription complex subunit 1	A5YKK6	18			12.5935	12.2898	9.85737	15.5909	18.1476	16.6521	14.236	14.629	14.4167	22.4214	14.9583	15.5122	10.1497	11.5545	9.90013	20.6238	16.8584	16.2941	16.7055	12.97	12.0371	12.6736	12.7837	16.389	13.9176	11.9945	11.7759	18.3871	15.0011	18.704	12.9679	14.331	12.1017	21.9751	15.6444	16.6961	11.0056	13.6563	15.9566	18.9797	16.1633	18.415	11.4368	14.6358
USP17L3;USP17L5;USP17L15;USP17L10;USP17L13;USP17L12;USP17L11;USP17L21;USP17L18;USP17L22;USP17L17;USP17L19;USP17L20;USP17L30;USP17L1	Ubiquitin carboxyl-terminal hydrolase 17-like protein 3;Ubiquitin carboxyl-terminal hydrolase 17-like protein 5;Ubiquitin carboxyl-terminal hydrolase 17-like protein 15;Ubiquitin carboxyl-terminal hydrolase 17-like protein 10;Ubiquitin carboxyl-terminal hydrolase 17-like protein 13;Ubiquitin carboxyl-terminal hydrolase 17-like protein 12;Ubiquitin carboxyl-terminal hydrolase 17-like protein 11;Ub…	A6NCW0;A8MUK1;C9J2P7;C9JJH3;C9JLJ4;C9JPN9;C9JVI0;D6R901;D6R9N7;D6RA61;D6RBQ6;D6RCP7;D6RJB6;Q0WX57;Q7RTZ2	1			960.764	269.963	202.166	233.439	240.94	252.301	207.33	227.525	170.871	193.121	268.926	316.315	253.387	217.121	233.908	271.663	225.442	269.286	238.085	784.774	347.705	370.771	320.98	263.702	234.938	274.241	226.765	211.671	221.022	294.505	152.567	327.11	263.541	280.785	219.186	228.837	265.384	188.33	242.814	181.158	246.268	238.434	212.71	214.851
PGP	Glycerol-3-phosphate phosphatase	A6NDG6	1			19.9029	10.7344	12.6571	19.6623	11.1086	31.8552	19.0296	18.1192	30.1767	26.0276	21.5428	21.7626	13.1766	15.4878	16.8395	16.7267	21.082	17.9987	28.4292	20.093	2.03681	24.3905	31.39	18.8523	16.569	22.2371	20.1153	20.1712	40.4115	22.5439	20.188	19.0491	16.4825	18.2638	27.9663	20.5914	30.2633	16.5551	20.6474	23.6307	23.7158	15.427	21.4755	17.2053
RIMOC1	RAB7A-interacting MON1-CCZ1 complex subunit 1	A6NDU8	1			9.85707	2.5434	5.8304	8.45329	10.5477	6.75413	6.35127	5.92672	3.72484	6.65388	1.94152	3.35425	2.81799	4.90035	2.51856	5.85163	10.1556	5.05413	5.77987	4.3598	2.01986	7.80862	10.7604	8.91137	6.65234	5.05544	3.23902	10.0056	7.27758	11.3831	6.16324	4.95384	3.14901	11.2787	10.1491	7.35408	5.20224	5.58795	5.45546	6.13011	12.0823	6.87823	3.68269	5.15696
SMCHD1	Structural maintenance of chromosomes flexible hinge domain-containing protein 1	A6NHR9	13			28.6902	34.9613	26.8897	34.2105	31.2779	34.4472	35.5848	27.8863	31.1626	40.4886	42.4213	34.8687	19.5796	34.2359	18.7523	37.8306	36.8872	33.1682	34.2981	37.0365	30.957	42.5236	43.5558	49.9171	33.1484	35.5366	33.8551	34.0599	35.5428	36.4958	27.9236	30.0327	25.35	35.7108	31.0771	43.7777	29.8911	25.672	26.2802	46.3785	42.388	33.4995	28.4989	28.5291
METTL15	12S rRNA N4-methylcytidine (m4C) methyltransferase	A6NJ78	6			61.1077	66.7048	52.331	37.8009	25.7722	27.6614	31.2	59.5847	44.5649	39.8577	37.4233	35.3117	26.9067	62.4779	49.1601	52.3961	61.9883	63.2565	55.4485	45.4049	31.3575	53.4836	38.552	40.8607	56.6804	40.503	38.4099	36.5314	54.1457	52.715	54.6452	32.3123	42.762	33.7456	38.9056	37.6173	65.0425	59.3237	61.26	40.0933	28.142	35.8663	41.0388	52.7828
ZSWIM8	Zinc finger SWIM domain-containing protein 8	A7E2V4	3			3.85343	5.23912	5.87619	7.58272	4.09142	9.16888	6.24464	5.48941	2.65309	4.9875	4.52118	3.48453	5.3395	3.72863	5.72632	4.41906	6.98959	4.14971	5.15425	4.68435	2.82774	4.89389	6.01054	2.83542	3.63508	3.68768	4.48695	6.11244	4.873	3.35615	5.91026	3.59503	5.05636	6.18213	6.75023	3.14692	3.88037	4.65525	4.59399	6.05299	8.04387	3.54962	4.87205	9.30849
POM121C;POM121	Nuclear envelope pore membrane protein POM 121C;Nuclear envelope pore membrane protein POM 121	A8CG34;Q96HA1	5			35.6793	26.6968	29.7631	28.8126	26.3216	26.6703	27.842	30.2373	30.825	27.0217	26.0811	27.8407	26.8007	32.3616	33.3315	26.348	30.3406	30.4107	29.2985	27.5884	25.8497	28.345	28.5117	30.9142	35.6657	41.2684	37.7859	31.7939	35.7823	32.3074	27.7618	30.4899	24.7358	25.423	32.5692	31.0275	30.6263	35.1047	40.861	27.9313	25.1513	32.9915	28.6692	31.4592
WASHC1;WASH4P;WASH3P;WASH2P;WASH6P	WASH complex subunit 1;Putative WAS protein family homolog 4;Putative WAS protein family homolog 3;WAS protein family homolog 2;WAS protein family homolog 6	A8K0Z3;A8MWX3;C4AMC7;Q6VEQ5;Q9NQA3	1			47.9996	38.7319	37.1676	27.5068	23.7678	34.4267	40.6854	42.8087	29.3359	39.3362	39.8446	41.0372	53.1772	26.8146	38.7516	23.5381	34.2802	36.3573	37.5562	48.0636	39.4746	37.155	37.4369	45.7897	37.1851	24.1608	32.1723	28.8066	23.5167	26.1345	37.0442	41.9104	36.7406	39.0527	49.5371	25.9693	26.273	28.8596	30.5592	45.6591	33.1286	31.9418	50.9113	58.4974
A2ML1	Alpha-2-macroglobulin-like protein 1	A8K2U0	12			332.988	3.90296	173.72	6.66837	3.76635	32.5901	22.7631	205.402	201.982	147.068	184.336	21.2097	13.3577	310.623	259.49	6.6871	206.563	370.819	376.126	250.407	266.644	175.877	4.84011	12.6937	471.73	4.90637	192.77	10.4845	246.846	249.46	150.09	280.464	4.00359	30.0141	256.617	5.06706	368.604	4.52807	4.28813	98.8841	229.921	207.455	266.523	4.08881
DDX11L8;DDX12P;DDX11	Putative ATP-dependent RNA helicase DDX11-like protein 8;Putative ATP-dependent RNA helicase DDX12;ATP-dependent DNA helicase DDX11	A8MPP1;Q92771;Q96FC9	1			26.553	27.7341	27.2606	21.0917	32.4478	24.9782	29.1626	22.508	21.6431	27.4716	25.8597	18.9006	27.2973	29.2264	29.0932	20.1668	23.1419	20.048	25.162	19.315	30.6087	18.2079	19.072	14.6627	20	28.9521	22.2642	28.1467	29.7186	16.1161	24.3689	26.7567	33.4955	28.8754	17.5838	16.2242	11.1203	23.5242	23.8762	16.2044	20.6671	23.3065	20.782	28.2268
NUDT19	Acyl-coenzyme A diphosphatase NUDT19	A8MXV4	3			16.6667	38.2191	31.1355	8.92681	13.704	3.80394	9.80345	35.8267	38.9261	5.43329	8.95092	12.3802	4.30816	20.8769	28.9347	44.8966	50.464	63.8393	42.4515	61.0904	6.24939	55.8788	8.07648	9.23502	37.4784	9.257	32.1086	3.88678	41.3562	37.8803	33.5317	3.5222	44.3776	7.16903	33.2057	11.8675	36.1531	34.6381	44.4506	15.8832	9.0013	5.71301	26.0328	22.3811
MYO9A	Unconventional myosin-IXa	B2RTY4	9			28.8488	37.332	30.7149	41.7009	38.7065	40.0083	31.4989	3.52204	38.672	4.32429	37.4193	9.98295	33.8862	40.9694	42.9147	36.8765	35.1228	35.4497	28.0759	42.5	2.44681	36.8305	36.5412	25.3204	25.4776	39.5112	34.6267	42.3998	44.5126	37.0545	46.2511	42.4978	6.3545	8.05515	36.9948	34.8705	37.342	6.89902	32.1658	25.4213	39.9639	27.5353	40.5355	40.9229
ERVK3-1	Endogenous retrovirus group K3 member 1	B3KNS4	1			13.2575	14.2424	12.5375	4.29376	8.77495	6.69665	3.44074	14.9464	16.0069	9.72073	9.47184	5.66554	5.66234	16.6625	12.8315	29.893	26.0926	23.0048	16.9789	16.906	7.66807	19.7783	7.34786	1.99282	22.6259	6.33364	19.4937	18.6613	28.6515	16.2179	24.1228	2.86304	17.128	2.33645	24.2306	10.4847	7.38207	21.1593	20.9955	8.70969	2.97113	5.73059	15.8405	12.8617
EIF3CL;EIF3C	Eukaryotic translation initiation factor 3 subunit C-like protein;Eukaryotic translation initiation factor 3 subunit C	B5ME19;Q99613	14			150.454	135.925	131.743	145.016	130.434	120.116	122.874	146.493	140.338	125.085	123.962	125.538	143.629	144.468	136.177	135.258	139.02	120.656	128.595	104.836	123.103	150.939	148.895	148.777	138.879	143.447	149.797	127.393	118.253	136.747	136.602	138.801	124.363	284.729	129.269	123.727	131.428	134.913	138.485	136.422	143.947	131.87	150.179	162.087
GPR89A;GPR89B	Golgi pH regulator A;Golgi pH regulator B	B7ZAQ6;P0CG08	5			51.272	54.4954	59.7188	49.8247	45.0936	50.5989	65.4756	50.7095	48.9445	56.0623	48.5441	47.41	51.4414	58.0182	45.1706	44.4258	54.2859	49.1295	52.5957	49.5018	66.1396	51.8074	47.2729	70.4381	44.9898	44.9902	46.8384	40.3595	46.32	53.753	39.2516	60.7859	47.4894	39.4684	38.7552	56.5581	48.651	47.1094	47.0564	50.4939	56.3418	62.711	50.9236	51.1478
IGLL5;IGLC6;IGLC1;IGLC2;IGLC3	Immunoglobulin lambda-like polypeptide 5;Immunoglobulin lambda constant 6;Immunoglobulin lambda constant 1;Immunoglobulin lambda constant 2;Immunoglobulin lambda constant 3	B9A064;P0CF74;P0CG04;P0DOY2;P0DOY3	2			3.59375	3.63929	4.34369	6.43506	3.20206	3.45856	4.06162	3.72677	2.14025	2.72069	3.22857	3.25938	3.37736	6.23597	5.21495	3.99125	39.6316	2.35761	5.94424	82.5694	6.39855	4.99114	2.35878	1.85998	5.0512	3.5791	6.75991	3.4232	2.46723	3.55773	3.65425	5.09041	4.99734	4.24798	6.87197	5.43653	2.72106	5.78827	2.49936	11.2361	5.22546	4.28219	3.21371	5.69814
NACA	Nascent polypeptide-associated complex subunit alpha, muscle-specific form	E9PAV3	5			66.6242	65.8623	62.556	57.9009	59.2195	49.6837	67.3736	59.6186	70.3403	61.5002	55.9312	53.3832	68.0308	66.407	71.201	53.7432	62.0716	52.743	64.0297	57.2163	55.5191	52.4031	66.2479	52.7972	71.1553	68.6196	65.1289	50.8076	66.7469	58.9487	56.2674	64.4216	59.5582	110.11	54.1329	66.1826	66.6964	63.084	57.9439	57.2067	56.8179	60.2405	62.3476	58.9879
C11orf98	Uncharacterized protein C11orf98	E9PRG8	6			158.853	224.83	170.817	98.5707	167.295	99.2847	193.163	168.526	153.261	74.4445	141.327	116.605	223.723	176.334	170.763	53.6402	119.233	124.137	192.458	151.222	129.654	101.672	130.297	130.426	217.386	157.233	201.119	256.494	143.931	134.408	270.6	204.034	163.801	144.709	114.785	149.097	197.569	123.899	143.99	99.4571	130.432	109.728	163.655	187.6
(Bos;TUBB1	taurus) hypothetical protein;Tubulin beta-1 chain	;Q9H4B7	1			5918.49	5411.98	5977.02	5866.89	5710.24	5420.88	5443.81	5858.64	5517.23	6676.98	6217.43	5791.1	5119.29	2.76017	7.01122	7171.34	6175.68	6227.41	5270.41	6545.27	4843.08	5904.53	3.34184	5061.96	6523.84	7174.08	6496.14	2.79669	6383.85	6.33997	6406.3	3.15657	5478.26	5195.44	6082.52	5030.02	5564.82	6723.17	4.70724	5667.34	5062.81	5613.88	4679.82	4811.01
(Bos	taurus) similar to apolipoprotein B, partial		17			81.4189	101.579	115.729	121.957	107.851	82.211	107.52	161.068	118.607	107.376	113.707	116.564	89.7823	104.336	106.272	96.1405	65.5861	82.8065	94.0417	114.219	98.2704	69.82	100.473	103.219	114.769	146.584	126.674	168.094	97.5173	89.504	170.34	152.707	129.228	106.255	109.585	92.3446	107.234	109.276	133.763	88.4891	97.2697	123.766	98.3812	97.5579
(Bos	taurus) 63 kDa protein		3			461.141	787.093	351.784	5061.68	1126.8	707.516	439	1227.28	2735.75	2365.89	2700.94	2761.55	2794.14	2416.31	300.685	2073.44	1260.3	4508.42	1554.94	13103.5	7306.2	8205.8	3117.85	4818.27	1387.12	444.04	541.677	600.169	1306.66	2112.85	364.656	7045.2	1853.97	1270.91	2708.16	1875.22	5492.36	1389.28	797.864	2062.09	1415.92	1390.51	772.979	800.594
ERVH48-1	Suppressyn	M5A8F1	1			2463.15	1392.11	1429.57	3.55513	2522.82	4.12214	1024.59	4.21666	3.61076	1985.57	3.65652	3.91422	4.31893	2.35653	3128.11	5.03998	2949.26	1432.48	3.57105	5.40632	2184.8	2.9006	2717.74	3.11893	2862.02	2694.19	7.08091	1731.45	1770.28	1517.48	3.72748	2.3226	872.66	2.13904	1137.59	2.82478	1270.9	2344.81	6.57208	1280.89	2.73346	3031.69	4.52646	3083.08
AGPS	Alkyldihydroxyacetonephosphate synthase, peroxisomal	O00116	17			174.276	170.719	157.424	206.467	192.603	195.407	177.805	165.899	171.06	204.761	189.923	187.47	142.529	159.136	160.748	175.538	200.808	177.67	183.615	166.424	166.947	221.815	204.844	239.669	161.59	159.45	162.39	169.629	192.537	190.574	137.317	171.545	154.301	190.426	196.815	238.428	157.616	158.813	152.23	227.058	224.225	211.288	161.666	186.673
KIF2A	Kinesin-like protein KIF2A	O00139	9			77.3677	76.1922	76.4018	86.7911	79.2822	84.4622	77.9015	76.1921	72.5898	81.2601	83.9149	77.8859	76.1618	74.1877	74.5782	78.2916	65.5053	82.3869	76.9376	74.7439	72.3702	70.5623	70.678	87.1692	64.148	80.5509	86.1106	73.5952	75.1536	80.324	67.8276	75.2018	84.2558	72.9851	73.772	75.5096	81.2316	70.3968	76.4286	80.0755	73.7449	92.9481	80.7669	88.6217
DDX39A	ATP-dependent RNA helicase DDX39A	O00148	4			38.8373	37.0541	38.3971	39.3789	34.3347	30.8573	33.2777	39.3509	38.0244	42.9066	35.0724	31.8251	21.4961	28.1997	25.9256	54.0479	49.1648	46.7535	32.4224	37.7761	25.8793	63.2233	42.6547	28.745	48.0509	30.0511	39.4577	41.3641	41.2951	51.6395	29.7181	24.8067	32.6949	22.0215	44.0608	40.2875	28.4513	41.9698	45.1008	35.1194	34.3845	33.7547	32.6315	37.8878
PDLIM1	PDZ and LIM domain protein 1	O00151	7			93.3693	76.2087	68.794	76.3681	102.63	66.8764	85.6875	68.6234	74.5654	62.7981	68.1614	68.6309	47.7528	74.4793	84.2114	135.116	47.7436	66.7493	46.171	64.2068	70.1524	71.65	68.6954	40.3276	72.9409	67.548	73.7221	73.8723	81.0255	72.6576	101.619	384.461	65.6043	76.9143	70.7086	73.6479	76.7196	72.7834	2.55829	47.0389	72.0275	68.0207	73.3387	91.9865
ACOT7	Cytosolic acyl coenzyme A thioester hydrolase	O00154	8			350.502	334.124	369.963	341.972	306.038	351.642	322.491	371.634	340.176	334.256	301.004	322.999	273.325	334.494	341.058	404.05	373.575	361.335	352.767	386.461	329.095	356.112	354.662	303.407	351.668	283.264	339.75	304.27	322.592	385.522	304.485	329.356	287.618	280.108	364.671	383.936	305.992	332.172	355.864	407.387	300.861	281.948	347.817	369.391
MYO1C	Unconventional myosin-Ic	O00159	41			32.9184	33.3339	37.0084	43.3718	39.3559	40.4694	38.8168	40.698	38.4848	43.1526	39.4662	34.5021	34.8432	37.9479	40.7054	47.0905	46.1863	42.5179	43.2045	41.3528	33.8273	36.624	42.1483	43.504	42.4692	27.1356	43.417	42.4098	41.2783	39.1635	41.4153	32.1886	35.5589	38.0393	38.8717	40.1713	33.609	42.0033	49.2854	43.769	29.3307	43.5341	32.5315	39.0837
SNAP23	Synaptosomal-associated protein 23	O00161	7			15.026	12.4959	23.9626	25.9818	25.9024	25.8319	147.869	146.171	71.9666	94.6098	26.5059	136.488	25.541	26.8325	131.315	13.2056	101.849	149.996	24.6407	22.0307	29.7063	80.2716	22.8094	84.2542	96.0607	96.5111	82.9914	25.687	18.9493	25.3042	70.9743	11.3018	28.2784	29.5602	24.43	83.6372	27.3004	129.18	13.5809	24.3058	27.9753	25.6844	132.642	85.5722
HAX1	HCLS1-associated protein X-1	O00165	4			237.881	242.119	209.875	187.844	212.356	222.413	258.033	244.895	234.75	198.804	193.679	213.526	248.753	239.057	226.935	234.197	262.674	246.141	294.046	222.843	279.927	233.476	241.803	228.945	207.758	213.296	208.856	150.48	219.322	218.836	193.816	221.635	197.382	193.947	240.856	283.905	259.744	216.366	163.519	251.599	242.109	181.986	227.362	253.431
AIP	AH receptor-interacting protein	O00170	4			21.2888	12.1781	20.4724	17.755	25.3655	22.1413	14.9928	13.984	21.4686	22.8013	19.1679	17.191	19.6034	10.3725	13.4565	19.5798	22.5296	18.6353	20.8007	16.3785	18.8721	16.9232	18.1085	16.4351	21.1328	16.0089	17.3932	20.539	13.7309	18.7693	17.5952	15.8162	19.6238	26.3678	13.6144	26.1525	22.0715	19.024	18.5514	16.0561	21.5097	19.3695	17.5564	19.8489
GTPBP1	GTP-binding protein 1	O00178	9			36.3002	33.4195	38.9729	45.8717	30.9713	38.8867	38.8345	37.0377	36.5225	47.1463	35.5031	38.0676	35.01	36.7961	31.0959	39.1925	39.1535	35.8641	39.0218	33.8146	38.0609	46.8514	43.9759	39.8295	41.1058	34.7194	37.8372	34.7415	31.0884	40.3732	35.9982	33.1038	36.4003	35.7783	32.5634	37.9384	38.5758	42.4237	29.0732	44.0445	42.7031	35.3661	39.4154	45.3405
STXBP3	Syntaxin-binding protein 3	O00186	11			114.968	115.127	125.503	112.756	107.103	122.782	112.227	99.6498	119.753	126.939	119.205	106.41	92.9446	109.94	110.735	118.472	118.451	114.122	117.688	113.4	122.797	121.912	125.095	125.955	97.8851	122.053	95.5161	104.407	96.3591	110.285	94.8525	127.607	95.073	122.467	118.369	136.089	113.065	105.486	97.3739	132.065	130.695	125.813	115.35	124.294
ARVCF	Armadillo repeat protein deleted in velo-cardio-facial syndrome	O00192	2			10.9562	10.0084	10.973	12.6972	3.29319	3.48363	2.09184	11.3914	21.5475	14.0587	12.2856	12.6202	13.1341	15.1234	12.2221	13.9966	5.81885	4.6273	4.9844	14.5784	3.17577	6.75271	13.1532	3.66223	3.55526	3.20263	22.023	15.6484	22.3689	13.0282	7.55937	8.48617	18.0475	7.83833	3.68754	20.4217	6.1498	4.72372	8.36988	3.14652	5.60486	18.0691	19.6298	13.0912
AP3B1	AP-3 complex subunit beta-1	O00203	15			64.4178	72.8538	62.4311	75.7642	63.603	62.3083	76.263	58.9662	64.222	72.8339	62.7893	67.6741	75.4904	66.7522	78.3535	75.9574	56.6831	58.5477	72.8808	63.874	68.1539	69.4931	63.8514	74.3303	67.5338	75.5665	68.5901	57.8188	61.7688	55.3407	58.4973	69.2014	60.4911	108.521	66.292	54.1431	67.0111	66.2614	54.6984	74.3218	61.8144	74.652	71.5224	69.8037
APBB1	Amyloid beta precursor protein binding family B member 1	O00213	2			5.82025	6.58069	6.50352	10.8943	9.34216	7.9388	12.6678	16.0619	9.48059	17.8668	23.7644	19.037	4.23799	6.82677	15.8641	22.6241	23.1421	17.2363	7.5003	10.5909	8.18232	13.8292	13.9722	22.2307	18.3691	8.6221	13.0717	13.924	14.9045	29.5566	8.31227	14.185	15.9413	20.2784	18.3281	9.24332	15.4047	21.7375	19.9206	12.7927	22.6401	10.7987	5.76352	10.6619
NDUFS8	NADH dehydrogenase [ubiquinone] iron-sulfur protein 8, mitochondrial	O00217	4			83.9317	95.4641	99.1973	106.548	81.3191	91.0029	82.6763	87.4457	82.4277	69.1799	85.5316	83.5978	82.2935	98.4186	100.698	130.273	95.3975	82.3255	77.2277	75.5914	88.0266	75.0633	92.7411	82.0757	92.3956	98.0393	97.4308	83.4923	77.7156	92.5197	85.2765	122.067	90.5849	89.2825	97.4863	92.7817	70.3145	71.1327	75.7563	98.4607	94.1735	91.1068	87.5381	95.1462
PSMD11	26S proteasome non-ATPase regulatory subunit 11	O00231	20			16.2816	9.70364	14.7094	10.6613	16.7579	13.3586	16.7504	19.4379	21.2564	20.1389	15.9056	18.3069	17.9834	10.7599	15.1933	14.8754	15.8423	18.46	14.1053	13.055	13.976	16.4193	17.3804	18.708	21.6964	19.3499	20.054	21.2018	16.471	12.6163	10.2162	17.1923	24.0623	19.9304	19.3958	21.4284	17.9686	13.671	17.5732	15.5898	12.3489	24.1908	18.2723	18.718
PSMD12	26S proteasome non-ATPase regulatory subunit 12	O00232	13			34.2841	38.4368	24.7526	46.0202	33.0986	33.6838	32.6627	35.5025	36.5225	39.5047	15.7458	36.4532	41.2404	31.2712	32.6661	28.0267	15.4846	33.0264	34.4236	35.1193	34.9447	34.3451	30.3694	47.9549	42.5863	10.9507	43.9986	15.5131	35.8089	31.59	29.7583	41.1696	39.297	17.5274	26.5319	35.29	36.8923	36.2088	32.0368	36.8194	25.4342	36.2414	44.0984	34.6249
PSMD9	26S proteasome non-ATPase regulatory subunit 9	O00233	5			3.20198	4.3299	7.40485	3.74392	4.10232	3.61586	3.58107	4.9843	2.48166	7.70357	4.23526	4.42322	4.59781	3.84906	3.65847	3.92845	5.00719	2.98756	5.68187	372.839	2.70672	3.37927	3.53868	321.552	4.0896	124.55	4.58437	6.94355	22.7218	289.885	2.6875	203.712	5.71632	11.4171	2.97919	10.2588	3.7181	3.88423	5.45389	5.79062	360.101	3.47922	5.52083	5.0876
MEN1	Menin	O00255	5			31.9989	30.4273	30.175	35.1224	34.2202	48.1858	30.765	40.7095	32.3112	44.0387	35.2038	34.5987	29.683	31.0032	25.9899	41.0607	42.5802	30.927	42.7505	40.5025	41.5769	48.8243	45.9223	38.5566	29.8179	40.3799	29.0045	34.0291	39.7302	36.6145	25.5731	30.9688	27.8169	33.9209	36.904	27.6591	24.7492	30.0765	34.3073	43.1322	41.4598	35.3327	29.8761	35.0623
CBX4	E3 SUMO-protein ligase CBX4	O00257	5			17.6499	16.0843	14.4442	35.1241	47.5136	46.7306	12.1191	22.5196	34.4145	41.2997	34.7071	40.0133	13.5693	57.1247	19.5898	57.3451	9.22078	13.5697	31.515	8.16953	12.9096	8.02529	2.79962	10.5399	60.7455	29.4305	9.54421	39.7076	36.3799	20.5148	39.4843	4.84836	22.128	18.3611	43.1021	32.8974	16.3272	41.3553	17.5632	15.6794	34.4184	35.1646	16.4204	41.2457
GET1	Guided entry of tail-anchored proteins factor 1	O00258	1			22.569	29.3372	22.319	1.95499	2.99145	2.25997	4.60847	26.7262	23.9809	2.07661	4.95911	3.04198	3.16925	21.3114	12.576	22.9243	19.2681	24.5195	23.0166	34.0605	3.64385	28.7213	2.53019	5.63998	16.2641	1.48143	16.0283	2.1058	18.1554	21.7509	14.6413	4.09194	16.0751	3.95659	32.0447	5.08009	26.6931	28.5936	24.1189	5.75152	4.88628	4.58407	18.3396	21.0132
PGRMC1	Membrane-associated progesterone receptor component 1	O00264	6			138.922	107.96	154.343	103.976	104.036	114.797	114.768	131.576	167.277	121.415	93.9323	108.573	102.542	102.628	132.863	116.382	124.76	109.588	158.818	122.873	126.467	117.183	143.427	136.39	115.313	111.936	149.602	97.8171	127.698	101.437	109.091	99.682	175.043	43.457	110.75	121.737	142.832	123.238	123.781	123.463	107.565	107.009	138.786	130.93
SUPT5H	Transcription elongation factor SPT5	O00267	9			40.1266	54.9165	54.3323	69.3498	56.9127	58.4859	50.3156	45.1059	58.86	71.2038	58.7658	58.9328	52.8467	55.771	52.6456	60.3101	56.2098	57.2676	51.5174	62.4462	61.8919	57.5556	57.6099	68.5014	60.8995	61.2565	55.0717	59.7523	56.9219	46.4711	50.8606	59.8438	46.8541	63.6111	51.7515	58.7196	56.388	59.0037	60.5835	58.0717	53.9318	61.9698	48.7034	54.7855
TAF4	Transcription initiation factor TFIID subunit 4	O00268	4			9.49341	7.07391	8.86338	10.641	6.47561	6.63683	6.6557	7.1781	8.8583	11.0033	10.4704	4.1488	4.58823	8.9983	21.1199	16.9822	6.34818	13.9553	4.99246	4.07516	7.50618	9.92091	6.78082	6.3744	17.0812	6.81961	6.96345	3.41484	8.27726	3.93919	9.33979	5.6627	7.81045	15.6066	6.62266	6.25321	18.8794	8.43641	5.28442	5.54169	4.59861	6.51782	12.0574	10.2497
DFFA	DNA fragmentation factor subunit alpha	O00273	8			5.74655	5.8456	15.0393	6.73175	8.31391	4.00645	6.76467	9.76605	16.4193	6.23244	7.44855	14.0908	5.38458	3.12294	2.95483	17.0835	21.2359	18.4311	3.0885	5.75536	3.56658	11.1992	3.89287	4.23215	3.00649	7.90359	3.76303	9.68095	5.04478	14.2645	5.56505	2.11125	12.3867	5.35109	11.6836	9.13358	13.5224	13.8214	10.7285	2.52739	3.64613	6.5531	15.3395	12.9653
HIP1	Huntingtin-interacting protein 1	O00291	4			4.64946	400.329	3.53839	107.472	251.847	2.09411	3.50831	160.976	3.2124	3.78296	2.59411	2.62942	275.549	4.70355	4.11098	419.934	159.633	98.5275	4.46978	272.364	3.63755	3.6975	188.832	145.901	22.0211	20.4316	5.11993	4.35509	3.24998	435.626	4.11151	3.5225	3.72604	490.634	241.91	4.40008	4.19159	4.34538	379.097	151.192	4.23717	167.291	278.974	212.589
CLIC1	Chloride intracellular channel protein 1	O00299	6			49.3005	28.0723	44.7	40.4602	43.5245	41.2463	31.0016	40.0921	38.1714	39.21	41.6654	47.4666	40.7773	34.6739	46.4479	34.1338	49.8753	39.7105	40.0422	45.7992	40.4336	42.9884	35.5419	54.143	35.594	40.5975	39.7853	35.7121	48.8284	41.3958	25.2989	12.5356	47.7065	60.1732	41.5067	36.1565	43.5478	45.6447	42.9281	42.1408	43.671	39.481	41.2871	32.9097
WWP2	NEDD4-like E3 ubiquitin-protein ligase WWP2	O00308	1			5.04305	4.29851	3.85007	5.62758	3.62871	3.80136	2.75851	3.88301	6.54151	7.80674	3.36764	3.61135	4.01009	2.54688	3.23971	4.65136	5.27371	13.0818	2.77694	5.17919	6.09363	3.01012	5.66721	5.48687	4.28667	3.29719	2.48059	3.45314	6.48616	6.63206	4.03589	2.50684	2.85168	2.91967	2.41511	2.37093	5.47275	2.61925	6.59339	2.92017	2.24272	2.81276	4.89399	2.5754
CDC7	Cell division cycle 7-related protein kinase	O00311	7			86.1169	86.7255	87.3505	98.0956	85.6241	91.2916	105.769	90.5242	86.9923	105.82	104.527	104.225	88.0359	89.2737	104.093	92.3827	78.3328	87.8939	88.1853	90.9942	83.2441	74.4379	73.0784	83.7638	114.014	117.422	108.173	112.806	91.9366	79.8322	120.574	97.4289	98.8691	92.6438	58.2157	69.4091	100.906	87.9149	89.624	81.3674	94.9866	94.792	81.6607	78.9767
PDHX	Pyruvate dehydrogenase protein X component, mitochondrial	O00330	9			42.9548	29.2357	51.4386	20.6153	24.0812	23.199	26.4611	50.0922	46.71	35.5839	21.6503	29.1719	26.8622	32.1995	27.8251	63.8044	48.4768	41.461	35.7367	49.0429	25.5656	48.8288	22.6739	33.9755	43.8218	20.4661	47.455	21.8949	41.3361	35.6441	33.5845	17.2247	36.1505	20.9816	41.5055	30.5092	33.418	36.9014	53.6679	37.0573	29.9694	20.8437	44.7879	46.8954
SLC33A1	Acetyl-coenzyme A transporter 1	O00400	4			67.254	61.5218	73.7951	58.829	63.5112	73.8338	60.0059	65.327	63.4476	65.4603	64.2855	65.9318	62.4857	68.9779	66.6399	63.1716	74.3636	71.6485	70.5801	68.7594	62.4303	69.1208	63.4486	68.4432	60.8829	60.2943	57.1022	52.3171	66.211	65.425	66.1521	61.3431	55.8839	63.4821	69.5514	76.923	66.0443	57.6291	58.283	72.3764	71.2034	57.5904	69.2733	65.0469
WASL	Neural Wiskott-Aldrich syndrome protein	O00401	1			37.4482	2.44898	40.3761	44.1398	3.09257	43.6109	46.2325	44.7731	45.3569	30.9992	43.604	3.07061	53.5371	29.3947	2.40521	22.4622	6.64414	49.0933	2.81681	6.87463	5.18562	2.25289	51.5961	41.6423	33.4839	2.81947	2.89258	3.04132	47.4662	5.8647	4.73673	2.9235	2.30399	48.7001	6.50553	3.58544	4.67806	2.72848	5.11685	32.4265	40.2694	28.7807	54.3162	64.8997
IPO5	Importin-5	O00410	18			96.1024	100.567	89.3927	142.141	149.48	138.9	116.925	110.666	95.9577	129.697	130.229	122.03	96.9235	101.952	97.438	135.677	155.204	149.743	108.002	100.714	121.896	135.576	140.636	154.303	88.0235	92.6032	100.853	132.037	131.05	139.38	82.0349	111.689	104.613	126.757	108.927	138.886	103.525	98.3838	106.404	152.71	160.069	156.789	89.426	111.171
[truncated: 4,346 more rows]
[truncated: 144 more columns]
