# Supplementary material for: Enantioselective OTUD7B fragment discovery through chemoproteomics screening and high-throughput optimisation
Source: Commun Chem. 2025 Jan 15;8:12. doi: 10.1038/s42004-025-01410-8 (PMC11732987; doi:10.1038/s42004-025-01410-8)
Supplement: Supplementary file 6 — Supplementary Data 3 [file 42004_2025_1410_MOESM6_ESM.xlsx]

## Sheet: t-test results for DUBs
Comparison (group1/group2)	UniProtIds	Genes	ProteinDescriptions	ProteinNames	AVG Log2 Ratio	Absolute AVG Log2 Ratio	Pvalue	Qvalue	-log10(Qvalue)	# of Ratios	# Unique Total Peptides	% Change	Ratio	Condition Numerator	Condition Denominator	DUB family	Is defined as hit (q-value ≤ 0.05, avg log2 ratio (fragment/DMSO) ≤ -1 and unique peptides ≥ 2)
29_200uM / DMSO	Q6GQQ9	OTUD7B	OTU domain-containing protein 7B	OTU7B_HUMAN	-3.44797	3.44797	7.85487e-40	4.19387e-35	34.3774	36	35	-90.8366	0.0916341	29_200uM	DMSO	OTU	y
29_100uM / DMSO	Q6GQQ9	OTUD7B	OTU domain-containing protein 7B	OTU7B_HUMAN	-3.4345	3.4345	7.01671e-39	1.87318e-34	33.7274	36	35	-90.7507	0.0924935	29_100uM	DMSO	OTU	y
28_100uM / DMSO	Q6GQQ9	OTUD7B	OTU domain-containing protein 7B	OTU7B_HUMAN	-3.17269	3.17269	1.89504e-38	2.5295e-34	33.597	36	35	-88.9101	0.110899	28_100uM	DMSO	OTU	y
28_200uM / DMSO	Q6GQQ9	OTUD7B	OTU domain-containing protein 7B	OTU7B_HUMAN	-3.49659	3.49659	1.72928e-38	2.5295e-34	33.597	36	35	-91.1402	0.0885977	28_200uM	DMSO	OTU	y
29_50uM / DMSO	Q6GQQ9	OTUD7B	OTU domain-containing protein 7B	OTU7B_HUMAN	-3.17885	3.17885	1.155e-37	1.23335e-33	32.9089	36	35	-88.9574	0.110426	29_50uM	DMSO	OTU	y
29_25uM / DMSO	Q6GQQ9	OTUD7B	OTU domain-containing protein 7B	OTU7B_HUMAN	-3.03262	3.03262	1.5385e-37	1.36906e-33	32.8636	36	35	-87.7795	0.122205	29_25uM	DMSO	OTU	y
28_50uM / DMSO	Q6GQQ9	OTUD7B	OTU domain-containing protein 7B	OTU7B_HUMAN	-3.11787	3.11787	2.54763e-37	1.94318e-33	32.7115	36	35	-88.4806	0.115194	28_50uM	DMSO	OTU	y
30_200uM / DMSO	Q01804	OTUD4	OTU domain-containing protein 4	OTUD4_HUMAN	-2.13032	2.13032	2.07176e-35	1.38269e-31	30.8593	36	29	-77.1593	0.228407	30_200uM	DMSO	OTU	y
28_25uM / DMSO	Q6GQQ9	OTUD7B	OTU domain-containing protein 7B	OTU7B_HUMAN	-2.3985	2.3985	4.17244e-34	2.47528e-30	29.6064	36	35	-81.0338	0.189662	28_25uM	DMSO	OTU	y
29_12.5uM / DMSO	Q6GQQ9	OTUD7B	OTU domain-containing protein 7B	OTU7B_HUMAN	-2.19986	2.19986	6.56267e-34	3.50394e-30	29.4554	36	35	-78.2341	0.217659	29_12.5uM	DMSO	OTU	y
28_200uM / DMSO	Q92560	BAP1	Ubiquitin carboxyl-terminal hydrolase BAP1	BAP1_HUMAN	-1.34028	1.34028	6.37291e-31	2.83552e-27	26.5474	36	19	-60.5057	0.394943	28_200uM	DMSO	UCH	y
30_200uM / DMSO	Q92560	BAP1	Ubiquitin carboxyl-terminal hydrolase BAP1	BAP1_HUMAN	-1.54288	1.54288	5.98505e-30	2.45811e-26	25.6094	36	19	-65.6801	0.343199	30_200uM	DMSO	UCH	y
29_200uM / DMSO	Q01804	OTUD4	OTU domain-containing protein 4	OTUD4_HUMAN	-2.60964	2.60964	6.17712e-27	1.73583e-23	22.7605	36	29	-83.616	0.16384	29_200uM	DMSO	OTU	y
28_100uM / DMSO	Q01804	OTUD4	OTU domain-containing protein 4	OTUD4_HUMAN	-1.92311	1.92311	1.08426e-26	2.89454e-23	22.5384	36	29	-73.6314	0.263686	28_100uM	DMSO	OTU	y
29_50uM / DMSO	Q01804	OTUD4	OTU domain-containing protein 4	OTUD4_HUMAN	-1.41338	1.41338	2.89547e-26	7.36165e-23	22.133	36	29	-62.457	0.37543	29_50uM	DMSO	OTU	y
29_200uM / DMSO	Q96RU2	USP28	Ubiquitin carboxyl-terminal hydrolase 28	UBP28_HUMAN	-0.99601	0.99601	4.54613e-22	7.58522e-19	18.12	36	31	-49.8615	0.501385	29_200uM	DMSO	USP
28_25uM / DMSO	Q01804	OTUD4	OTU domain-containing protein 4	OTUD4_HUMAN	-0.655271	0.655271	1.37491e-20	1.40275e-17	16.853	36	29	-36.5044	0.634956	28_25uM	DMSO	OTU
30_100uM / DMSO	Q96JH7	VCPIP1	Deubiquitinating protein VCPIP1	VCIP1_HUMAN	-0.763365	0.763365	7.42392e-20	6.6063e-17	16.18	36	15	-41.0879	0.589121	30_100uM	DMSO	OTU
29_100uM / DMSO	Q96RU2	USP28	Ubiquitin carboxyl-terminal hydrolase 28	UBP28_HUMAN	-0.618442	0.618442	1.15186e-19	9.76191e-17	16.0105	36	31	-34.8626	0.651374	29_100uM	DMSO	USP
28_200uM / DMSO	Q01804	OTUD4	OTU domain-containing protein 4	OTUD4_HUMAN	-2.86273	2.86273	5.19816e-19	3.76053e-16	15.4248	36	29	-86.2522	0.137478	28_200uM	DMSO	OTU	y
29_100uM / DMSO	Q92560	BAP1	Ubiquitin carboxyl-terminal hydrolase BAP1	BAP1_HUMAN	-0.756179	0.756179	1.04761e-18	7.08024e-16	15.15	36	19	-40.7938	0.592062	29_100uM	DMSO	UCH
28_100uM / DMSO	Q96JH7	VCPIP1	Deubiquitinating protein VCPIP1	VCIP1_HUMAN	-0.705607	0.705607	3.72694e-17	2.04642e-14	13.689	36	15	-38.6816	0.613184	28_100uM	DMSO	OTU
28_25uM / DMSO	Q96K76	USP47	Ubiquitin carboxyl-terminal hydrolase 47	UBP47_HUMAN	-2.6547	2.6547	1.82788e-16	8.13284e-14	13.0898	36	2	-84.1198	0.158802	28_25uM	DMSO	USP	y
29_200uM / DMSO	Q92560	BAP1	Ubiquitin carboxyl-terminal hydrolase BAP1	BAP1_HUMAN	-1.3856	1.3856	3.01788e-16	1.27881e-13	12.8932	36	19	-61.727	0.38273	29_200uM	DMSO	UCH	y
28_50uM / DMSO	Q96BN8	OTULIN	Ubiquitin thioesterase otulin	OTUL_HUMAN	-2.5166	2.5166	3.79699e-16	1.53583e-13	12.8137	36	1	-82.5246	0.174754	28_50uM	DMSO	OTU
28_12.5uM / DMSO	Q96K76	USP47	Ubiquitin carboxyl-terminal hydrolase 47	UBP47_HUMAN	-2.61578	2.61578	4.19092e-16	1.64531e-13	12.7838	36	2	-83.6855	0.163145	28_12.5uM	DMSO	USP	y
28_200uM / DMSO	Q96JH7	VCPIP1	Deubiquitinating protein VCPIP1	VCIP1_HUMAN	-1.18466	1.18466	1.47893e-15	5.20484e-13	12.2836	36	15	-56.0071	0.439929	28_200uM	DMSO	OTU	y
28_6.25uM / DMSO	Q6GQQ9	OTUD7B	OTU domain-containing protein 7B	OTU7B_HUMAN	-0.892541	0.892541	2.50451e-15	8.20372e-13	12.086	36	35	-46.1336	0.538664	28_6.25uM	DMSO	OTU
30_50uM / DMSO	Q96BN8	OTULIN	Ubiquitin thioesterase otulin	OTUL_HUMAN	-2.15585	2.15585	7.62734e-15	2.05676e-12	11.6868	36	1	-77.5599	0.224401	30_50uM	DMSO	OTU
28_12.5uM / DMSO	Q96BN8	OTULIN	Ubiquitin thioesterase otulin	OTUL_HUMAN	-2.07035	2.07035	1.24409e-14	3.19322e-12	11.4958	36	1	-76.1899	0.238101	28_12.5uM	DMSO	OTU
30_100uM / DMSO	Q6GQQ9	OTUD7B	OTU domain-containing protein 7B	OTU7B_HUMAN	-1.5476	1.5476	3.09062e-14	6.81877e-12	11.1663	36	35	-65.7921	0.342079	30_100uM	DMSO	OTU	y
29_100uM / DMSO	Q01804	OTUD4	OTU domain-containing protein 4	OTUD4_HUMAN	-2.07078	2.07078	3.35341e-14	7.31657e-12	11.1357	36	29	-76.1969	0.238031	29_100uM	DMSO	OTU	y
29_6.25uM / DMSO	Q4G0A6	MINDY4	Probable ubiquitin carboxyl-terminal hydrolase MINDY-4	MINY4_HUMAN	-3.95353	3.95353	4.3479e-14	8.99779e-12	11.0459	36	2	-93.5454	0.064546	29_6.25uM	DMSO	MINDY	y
29_200uM / DMSO	Q96BN8	OTULIN	Ubiquitin thioesterase otulin	OTUL_HUMAN	-1.83694	1.83694	4.80207e-13	7.14185e-11	10.1462	36	1	-72.0085	0.279915	29_200uM	DMSO	OTU
28_200uM / DMSO	Q8TE49	OTUD7A	OTU domain-containing protein 7A	OTU7A_HUMAN	-3.98795	3.98795	2.06089e-12	2.39206e-10	9.62123	36	2	-93.6976	0.0630241	28_200uM	DMSO	OTU	y
30_0.78uM / DMSO	Q96K76	USP47	Ubiquitin carboxyl-terminal hydrolase 47	UBP47_HUMAN	-1.54917	1.54917	5.83442e-12	5.77943e-10	9.23811	36	2	-65.8292	0.341708	30_0.78uM	DMSO	USP	y
29_100uM / DMSO	Q8TE49	OTUD7A	OTU domain-containing protein 7A	OTU7A_HUMAN	-3.39012	3.39012	1.00432e-11	9.11974e-10	9.04002	36	2	-90.4617	0.0953834	29_100uM	DMSO	OTU	y
29_200uM / DMSO	Q8TE49	OTUD7A	OTU domain-containing protein 7A	OTU7A_HUMAN	-3.54929	3.54929	1.23685e-11	1.08615e-09	8.96411	36	2	-91.458	0.0854198	29_200uM	DMSO	OTU	y
28_200uM / DMSO	Q9UHP3	USP25	Ubiquitin carboxyl-terminal hydrolase 25	UBP25_HUMAN	-0.848443	0.848443	1.28898e-11	1.11904e-09	8.95115	36	14	-44.4616	0.555384	28_200uM	DMSO	USP
28_1.56uM / DMSO	Q4G0A6	MINDY4	Probable ubiquitin carboxyl-terminal hydrolase MINDY-4	MINY4_HUMAN	-3.429	3.429	1.62063e-11	1.36912e-09	8.86356	36	2	-90.7153	0.0928471	28_1.56uM	DMSO	MINDY	y
28_100uM / DMSO	P54578	USP14	Ubiquitin carboxyl-terminal hydrolase 14	UBP14_HUMAN	-0.509422	0.509422	2.26538e-11	1.78925e-09	8.74733	36	5	-29.7496	0.702504	28_100uM	DMSO	USP
28_0.78uM / DMSO	Q4G0A6	MINDY4	Probable ubiquitin carboxyl-terminal hydrolase MINDY-4	MINY4_HUMAN	-2.8344	2.8344	2.69656e-11	2.09571e-09	8.67867	36	2	-85.9796	0.140204	28_0.78uM	DMSO	MINDY	y
29_50uM / DMSO	Q8TE49	OTUD7A	OTU domain-containing protein 7A	OTU7A_HUMAN	-2.92553	2.92553	4.62937e-11	3.31329e-09	8.47974	36	2	-86.8378	0.131622	29_50uM	DMSO	OTU	y
28_100uM / DMSO	Q8TE49	OTUD7A	OTU domain-containing protein 7A	OTU7A_HUMAN	-2.75071	2.75071	4.64955e-11	3.32327e-09	8.47843	36	2	-85.1422	0.148578	28_100uM	DMSO	OTU	y
28_100uM / DMSO	Q96K76	USP47	Ubiquitin carboxyl-terminal hydrolase 47	UBP47_HUMAN	-1.64627	1.64627	5.15843e-11	3.62341e-09	8.44088	36	2	-68.0534	0.319466	28_100uM	DMSO	USP	y
29_200uM / DMSO	Q9Y2K6	USP20	Ubiquitin carboxyl-terminal hydrolase 20	UBP20_HUMAN	-0.329442	0.329442	9.51291e-11	6.20163e-09	8.20749	36	8	-20.4156	0.795844	29_200uM	DMSO	USP
28_100uM / DMSO	Q4G0A6	MINDY4	Probable ubiquitin carboxyl-terminal hydrolase MINDY-4	MINY4_HUMAN	-2.85432	2.85432	1.01027e-10	6.53823e-09	8.18454	36	2	-86.1719	0.138281	28_100uM	DMSO	MINDY	y
29_25uM / DMSO	Q70EL1	USP54	Inactive ubiquitin carboxyl-terminal hydrolase 54	UBP54_HUMAN	-0.600674	0.600674	1.05787e-10	6.80502e-09	8.16717	36	4	-34.0554	0.659446	29_25uM	DMSO	USP
28_25uM / DMSO	P09936	UCHL1	Ubiquitin carboxyl-terminal hydrolase isozyme L1	UCHL1_HUMAN	-0.34143	0.34143	1.0933e-10	6.95748e-09	8.15755	36	12	-21.0741	0.789259	28_25uM	DMSO	UCH
28_200uM / DMSO	Q96K76	USP47	Ubiquitin carboxyl-terminal hydrolase 47	UBP47_HUMAN	-1.87253	1.87253	1.46723e-10	8.94271e-09	8.04853	36	2	-72.6906	0.273094	28_200uM	DMSO	USP	y
30_100uM / DMSO	Q92560	BAP1	Ubiquitin carboxyl-terminal hydrolase BAP1	BAP1_HUMAN	-0.68347	0.68347	1.59998e-10	9.62008e-09	8.01682	36	19	-37.7334	0.622666	30_100uM	DMSO	UCH
30_100uM / DMSO	Q01804	OTUD4	OTU domain-containing protein 4	OTUD4_HUMAN	-1.3932	1.3932	1.67581e-10	9.96381e-09	8.00157	36	29	-61.9281	0.380719	30_100uM	DMSO	OTU	y
28_25uM / DMSO	P54578	USP14	Ubiquitin carboxyl-terminal hydrolase 14	UBP14_HUMAN	-0.455377	0.455377	2.27674e-10	1.27823e-08	7.89339	36	5	-27.068	0.72932	28_25uM	DMSO	USP
29_25uM / DMSO	Q01804	OTUD4	OTU domain-containing protein 4	OTUD4_HUMAN	-0.892558	0.892558	3.36596e-10	1.76426e-08	7.75344	36	29	-46.1342	0.538658	29_25uM	DMSO	OTU
29_25uM / DMSO	Q96RU2	USP28	Ubiquitin carboxyl-terminal hydrolase 28	UBP28_HUMAN	-0.240498	0.240498	4.87402e-10	2.3864e-08	7.62226	36	31	-15.3547	0.846453	29_25uM	DMSO	USP
28_6.25uM / DMSO	Q96K76	USP47	Ubiquitin carboxyl-terminal hydrolase 47	UBP47_HUMAN	-1.30695	1.30695	5.88668e-10	2.78143e-08	7.55573	36	2	-59.5826	0.404174	28_6.25uM	DMSO	USP	y
28_50uM / DMSO	Q8TE49	OTUD7A	OTU domain-containing protein 7A	OTU7A_HUMAN	-2.38639	2.38639	5.89247e-10	2.7817e-08	7.55569	36	2	-80.874	0.19126	28_50uM	DMSO	OTU	y
28_3.13uM / DMSO	Q96K76	USP47	Ubiquitin carboxyl-terminal hydrolase 47	UBP47_HUMAN	-1.95734	1.95734	1.19122e-09	5.04773e-08	7.2969	36	2	-74.2497	0.257503	28_3.13uM	DMSO	USP	y
28_50uM / DMSO	Q96K76	USP47	Ubiquitin carboxyl-terminal hydrolase 47	UBP47_HUMAN	-1.53763	1.53763	1.44395e-09	5.96251e-08	7.22457	36	2	-65.555	0.34445	28_50uM	DMSO	USP	y
30_0.78uM / DMSO	P51784	USP11	Ubiquitin carboxyl-terminal hydrolase 11	UBP11_HUMAN	-0.219449	0.219449	1.93484e-09	7.60715e-08	7.11878	36	17	-14.1106	0.858894	30_0.78uM	DMSO	USP
29_100uM / DMSO	Q9UPU5	USP24	Ubiquitin carboxyl-terminal hydrolase 24	UBP24_HUMAN	-0.151075	0.151075	2.90192e-09	1.06925e-07	6.97092	36	44	-9.94207	0.900579	29_100uM	DMSO	USP
28_12.5uM / DMSO	Q6GQQ9	OTUD7B	OTU domain-containing protein 7B	OTU7B_HUMAN	-1.65965	1.65965	3.39263e-09	1.22309e-07	6.91254	36	35	-68.3483	0.316517	28_12.5uM	DMSO	OTU	y
29_200uM / DMSO	Q4G0A6	MINDY4	Probable ubiquitin carboxyl-terminal hydrolase MINDY-4	MINY4_HUMAN	-2.54248	2.54248	4.23405e-09	1.47069e-07	6.83248	36	2	-82.8352	0.171648	29_200uM	DMSO	MINDY	y
28_3.13uM / DMSO	Q4G0A6	MINDY4	Probable ubiquitin carboxyl-terminal hydrolase MINDY-4	MINY4_HUMAN	-2.24152	2.24152	4.95667e-09	1.6771e-07	6.77544	36	2	-78.8536	0.211464	28_3.13uM	DMSO	MINDY	y
29_100uM / DMSO	P09936	UCHL1	Ubiquitin carboxyl-terminal hydrolase isozyme L1	UCHL1_HUMAN	-0.203513	0.203513	5.11698e-09	1.71654e-07	6.76535	36	12	-13.1567	0.868433	29_100uM	DMSO	UCH
29_25uM / DMSO	Q8TE49	OTUD7A	OTU domain-containing protein 7A	OTU7A_HUMAN	-2.19497	2.19497	5.10985e-09	1.71654e-07	6.76535	36	2	-78.1603	0.218397	29_25uM	DMSO	OTU	y
28_50uM / DMSO	Q4G0A6	MINDY4	Probable ubiquitin carboxyl-terminal hydrolase MINDY-4	MINY4_HUMAN	-2.7788	2.7788	5.20043e-09	1.74082e-07	6.75925	36	2	-85.4288	0.145712	28_50uM	DMSO	MINDY	y
28_12.5uM / DMSO	Q01804	OTUD4	OTU domain-containing protein 4	OTUD4_HUMAN	-0.410769	0.410769	6.54442e-09	2.09108e-07	6.67963	36	29	-24.7778	0.752222	28_12.5uM	DMSO	OTU
30_50uM / DMSO	Q01804	OTUD4	OTU domain-containing protein 4	OTUD4_HUMAN	-0.958428	0.958428	8.34012e-09	2.56655e-07	6.59065	36	29	-48.5383	0.514617	30_50uM	DMSO	OTU
30_200uM / DMSO	Q6GQQ9	OTUD7B	OTU domain-containing protein 7B	OTU7B_HUMAN	-2.6514	2.6514	1.03475e-08	3.05066e-07	6.51561	36	35	-84.0835	0.159165	30_200uM	DMSO	OTU	y
29_200uM / DMSO	O94966	USP19	Ubiquitin carboxyl-terminal hydrolase 19	UBP19_HUMAN	-0.311359	0.311359	1.12597e-08	3.28246e-07	6.4838	36	29	-19.4117	0.805883	29_200uM	DMSO	USP
29_6.25uM / DMSO	Q6GQQ9	OTUD7B	OTU domain-containing protein 7B	OTU7B_HUMAN	-1.38538	1.38538	1.19272e-08	3.43112e-07	6.46456	36	35	-61.7211	0.382789	29_6.25uM	DMSO	OTU	y
29_25uM / DMSO	Q92560	BAP1	Ubiquitin carboxyl-terminal hydrolase BAP1	BAP1_HUMAN	-0.238891	0.238891	1.48269e-08	4.11669e-07	6.38545	36	19	-15.2603	0.847397	29_25uM	DMSO	UCH
28_25uM / DMSO	Q8TE49	OTUD7A	OTU domain-containing protein 7A	OTU7A_HUMAN	-2.02811	2.02811	2.03089e-08	5.35738e-07	6.27105	36	2	-75.4823	0.245177	28_25uM	DMSO	OTU	y
29_1.56uM / DMSO	Q70EL1	USP54	Inactive ubiquitin carboxyl-terminal hydrolase 54	UBP54_HUMAN	-1.07056	1.07056	2.39336e-08	6.14062e-07	6.21179	36	4	-52.3865	0.476135	29_1.56uM	DMSO	USP	y
29_3.13uM / DMSO	Q9NUU6	OTULINL	Inactive ubiquitin thioesterase OTULINL	OTULL_HUMAN	0.226806	0.226806	2.97051e-08	7.38024e-07	6.13193	36	3	17.0241	1.17024	29_3.13uM	DMSO	OTU
30_3.13uM / DMSO	Q4G0A6	MINDY4	Probable ubiquitin carboxyl-terminal hydrolase MINDY-4	MINY4_HUMAN	-2.15764	2.15764	3.12589e-08	7.69671e-07	6.11369	36	2	-77.5878	0.224122	30_3.13uM	DMSO	MINDY	y
28_200uM / DMSO	Q96RU2	USP28	Ubiquitin carboxyl-terminal hydrolase 28	UBP28_HUMAN	-0.751339	0.751339	3.53114e-08	8.53483e-07	6.0688	36	31	-40.5948	0.594052	28_200uM	DMSO	USP
29_100uM / DMSO	Q53GS9	USP39	U4/U6.U5 tri-snRNP-associated protein 2	SNUT2_HUMAN	-0.206086	0.206086	3.976e-08	9.43496e-07	6.02526	36	10	-13.3114	0.866886	29_100uM	DMSO	USP
29_0.78uM / DMSO	Q4G0A6	MINDY4	Probable ubiquitin carboxyl-terminal hydrolase MINDY-4	MINY4_HUMAN	-2.36747	2.36747	6.57959e-08	1.4368e-06	5.8426	36	2	-80.6215	0.193785	29_0.78uM	DMSO	MINDY	y
30_100uM / DMSO	Q9Y5K5	UCHL5	Ubiquitin carboxyl-terminal hydrolase isozyme L5	UCHL5_HUMAN	-0.170131	0.170131	7.03321e-08	1.51972e-06	5.81824	36	21	-11.1238	0.888762	30_100uM	DMSO	UCH
28_25uM / DMSO	Q96JH7	VCPIP1	Deubiquitinating protein VCPIP1	VCIP1_HUMAN	-0.28161	0.28161	7.53624e-08	1.61079e-06	5.79296	36	15	-17.7327	0.822673	28_25uM	DMSO	OTU
30_1.56uM / DMSO	Q9Y5K5	UCHL5	Ubiquitin carboxyl-terminal hydrolase isozyme L5	UCHL5_HUMAN	-0.182544	0.182544	7.89765e-08	1.67065e-06	5.77712	36	21	-11.8852	0.881148	30_1.56uM	DMSO	UCH
28_6.25uM / DMSO	Q01804	OTUD4	OTU domain-containing protein 4	OTUD4_HUMAN	-0.318643	0.318643	8.08398e-08	1.70399e-06	5.76853	36	29	-19.8176	0.801824	28_6.25uM	DMSO	OTU
30_200uM / DMSO	Q96JH7	VCPIP1	Deubiquitinating protein VCPIP1	VCIP1_HUMAN	-1.11352	1.11352	9.70391e-08	1.98055e-06	5.70322	36	15	-53.7836	0.462164	30_200uM	DMSO	OTU	y
30_0.78uM / DMSO	Q92560	BAP1	Ubiquitin carboxyl-terminal hydrolase BAP1	BAP1_HUMAN	-0.168689	0.168689	9.87475e-08	2.0085e-06	5.69713	36	19	-11.0349	0.889651	30_0.78uM	DMSO	UCH
28_25uM / DMSO	Q92560	BAP1	Ubiquitin carboxyl-terminal hydrolase BAP1	BAP1_HUMAN	-0.305693	0.305693	9.94557e-08	2.01906e-06	5.69485	36	19	-19.0946	0.809054	28_25uM	DMSO	UCH
28_50uM / DMSO	Q01804	OTUD4	OTU domain-containing protein 4	OTUD4_HUMAN	-1.20508	1.20508	1.01727e-07	2.05734e-06	5.68669	36	29	-56.6256	0.433744	28_50uM	DMSO	OTU	y
28_3.13uM / DMSO	Q8TE49	OTUD7A	OTU domain-containing protein 7A	OTU7A_HUMAN	-1.77436	1.77436	1.53459e-07	2.89114e-06	5.53893	36	2	-70.7676	0.292324	28_3.13uM	DMSO	OTU	y
28_12.5uM / DMSO	Q92995	USP13	Ubiquitin carboxyl-terminal hydrolase 13	UBP13_HUMAN	-0.474542	0.474542	1.53879e-07	2.89701e-06	5.53805	36	1	-28.0305	0.719695	28_12.5uM	DMSO	USP
29_100uM / DMSO	Q6P2Q9	PRPF8	Pre-mRNA-processing-splicing factor 8	PRP8_HUMAN	-0.110501	0.110501	1.61576e-07	3.01323e-06	5.52097	36	76	-7.37337	0.926266	29_100uM	DMSO	JAMM
30_200uM / DMSO	Q93008	USP9X	Probable ubiquitin carboxyl-terminal hydrolase FAF-X	USP9X_HUMAN	-0.241656	0.241656	1.86533e-07	3.4084e-06	5.46745	36	89	-15.4226	0.845774	30_200uM	DMSO	USP
29_3.13uM / DMSO	Q8TE49	OTUD7A	OTU domain-containing protein 7A	OTU7A_HUMAN	-1.78119	1.78119	2.11789e-07	3.78063e-06	5.42244	36	2	-70.9056	0.290944	29_3.13uM	DMSO	OTU	y
28_6.25uM / DMSO	Q4G0A6	MINDY4	Probable ubiquitin carboxyl-terminal hydrolase MINDY-4	MINY4_HUMAN	-2.61933	2.61933	2.42329e-07	4.24489e-06	5.37213	36	2	-83.7257	0.162743	28_6.25uM	DMSO	MINDY	y
30_0.78uM / DMSO	Q8NB14	USP38	Ubiquitin carboxyl-terminal hydrolase 38	UBP38_HUMAN	-0.207936	0.207936	2.8129e-07	4.79521e-06	5.31919	36	17	-13.4225	0.865775	30_0.78uM	DMSO	USP
28_50uM / DMSO	O00487	PSMD14	26S proteasome non-ATPase regulatory subunit 14	PSDE_HUMAN	-1.08636	1.08636	4.67348e-07	7.34982e-06	5.13372	36	5	-52.9053	0.470947	28_50uM	DMSO	JAMM
28_25uM / DMSO	P62068	USP46	Ubiquitin carboxyl-terminal hydrolase 46	UBP46_HUMAN	-0.421428	0.421428	4.95119e-07	7.70038e-06	5.11349	36	12	-25.3315	0.746685	28_25uM	DMSO	USP
28_0.78uM / DMSO	Q8TE49	OTUD7A	OTU domain-containing protein 7A	OTU7A_HUMAN	-1.70526	1.70526	5.06806e-07	7.84103e-06	5.10563	36	2	-69.3333	0.306667	28_0.78uM	DMSO	OTU	y
30_6.25uM / DMSO	Q8TE49	OTUD7A	OTU domain-containing protein 7A	OTU7A_HUMAN	-1.71579	1.71579	5.35537e-07	8.19765e-06	5.08631	36	2	-69.5563	0.304437	30_6.25uM	DMSO	OTU	y
30_200uM / DMSO	Q9UGI0	ZRANB1	Ubiquitin thioesterase ZRANB1	ZRAN1_HUMAN	-0.261877	0.261877	6.90217e-07	1.00992e-05	4.99571	36	7	-16.5998	0.834002	30_200uM	DMSO	OTU
28_25uM / DMSO	O00487	PSMD14	26S proteasome non-ATPase regulatory subunit 14	PSDE_HUMAN	-1.07642	1.07642	8.19769e-07	1.16655e-05	4.9331	36	5	-52.5796	0.474204	28_25uM	DMSO	JAMM
30_1.56uM / DMSO	P45974	USP5	Ubiquitin carboxyl-terminal hydrolase 5	UBP5_HUMAN	-0.161838	0.161838	8.51057e-07	1.20211e-05	4.92006	36	40	-10.6115	0.893885	30_1.56uM	DMSO	USP
29_1.56uM / DMSO	Q8TE49	OTUD7A	OTU domain-containing protein 7A	OTU7A_HUMAN	-1.60057	1.60057	9.2968e-07	1.29636e-05	4.88728	36	2	-67.0253	0.329747	29_1.56uM	DMSO	OTU	y
30_100uM / DMSO	O94966	USP19	Ubiquitin carboxyl-terminal hydrolase 19	UBP19_HUMAN	-0.181658	0.181658	9.96589e-07	1.37564e-05	4.86149	36	29	-11.8311	0.881689	30_100uM	DMSO	USP
30_50uM / DMSO	Q92560	BAP1	Ubiquitin carboxyl-terminal hydrolase BAP1	BAP1_HUMAN	-0.4183	0.4183	1.13316e-06	1.52975e-05	4.81538	36	19	-25.1694	0.748306	30_50uM	DMSO	UCH
28_200uM / DMSO	Q70EL1	USP54	Inactive ubiquitin carboxyl-terminal hydrolase 54	UBP54_HUMAN	-0.946567	0.946567	1.14922e-06	1.54479e-05	4.81113	36	4	-48.1134	0.518866	28_200uM	DMSO	USP
30_200uM / DMSO	Q9Y5K5	UCHL5	Ubiquitin carboxyl-terminal hydrolase isozyme L5	UCHL5_HUMAN	-0.350278	0.350278	1.20373e-06	1.60634e-05	4.79416	36	21	-21.5567	0.784433	30_200uM	DMSO	UCH
30_0.78uM / DMSO	Q9UHP3	USP25	Ubiquitin carboxyl-terminal hydrolase 25	UBP25_HUMAN	-0.530561	0.530561	1.2251e-06	1.63063e-05	4.78764	36	14	-30.7715	0.692285	30_0.78uM	DMSO	USP
30_200uM / DMSO	Q8TE49	OTUD7A	OTU domain-containing protein 7A	OTU7A_HUMAN	-1.68794	1.68794	1.34109e-06	1.75155e-05	4.75658	36	2	-68.963	0.31037	30_200uM	DMSO	OTU	y
29_0.78uM / DMSO	Q8N6M0	OTUD6B	Deubiquitinase OTUD6B	OTU6B_HUMAN	-0.139296	0.139296	1.35225e-06	1.76354e-05	4.75362	36	11	-9.20379	0.907962	29_0.78uM	DMSO	OTU
30_3.13uM / DMSO	P54578	USP14	Ubiquitin carboxyl-terminal hydrolase 14	UBP14_HUMAN	-0.368403	0.368403	1.50397e-06	1.92838e-05	4.71481	36	5	-22.536	0.77464	30_3.13uM	DMSO	USP
28_25uM / DMSO	P51665	PSMD7	26S proteasome non-ATPase regulatory subunit 7	PSMD7_HUMAN	-0.438528	0.438528	1.59515e-06	2.02733e-05	4.69308	36	11	-26.2113	0.737887	28_25uM	DMSO	JAMM
28_100uM / DMSO	Q92560	BAP1	Ubiquitin carboxyl-terminal hydrolase BAP1	BAP1_HUMAN	-0.761778	0.761778	1.7657e-06	2.21509e-05	4.65461	36	19	-41.0231	0.589769	28_100uM	DMSO	UCH
28_12.5uM / DMSO	Q70EL1	USP54	Inactive ubiquitin carboxyl-terminal hydrolase 54	UBP54_HUMAN	-1.05735	1.05735	1.98057e-06	2.43881e-05	4.61282	36	4	-51.9486	0.480514	28_12.5uM	DMSO	USP	y
30_100uM / DMSO	Q9H9J4	USP42	Ubiquitin carboxyl-terminal hydrolase 42	UBP42_HUMAN	0.10899	0.10899	2.06639e-06	2.52773e-05	4.59727	36	12	7.84731	1.07847	30_100uM	DMSO	USP
30_6.25uM / DMSO	Q70EL1	USP54	Inactive ubiquitin carboxyl-terminal hydrolase 54	UBP54_HUMAN	-0.448615	0.448615	2.61807e-06	3.07628e-05	4.51197	36	4	-26.7254	0.732746	30_6.25uM	DMSO	USP
29_3.13uM / DMSO	Q6GQQ9	OTUD7B	OTU domain-containing protein 7B	OTU7B_HUMAN	-0.850756	0.850756	3.0183e-06	3.46044e-05	4.46087	36	35	-44.5506	0.554494	29_3.13uM	DMSO	OTU
28_1.56uM / DMSO	Q8TE49	OTUD7A	OTU domain-containing protein 7A	OTU7A_HUMAN	-1.78627	1.78627	3.37862e-06	3.80412e-05	4.41975	36	2	-71.008	0.28992	28_1.56uM	DMSO	OTU	y
29_25uM / DMSO	P45974	USP5	Ubiquitin carboxyl-terminal hydrolase 5	UBP5_HUMAN	-0.119288	0.119288	3.42523e-06	3.84362e-05	4.41526	36	40	-7.93578	0.920642	29_25uM	DMSO	USP
28_200uM / DMSO	Q9Y5K5	UCHL5	Ubiquitin carboxyl-terminal hydrolase isozyme L5	UCHL5_HUMAN	-0.211058	0.211058	3.43335e-06	3.84789e-05	4.41478	36	21	-13.6096	0.863904	28_200uM	DMSO	UCH
30_100uM / DMSO	P09936	UCHL1	Ubiquitin carboxyl-terminal hydrolase isozyme L1	UCHL1_HUMAN	-0.154809	0.154809	3.55719e-06	3.96669e-05	4.40157	36	12	-10.1749	0.898251	30_100uM	DMSO	UCH
30_50uM / DMSO	Q4G0A6	MINDY4	Probable ubiquitin carboxyl-terminal hydrolase MINDY-4	MINY4_HUMAN	-1.95512	1.95512	4.02289e-06	4.38214e-05	4.35831	36	2	-74.2101	0.257899	30_50uM	DMSO	MINDY	y
29_25uM / DMSO	O75604	USP2	Ubiquitin carboxyl-terminal hydrolase 2	UBP2_HUMAN	-0.366898	0.366898	4.54936e-06	4.86869e-05	4.31259	36	2	-22.4552	0.775448	29_25uM	DMSO	USP
29_200uM / DMSO	Q96JH7	VCPIP1	Deubiquitinating protein VCPIP1	VCIP1_HUMAN	-0.807597	0.807597	4.8815e-06	5.15187e-05	4.28804	36	15	-42.8667	0.571333	29_200uM	DMSO	OTU
28_25uM / DMSO	Q53GS9	USP39	U4/U6.U5 tri-snRNP-associated protein 2	SNUT2_HUMAN	-0.218765	0.218765	5.09093e-06	5.32971e-05	4.2733	36	10	-14.0699	0.859301	28_25uM	DMSO	USP
30_6.25uM / DMSO	O00303	EIF3F	Eukaryotic translation initiation factor 3 subunit F	EIF3F_HUMAN	-0.460795	0.460795	5.92303e-06	6.06526e-05	4.21715	36	8	-27.3414	0.726586	30_6.25uM	DMSO	JAMM
30_50uM / DMSO	Q96JH7	VCPIP1	Deubiquitinating protein VCPIP1	VCIP1_HUMAN	-0.587506	0.587506	5.9277e-06	6.06771e-05	4.21698	36	15	-33.4507	0.665493	30_50uM	DMSO	OTU
30_100uM / DMSO	Q93009	USP7	Ubiquitin carboxyl-terminal hydrolase 7	UBP7_HUMAN	-0.144604	0.144604	7.01264e-06	6.98543e-05	4.15581	36	61	-9.5372	0.904628	30_100uM	DMSO	USP
30_25uM / DMSO	Q6GQQ9	OTUD7B	OTU domain-containing protein 7B	OTU7B_HUMAN	-0.494511	0.494511	7.8087e-06	7.60807e-05	4.11873	36	35	-29.0198	0.709802	30_25uM	DMSO	OTU
28_25uM / DMSO	Q9Y4E8	USP15	Ubiquitin carboxyl-terminal hydrolase 15	UBP15_HUMAN	-0.194482	0.194482	8.41863e-06	8.09595e-05	4.09173	36	36	-12.6114	0.873886	28_25uM	DMSO	USP
28_200uM / DMSO	Q4G0A6	MINDY4	Probable ubiquitin carboxyl-terminal hydrolase MINDY-4	MINY4_HUMAN	-2.44524	2.44524	9.38027e-06	8.83301e-05	4.05389	36	2	-81.6385	0.183615	28_200uM	DMSO	MINDY	y
29_200uM / DMSO	Q9UK80	USP21	Ubiquitin carboxyl-terminal hydrolase 21	UBP21_HUMAN	-0.507916	0.507916	9.41126e-06	8.8575e-05	4.05269	36	1	-29.6763	0.703237	29_200uM	DMSO	USP
30_50uM / DMSO	Q8TE49	OTUD7A	OTU domain-containing protein 7A	OTU7A_HUMAN	-1.32709	1.32709	9.47444e-06	8.91068e-05	4.05009	36	2	-60.1429	0.398571	30_50uM	DMSO	OTU	y
28_200uM / DMSO	Q9Y2K6	USP20	Ubiquitin carboxyl-terminal hydrolase 20	UBP20_HUMAN	-0.41013	0.41013	9.56072e-06	8.97391e-05	4.04702	36	8	-24.7444	0.752556	28_200uM	DMSO	USP
28_6.25uM / DMSO	Q70EL1	USP54	Inactive ubiquitin carboxyl-terminal hydrolase 54	UBP54_HUMAN	-1.20179	1.20179	1.06051e-05	9.8048e-05	4.00856	36	4	-56.5263	0.434737	28_6.25uM	DMSO	USP	y
28_25uM / DMSO	O75317	USP12	Ubiquitin carboxyl-terminal hydrolase 12	UBP12_HUMAN	-0.851862	0.851862	1.16232e-05	0.000105811	3.97547	36	3	-44.5931	0.554069	28_25uM	DMSO	USP
30_25uM / DMSO	Q4G0A6	MINDY4	Probable ubiquitin carboxyl-terminal hydrolase MINDY-4	MINY4_HUMAN	-2.02048	2.02048	1.18163e-05	0.000107259	3.96957	36	2	-75.3523	0.246477	30_25uM	DMSO	MINDY	y
30_3.13uM / DMSO	Q9NUU6	OTULINL	Inactive ubiquitin thioesterase OTULINL	OTULL_HUMAN	0.287715	0.287715	1.28285e-05	0.000114845	3.93989	36	3	22.0706	1.22071	30_3.13uM	DMSO	OTU
28_3.13uM / DMSO	P54578	USP14	Ubiquitin carboxyl-terminal hydrolase 14	UBP14_HUMAN	-0.334159	0.334159	1.37758e-05	0.000121895	3.91401	36	5	-20.6754	0.793246	28_3.13uM	DMSO	USP
28_25uM / DMSO	Q4G0A6	MINDY4	Probable ubiquitin carboxyl-terminal hydrolase MINDY-4	MINY4_HUMAN	-2.29646	2.29646	1.40298e-05	0.000123835	3.90716	36	2	-79.6438	0.203562	28_25uM	DMSO	MINDY	y
29_1.56uM / DMSO	Q6GQQ9	OTUD7B	OTU domain-containing protein 7B	OTU7B_HUMAN	-0.56217	0.56217	1.71098e-05	0.000145624	3.83677	36	35	-32.2718	0.677282	29_1.56uM	DMSO	OTU
29_3.13uM / DMSO	Q96K76	USP47	Ubiquitin carboxyl-terminal hydrolase 47	UBP47_HUMAN	-0.514371	0.514371	1.78713e-05	0.000150979	3.82108	36	2	-29.9902	0.700098	29_3.13uM	DMSO	USP
30_0.78uM / DMSO	P09936	UCHL1	Ubiquitin carboxyl-terminal hydrolase isozyme L1	UCHL1_HUMAN	-0.289797	0.289797	1.78809e-05	0.000151012	3.82099	36	12	-18.1983	0.818017	30_0.78uM	DMSO	UCH
29_6.25uM / DMSO	O15372	EIF3H	Eukaryotic translation initiation factor 3 subunit H	EIF3H_HUMAN	0.287619	0.287619	2.12992e-05	0.000174044	3.75934	36	8	22.0624	1.22062	29_6.25uM	DMSO	JAMM
28_25uM / DMSO	Q70EL1	USP54	Inactive ubiquitin carboxyl-terminal hydrolase 54	UBP54_HUMAN	-0.645576	0.645576	2.35701e-05	0.000188901	3.72377	36	4	-36.0763	0.639237	28_25uM	DMSO	USP
29_200uM / DMSO	Q93009	USP7	Ubiquitin carboxyl-terminal hydrolase 7	UBP7_HUMAN	-0.254846	0.254846	2.53142e-05	0.00020065	3.69756	36	61	-16.1924	0.838076	29_200uM	DMSO	USP
28_25uM / DMSO	O75604	USP2	Ubiquitin carboxyl-terminal hydrolase 2	UBP2_HUMAN	-0.409388	0.409388	2.54238e-05	0.00020128	3.6962	36	2	-24.7057	0.752943	28_25uM	DMSO	USP
28_25uM / DMSO	Q9Y5K5	UCHL5	Ubiquitin carboxyl-terminal hydrolase isozyme L5	UCHL5_HUMAN	-0.346001	0.346001	2.61945e-05	0.000206097	3.68593	36	21	-21.3238	0.786762	28_25uM	DMSO	UCH
28_25uM / DMSO	Q6P2Q9	PRPF8	Pre-mRNA-processing-splicing factor 8	PRP8_HUMAN	-0.101358	0.101358	2.66104e-05	0.000208754	3.68036	36	76	-6.78451	0.932155	28_25uM	DMSO	JAMM
30_0.78uM / DMSO	P45974	USP5	Ubiquitin carboxyl-terminal hydrolase 5	UBP5_HUMAN	-0.209259	0.209259	3.03957e-05	0.000232779	3.63306	36	40	-13.5019	0.864981	30_0.78uM	DMSO	USP
28_25uM / DMSO	Q96RU2	USP28	Ubiquitin carboxyl-terminal hydrolase 28	UBP28_HUMAN	-0.188311	0.188311	3.28619e-05	0.000247924	3.60568	36	31	-12.2367	0.877633	28_25uM	DMSO	USP
28_3.13uM / DMSO	O00487	PSMD14	26S proteasome non-ATPase regulatory subunit 14	PSDE_HUMAN	-0.768427	0.768427	4.07303e-05	0.000295151	3.52996	36	5	-41.2943	0.587057	28_3.13uM	DMSO	JAMM
28_50uM / DMSO	Q92560	BAP1	Ubiquitin carboxyl-terminal hydrolase BAP1	BAP1_HUMAN	-0.368367	0.368367	4.32824e-05	0.00031061	3.50778	36	19	-22.5341	0.774659	28_50uM	DMSO	UCH
28_100uM / DMSO	Q70EL1	USP54	Inactive ubiquitin carboxyl-terminal hydrolase 54	UBP54_HUMAN	-0.598305	0.598305	4.48858e-05	0.000319667	3.4953	36	4	-33.9471	0.660529	28_100uM	DMSO	USP
30_100uM / DMSO	Q9UHP3	USP25	Ubiquitin carboxyl-terminal hydrolase 25	UBP25_HUMAN	-0.345775	0.345775	4.57876e-05	0.000324617	3.48863	36	14	-21.3115	0.786885	30_100uM	DMSO	USP
28_6.25uM / DMSO	O00487	PSMD14	26S proteasome non-ATPase regulatory subunit 14	PSDE_HUMAN	-0.91567	0.91567	4.75405e-05	0.00033491	3.47507	36	5	-46.9902	0.530098	28_6.25uM	DMSO	JAMM
30_200uM / DMSO	Q9Y4E8	USP15	Ubiquitin carboxyl-terminal hydrolase 15	UBP15_HUMAN	-0.162119	0.162119	5.05219e-05	0.000352103	3.45333	36	36	-10.6289	0.893711	30_200uM	DMSO	USP
30_50uM / DMSO	O00487	PSMD14	26S proteasome non-ATPase regulatory subunit 14	PSDE_HUMAN	-0.920225	0.920225	5.21029e-05	0.000361113	3.44236	36	5	-47.1574	0.528426	30_50uM	DMSO	JAMM
29_6.25uM / DMSO	Q70EL1	USP54	Inactive ubiquitin carboxyl-terminal hydrolase 54	UBP54_HUMAN	-0.752654	0.752654	5.22917e-05	0.000362028	3.44126	36	4	-40.6489	0.593511	29_6.25uM	DMSO	USP
29_100uM / DMSO	Q96K76	USP47	Ubiquitin carboxyl-terminal hydrolase 47	UBP47_HUMAN	-1.22013	1.22013	5.35342e-05	0.000369003	3.43297	36	2	-57.0757	0.429243	29_100uM	DMSO	USP	y
29_100uM / DMSO	O00487	PSMD14	26S proteasome non-ATPase regulatory subunit 14	PSDE_HUMAN	-0.905413	0.905413	5.51883e-05	0.000378603	3.42182	36	5	-46.612	0.53388	29_100uM	DMSO	JAMM
28_6.25uM / DMSO	Q5VVQ6	YOD1	Ubiquitin thioesterase OTU1	OTU1_HUMAN	-0.265874	0.265874	5.57924e-05	0.000381759	3.41821	36	10	-16.8305	0.831695	28_6.25uM	DMSO	OTU
28_6.25uM / DMSO	Q8TE49	OTUD7A	OTU domain-containing protein 7A	OTU7A_HUMAN	-1.3361	1.3361	5.9535e-05	0.000402061	3.39571	36	2	-60.3909	0.396091	28_6.25uM	DMSO	OTU	y
28_25uM / DMSO	Q96BN8	OTULIN	Ubiquitin thioesterase otulin	OTUL_HUMAN	-0.972476	0.972476	6.16825e-05	0.000414102	3.38289	36	1	-49.0369	0.509631	28_25uM	DMSO	OTU
29_25uM / DMSO	Q9UPU5	USP24	Ubiquitin carboxyl-terminal hydrolase 24	UBP24_HUMAN	-0.0929894	0.0929894	6.77969e-05	0.00044656	3.35012	36	44	-6.2422	0.937578	29_25uM	DMSO	USP
30_200uM / DMSO	Q5T2D3	OTUD3	OTU domain-containing protein 3	OTUD3_HUMAN	-0.296469	0.296469	7.25004e-05	0.000471721	3.32631	36	11	-18.5757	0.814243	30_200uM	DMSO	OTU
28_25uM / DMSO	Q96FW1	OTUB1	Ubiquitin thioesterase OTUB1	OTUB1_HUMAN	-0.146788	0.146788	7.92234e-05	0.000506089	3.29577	36	7	-9.67405	0.903259	28_25uM	DMSO	OTU
30_0.78uM / DMSO	Q92995	USP13	Ubiquitin carboxyl-terminal hydrolase 13	UBP13_HUMAN	-0.424709	0.424709	8.45366e-05	0.000533962	3.27249	36	1	-25.5011	0.744989	30_0.78uM	DMSO	USP
30_12.5uM / DMSO	O15372	EIF3H	Eukaryotic translation initiation factor 3 subunit H	EIF3H_HUMAN	0.181639	0.181639	8.55097e-05	0.000538833	3.26855	36	8	13.4171	1.13417	30_12.5uM	DMSO	JAMM
29_25uM / DMSO	Q8N6M0	OTUD6B	Deubiquitinase OTUD6B	OTU6B_HUMAN	-0.159174	0.159174	9.34944e-05	0.000579707	3.23679	36	11	-10.4462	0.895538	29_25uM	DMSO	OTU
30_100uM / DMSO	Q93008	USP9X	Probable ubiquitin carboxyl-terminal hydrolase FAF-X	USP9X_HUMAN	-0.121392	0.121392	9.38585e-05	0.000581492	3.23546	36	89	-8.06995	0.919301	30_100uM	DMSO	USP
29_50uM / DMSO	Q96JH7	VCPIP1	Deubiquitinating protein VCPIP1	VCIP1_HUMAN	-0.257811	0.257811	9.69867e-05	0.000597206	3.22388	36	15	-16.3644	0.836356	29_50uM	DMSO	OTU
28_25uM / DMSO	Q8NB14	USP38	Ubiquitin carboxyl-terminal hydrolase 38	UBP38_HUMAN	-0.156984	0.156984	9.75596e-05	0.000600242	3.22167	36	17	-10.3102	0.896898	28_25uM	DMSO	USP
30_6.25uM / DMSO	Q96K76	USP47	Ubiquitin carboxyl-terminal hydrolase 47	UBP47_HUMAN	-0.585304	0.585304	0.000102387	0.00062312	3.20543	36	2	-33.3491	0.666509	30_6.25uM	DMSO	USP
28_100uM / DMSO	P09936	UCHL1	Ubiquitin carboxyl-terminal hydrolase isozyme L1	UCHL1_HUMAN	-0.1634	0.1634	0.000103307	0.000628077	3.20199	36	12	-10.7082	0.892918	28_100uM	DMSO	UCH
28_3.13uM / DMSO	Q8N6M0	OTUD6B	Deubiquitinase OTUD6B	OTU6B_HUMAN	-0.200875	0.200875	0.000103664	0.000629456	3.20103	36	11	-12.9977	0.870023	28_3.13uM	DMSO	OTU
28_100uM / DMSO	O00487	PSMD14	26S proteasome non-ATPase regulatory subunit 14	PSDE_HUMAN	-0.828166	0.828166	0.000104684	0.000634425	3.19762	36	5	-43.6755	0.563245	28_100uM	DMSO	JAMM
28_1.56uM / DMSO	O75317	USP12	Ubiquitin carboxyl-terminal hydrolase 12	UBP12_HUMAN	-0.454645	0.454645	0.000107682	0.000648763	3.18791	36	3	-27.031	0.72969	28_1.56uM	DMSO	USP
28_3.13uM / DMSO	Q13107	USP4	Ubiquitin carboxyl-terminal hydrolase 4	UBP4_HUMAN	0.21081	0.21081	0.000109368	0.000657014	3.18243	36	7	15.7338	1.15734	28_3.13uM	DMSO	USP
30_100uM / DMSO	Q96RU2	USP28	Ubiquitin carboxyl-terminal hydrolase 28	UBP28_HUMAN	-0.221154	0.221154	0.00011528	0.000685417	3.16405	36	31	-14.2121	0.857879	30_100uM	DMSO	USP
29_12.5uM / DMSO	Q96K76	USP47	Ubiquitin carboxyl-terminal hydrolase 47	UBP47_HUMAN	-0.724999	0.724999	0.000116005	0.000688913	3.16184	36	2	-39.5003	0.604997	29_12.5uM	DMSO	USP
29_3.13uM / DMSO	Q92995	USP13	Ubiquitin carboxyl-terminal hydrolase 13	UBP13_HUMAN	-0.528508	0.528508	0.000122334	0.000719108	3.14321	36	1	-30.6728	0.693272	29_3.13uM	DMSO	USP
28_3.13uM / DMSO	Q6GQQ9	OTUD7B	OTU domain-containing protein 7B	OTU7B_HUMAN	-0.536794	0.536794	0.000130391	0.000757133	3.12083	36	35	-31.0699	0.689301	28_3.13uM	DMSO	OTU
30_3.13uM / DMSO	Q5VVQ6	YOD1	Ubiquitin thioesterase OTU1	OTU1_HUMAN	-0.433984	0.433984	0.000131404	0.000761442	3.11836	36	10	-25.9785	0.740215	30_3.13uM	DMSO	OTU
28_0.78uM / DMSO	Q9Y4E8	USP15	Ubiquitin carboxyl-terminal hydrolase 15	UBP15_HUMAN	-0.11096	0.11096	0.00013169	0.000762354	3.11784	36	36	-7.40282	0.925972	28_0.78uM	DMSO	USP
30_3.13uM / DMSO	P45974	USP5	Ubiquitin carboxyl-terminal hydrolase 5	UBP5_HUMAN	-0.13904	0.13904	0.00013185	0.000763199	3.11736	36	40	-9.18766	0.908123	30_3.13uM	DMSO	USP
29_100uM / DMSO	O94966	USP19	Ubiquitin carboxyl-terminal hydrolase 19	UBP19_HUMAN	-0.126393	0.126393	0.000133146	0.000768785	3.1142	36	29	-8.38809	0.916119	29_100uM	DMSO	USP
28_25uM / DMSO	Q9UPU5	USP24	Ubiquitin carboxyl-terminal hydrolase 24	UBP24_HUMAN	-0.176536	0.176536	0.000140461	0.000802604	3.0955	36	44	-11.5175	0.884825	28_25uM	DMSO	USP
28_200uM / DMSO	O94966	USP19	Ubiquitin carboxyl-terminal hydrolase 19	UBP19_HUMAN	-0.215922	0.215922	0.000145067	0.000823891	3.08413	36	29	-13.9004	0.860996	28_200uM	DMSO	USP
28_1.56uM / DMSO	O00487	PSMD14	26S proteasome non-ATPase regulatory subunit 14	PSDE_HUMAN	-0.963563	0.963563	0.000147094	0.000833102	3.0793	36	5	-48.7211	0.512789	28_1.56uM	DMSO	JAMM
28_3.13uM / DMSO	O75317	USP12	Ubiquitin carboxyl-terminal hydrolase 12	UBP12_HUMAN	-0.802245	0.802245	0.000147849	0.000836489	3.07754	36	3	-42.6544	0.573456	28_3.13uM	DMSO	USP
28_100uM / DMSO	Q96RU2	USP28	Ubiquitin carboxyl-terminal hydrolase 28	UBP28_HUMAN	-0.42729	0.42729	0.000155991	0.000873208	3.05888	36	31	-25.6343	0.743657	28_100uM	DMSO	USP
30_25uM / DMSO	Q01804	OTUD4	OTU domain-containing protein 4	OTUD4_HUMAN	-0.535352	0.535352	0.000175065	0.000957812	3.01872	36	29	-31.001	0.68999	30_25uM	DMSO	OTU
28_1.56uM / DMSO	Q96K76	USP47	Ubiquitin carboxyl-terminal hydrolase 47	UBP47_HUMAN	-0.969764	0.969764	0.000176623	0.000964634	3.01564	36	2	-48.9411	0.510589	28_1.56uM	DMSO	USP
28_25uM / DMSO	Q9UHP3	USP25	Ubiquitin carboxyl-terminal hydrolase 25	UBP25_HUMAN	-0.339402	0.339402	0.000185237	0.00100052	2.99977	36	14	-20.9631	0.790369	28_25uM	DMSO	USP
29_25uM / DMSO	P51784	USP11	Ubiquitin carboxyl-terminal hydrolase 11	UBP11_HUMAN	-0.126616	0.126616	0.000187545	0.00100972	2.9958	36	17	-8.40222	0.915978	29_25uM	DMSO	USP
30_50uM / DMSO	Q6GQQ9	OTUD7B	OTU domain-containing protein 7B	OTU7B_HUMAN	-1.02802	1.02802	0.000196302	0.00104559	2.98064	36	35	-50.9617	0.490383	30_50uM	DMSO	OTU	y
30_3.13uM / DMSO	Q8NB14	USP38	Ubiquitin carboxyl-terminal hydrolase 38	UBP38_HUMAN	-0.11555	0.11555	0.000201242	0.00106722	2.97175	36	17	-7.69695	0.92303	30_3.13uM	DMSO	USP
28_3.13uM / DMSO	Q9UHP3	USP25	Ubiquitin carboxyl-terminal hydrolase 25	UBP25_HUMAN	-0.427685	0.427685	0.000204137	0.00107956	2.96675	36	14	-25.6546	0.743454	28_3.13uM	DMSO	USP
29_50uM / DMSO	Q96K76	USP47	Ubiquitin carboxyl-terminal hydrolase 47	UBP47_HUMAN	-0.910682	0.910682	0.000206708	0.00109069	2.9623	36	2	-46.8066	0.531934	29_50uM	DMSO	USP
29_100uM / DMSO	Q9Y5K5	UCHL5	Ubiquitin carboxyl-terminal hydrolase isozyme L5	UCHL5_HUMAN	-0.1776	0.1776	0.000213767	0.0011192	2.95109	36	21	-11.5827	0.884173	29_100uM	DMSO	UCH
28_100uM / DMSO	Q70EL2	USP45	Ubiquitin carboxyl-terminal hydrolase 45	UBP45_HUMAN	-0.778047	0.778047	0.00021678	0.00113143	2.94637	36	1	-41.6844	0.583156	28_100uM	DMSO	USP
30_100uM / DMSO	P62068	USP46	Ubiquitin carboxyl-terminal hydrolase 46	UBP46_HUMAN	-0.165701	0.165701	0.000217351	0.00113361	2.94553	36	12	-10.8505	0.891495	30_100uM	DMSO	USP
29_12.5uM / DMSO	Q9UHP3	USP25	Ubiquitin carboxyl-terminal hydrolase 25	UBP25_HUMAN	-0.421124	0.421124	0.000231057	0.00119091	2.92412	36	14	-25.3158	0.746842	29_12.5uM	DMSO	USP
29_50uM / DMSO	Q4G0A6	MINDY4	Probable ubiquitin carboxyl-terminal hydrolase MINDY-4	MINY4_HUMAN	-1.99417	1.99417	0.000242434	0.0012363	2.90788	36	2	-74.8988	0.251012	29_50uM	DMSO	MINDY	y
29_100uM / DMSO	Q9UHP3	USP25	Ubiquitin carboxyl-terminal hydrolase 25	UBP25_HUMAN	-0.503932	0.503932	0.000252035	0.00127322	2.8951	36	14	-29.4818	0.705182	29_100uM	DMSO	USP
28_3.13uM / DMSO	Q70EL1	USP54	Inactive ubiquitin carboxyl-terminal hydrolase 54	UBP54_HUMAN	-0.671641	0.671641	0.000256491	0.00129182	2.8888	36	4	-37.2208	0.627792	28_3.13uM	DMSO	USP
28_25uM / DMSO	Q9P2H5	USP35	Ubiquitin carboxyl-terminal hydrolase 35	UBP35_HUMAN	-0.292822	0.292822	0.000265693	0.00132653	2.87728	36	9	-18.3696	0.816304	28_25uM	DMSO	USP
29_200uM / DMSO	Q9UPU5	USP24	Ubiquitin carboxyl-terminal hydrolase 24	UBP24_HUMAN	-0.345947	0.345947	0.000281615	0.0013876	2.85774	36	44	-21.3209	0.786791	29_200uM	DMSO	USP
28_12.5uM / DMSO	Q8N6M0	OTUD6B	Deubiquitinase OTUD6B	OTU6B_HUMAN	-0.198016	0.198016	0.000293796	0.00143412	2.84342	36	11	-12.8251	0.871749	28_12.5uM	DMSO	OTU
30_6.25uM / DMSO	Q6GQQ9	OTUD7B	OTU domain-containing protein 7B	OTU7B_HUMAN	-0.270077	0.270077	0.000297578	0.00144927	2.83885	36	35	-17.0725	0.829275	30_6.25uM	DMSO	OTU
29_12.5uM / DMSO	P54578	USP14	Ubiquitin carboxyl-terminal hydrolase 14	UBP14_HUMAN	-0.441713	0.441713	0.000302501	0.00146762	2.83339	36	5	-26.374	0.73626	29_12.5uM	DMSO	USP
29_1.56uM / DMSO	P54578	USP14	Ubiquitin carboxyl-terminal hydrolase 14	UBP14_HUMAN	-0.187452	0.187452	0.000303504	0.00147124	2.83232	36	5	-12.1845	0.878155	29_1.56uM	DMSO	USP
28_6.25uM / DMSO	Q9UPT9	USP22	Ubiquitin carboxyl-terminal hydrolase 22	UBP22_HUMAN	-0.318207	0.318207	0.000309918	0.00149437	2.82554	36	3	-19.7934	0.802066	28_6.25uM	DMSO	USP
30_1.56uM / DMSO	Q4G0A6	MINDY4	Probable ubiquitin carboxyl-terminal hydrolase MINDY-4	MINY4_HUMAN	-1.89305	1.89305	0.000316776	0.0015192	2.81838	36	2	-73.0763	0.269237	30_1.56uM	DMSO	MINDY	y
29_25uM / DMSO	Q8NB14	USP38	Ubiquitin carboxyl-terminal hydrolase 38	UBP38_HUMAN	-0.165678	0.165678	0.000317238	0.00152101	2.81787	36	17	-10.8491	0.891509	29_25uM	DMSO	USP
28_1.56uM / DMSO	Q86UV5	USP48	Ubiquitin carboxyl-terminal hydrolase 48	UBP48_HUMAN	-0.125527	0.125527	0.000326578	0.00155628	2.80791	36	11	-8.3331	0.916669	28_1.56uM	DMSO	USP
30_200uM / DMSO	Q9Y5T5	USP16	Ubiquitin carboxyl-terminal hydrolase 16	UBP16_HUMAN	-0.478705	0.478705	0.000327661	0.00156006	2.80686	36	7	-28.2378	0.717622	30_200uM	DMSO	USP
29_200uM / DMSO	Q96K76	USP47	Ubiquitin carboxyl-terminal hydrolase 47	UBP47_HUMAN	-0.92919	0.92919	0.00033923	0.00160147	2.79548	36	2	-47.4847	0.525153	29_200uM	DMSO	USP
30_0.78uM / DMSO	Q5T2D3	OTUD3	OTU domain-containing protein 3	OTUD3_HUMAN	-0.152772	0.152772	0.000342093	0.00161267	2.79246	36	11	-10.0479	0.899521	30_0.78uM	DMSO	OTU
28_12.5uM / DMSO	Q4G0A6	MINDY4	Probable ubiquitin carboxyl-terminal hydrolase MINDY-4	MINY4_HUMAN	-1.88736	1.88736	0.00034624	0.00162819	2.7883	36	2	-72.9699	0.270301	28_12.5uM	DMSO	MINDY	y
28_0.78uM / DMSO	Q5VVQ6	YOD1	Ubiquitin thioesterase OTU1	OTU1_HUMAN	-0.286059	0.286059	0.000389562	0.00178921	2.74734	36	10	-17.9861	0.820139	28_0.78uM	DMSO	OTU
28_25uM / DMSO	Q14694	USP10	Ubiquitin carboxyl-terminal hydrolase 10	UBP10_HUMAN	-0.0688824	0.0688824	0.000390669	0.00179321	2.74637	36	11	-4.66237	0.953376	28_25uM	DMSO	USP
29_50uM / DMSO	P54252	ATXN3	Ataxin-3	ATX3_HUMAN	-0.17126	0.17126	0.000410831	0.00186576	2.72914	36	4	-11.1933	0.888067	29_50uM	DMSO	MJD
30_0.78uM / DMSO	P54252	ATXN3	Ataxin-3	ATX3_HUMAN	-0.286381	0.286381	0.000444571	0.00198184	2.70293	36	4	-18.0044	0.819956	30_0.78uM	DMSO	MJD
30_0.78uM / DMSO	Q70EL2	USP45	Ubiquitin carboxyl-terminal hydrolase 45	UBP45_HUMAN	-0.410979	0.410979	0.000444476	0.00198184	2.70293	36	1	-24.7887	0.752113	30_0.78uM	DMSO	USP
29_100uM / DMSO	Q93008	USP9X	Probable ubiquitin carboxyl-terminal hydrolase FAF-X	USP9X_HUMAN	-0.119424	0.119424	0.000458593	0.00203163	2.69216	36	89	-7.94449	0.920555	29_100uM	DMSO	USP
30_200uM / DMSO	Q9UPU5	USP24	Ubiquitin carboxyl-terminal hydrolase 24	UBP24_HUMAN	-0.34263	0.34263	0.000491633	0.00214841	2.66788	36	44	-21.1398	0.788602	30_200uM	DMSO	USP
29_6.25uM / DMSO	Q96K76	USP47	Ubiquitin carboxyl-terminal hydrolase 47	UBP47_HUMAN	-1.56745	1.56745	0.000497606	0.0021683	2.66388	36	2	-66.2596	0.337404	29_6.25uM	DMSO	USP	y
30_0.78uM / DMSO	Q9P2H5	USP35	Ubiquitin carboxyl-terminal hydrolase 35	UBP35_HUMAN	-0.163846	0.163846	0.000504475	0.00219197	2.65917	36	9	-10.7358	0.892642	30_0.78uM	DMSO	USP
29_25uM / DMSO	Q96K76	USP47	Ubiquitin carboxyl-terminal hydrolase 47	UBP47_HUMAN	-0.535893	0.535893	0.000516136	0.00223142	2.65142	36	2	-31.0269	0.689731	29_25uM	DMSO	USP
29_3.13uM / DMSO	Q01804	OTUD4	OTU domain-containing protein 4	OTUD4_HUMAN	-0.176161	0.176161	0.000528369	0.00226866	2.64423	36	29	-11.4945	0.885055	29_3.13uM	DMSO	OTU
30_0.78uM / DMSO	Q9Y5K5	UCHL5	Ubiquitin carboxyl-terminal hydrolase isozyme L5	UCHL5_HUMAN	-0.425199	0.425199	0.000562449	0.00238109	2.62322	36	21	-25.5264	0.744736	30_0.78uM	DMSO	UCH
29_200uM / DMSO	Q8NB14	USP38	Ubiquitin carboxyl-terminal hydrolase 38	UBP38_HUMAN	-0.211032	0.211032	0.000564704	0.00238798	2.62197	36	17	-13.6081	0.863919	29_200uM	DMSO	USP
28_25uM / DMSO	P40818	USP8	Ubiquitin carboxyl-terminal hydrolase 8	UBP8_HUMAN	-0.0982644	0.0982644	0.000602704	0.00251052	2.60024	36	46	-6.58439	0.934156	28_25uM	DMSO	USP
29_50uM / DMSO	O75604	USP2	Ubiquitin carboxyl-terminal hydrolase 2	UBP2_HUMAN	-0.422185	0.422185	0.000609077	0.00253132	2.59665	36	2	-25.3706	0.746294	29_50uM	DMSO	USP
28_0.78uM / DMSO	Q96K76	USP47	Ubiquitin carboxyl-terminal hydrolase 47	UBP47_HUMAN	-0.834858	0.834858	0.000610228	0.00253452	2.5961	36	2	-43.9362	0.560638	28_0.78uM	DMSO	USP
28_12.5uM / DMSO	Q70CQ2	USP34	Ubiquitin carboxyl-terminal hydrolase 34	UBP34_HUMAN	-0.314128	0.314128	0.000617612	0.00255763	2.59216	36	8	-19.5663	0.804337	28_12.5uM	DMSO	USP
28_200uM / DMSO	Q86UV5	USP48	Ubiquitin carboxyl-terminal hydrolase 48	UBP48_HUMAN	-0.3776	0.3776	0.000621608	0.0025694	2.59017	36	11	-23.0283	0.769717	28_200uM	DMSO	USP
30_200uM / DMSO	Q6P2Q9	PRPF8	Pre-mRNA-processing-splicing factor 8	PRP8_HUMAN	-0.137098	0.137098	0.000643965	0.00263832	2.57867	36	76	-9.06532	0.909347	30_200uM	DMSO	JAMM
29_0.78uM / DMSO	O00487	PSMD14	26S proteasome non-ATPase regulatory subunit 14	PSDE_HUMAN	-0.768226	0.768226	0.000653267	0.002666	2.57414	36	5	-41.2861	0.587139	29_0.78uM	DMSO	JAMM
29_50uM / DMSO	Q6P2Q9	PRPF8	Pre-mRNA-processing-splicing factor 8	PRP8_HUMAN	-0.0661176	0.0661176	0.000656482	0.00267564	2.57257	36	76	-4.4795	0.955205	29_50uM	DMSO	JAMM
30_3.13uM / DMSO	Q504Q3	PAN2	PAN2-PAN3 deadenylation complex catalytic subunit PAN2	PAN2_HUMAN	0.645244	0.645244	0.000669036	0.00271706	2.5659	36	1	56.4004	1.564	30_3.13uM	DMSO	USP
29_0.78uM / DMSO	P09936	UCHL1	Ubiquitin carboxyl-terminal hydrolase isozyme L1	UCHL1_HUMAN	-0.211078	0.211078	0.000670097	0.00271985	2.56545	36	12	-13.6108	0.863892	29_0.78uM	DMSO	UCH
28_3.13uM / DMSO	Q86UV5	USP48	Ubiquitin carboxyl-terminal hydrolase 48	UBP48_HUMAN	-0.132777	0.132777	0.000691095	0.00278695	2.55487	36	11	-8.79258	0.912074	28_3.13uM	DMSO	USP
29_25uM / DMSO	Q53GS9	USP39	U4/U6.U5 tri-snRNP-associated protein 2	SNUT2_HUMAN	-0.166518	0.166518	0.000695039	0.00279924	2.55296	36	10	-10.9009	0.890991	29_25uM	DMSO	USP
30_12.5uM / DMSO	Q6GQQ9	OTUD7B	OTU domain-containing protein 7B	OTU7B_HUMAN	-0.225696	0.225696	0.000698264	0.00280926	2.55141	36	35	-14.4818	0.855182	30_12.5uM	DMSO	OTU
30_6.25uM / DMSO	Q92995	USP13	Ubiquitin carboxyl-terminal hydrolase 13	UBP13_HUMAN	-0.258302	0.258302	0.000702676	0.0028217	2.54949	36	1	-16.3929	0.836071	30_6.25uM	DMSO	USP
28_3.13uM / DMSO	Q9UPT9	USP22	Ubiquitin carboxyl-terminal hydrolase 22	UBP22_HUMAN	-0.269427	0.269427	0.000704428	0.00282745	2.5486	36	3	-17.0351	0.829649	28_3.13uM	DMSO	USP
29_0.78uM / DMSO	P45974	USP5	Ubiquitin carboxyl-terminal hydrolase 5	UBP5_HUMAN	-0.108772	0.108772	0.00071682	0.00286484	2.5429	36	40	-7.26232	0.927377	29_0.78uM	DMSO	USP
30_100uM / DMSO	Q9UGI0	ZRANB1	Ubiquitin thioesterase ZRANB1	ZRAN1_HUMAN	-0.21826	0.21826	0.000727652	0.00289823	2.53787	36	7	-14.0398	0.859602	30_100uM	DMSO	OTU
29_3.13uM / DMSO	Q4G0A6	MINDY4	Probable ubiquitin carboxyl-terminal hydrolase MINDY-4	MINY4_HUMAN	-1.20774	1.20774	0.000759918	0.00299171	2.52408	36	2	-56.7053	0.432947	29_3.13uM	DMSO	MINDY	y
29_1.56uM / DMSO	Q5VVQ6	YOD1	Ubiquitin thioesterase OTU1	OTU1_HUMAN	-0.308751	0.308751	0.000760719	0.0029942	2.52372	36	10	-19.266	0.80734	29_1.56uM	DMSO	OTU
29_6.25uM / DMSO	O00487	PSMD14	26S proteasome non-ATPase regulatory subunit 14	PSDE_HUMAN	-0.64639	0.64639	0.000765262	0.00300712	2.52185	36	5	-36.1123	0.638877	29_6.25uM	DMSO	JAMM
28_25uM / DMSO	P54252	ATXN3	Ataxin-3	ATX3_HUMAN	-0.30134	0.30134	0.000777041	0.00304319	2.51667	36	4	-18.8502	0.811498	28_25uM	DMSO	MJD
28_100uM / DMSO	Q9P2H5	USP35	Ubiquitin carboxyl-terminal hydrolase 35	UBP35_HUMAN	-0.133119	0.133119	0.000780548	0.00305401	2.51513	36	9	-8.8142	0.911858	28_100uM	DMSO	USP
28_50uM / DMSO	O15372	EIF3H	Eukaryotic translation initiation factor 3 subunit H	EIF3H_HUMAN	0.124578	0.124578	0.000784879	0.00306803	2.51314	36	8	9.01889	1.09019	28_50uM	DMSO	JAMM
28_100uM / DMSO	O00303	EIF3F	Eukaryotic translation initiation factor 3 subunit F	EIF3F_HUMAN	-0.400678	0.400678	0.000793237	0.0030921	2.50975	36	8	-24.2498	0.757502	28_100uM	DMSO	JAMM
29_1.56uM / DMSO	P09936	UCHL1	Ubiquitin carboxyl-terminal hydrolase isozyme L1	UCHL1_HUMAN	-0.303679	0.303679	0.000799936	0.00311162	2.50701	36	12	-18.9816	0.810184	29_1.56uM	DMSO	UCH
30_12.5uM / DMSO	Q9Y5K5	UCHL5	Ubiquitin carboxyl-terminal hydrolase isozyme L5	UCHL5_HUMAN	-0.280934	0.280934	0.000812633	0.00315069	2.50159	36	21	-17.6942	0.823058	30_12.5uM	DMSO	UCH
28_1.56uM / DMSO	Q70EL1	USP54	Inactive ubiquitin carboxyl-terminal hydrolase 54	UBP54_HUMAN	-0.87031	0.87031	0.000829847	0.00320301	2.49444	36	4	-45.2971	0.547029	28_1.56uM	DMSO	USP
29_12.5uM / DMSO	Q01804	OTUD4	OTU domain-containing protein 4	OTUD4_HUMAN	-0.529157	0.529157	0.000909114	0.00344129	2.46328	36	29	-30.7041	0.692959	29_12.5uM	DMSO	OTU
28_25uM / DMSO	Q5VVQ6	YOD1	Ubiquitin thioesterase OTU1	OTU1_HUMAN	-0.333403	0.333403	0.000922164	0.00347885	2.45856	36	10	-20.6338	0.793662	28_25uM	DMSO	OTU
30_12.5uM / DMSO	Q01804	OTUD4	OTU domain-containing protein 4	OTUD4_HUMAN	-0.352227	0.352227	0.000941765	0.00353382	2.45176	36	29	-21.6626	0.783374	30_12.5uM	DMSO	OTU
28_200uM / DMSO	Q9UPU5	USP24	Ubiquitin carboxyl-terminal hydrolase 24	UBP24_HUMAN	-0.199846	0.199846	0.000965904	0.00360464	2.44314	36	44	-12.9357	0.870643	28_200uM	DMSO	USP
28_200uM / DMSO	P54578	USP14	Ubiquitin carboxyl-terminal hydrolase 14	UBP14_HUMAN	-0.230669	0.230669	0.00101071	0.00373737	2.42743	36	5	-14.7761	0.852239	28_200uM	DMSO	USP
28_3.13uM / DMSO	Q8NB14	USP38	Ubiquitin carboxyl-terminal hydrolase 38	UBP38_HUMAN	-0.12352	0.12352	0.00101863	0.00375963	2.42486	36	17	-8.20545	0.917946	28_3.13uM	DMSO	USP
29_25uM / DMSO	Q96JH7	VCPIP1	Deubiquitinating protein VCPIP1	VCIP1_HUMAN	-0.176165	0.176165	0.0010582	0.00387169	2.4121	36	15	-11.4948	0.885052	29_25uM	DMSO	OTU
30_200uM / DMSO	Q93009	USP7	Ubiquitin carboxyl-terminal hydrolase 7	UBP7_HUMAN	-0.260582	0.260582	0.00106227	0.0038815	2.411	36	61	-16.5249	0.834751	30_200uM	DMSO	USP
30_100uM / DMSO	Q9UPU5	USP24	Ubiquitin carboxyl-terminal hydrolase 24	UBP24_HUMAN	-0.133941	0.133941	0.00111037	0.00401414	2.39641	36	44	-8.86615	0.911339	30_100uM	DMSO	USP
30_100uM / DMSO	Q4G0A6	MINDY4	Probable ubiquitin carboxyl-terminal hydrolase MINDY-4	MINY4_HUMAN	-1.47802	1.47802	0.00111192	0.00401837	2.39595	36	2	-64.1018	0.358982	30_100uM	DMSO	MINDY	y
29_25uM / DMSO	Q9Y5K5	UCHL5	Ubiquitin carboxyl-terminal hydrolase isozyme L5	UCHL5_HUMAN	-0.16139	0.16139	0.00111263	0.00402041	2.39573	36	21	-10.5837	0.894163	29_25uM	DMSO	UCH
28_3.13uM / DMSO	O94966	USP19	Ubiquitin carboxyl-terminal hydrolase 19	UBP19_HUMAN	-0.140094	0.140094	0.0011208	0.00404132	2.39348	36	29	-9.25401	0.90746	28_3.13uM	DMSO	USP
30_0.78uM / DMSO	P54578	USP14	Ubiquitin carboxyl-terminal hydrolase 14	UBP14_HUMAN	-0.392634	0.392634	0.00115863	0.00414151	2.38284	36	5	-23.8263	0.761737	30_0.78uM	DMSO	USP
30_0.78uM / DMSO	O00303	EIF3F	Eukaryotic translation initiation factor 3 subunit F	EIF3F_HUMAN	-0.294892	0.294892	0.00116641	0.0041615	2.38075	36	8	-18.4867	0.815133	30_0.78uM	DMSO	JAMM
29_0.78uM / DMSO	Q6GQQ9	OTUD7B	OTU domain-containing protein 7B	OTU7B_HUMAN	-0.224267	0.224267	0.00121114	0.00428045	2.36851	36	35	-14.397	0.85603	29_0.78uM	DMSO	OTU
28_200uM / DMSO	Q9UPT9	USP22	Ubiquitin carboxyl-terminal hydrolase 22	UBP22_HUMAN	-0.37603	0.37603	0.00121893	0.0043026	2.36627	36	3	-22.9445	0.770555	28_200uM	DMSO	USP
29_25uM / DMSO	O94966	USP19	Ubiquitin carboxyl-terminal hydrolase 19	UBP19_HUMAN	-0.0988923	0.0988923	0.0012454	0.00437297	2.35922	36	29	-6.62503	0.93375	29_25uM	DMSO	USP
30_0.78uM / DMSO	Q5VVQ6	YOD1	Ubiquitin thioesterase OTU1	OTU1_HUMAN	-0.469111	0.469111	0.00124878	0.00438065	2.35846	36	10	-27.7591	0.722409	30_0.78uM	DMSO	OTU
29_200uM / DMSO	Q9UHP3	USP25	Ubiquitin carboxyl-terminal hydrolase 25	UBP25_HUMAN	-0.643871	0.643871	0.00127221	0.00444539	2.35209	36	14	-36.0007	0.639993	29_200uM	DMSO	USP
28_200uM / DMSO	Q96FW1	OTUB1	Ubiquitin thioesterase OTUB1	OTUB1_HUMAN	-0.491624	0.491624	0.00128487	0.00447911	2.34881	36	7	-28.8776	0.711224	28_200uM	DMSO	OTU
30_6.25uM / DMSO	Q8NB14	USP38	Ubiquitin carboxyl-terminal hydrolase 38	UBP38_HUMAN	-0.253228	0.253228	0.00131373	0.00454999	2.34199	36	17	-16.0983	0.839017	30_6.25uM	DMSO	USP
29_200uM / DMSO	Q8N6M0	OTUD6B	Deubiquitinase OTUD6B	OTU6B_HUMAN	-0.228995	0.228995	0.00133819	0.00461166	2.33614	36	11	-14.6771	0.853229	29_200uM	DMSO	OTU
29_25uM / DMSO	Q9UGI0	ZRANB1	Ubiquitin thioesterase ZRANB1	ZRAN1_HUMAN	-0.114505	0.114505	0.00134412	0.00462726	2.33468	36	7	-7.63006	0.923699	29_25uM	DMSO	OTU
28_25uM / DMSO	Q70EL2	USP45	Ubiquitin carboxyl-terminal hydrolase 45	UBP45_HUMAN	-0.457627	0.457627	0.00135457	0.00465399	2.33217	36	1	-27.1817	0.728183	28_25uM	DMSO	USP
29_25uM / DMSO	O00487	PSMD14	26S proteasome non-ATPase regulatory subunit 14	PSDE_HUMAN	-0.657313	0.657313	0.00137676	0.00471204	2.32679	36	5	-36.5942	0.634058	29_25uM	DMSO	JAMM
29_200uM / DMSO	Q5VVQ6	YOD1	Ubiquitin thioesterase OTU1	OTU1_HUMAN	-0.28232	0.28232	0.00137984	0.00471996	2.32606	36	10	-17.7732	0.822268	29_200uM	DMSO	OTU
29_25uM / DMSO	Q9P2H5	USP35	Ubiquitin carboxyl-terminal hydrolase 35	UBP35_HUMAN	-0.163892	0.163892	0.0014194	0.00481937	2.31701	36	9	-10.7386	0.892614	29_25uM	DMSO	USP
29_100uM / DMSO	Q9UK80	USP21	Ubiquitin carboxyl-terminal hydrolase 21	UBP21_HUMAN	-0.282572	0.282572	0.00145528	0.00491742	2.30826	36	1	-17.7876	0.822124	29_100uM	DMSO	USP
29_25uM / DMSO	Q5VVQ6	YOD1	Ubiquitin thioesterase OTU1	OTU1_HUMAN	-0.16723	0.16723	0.00145962	0.00492754	2.30737	36	10	-10.9449	0.890551	29_25uM	DMSO	OTU
29_100uM / DMSO	Q96JH7	VCPIP1	Deubiquitinating protein VCPIP1	VCIP1_HUMAN	-0.565855	0.565855	0.00148243	0.00498425	2.3024	36	15	-32.4445	0.675555	29_100uM	DMSO	OTU
28_0.78uM / DMSO	Q96FW1	OTUB1	Ubiquitin thioesterase OTUB1	OTUB1_HUMAN	-0.196325	0.196325	0.00149858	0.00502493	2.29887	36	7	-12.7229	0.872771	28_0.78uM	DMSO	OTU
28_25uM / DMSO	P45974	USP5	Ubiquitin carboxyl-terminal hydrolase 5	UBP5_HUMAN	-0.189958	0.189958	0.00152181	0.00508496	2.29371	36	40	-12.3369	0.876631	28_25uM	DMSO	USP
30_50uM / DMSO	Q96RU2	USP28	Ubiquitin carboxyl-terminal hydrolase 28	UBP28_HUMAN	-0.238529	0.238529	0.00157194	0.00521493	2.28275	36	31	-15.2391	0.847609	30_50uM	DMSO	USP
29_200uM / DMSO	Q9Y5K5	UCHL5	Ubiquitin carboxyl-terminal hydrolase isozyme L5	UCHL5_HUMAN	-0.265721	0.265721	0.00162607	0.00534797	2.27181	36	21	-16.8217	0.831783	29_200uM	DMSO	UCH
28_25uM / DMSO	Q8N6M0	OTUD6B	Deubiquitinase OTUD6B	OTU6B_HUMAN	-0.128146	0.128146	0.00167894	0.00547781	2.26139	36	11	-8.49932	0.915007	28_25uM	DMSO	OTU
28_200uM / DMSO	P51665	PSMD7	26S proteasome non-ATPase regulatory subunit 7	PSMD7_HUMAN	-0.485527	0.485527	0.0016916	0.00550919	2.25891	36	11	-28.5764	0.714236	28_200uM	DMSO	JAMM
29_0.78uM / DMSO	Q8NB14	USP38	Ubiquitin carboxyl-terminal hydrolase 38	UBP38_HUMAN	-0.147389	0.147389	0.00170556	0.00554489	2.25611	36	17	-9.71172	0.902883	29_0.78uM	DMSO	USP
30_6.25uM / DMSO	Q86UV5	USP48	Ubiquitin carboxyl-terminal hydrolase 48	UBP48_HUMAN	-0.192654	0.192654	0.00171991	0.00558269	2.25316	36	11	-12.5005	0.874995	30_6.25uM	DMSO	USP
28_12.5uM / DMSO	Q8TE49	OTUD7A	OTU domain-containing protein 7A	OTU7A_HUMAN	-1.27076	1.27076	0.00173753	0.00562209	2.2501	36	2	-58.5558	0.414442	28_12.5uM	DMSO	OTU	y
28_12.5uM / DMSO	Q96FW1	OTUB1	Ubiquitin thioesterase OTUB1	OTUB1_HUMAN	-0.314364	0.314364	0.00177259	0.00570785	2.24353	36	7	-19.5795	0.804205	28_12.5uM	DMSO	OTU
30_200uM / DMSO	Q96RU2	USP28	Ubiquitin carboxyl-terminal hydrolase 28	UBP28_HUMAN	-0.426107	0.426107	0.00178193	0.00573185	2.2417	36	31	-25.5733	0.744267	30_200uM	DMSO	USP
30_100uM / DMSO	Q96G74	OTUD5	OTU domain-containing protein 5	OTUD5_HUMAN	-0.268018	0.268018	0.00183607	0.00586558	2.23169	36	1	-16.954	0.83046	30_100uM	DMSO	OTU
30_25uM / DMSO	Q5VVQ6	YOD1	Ubiquitin thioesterase OTU1	OTU1_HUMAN	-0.268168	0.268168	0.00184702	0.0058935	2.22963	36	10	-16.9626	0.830374	30_25uM	DMSO	OTU
30_200uM / DMSO	Q9Y2K6	USP20	Ubiquitin carboxyl-terminal hydrolase 20	UBP20_HUMAN	-0.279343	0.279343	0.00186751	0.00594355	2.22595	36	8	-17.6034	0.823966	30_200uM	DMSO	USP
28_200uM / DMSO	P09936	UCHL1	Ubiquitin carboxyl-terminal hydrolase isozyme L1	UCHL1_HUMAN	-0.253524	0.253524	0.00187447	0.00595974	2.22477	36	12	-16.1155	0.838845	28_200uM	DMSO	UCH
28_200uM / DMSO	Q70CQ2	USP34	Ubiquitin carboxyl-terminal hydrolase 34	UBP34_HUMAN	-0.619203	0.619203	0.00190208	0.00602669	2.21992	36	8	-34.897	0.65103	28_200uM	DMSO	USP
30_6.25uM / DMSO	Q4G0A6	MINDY4	Probable ubiquitin carboxyl-terminal hydrolase MINDY-4	MINY4_HUMAN	-1.61452	1.61452	0.00197132	0.00619571	2.20791	36	2	-67.3426	0.326574	30_6.25uM	DMSO	MINDY	y
29_50uM / DMSO	Q92560	BAP1	Ubiquitin carboxyl-terminal hydrolase BAP1	BAP1_HUMAN	-0.304612	0.304612	0.0020229	0.00631728	2.19947	36	19	-19.034	0.80966	29_50uM	DMSO	UCH
30_3.13uM / DMSO	Q9Y5K5	UCHL5	Ubiquitin carboxyl-terminal hydrolase isozyme L5	UCHL5_HUMAN	-0.220305	0.220305	0.00208356	0.00646175	2.18965	36	21	-14.1616	0.858384	30_3.13uM	DMSO	UCH
29_0.78uM / DMSO	Q86UV5	USP48	Ubiquitin carboxyl-terminal hydrolase 48	UBP48_HUMAN	-0.189401	0.189401	0.00210234	0.00650185	2.18696	36	11	-12.303	0.87697	29_0.78uM	DMSO	USP
30_3.13uM / DMSO	P54252	ATXN3	Ataxin-3	ATX3_HUMAN	-0.240317	0.240317	0.00212354	0.00655292	2.18357	36	4	-15.3441	0.846559	30_3.13uM	DMSO	MJD
30_50uM / DMSO	Q96K76	USP47	Ubiquitin carboxyl-terminal hydrolase 47	UBP47_HUMAN	-0.748803	0.748803	0.00216991	0.00665869	2.17661	36	2	-40.4903	0.595097	30_50uM	DMSO	USP
30_12.5uM / DMSO	Q70EL1	USP54	Inactive ubiquitin carboxyl-terminal hydrolase 54	UBP54_HUMAN	-0.888306	0.888306	0.00223036	0.00679517	2.1678	36	4	-45.9752	0.540248	30_12.5uM	DMSO	USP
28_25uM / DMSO	P51784	USP11	Ubiquitin carboxyl-terminal hydrolase 11	UBP11_HUMAN	-0.201132	0.201132	0.00228579	0.0069201	2.15989	36	17	-13.0132	0.869868	28_25uM	DMSO	USP
29_100uM / DMSO	Q9Y5T5	USP16	Ubiquitin carboxyl-terminal hydrolase 16	UBP16_HUMAN	-0.180926	0.180926	0.00229048	0.00692867	2.15935	36	7	-11.7863	0.882137	29_100uM	DMSO	USP
30_3.13uM / DMSO	Q96K76	USP47	Ubiquitin carboxyl-terminal hydrolase 47	UBP47_HUMAN	-0.591504	0.591504	0.0023198	0.00699964	2.15492	36	2	-33.6349	0.663651	30_3.13uM	DMSO	USP
28_25uM / DMSO	Q93008	USP9X	Probable ubiquitin carboxyl-terminal hydrolase FAF-X	USP9X_HUMAN	-0.0898467	0.0898467	0.00232362	0.00700643	2.1545	36	89	-6.03774	0.939623	28_25uM	DMSO	USP
29_100uM / DMSO	Q4G0A6	MINDY4	Probable ubiquitin carboxyl-terminal hydrolase MINDY-4	MINY4_HUMAN	-1.90872	1.90872	0.00233569	0.00703368	2.15282	36	2	-73.3671	0.266329	29_100uM	DMSO	MINDY	y
29_12.5uM / DMSO	Q96FW1	OTUB1	Ubiquitin thioesterase OTUB1	OTUB1_HUMAN	-0.187764	0.187764	0.0023576	0.00708446	2.14969	36	7	-12.2035	0.877965	29_12.5uM	DMSO	OTU
28_0.78uM / DMSO	O00487	PSMD14	26S proteasome non-ATPase regulatory subunit 14	PSDE_HUMAN	-0.643579	0.643579	0.00238132	0.00713688	2.14649	36	5	-35.9877	0.640123	28_0.78uM	DMSO	JAMM
30_1.56uM / DMSO	P09936	UCHL1	Ubiquitin carboxyl-terminal hydrolase isozyme L1	UCHL1_HUMAN	-0.213909	0.213909	0.00242696	0.00723871	2.14034	36	12	-13.7802	0.862198	30_1.56uM	DMSO	UCH
30_1.56uM / DMSO	P54252	ATXN3	Ataxin-3	ATX3_HUMAN	-0.106764	0.106764	0.00245916	0.00731106	2.13602	36	4	-7.13313	0.928669	30_1.56uM	DMSO	MJD
30_50uM / DMSO	Q5VVQ6	YOD1	Ubiquitin thioesterase OTU1	OTU1_HUMAN	-0.264077	0.264077	0.00252574	0.00745752	2.12741	36	10	-16.7269	0.832731	30_50uM	DMSO	OTU
28_25uM / DMSO	Q9UPT9	USP22	Ubiquitin carboxyl-terminal hydrolase 22	UBP22_HUMAN	-0.16873	0.16873	0.00260338	0.00762687	2.11765	36	3	-11.0374	0.889626	28_25uM	DMSO	USP
29_200uM / DMSO	Q93008	USP9X	Probable ubiquitin carboxyl-terminal hydrolase FAF-X	USP9X_HUMAN	-0.255716	0.255716	0.00260831	0.00763545	2.11717	36	89	-16.2429	0.837571	29_200uM	DMSO	USP
30_0.78uM / DMSO	Q9UPT9	USP22	Ubiquitin carboxyl-terminal hydrolase 22	UBP22_HUMAN	-0.253724	0.253724	0.00276692	0.00797998	2.098	36	3	-16.1271	0.838729	30_0.78uM	DMSO	USP
30_0.78uM / DMSO	Q9Y4E8	USP15	Ubiquitin carboxyl-terminal hydrolase 15	UBP15_HUMAN	-0.149529	0.149529	0.00279456	0.00803962	2.09476	36	36	-9.8455	0.901545	30_0.78uM	DMSO	USP
29_200uM / DMSO	Q70EL2	USP45	Ubiquitin carboxyl-terminal hydrolase 45	UBP45_HUMAN	-0.340584	0.340584	0.0028204	0.00809173	2.09196	36	1	-21.0278	0.789722	29_200uM	DMSO	USP
28_100uM / DMSO	Q96FW1	OTUB1	Ubiquitin thioesterase OTUB1	OTUB1_HUMAN	-0.17197	0.17197	0.00289392	0.00825032	2.08353	36	7	-11.237	0.88763	28_100uM	DMSO	OTU
28_25uM / DMSO	P15374	UCHL3	Ubiquitin carboxyl-terminal hydrolase isozyme L3	UCHL3_HUMAN	-0.148861	0.148861	0.00297429	0.00841611	2.07489	36	14	-9.80374	0.901963	28_25uM	DMSO	UCH
30_25uM / DMSO	Q9UHP3	USP25	Ubiquitin carboxyl-terminal hydrolase 25	UBP25_HUMAN	-0.60628	0.60628	0.00297887	0.00842638	2.07436	36	14	-34.3112	0.656888	30_25uM	DMSO	USP
29_25uM / DMSO	Q93009	USP7	Ubiquitin carboxyl-terminal hydrolase 7	UBP7_HUMAN	-0.0804163	0.0804163	0.00298457	0.00843713	2.07381	36	61	-5.42153	0.945785	29_25uM	DMSO	USP
30_3.13uM / DMSO	Q93009	USP7	Ubiquitin carboxyl-terminal hydrolase 7	UBP7_HUMAN	-0.126138	0.126138	0.00300181	0.00847779	2.07172	36	61	-8.37188	0.916281	30_3.13uM	DMSO	USP
30_12.5uM / DMSO	Q5VVQ6	YOD1	Ubiquitin thioesterase OTU1	OTU1_HUMAN	-0.220741	0.220741	0.00316256	0.00881107	2.05497	36	10	-14.1876	0.858124	30_12.5uM	DMSO	OTU
30_6.25uM / DMSO	Q9Y5K5	UCHL5	Ubiquitin carboxyl-terminal hydrolase isozyme L5	UCHL5_HUMAN	-0.255008	0.255008	0.00316786	0.00882125	2.05447	36	21	-16.2017	0.837983	30_6.25uM	DMSO	UCH
28_3.13uM / DMSO	Q5VVQ6	YOD1	Ubiquitin thioesterase OTU1	OTU1_HUMAN	-0.30214	0.30214	0.00323026	0.00894693	2.04833	36	10	-18.8952	0.811048	28_3.13uM	DMSO	OTU
30_50uM / DMSO	Q92905	COPS5	COP9 signalosome complex subunit 5	CSN5_HUMAN	-0.290064	0.290064	0.00333204	0.00915666	2.03826	36	7	-18.2134	0.817866	30_50uM	DMSO	JAMM
28_0.78uM / DMSO	Q9P2H5	USP35	Ubiquitin carboxyl-terminal hydrolase 35	UBP35_HUMAN	-0.0934042	0.0934042	0.00335107	0.00919614	2.03639	36	9	-6.26916	0.937308	28_0.78uM	DMSO	USP
29_0.78uM / DMSO	P40818	USP8	Ubiquitin carboxyl-terminal hydrolase 8	UBP8_HUMAN	-0.130943	0.130943	0.00343798	0.00936439	2.02852	36	46	-8.67658	0.913234	29_0.78uM	DMSO	USP
28_50uM / DMSO	P09936	UCHL1	Ubiquitin carboxyl-terminal hydrolase isozyme L1	UCHL1_HUMAN	-0.219924	0.219924	0.00345259	0.00939393	2.02715	36	12	-14.1389	0.858611	28_50uM	DMSO	UCH
28_3.13uM / DMSO	P09936	UCHL1	Ubiquitin carboxyl-terminal hydrolase isozyme L1	UCHL1_HUMAN	-0.282901	0.282901	0.00353961	0.00957332	2.01894	36	12	-17.8063	0.821937	28_3.13uM	DMSO	UCH
28_6.25uM / DMSO	Q504Q3	PAN2	PAN2-PAN3 deadenylation complex catalytic subunit PAN2	PAN2_HUMAN	0.425116	0.425116	0.00366405	0.00982725	2.00757	36	1	34.268	1.34268	28_6.25uM	DMSO	USP
30_3.13uM / DMSO	P09936	UCHL1	Ubiquitin carboxyl-terminal hydrolase isozyme L1	UCHL1_HUMAN	-0.160949	0.160949	0.00366581	0.00983097	2.0074	36	12	-10.5563	0.894437	30_3.13uM	DMSO	UCH
29_200uM / DMSO	P09936	UCHL1	Ubiquitin carboxyl-terminal hydrolase isozyme L1	UCHL1_HUMAN	-0.267393	0.267393	0.00368315	0.00986508	2.0059	36	12	-16.9181	0.830819	29_200uM	DMSO	UCH
30_50uM / DMSO	O75317	USP12	Ubiquitin carboxyl-terminal hydrolase 12	UBP12_HUMAN	-0.714974	0.714974	0.00391781	0.0103409	1.98544	36	3	-39.0784	0.609216	30_50uM	DMSO	USP
30_6.25uM / DMSO	O00487	PSMD14	26S proteasome non-ATPase regulatory subunit 14	PSDE_HUMAN	-0.507601	0.507601	0.00392392	0.0103531	1.98493	36	5	-29.6609	0.703391	30_6.25uM	DMSO	JAMM
29_1.56uM / DMSO	Q96K76	USP47	Ubiquitin carboxyl-terminal hydrolase 47	UBP47_HUMAN	-0.834304	0.834304	0.00392522	0.0103551	1.98484	36	2	-43.9146	0.560854	29_1.56uM	DMSO	USP
29_50uM / DMSO	Q9UK80	USP21	Ubiquitin carboxyl-terminal hydrolase 21	UBP21_HUMAN	-0.0943633	0.0943633	0.0039287	0.0103627	1.98453	36	1	-6.33145	0.936686	29_50uM	DMSO	USP
30_100uM / DMSO	P54578	USP14	Ubiquitin carboxyl-terminal hydrolase 14	UBP14_HUMAN	-0.289271	0.289271	0.00393203	0.0103684	1.98429	36	5	-18.1685	0.818315	30_100uM	DMSO	USP
30_12.5uM / DMSO	P54578	USP14	Ubiquitin carboxyl-terminal hydrolase 14	UBP14_HUMAN	-0.295751	0.295751	0.00406586	0.0106242	1.9737	36	5	-18.5352	0.814648	30_12.5uM	DMSO	USP
29_3.13uM / DMSO	P45974	USP5	Ubiquitin carboxyl-terminal hydrolase 5	UBP5_HUMAN	-0.185214	0.185214	0.00421865	0.0109039	1.96242	36	40	-12.0481	0.879519	29_3.13uM	DMSO	USP
28_50uM / DMSO	Q96JH7	VCPIP1	Deubiquitinating protein VCPIP1	VCIP1_HUMAN	-0.514501	0.514501	0.00430821	0.0110821	1.95538	36	15	-29.9965	0.700035	28_50uM	DMSO	OTU
30_12.5uM / DMSO	Q8NB14	USP38	Ubiquitin carboxyl-terminal hydrolase 38	UBP38_HUMAN	-0.126784	0.126784	0.00447348	0.0114025	1.943	36	17	-8.41295	0.915871	30_12.5uM	DMSO	USP
30_50uM / DMSO	Q9Y5T5	USP16	Ubiquitin carboxyl-terminal hydrolase 16	UBP16_HUMAN	-0.386526	0.386526	0.00449805	0.0114514	1.94114	36	7	-23.503	0.76497	30_50uM	DMSO	USP
29_3.13uM / DMSO	P09936	UCHL1	Ubiquitin carboxyl-terminal hydrolase isozyme L1	UCHL1_HUMAN	-0.239186	0.239186	0.00454365	0.0115351	1.93798	36	12	-15.2777	0.847223	29_3.13uM	DMSO	UCH
29_6.25uM / DMSO	Q8TE49	OTUD7A	OTU domain-containing protein 7A	OTU7A_HUMAN	-1.40808	1.40808	0.00463566	0.0117091	1.93148	36	2	-62.3187	0.376813	29_6.25uM	DMSO	OTU	y
28_3.13uM / DMSO	P45974	USP5	Ubiquitin carboxyl-terminal hydrolase 5	UBP5_HUMAN	-0.188988	0.188988	0.00467223	0.0117742	1.92907	36	40	-12.2779	0.877221	28_3.13uM	DMSO	USP
30_200uM / DMSO	Q5VVQ6	YOD1	Ubiquitin thioesterase OTU1	OTU1_HUMAN	-0.26172	0.26172	0.00476917	0.0119592	1.9223	36	10	-16.5907	0.834093	30_200uM	DMSO	OTU
28_0.78uM / DMSO	Q5T2D3	OTUD3	OTU domain-containing protein 3	OTUD3_HUMAN	-0.198109	0.198109	0.00479165	0.0120032	1.9207	36	11	-12.8308	0.871692	28_0.78uM	DMSO	OTU
29_25uM / DMSO	Q9UHP3	USP25	Ubiquitin carboxyl-terminal hydrolase 25	UBP25_HUMAN	-0.293504	0.293504	0.00483693	0.0120802	1.91793	36	14	-18.4082	0.815918	29_25uM	DMSO	USP
29_200uM / DMSO	O75604	USP2	Ubiquitin carboxyl-terminal hydrolase 2	UBP2_HUMAN	-1.15505	1.15505	0.00484812	0.0120976	1.9173	36	2	-55.0948	0.449052	29_200uM	DMSO	USP	y
30_0.78uM / DMSO	Q14694	USP10	Ubiquitin carboxyl-terminal hydrolase 10	UBP10_HUMAN	-0.0933094	0.0933094	0.00496267	0.0123072	1.90984	36	11	-6.26299	0.93737	30_0.78uM	DMSO	USP
28_1.56uM / DMSO	Q92995	USP13	Ubiquitin carboxyl-terminal hydrolase 13	UBP13_HUMAN	-0.245606	0.245606	0.00503982	0.0124421	1.9051	36	1	-15.6538	0.843462	28_1.56uM	DMSO	USP
30_25uM / DMSO	Q53GS9	USP39	U4/U6.U5 tri-snRNP-associated protein 2	SNUT2_HUMAN	-0.180772	0.180772	0.00513183	0.0126075	1.89937	36	10	-11.7769	0.882231	30_25uM	DMSO	USP
29_100uM / DMSO	P54578	USP14	Ubiquitin carboxyl-terminal hydrolase 14	UBP14_HUMAN	-0.331858	0.331858	0.00518273	0.0126975	1.89628	36	5	-20.5487	0.794513	29_100uM	DMSO	USP
29_50uM / DMSO	Q96RU2	USP28	Ubiquitin carboxyl-terminal hydrolase 28	UBP28_HUMAN	-0.318449	0.318449	0.00521131	0.0127447	1.89467	36	31	-19.8068	0.801932	29_50uM	DMSO	USP
28_1.56uM / DMSO	Q9UPT9	USP22	Ubiquitin carboxyl-terminal hydrolase 22	UBP22_HUMAN	-0.271321	0.271321	0.00528283	0.0128743	1.89028	36	3	-17.144	0.82856	28_1.56uM	DMSO	USP
30_6.25uM / DMSO	Q9UHP3	USP25	Ubiquitin carboxyl-terminal hydrolase 25	UBP25_HUMAN	-0.31216	0.31216	0.00538889	0.0130605	1.88404	36	14	-19.4565	0.805435	30_6.25uM	DMSO	USP
30_1.56uM / DMSO	Q9Y4E8	USP15	Ubiquitin carboxyl-terminal hydrolase 15	UBP15_HUMAN	-0.0870967	0.0870967	0.00541045	0.013102	1.88266	36	36	-5.85846	0.941415	30_1.56uM	DMSO	USP
30_50uM / DMSO	Q9UHP3	USP25	Ubiquitin carboxyl-terminal hydrolase 25	UBP25_HUMAN	-0.594271	0.594271	0.00543597	0.0131496	1.88109	36	14	-33.7621	0.662379	30_50uM	DMSO	USP
30_100uM / DMSO	Q8N6M0	OTUD6B	Deubiquitinase OTUD6B	OTU6B_HUMAN	-0.224192	0.224192	0.00546017	0.0131872	1.87985	36	11	-14.3925	0.856075	30_100uM	DMSO	OTU
30_1.56uM / DMSO	Q14694	USP10	Ubiquitin carboxyl-terminal hydrolase 10	UBP10_HUMAN	-0.138833	0.138833	0.00546067	0.0131872	1.87985	36	11	-9.17467	0.908253	30_1.56uM	DMSO	USP
30_3.13uM / DMSO	Q9UPT9	USP22	Ubiquitin carboxyl-terminal hydrolase 22	UBP22_HUMAN	-0.341294	0.341294	0.00547304	0.0132081	1.87916	36	3	-21.0667	0.789333	30_3.13uM	DMSO	USP
29_1.56uM / DMSO	Q9UHP3	USP25	Ubiquitin carboxyl-terminal hydrolase 25	UBP25_HUMAN	-0.458004	0.458004	0.00556389	0.0133651	1.87403	36	14	-27.2007	0.727993	29_1.56uM	DMSO	USP
28_200uM / DMSO	Q9P2H5	USP35	Ubiquitin carboxyl-terminal hydrolase 35	UBP35_HUMAN	-0.168019	0.168019	0.00560428	0.013435	1.87176	36	9	-10.9936	0.890064	28_200uM	DMSO	USP
30_100uM / DMSO	P15374	UCHL3	Ubiquitin carboxyl-terminal hydrolase isozyme L3	UCHL3_HUMAN	-0.142214	0.142214	0.00571223	0.0136153	1.86597	36	14	-9.38727	0.906127	30_100uM	DMSO	UCH
28_3.13uM / DMSO	Q9Y5K5	UCHL5	Ubiquitin carboxyl-terminal hydrolase isozyme L5	UCHL5_HUMAN	-0.187217	0.187217	0.0057493	0.013678	1.86398	36	21	-12.1702	0.878298	28_3.13uM	DMSO	UCH
29_50uM / DMSO	Q92995	USP13	Ubiquitin carboxyl-terminal hydrolase 13	UBP13_HUMAN	0.367004	0.367004	0.00592944	0.0139769	1.85459	36	1	28.9672	1.28967	29_50uM	DMSO	USP
29_3.13uM / DMSO	Q9H9J4	USP42	Ubiquitin carboxyl-terminal hydrolase 42	UBP42_HUMAN	-0.195999	0.195999	0.00599552	0.0140833	1.8513	36	12	-12.7032	0.872968	29_3.13uM	DMSO	USP
30_0.78uM / DMSO	Q96RU2	USP28	Ubiquitin carboxyl-terminal hydrolase 28	UBP28_HUMAN	-0.289293	0.289293	0.00600987	0.0141095	1.85049	36	31	-18.1697	0.818303	30_0.78uM	DMSO	USP
28_200uM / DMSO	O75604	USP2	Ubiquitin carboxyl-terminal hydrolase 2	UBP2_HUMAN	-1.0643	1.0643	0.00602748	0.0141397	1.84956	36	2	-52.1795	0.478205	28_200uM	DMSO	USP	y
30_100uM / DMSO	P45974	USP5	Ubiquitin carboxyl-terminal hydrolase 5	UBP5_HUMAN	-0.0875156	0.0875156	0.00603019	0.0141429	1.84946	36	40	-5.88579	0.941142	30_100uM	DMSO	USP
30_50uM / DMSO	Q70EL1	USP54	Inactive ubiquitin carboxyl-terminal hydrolase 54	UBP54_HUMAN	-0.581733	0.581733	0.00622934	0.0144714	1.83949	36	4	-33.1839	0.668161	30_50uM	DMSO	USP
30_6.25uM / DMSO	Q5VVQ6	YOD1	Ubiquitin thioesterase OTU1	OTU1_HUMAN	-0.34553	0.34553	0.00629963	0.0145865	1.83605	36	10	-21.2981	0.787019	30_6.25uM	DMSO	OTU
28_200uM / DMSO	O75317	USP12	Ubiquitin carboxyl-terminal hydrolase 12	UBP12_HUMAN	-0.68975	0.68975	0.00635114	0.0146758	1.8334	36	3	-38.0039	0.619961	28_200uM	DMSO	USP
29_100uM / DMSO	Q5VVQ6	YOD1	Ubiquitin thioesterase OTU1	OTU1_HUMAN	-0.168718	0.168718	0.00637964	0.014727	1.83188	36	10	-11.0367	0.889633	29_100uM	DMSO	OTU
28_6.25uM / DMSO	Q86UV5	USP48	Ubiquitin carboxyl-terminal hydrolase 48	UBP48_HUMAN	-0.353313	0.353313	0.00646706	0.0148766	1.8275	36	11	-21.7216	0.782784	28_6.25uM	DMSO	USP
28_6.25uM / DMSO	P09936	UCHL1	Ubiquitin carboxyl-terminal hydrolase isozyme L1	UCHL1_HUMAN	-0.157563	0.157563	0.00657043	0.0150316	1.82299	36	12	-10.3462	0.896538	28_6.25uM	DMSO	UCH
30_3.13uM / DMSO	Q92995	USP13	Ubiquitin carboxyl-terminal hydrolase 13	UBP13_HUMAN	-0.337104	0.337104	0.00660359	0.0150894	1.82133	36	1	-20.8371	0.791629	30_3.13uM	DMSO	USP
28_1.56uM / DMSO	Q93008	USP9X	Probable ubiquitin carboxyl-terminal hydrolase FAF-X	USP9X_HUMAN	0.0929981	0.0929981	0.00670343	0.0152555	1.81657	36	89	6.65844	1.06658	28_1.56uM	DMSO	USP
28_3.13uM / DMSO	P62068	USP46	Ubiquitin carboxyl-terminal hydrolase 46	UBP46_HUMAN	-0.47501	0.47501	0.00676415	0.015359	1.81364	36	12	-28.0538	0.719462	28_3.13uM	DMSO	USP
28_25uM / DMSO	O94966	USP19	Ubiquitin carboxyl-terminal hydrolase 19	UBP19_HUMAN	-0.172871	0.172871	0.00679759	0.0154153	1.81205	36	29	-11.2924	0.887076	28_25uM	DMSO	USP
30_12.5uM / DMSO	Q96FW1	OTUB1	Ubiquitin thioesterase OTUB1	OTUB1_HUMAN	-0.122094	0.122094	0.00683021	0.0154656	1.81063	36	7	-8.11467	0.918853	30_12.5uM	DMSO	OTU
30_1.56uM / DMSO	Q8NB14	USP38	Ubiquitin carboxyl-terminal hydrolase 38	UBP38_HUMAN	-0.104621	0.104621	0.00689371	0.0155684	1.80776	36	17	-6.99505	0.930049	30_1.56uM	DMSO	USP
28_50uM / DMSO	Q6P2Q9	PRPF8	Pre-mRNA-processing-splicing factor 8	PRP8_HUMAN	-0.088223	0.088223	0.00692279	0.0156203	1.80631	36	76	-5.93193	0.940681	28_50uM	DMSO	JAMM
29_12.5uM / DMSO	P09936	UCHL1	Ubiquitin carboxyl-terminal hydrolase isozyme L1	UCHL1_HUMAN	-0.238789	0.238789	0.00705398	0.015814	1.80096	36	12	-15.2544	0.847456	29_12.5uM	DMSO	UCH
29_6.25uM / DMSO	Q96FW1	OTUB1	Ubiquitin thioesterase OTUB1	OTUB1_HUMAN	-0.300517	0.300517	0.00711662	0.0159083	1.79838	36	7	-18.8039	0.811961	29_6.25uM	DMSO	OTU
30_12.5uM / DMSO	Q13107	USP4	Ubiquitin carboxyl-terminal hydrolase 4	UBP4_HUMAN	-0.31227	0.31227	0.00716439	0.0159786	1.79646	36	7	-19.4627	0.805373	30_12.5uM	DMSO	USP
28_200uM / DMSO	Q93009	USP7	Ubiquitin carboxyl-terminal hydrolase 7	UBP7_HUMAN	-0.173466	0.173466	0.00717885	0.0160006	1.79586	36	61	-11.329	0.88671	28_200uM	DMSO	USP
30_3.13uM / DMSO	Q14694	USP10	Ubiquitin carboxyl-terminal hydrolase 10	UBP10_HUMAN	-0.0782161	0.0782161	0.00720532	0.0160455	1.79465	36	11	-5.27718	0.947228	30_3.13uM	DMSO	USP
29_25uM / DMSO	P54252	ATXN3	Ataxin-3	ATX3_HUMAN	-0.266089	0.266089	0.00722984	0.016088	1.7935	36	4	-16.8429	0.831571	29_25uM	DMSO	MJD
28_100uM / DMSO	Q9Y2K6	USP20	Ubiquitin carboxyl-terminal hydrolase 20	UBP20_HUMAN	-0.234896	0.234896	0.00726936	0.0161514	1.79179	36	8	-15.0254	0.849746	28_100uM	DMSO	USP
29_25uM / DMSO	Q93008	USP9X	Probable ubiquitin carboxyl-terminal hydrolase FAF-X	USP9X_HUMAN	-0.073099	0.073099	0.00728225	0.0161692	1.79131	36	89	-4.94061	0.950594	29_25uM	DMSO	USP
30_0.78uM / DMSO	Q93009	USP7	Ubiquitin carboxyl-terminal hydrolase 7	UBP7_HUMAN	-0.245043	0.245043	0.00753771	0.0165862	1.78025	36	61	-15.6209	0.843791	30_0.78uM	DMSO	USP
29_3.13uM / DMSO	P54578	USP14	Ubiquitin carboxyl-terminal hydrolase 14	UBP14_HUMAN	-0.308122	0.308122	0.00758189	0.0166507	1.77857	36	5	-19.2308	0.807692	29_3.13uM	DMSO	USP
28_200uM / DMSO	Q9Y5T5	USP16	Ubiquitin carboxyl-terminal hydrolase 16	UBP16_HUMAN	-0.490731	0.490731	0.00770622	0.0168386	1.77369	36	7	-28.8335	0.711665	28_200uM	DMSO	USP
30_25uM / DMSO	Q96JH7	VCPIP1	Deubiquitinating protein VCPIP1	VCIP1_HUMAN	-0.462983	0.462983	0.00772557	0.0168726	1.77282	36	15	-27.4515	0.725485	30_25uM	DMSO	OTU
30_200uM / DMSO	Q86UV5	USP48	Ubiquitin carboxyl-terminal hydrolase 48	UBP48_HUMAN	-0.35115	0.35115	0.00773653	0.0168943	1.77226	36	11	-21.6041	0.783959	30_200uM	DMSO	USP
30_50uM / DMSO	Q86UV5	USP48	Ubiquitin carboxyl-terminal hydrolase 48	UBP48_HUMAN	-0.190053	0.190053	0.00791985	0.0171872	1.76479	36	11	-12.3426	0.876574	30_50uM	DMSO	USP
30_25uM / DMSO	Q96FW1	OTUB1	Ubiquitin thioesterase OTUB1	OTUB1_HUMAN	-0.198814	0.198814	0.00792577	0.0171975	1.76453	36	7	-12.8733	0.871267	30_25uM	DMSO	OTU
28_100uM / DMSO	Q14694	USP10	Ubiquitin carboxyl-terminal hydrolase 10	UBP10_HUMAN	-0.182839	0.182839	0.00794255	0.0172211	1.76394	36	11	-11.9033	0.880967	28_100uM	DMSO	USP
30_200uM / DMSO	O94966	USP19	Ubiquitin carboxyl-terminal hydrolase 19	UBP19_HUMAN	-0.338621	0.338621	0.00796621	0.0172563	1.76305	36	29	-20.9203	0.790797	30_200uM	DMSO	USP
28_0.78uM / DMSO	Q9UPT9	USP22	Ubiquitin carboxyl-terminal hydrolase 22	UBP22_HUMAN	-0.255637	0.255637	0.00804089	0.0173785	1.75999	36	3	-16.2383	0.837617	28_0.78uM	DMSO	USP
29_100uM / DMSO	Q93009	USP7	Ubiquitin carboxyl-terminal hydrolase 7	UBP7_HUMAN	-0.123549	0.123549	0.00804208	0.0173804	1.75994	36	61	-8.2073	0.917927	29_100uM	DMSO	USP
30_0.78uM / DMSO	P40818	USP8	Ubiquitin carboxyl-terminal hydrolase 8	UBP8_HUMAN	-0.0946791	0.0946791	0.00804583	0.0173836	1.75986	36	46	-6.35195	0.936481	30_0.78uM	DMSO	USP
28_3.13uM / DMSO	O75604	USP2	Ubiquitin carboxyl-terminal hydrolase 2	UBP2_HUMAN	-1.16807	1.16807	0.00823576	0.0176809	1.7525	36	2	-55.4983	0.445017	28_3.13uM	DMSO	USP	y
30_50uM / DMSO	Q9UPT9	USP22	Ubiquitin carboxyl-terminal hydrolase 22	UBP22_HUMAN	-0.258551	0.258551	0.00856041	0.0181957	1.74003	36	3	-16.4073	0.835927	30_50uM	DMSO	USP
30_3.13uM / DMSO	Q6P2Q9	PRPF8	Pre-mRNA-processing-splicing factor 8	PRP8_HUMAN	-0.0939271	0.0939271	0.00857597	0.0182173	1.73952	36	76	-6.30312	0.936969	30_3.13uM	DMSO	JAMM
30_6.25uM / DMSO	Q9H9J4	USP42	Ubiquitin carboxyl-terminal hydrolase 42	UBP42_HUMAN	0.153639	0.153639	0.00859085	0.0182422	1.73892	36	12	11.2372	1.11237	30_6.25uM	DMSO	USP
30_3.13uM / DMSO	Q9Y5T5	USP16	Ubiquitin carboxyl-terminal hydrolase 16	UBP16_HUMAN	-0.24754	0.24754	0.0085958	0.0182498	1.73874	36	7	-15.7669	0.842331	30_3.13uM	DMSO	USP
28_6.25uM / DMSO	O75317	USP12	Ubiquitin carboxyl-terminal hydrolase 12	UBP12_HUMAN	-0.549372	0.549372	0.00863879	0.0183057	1.73741	36	3	-31.6682	0.683318	28_6.25uM	DMSO	USP
28_1.56uM / DMSO	P54252	ATXN3	Ataxin-3	ATX3_HUMAN	-0.212609	0.212609	0.00870734	0.0184134	1.73487	36	4	-13.7025	0.862975	28_1.56uM	DMSO	MJD
29_3.13uM / DMSO	O00487	PSMD14	26S proteasome non-ATPase regulatory subunit 14	PSDE_HUMAN	-0.858714	0.858714	0.00876345	0.0184852	1.73318	36	5	-44.8556	0.551444	29_3.13uM	DMSO	JAMM
29_3.13uM / DMSO	Q70EL1	USP54	Inactive ubiquitin carboxyl-terminal hydrolase 54	UBP54_HUMAN	-0.563953	0.563953	0.00876499	0.0184878	1.73312	36	4	-32.3554	0.676446	29_3.13uM	DMSO	USP
30_6.25uM / DMSO	Q9NUU6	OTULINL	Inactive ubiquitin thioesterase OTULINL	OTULL_HUMAN	0.0709554	0.0709554	0.00878071	0.0185151	1.73248	36	3	5.0412	1.05041	30_6.25uM	DMSO	OTU
29_200uM / DMSO	P40818	USP8	Ubiquitin carboxyl-terminal hydrolase 8	UBP8_HUMAN	-0.143366	0.143366	0.0088753	0.0186612	1.72906	36	46	-9.45958	0.905404	29_200uM	DMSO	USP
28_12.5uM / DMSO	Q96JH7	VCPIP1	Deubiquitinating protein VCPIP1	VCIP1_HUMAN	-0.217302	0.217302	0.00891061	0.0187128	1.72786	36	15	-13.9827	0.860173	28_12.5uM	DMSO	OTU
30_200uM / DMSO	Q4G0A6	MINDY4	Probable ubiquitin carboxyl-terminal hydrolase MINDY-4	MINY4_HUMAN	-1.33176	1.33176	0.00895012	0.0187715	1.7265	36	2	-60.2717	0.397283	30_200uM	DMSO	MINDY	y
28_1.56uM / DMSO	Q9P2H5	USP35	Ubiquitin carboxyl-terminal hydrolase 35	UBP35_HUMAN	-0.116565	0.116565	0.0089714	0.0188035	1.72576	36	9	-7.76186	0.922381	28_1.56uM	DMSO	USP
28_6.25uM / DMSO	Q96FW1	OTUB1	Ubiquitin thioesterase OTUB1	OTUB1_HUMAN	-0.309118	0.309118	0.00906085	0.0189375	1.72268	36	7	-19.2865	0.807135	28_6.25uM	DMSO	OTU
30_6.25uM / DMSO	Q9P2H5	USP35	Ubiquitin carboxyl-terminal hydrolase 35	UBP35_HUMAN	-0.150771	0.150771	0.00908226	0.0189711	1.72191	36	9	-9.92308	0.900769	30_6.25uM	DMSO	USP
29_1.56uM / DMSO	O00487	PSMD14	26S proteasome non-ATPase regulatory subunit 14	PSDE_HUMAN	-0.631499	0.631499	0.00915539	0.0190768	1.71949	36	5	-35.4495	0.645505	29_1.56uM	DMSO	JAMM
28_200uM / DMSO	Q8N6M0	OTUD6B	Deubiquitinase OTUD6B	OTU6B_HUMAN	-0.208853	0.208853	0.00933739	0.0193463	1.7134	36	11	-13.4775	0.865225	28_200uM	DMSO	OTU
28_6.25uM / DMSO	O75604	USP2	Ubiquitin carboxyl-terminal hydrolase 2	UBP2_HUMAN	-1.10526	1.10526	0.00948131	0.0195717	1.70837	36	2	-53.5182	0.464818	28_6.25uM	DMSO	USP	y
29_25uM / DMSO	Q96G74	OTUD5	OTU domain-containing protein 5	OTUD5_HUMAN	-0.130534	0.130534	0.0095743	0.0197196	1.7051	36	1	-8.65068	0.913493	29_25uM	DMSO	OTU
28_3.13uM / DMSO	P54252	ATXN3	Ataxin-3	ATX3_HUMAN	-0.478056	0.478056	0.00992531	0.0202103	1.69443	36	4	-28.2056	0.717944	28_3.13uM	DMSO	MJD
29_200uM / DMSO	O15372	EIF3H	Eukaryotic translation initiation factor 3 subunit H	EIF3H_HUMAN	0.179455	0.179455	0.00999995	0.0203157	1.69217	36	8	13.2456	1.13246	29_200uM	DMSO	JAMM
30_200uM / DMSO	P40818	USP8	Ubiquitin carboxyl-terminal hydrolase 8	UBP8_HUMAN	-0.123076	0.123076	0.0100204	0.0203442	1.69156	36	46	-8.1772	0.918228	30_200uM	DMSO	USP
28_0.78uM / DMSO	P09936	UCHL1	Ubiquitin carboxyl-terminal hydrolase isozyme L1	UCHL1_HUMAN	-0.217725	0.217725	0.010216	0.0206392	1.68531	36	12	-14.008	0.85992	28_0.78uM	DMSO	UCH
28_200uM / DMSO	Q9UGI0	ZRANB1	Ubiquitin thioesterase ZRANB1	ZRAN1_HUMAN	-0.304211	0.304211	0.0105011	0.0210314	1.67713	36	7	-19.0115	0.809885	28_200uM	DMSO	OTU
30_100uM / DMSO	Q5VVQ6	YOD1	Ubiquitin thioesterase OTU1	OTU1_HUMAN	-0.247682	0.247682	0.0108635	0.0215557	1.66644	36	10	-15.7752	0.842248	30_100uM	DMSO	OTU
29_25uM / DMSO	P54578	USP14	Ubiquitin carboxyl-terminal hydrolase 14	UBP14_HUMAN	-0.252718	0.252718	0.0109808	0.0217006	1.66353	36	5	-16.0687	0.839313	29_25uM	DMSO	USP
29_3.13uM / DMSO	Q5VVQ6	YOD1	Ubiquitin thioesterase OTU1	OTU1_HUMAN	-0.297709	0.297709	0.0111044	0.0218729	1.66009	36	10	-18.6457	0.813543	29_3.13uM	DMSO	OTU
28_200uM / DMSO	Q8NB14	USP38	Ubiquitin carboxyl-terminal hydrolase 38	UBP38_HUMAN	-0.147815	0.147815	0.011269	0.0220909	1.65579	36	17	-9.73835	0.902616	28_200uM	DMSO	USP
29_25uM / DMSO	Q4G0A6	MINDY4	Probable ubiquitin carboxyl-terminal hydrolase MINDY-4	MINY4_HUMAN	-1.09599	1.09599	0.0113024	0.0221339	1.65494	36	2	-53.2183	0.467817	29_25uM	DMSO	MINDY	y
28_12.5uM / DMSO	Q9Y5T5	USP16	Ubiquitin carboxyl-terminal hydrolase 16	UBP16_HUMAN	-0.298692	0.298692	0.0115462	0.0224774	1.64825	36	7	-18.7011	0.812989	28_12.5uM	DMSO	USP
28_25uM / DMSO	Q86UV5	USP48	Ubiquitin carboxyl-terminal hydrolase 48	UBP48_HUMAN	-0.157271	0.157271	0.0116939	0.0226703	1.64454	36	11	-10.328	0.89672	28_25uM	DMSO	USP
30_6.25uM / DMSO	P54578	USP14	Ubiquitin carboxyl-terminal hydrolase 14	UBP14_HUMAN	-0.447069	0.447069	0.0117703	0.0227819	1.64241	36	5	-26.6468	0.733532	30_6.25uM	DMSO	USP
29_1.56uM / DMSO	Q86UV5	USP48	Ubiquitin carboxyl-terminal hydrolase 48	UBP48_HUMAN	-0.192051	0.192051	0.0117965	0.0228203	1.64168	36	11	-12.464	0.87536	29_1.56uM	DMSO	USP
30_12.5uM / DMSO	Q92560	BAP1	Ubiquitin carboxyl-terminal hydrolase BAP1	BAP1_HUMAN	-0.178174	0.178174	0.0119087	0.0229719	1.6388	36	19	-11.6179	0.883821	30_12.5uM	DMSO	UCH
29_200uM / DMSO	P45974	USP5	Ubiquitin carboxyl-terminal hydrolase 5	UBP5_HUMAN	-0.183866	0.183866	0.0119176	0.0229845	1.63857	36	40	-11.9659	0.880341	29_200uM	DMSO	USP
30_200uM / DMSO	Q13107	USP4	Ubiquitin carboxyl-terminal hydrolase 4	UBP4_HUMAN	-0.63713	0.63713	0.0119621	0.0230478	1.63737	36	7	-35.7009	0.642991	30_200uM	DMSO	USP
30_50uM / DMSO	P15374	UCHL3	Ubiquitin carboxyl-terminal hydrolase isozyme L3	UCHL3_HUMAN	-0.185852	0.185852	0.0120908	0.0232179	1.63418	36	14	-12.087	0.87913	30_50uM	DMSO	UCH
29_200uM / DMSO	Q53GS9	USP39	U4/U6.U5 tri-snRNP-associated protein 2	SNUT2_HUMAN	-0.186861	0.186861	0.0121563	0.0233077	1.6325	36	10	-12.1485	0.878515	29_200uM	DMSO	USP
29_12.5uM / DMSO	Q96RU2	USP28	Ubiquitin carboxyl-terminal hydrolase 28	UBP28_HUMAN	-0.143024	0.143024	0.0124366	0.0236954	1.62534	36	31	-9.43811	0.905619	29_12.5uM	DMSO	USP
28_100uM / DMSO	P15374	UCHL3	Ubiquitin carboxyl-terminal hydrolase isozyme L3	UCHL3_HUMAN	0.148622	0.148622	0.0125444	0.0238318	1.62284	36	14	10.851	1.10851	28_100uM	DMSO	UCH
28_1.56uM / DMSO	O75604	USP2	Ubiquitin carboxyl-terminal hydrolase 2	UBP2_HUMAN	-0.53641	0.53641	0.0129069	0.0243271	1.61391	36	2	-31.0515	0.689485	28_1.56uM	DMSO	USP
28_50uM / DMSO	Q70EL1	USP54	Inactive ubiquitin carboxyl-terminal hydrolase 54	UBP54_HUMAN	-0.518888	0.518888	0.0129087	0.0243276	1.6139	36	4	-30.2091	0.697909	28_50uM	DMSO	USP
28_0.78uM / DMSO	Q96RU2	USP28	Ubiquitin carboxyl-terminal hydrolase 28	UBP28_HUMAN	-0.114672	0.114672	0.0129418	0.0243709	1.61313	36	31	-7.64075	0.923592	28_0.78uM	DMSO	USP
28_3.13uM / DMSO	Q9NP73	ALG13	Putative bifunctional UDP-N-acetylglucosamine transferase and deubiquitinase ALG13	ALG13_HUMAN	-0.625439	0.625439	0.0129988	0.0244391	1.61192	36	4	-35.1777	0.648223	28_3.13uM	DMSO	OTU
29_1.56uM / DMSO	O75317	USP12	Ubiquitin carboxyl-terminal hydrolase 12	UBP12_HUMAN	-0.665478	0.665478	0.0130201	0.0244671	1.61142	36	3	-36.952	0.63048	29_1.56uM	DMSO	USP
30_6.25uM / DMSO	P45974	USP5	Ubiquitin carboxyl-terminal hydrolase 5	UBP5_HUMAN	-0.155313	0.155313	0.0135552	0.025187	1.59882	36	40	-10.2062	0.897938	30_6.25uM	DMSO	USP
30_1.56uM / DMSO	Q96RU2	USP28	Ubiquitin carboxyl-terminal hydrolase 28	UBP28_HUMAN	-0.167625	0.167625	0.0135637	0.0251981	1.59863	36	31	-10.9693	0.890307	30_1.56uM	DMSO	USP
29_3.13uM / DMSO	Q9UPT9	USP22	Ubiquitin carboxyl-terminal hydrolase 22	UBP22_HUMAN	-0.170623	0.170623	0.0135642	0.0251981	1.59863	36	3	-11.1541	0.888459	29_3.13uM	DMSO	USP
30_25uM / DMSO	Q8N6M0	OTUD6B	Deubiquitinase OTUD6B	OTU6B_HUMAN	-0.267818	0.267818	0.0136637	0.0253373	1.59624	36	11	-16.9425	0.830575	30_25uM	DMSO	OTU
30_3.13uM / DMSO	Q86UV5	USP48	Ubiquitin carboxyl-terminal hydrolase 48	UBP48_HUMAN	-0.423587	0.423587	0.0142027	0.0260131	1.58481	36	11	-25.4431	0.745569	30_3.13uM	DMSO	USP
28_25uM / DMSO	Q92905	COPS5	COP9 signalosome complex subunit 5	CSN5_HUMAN	-0.0880824	0.0880824	0.0144111	0.0262867	1.58026	36	7	-5.92276	0.940772	28_25uM	DMSO	JAMM
28_50uM / DMSO	Q86UV5	USP48	Ubiquitin carboxyl-terminal hydrolase 48	UBP48_HUMAN	-0.2117	0.2117	0.0144927	0.0263805	1.57872	36	11	-13.6481	0.863519	28_50uM	DMSO	USP
30_6.25uM / DMSO	Q13107	USP4	Ubiquitin carboxyl-terminal hydrolase 4	UBP4_HUMAN	-0.231827	0.231827	0.014641	0.0265663	1.57567	36	7	-14.8444	0.851556	30_6.25uM	DMSO	USP
29_100uM / DMSO	Q8NB14	USP38	Ubiquitin carboxyl-terminal hydrolase 38	UBP38_HUMAN	-0.102	0.102	0.0146933	0.0266367	1.57452	36	17	-6.82596	0.93174	29_100uM	DMSO	USP
28_3.13uM / DMSO	Q96G74	OTUD5	OTU domain-containing protein 5	OTUD5_HUMAN	-0.128162	0.128162	0.0147911	0.0267657	1.57242	36	1	-8.50035	0.914997	28_3.13uM	DMSO	OTU
30_50uM / DMSO	Q96FW1	OTUB1	Ubiquitin thioesterase OTUB1	OTUB1_HUMAN	-0.235665	0.235665	0.014828	0.0268109	1.57169	36	7	-15.0707	0.849293	30_50uM	DMSO	OTU
29_50uM / DMSO	Q70EL1	USP54	Inactive ubiquitin carboxyl-terminal hydrolase 54	UBP54_HUMAN	-0.181851	0.181851	0.0150138	0.0270539	1.56777	36	4	-11.8429	0.881571	29_50uM	DMSO	USP
28_25uM / DMSO	Q92995	USP13	Ubiquitin carboxyl-terminal hydrolase 13	UBP13_HUMAN	-0.26344	0.26344	0.0150969	0.0271472	1.56627	36	1	-16.6901	0.833099	28_25uM	DMSO	USP
28_1.56uM / DMSO	Q6GQQ9	OTUD7B	OTU domain-containing protein 7B	OTU7B_HUMAN	-0.207364	0.207364	0.0151048	0.0271549	1.56615	36	35	-13.3882	0.866118	28_1.56uM	DMSO	OTU
29_0.78uM / DMSO	Q92560	BAP1	Ubiquitin carboxyl-terminal hydrolase BAP1	BAP1_HUMAN	-0.119269	0.119269	0.0152917	0.0274034	1.5622	36	19	-7.93459	0.920654	29_0.78uM	DMSO	UCH
29_12.5uM / DMSO	O15372	EIF3H	Eukaryotic translation initiation factor 3 subunit H	EIF3H_HUMAN	0.20124	0.20124	0.0153688	0.0274917	1.5608	36	8	14.9686	1.14969	29_12.5uM	DMSO	JAMM
29_100uM / DMSO	Q9H9J4	USP42	Ubiquitin carboxyl-terminal hydrolase 42	UBP42_HUMAN	0.132422	0.132422	0.0154707	0.0276157	1.55884	36	12	9.61325	1.09613	29_100uM	DMSO	USP
29_100uM / DMSO	Q70CQ2	USP34	Ubiquitin carboxyl-terminal hydrolase 34	UBP34_HUMAN	0.180625	0.180625	0.0155401	0.0276987	1.55754	36	8	13.3375	1.13337	29_100uM	DMSO	USP
28_6.25uM / DMSO	Q9UK80	USP21	Ubiquitin carboxyl-terminal hydrolase 21	UBP21_HUMAN	0.37652	0.37652	0.0156428	0.0278233	1.55559	36	1	29.8207	1.29821	28_6.25uM	DMSO	USP
28_50uM / DMSO	O75317	USP12	Ubiquitin carboxyl-terminal hydrolase 12	UBP12_HUMAN	-0.523744	0.523744	0.0157737	0.0279927	1.55296	36	3	-30.4435	0.695565	28_50uM	DMSO	USP
28_200uM / DMSO	Q9UK80	USP21	Ubiquitin carboxyl-terminal hydrolase 21	UBP21_HUMAN	-0.220824	0.220824	0.0160156	0.0282951	1.54829	36	1	-14.1925	0.858075	28_200uM	DMSO	USP
30_6.25uM / DMSO	Q96FW1	OTUB1	Ubiquitin thioesterase OTUB1	OTUB1_HUMAN	-0.196948	0.196948	0.0161463	0.0284703	1.54561	36	7	-12.7606	0.872394	30_6.25uM	DMSO	OTU
30_3.13uM / DMSO	Q96FW1	OTUB1	Ubiquitin thioesterase OTUB1	OTUB1_HUMAN	-0.21555	0.21555	0.0164769	0.0288798	1.53941	36	7	-13.8782	0.861218	30_3.13uM	DMSO	OTU
30_3.13uM / DMSO	Q8N6M0	OTUD6B	Deubiquitinase OTUD6B	OTU6B_HUMAN	-0.167027	0.167027	0.0165462	0.0289623	1.53817	36	11	-10.9324	0.890676	30_3.13uM	DMSO	OTU
29_200uM / DMSO	Q5T2D3	OTUD3	OTU domain-containing protein 3	OTUD3_HUMAN	-0.193102	0.193102	0.0167415	0.029213	1.53442	36	11	-12.5277	0.874723	29_200uM	DMSO	OTU
30_6.25uM / DMSO	Q6P2Q9	PRPF8	Pre-mRNA-processing-splicing factor 8	PRP8_HUMAN	-0.0747932	0.0747932	0.0168897	0.0293882	1.53183	36	76	-5.05218	0.949478	30_6.25uM	DMSO	JAMM
28_12.5uM / DMSO	Q5VVQ6	YOD1	Ubiquitin thioesterase OTU1	OTU1_HUMAN	-0.477835	0.477835	0.0170432	0.0295701	1.52915	36	10	-28.1945	0.718055	28_12.5uM	DMSO	OTU
29_0.78uM / DMSO	Q93009	USP7	Ubiquitin carboxyl-terminal hydrolase 7	UBP7_HUMAN	-0.0918807	0.0918807	0.017099	0.0296403	1.52812	36	61	-6.17012	0.938299	29_0.78uM	DMSO	USP
28_100uM / DMSO	Q9NP73	ALG13	Putative bifunctional UDP-N-acetylglucosamine transferase and deubiquitinase ALG13	ALG13_HUMAN	0.220607	0.220607	0.0172064	0.0297674	1.52626	36	4	16.5224	1.16522	28_100uM	DMSO	OTU
30_200uM / DMSO	Q8NB14	USP38	Ubiquitin carboxyl-terminal hydrolase 38	UBP38_HUMAN	-0.233095	0.233095	0.0172341	0.0298038	1.52573	36	17	-14.9192	0.850808	30_200uM	DMSO	USP
30_6.25uM / DMSO	Q9UGI0	ZRANB1	Ubiquitin thioesterase ZRANB1	ZRAN1_HUMAN	-0.134063	0.134063	0.0173717	0.0299603	1.52345	36	7	-8.87384	0.911262	30_6.25uM	DMSO	OTU
29_25uM / DMSO	P09936	UCHL1	Ubiquitin carboxyl-terminal hydrolase isozyme L1	UCHL1_HUMAN	-0.196368	0.196368	0.0176794	0.0303391	1.518	36	12	-12.7255	0.872745	29_25uM	DMSO	UCH
28_25uM / DMSO	Q93009	USP7	Ubiquitin carboxyl-terminal hydrolase 7	UBP7_HUMAN	-0.15743	0.15743	0.0177657	0.0304433	1.51651	36	61	-10.3379	0.896621	28_25uM	DMSO	USP
30_0.78uM / DMSO	Q92905	COPS5	COP9 signalosome complex subunit 5	CSN5_HUMAN	-0.236972	0.236972	0.0178254	0.0305052	1.51563	36	7	-15.1476	0.848524	30_0.78uM	DMSO	JAMM
30_1.56uM / DMSO	P15374	UCHL3	Ubiquitin carboxyl-terminal hydrolase isozyme L3	UCHL3_HUMAN	-0.100984	0.100984	0.0179756	0.0306944	1.51294	36	14	-6.7603	0.932397	30_1.56uM	DMSO	UCH
30_1.56uM / DMSO	Q5T2D3	OTUD3	OTU domain-containing protein 3	OTUD3_HUMAN	-0.130549	0.130549	0.0180116	0.0307422	1.51227	36	11	-8.65161	0.913484	30_1.56uM	DMSO	OTU
28_50uM / DMSO	Q96FW1	OTUB1	Ubiquitin thioesterase OTUB1	OTUB1_HUMAN	-0.4041	0.4041	0.0182081	0.0309854	1.50884	36	7	-24.4292	0.755708	28_50uM	DMSO	OTU
30_12.5uM / DMSO	Q96JH7	VCPIP1	Deubiquitinating protein VCPIP1	VCIP1_HUMAN	-0.485818	0.485818	0.0182496	0.0310365	1.50813	36	15	-28.5908	0.714092	30_12.5uM	DMSO	OTU
30_6.25uM / DMSO	Q9P275	USP36	Ubiquitin carboxyl-terminal hydrolase 36	UBP36_HUMAN	0.157388	0.157388	0.0182931	0.0310899	1.50738	36	15	11.5266	1.11527	30_6.25uM	DMSO	USP
29_3.13uM / DMSO	Q8NB14	USP38	Ubiquitin carboxyl-terminal hydrolase 38	UBP38_HUMAN	-0.168521	0.168521	0.0183997	0.0312269	1.50547	36	17	-11.0246	0.889754	29_3.13uM	DMSO	USP
30_6.25uM / DMSO	Q9NP73	ALG13	Putative bifunctional UDP-N-acetylglucosamine transferase and deubiquitinase ALG13	ALG13_HUMAN	0.327597	0.327597	0.0184287	0.0312611	1.505	36	4	25.4921	1.25492	30_6.25uM	DMSO	OTU
30_50uM / DMSO	P09936	UCHL1	Ubiquitin carboxyl-terminal hydrolase isozyme L1	UCHL1_HUMAN	-0.259269	0.259269	0.0184595	0.0312965	1.5045	36	12	-16.4489	0.835511	30_50uM	DMSO	UCH
29_0.78uM / DMSO	P54578	USP14	Ubiquitin carboxyl-terminal hydrolase 14	UBP14_HUMAN	-0.158318	0.158318	0.0185127	0.0313529	1.50372	36	5	-10.3931	0.896069	29_0.78uM	DMSO	USP
29_200uM / DMSO	P51784	USP11	Ubiquitin carboxyl-terminal hydrolase 11	UBP11_HUMAN	-0.157664	0.157664	0.0186304	0.0314843	1.50191	36	17	-10.3525	0.896475	29_200uM	DMSO	USP
30_50uM / DMSO	O94966	USP19	Ubiquitin carboxyl-terminal hydrolase 19	UBP19_HUMAN	-0.259792	0.259792	0.0187305	0.0315939	1.5004	36	29	-16.4792	0.835208	30_50uM	DMSO	USP
30_1.56uM / DMSO	Q93009	USP7	Ubiquitin carboxyl-terminal hydrolase 7	UBP7_HUMAN	-0.103774	0.103774	0.0187997	0.0316772	1.49925	36	61	-6.94047	0.930595	30_1.56uM	DMSO	USP
30_200uM / DMSO	Q9UK80	USP21	Ubiquitin carboxyl-terminal hydrolase 21	UBP21_HUMAN	-0.249636	0.249636	0.0188349	0.0317194	1.49868	36	1	-15.8891	0.841109	30_200uM	DMSO	USP
29_0.78uM / DMSO	Q96K76	USP47	Ubiquitin carboxyl-terminal hydrolase 47	UBP47_HUMAN	-0.544841	0.544841	0.0188672	0.0317528	1.49822	36	2	-31.4533	0.685467	29_0.78uM	DMSO	USP
29_25uM / DMSO	Q9NP73	ALG13	Putative bifunctional UDP-N-acetylglucosamine transferase and deubiquitinase ALG13	ALG13_HUMAN	0.33658	0.33658	0.0192159	0.0321805	1.49241	36	4	26.276	1.26276	29_25uM	DMSO	OTU
29_12.5uM / DMSO	Q4G0A6	MINDY4	Probable ubiquitin carboxyl-terminal hydrolase MINDY-4	MINY4_HUMAN	-1.25052	1.25052	0.0196491	0.0326834	1.48567	36	2	-57.9703	0.420297	29_12.5uM	DMSO	MINDY	y
29_3.13uM / DMSO	P51665	PSMD7	26S proteasome non-ATPase regulatory subunit 7	PSMD7_HUMAN	0.0943465	0.0943465	0.0197546	0.0327933	1.48421	36	11	6.75817	1.06758	29_3.13uM	DMSO	JAMM
30_1.56uM / DMSO	Q5VVQ6	YOD1	Ubiquitin thioesterase OTU1	OTU1_HUMAN	-0.274175	0.274175	0.0198311	0.0328824	1.48304	36	10	-17.3077	0.826923	30_1.56uM	DMSO	OTU
29_200uM / DMSO	P62068	USP46	Ubiquitin carboxyl-terminal hydrolase 46	UBP46_HUMAN	-0.287988	0.287988	0.0203683	0.0335313	1.47455	36	12	-18.0957	0.819043	29_200uM	DMSO	USP
29_1.56uM / DMSO	Q4G0A6	MINDY4	Probable ubiquitin carboxyl-terminal hydrolase MINDY-4	MINY4_HUMAN	-1.29764	1.29764	0.0211227	0.0343964	1.46349	36	2	-59.321	0.40679	29_1.56uM	DMSO	MINDY	y
30_0.78uM / DMSO	O75604	USP2	Ubiquitin carboxyl-terminal hydrolase 2	UBP2_HUMAN	-0.165003	0.165003	0.0211952	0.0344723	1.46253	36	2	-10.8073	0.891927	30_0.78uM	DMSO	USP
30_100uM / DMSO	Q86UV5	USP48	Ubiquitin carboxyl-terminal hydrolase 48	UBP48_HUMAN	-0.105674	0.105674	0.0212747	0.0345625	1.4614	36	11	-7.06292	0.929371	30_100uM	DMSO	USP
28_0.78uM / DMSO	Q92560	BAP1	Ubiquitin carboxyl-terminal hydrolase BAP1	BAP1_HUMAN	-0.121122	0.121122	0.0215395	0.0348729	1.45751	36	19	-8.05276	0.919472	28_0.78uM	DMSO	UCH
28_200uM / DMSO	Q70EL2	USP45	Ubiquitin carboxyl-terminal hydrolase 45	UBP45_HUMAN	-0.610499	0.610499	0.0216829	0.0350455	1.45537	36	1	-34.503	0.65497	28_200uM	DMSO	USP
29_12.5uM / DMSO	Q92560	BAP1	Ubiquitin carboxyl-terminal hydrolase BAP1	BAP1_HUMAN	-0.180078	0.180078	0.022232	0.0356381	1.44809	36	19	-11.7345	0.882655	29_12.5uM	DMSO	UCH
29_12.5uM / DMSO	Q9Y5K5	UCHL5	Ubiquitin carboxyl-terminal hydrolase isozyme L5	UCHL5_HUMAN	-0.230163	0.230163	0.0222598	0.0356669	1.44773	36	21	-14.7461	0.852539	29_12.5uM	DMSO	UCH
30_6.25uM / DMSO	Q96JH7	VCPIP1	Deubiquitinating protein VCPIP1	VCIP1_HUMAN	-0.266338	0.266338	0.0224048	0.0358316	1.44573	36	15	-16.8573	0.831427	30_6.25uM	DMSO	OTU
30_100uM / DMSO	Q92995	USP13	Ubiquitin carboxyl-terminal hydrolase 13	UBP13_HUMAN	0.24484	0.24484	0.022468	0.0358994	1.44491	36	1	18.4961	1.18496	30_100uM	DMSO	USP
28_3.13uM / DMSO	Q01804	OTUD4	OTU domain-containing protein 4	OTUD4_HUMAN	-0.222745	0.222745	0.022536	0.0359761	1.44399	36	29	-14.3067	0.856933	28_3.13uM	DMSO	OTU
30_12.5uM / DMSO	P09936	UCHL1	Ubiquitin carboxyl-terminal hydrolase isozyme L1	UCHL1_HUMAN	-0.210537	0.210537	0.0225892	0.0360225	1.44343	36	12	-13.5784	0.864216	30_12.5uM	DMSO	UCH
28_6.25uM / DMSO	P51665	PSMD7	26S proteasome non-ATPase regulatory subunit 7	PSMD7_HUMAN	-0.310553	0.310553	0.022679	0.0361219	1.44223	36	11	-19.3667	0.806333	28_6.25uM	DMSO	JAMM
28_3.13uM / DMSO	Q96JH7	VCPIP1	Deubiquitinating protein VCPIP1	VCIP1_HUMAN	-0.311591	0.311591	0.0226808	0.0361236	1.44221	36	15	-19.4247	0.805753	28_3.13uM	DMSO	OTU
28_50uM / DMSO	Q96RU2	USP28	Ubiquitin carboxyl-terminal hydrolase 28	UBP28_HUMAN	-0.185041	0.185041	0.0228561	0.0363183	1.43987	36	31	-12.0376	0.879624	28_50uM	DMSO	USP
30_50uM / DMSO	Q8NB14	USP38	Ubiquitin carboxyl-terminal hydrolase 38	UBP38_HUMAN	-0.0916678	0.0916678	0.0229362	0.0364152	1.43872	36	17	-6.15628	0.938437	30_50uM	DMSO	USP
30_50uM / DMSO	Q9Y5K5	UCHL5	Ubiquitin carboxyl-terminal hydrolase isozyme L5	UCHL5_HUMAN	-0.208752	0.208752	0.0232599	0.0367935	1.43423	36	21	-13.4715	0.865285	30_50uM	DMSO	UCH
30_200uM / DMSO	Q70EL2	USP45	Ubiquitin carboxyl-terminal hydrolase 45	UBP45_HUMAN	-0.646875	0.646875	0.0235541	0.0371016	1.43061	36	1	-36.1338	0.638662	30_200uM	DMSO	USP
29_25uM / DMSO	Q6P2Q9	PRPF8	Pre-mRNA-processing-splicing factor 8	PRP8_HUMAN	-0.109483	0.109483	0.023669	0.0372278	1.42913	36	76	-7.30796	0.92692	29_25uM	DMSO	JAMM
30_6.25uM / DMSO	Q14694	USP10	Ubiquitin carboxyl-terminal hydrolase 10	UBP10_HUMAN	-0.0823553	0.0823553	0.0237284	0.0372894	1.42841	36	11	-5.54856	0.944514	30_6.25uM	DMSO	USP
29_100uM / DMSO	Q9NUU6	OTULINL	Inactive ubiquitin thioesterase OTULINL	OTULL_HUMAN	0.0852683	0.0852683	0.0238489	0.0374157	1.42695	36	3	6.0885	1.06089	29_100uM	DMSO	OTU
28_0.78uM / DMSO	P54252	ATXN3	Ataxin-3	ATX3_HUMAN	-0.108228	0.108228	0.0239765	0.0375478	1.42542	36	4	-7.22734	0.927727	28_0.78uM	DMSO	MJD
28_6.25uM / DMSO	Q96G74	OTUD5	OTU domain-containing protein 5	OTUD5_HUMAN	0.166376	0.166376	0.0239798	0.0375502	1.42539	36	1	12.2236	1.12224	28_6.25uM	DMSO	OTU
28_6.25uM / DMSO	Q9UGI0	ZRANB1	Ubiquitin thioesterase ZRANB1	ZRAN1_HUMAN	0.0501534	0.0501534	0.0240654	0.0376472	1.42427	36	7	3.5375	1.03538	28_6.25uM	DMSO	OTU
30_100uM / DMSO	Q96FW1	OTUB1	Ubiquitin thioesterase OTUB1	OTUB1_HUMAN	-0.0374338	0.0374338	0.0245325	0.0381477	1.41853	36	7	-2.56134	0.974387	30_100uM	DMSO	OTU
30_50uM / DMSO	P45974	USP5	Ubiquitin carboxyl-terminal hydrolase 5	UBP5_HUMAN	-0.158918	0.158918	0.0247764	0.0384211	1.41543	36	40	-10.4303	0.895697	30_50uM	DMSO	USP
30_25uM / DMSO	O94966	USP19	Ubiquitin carboxyl-terminal hydrolase 19	UBP19_HUMAN	-0.12097	0.12097	0.0251213	0.0387825	1.41136	36	29	-8.04309	0.919569	30_25uM	DMSO	USP
30_100uM / DMSO	Q96K76	USP47	Ubiquitin carboxyl-terminal hydrolase 47	UBP47_HUMAN	-0.609398	0.609398	0.0253372	0.0390059	1.40887	36	2	-34.453	0.65547	30_100uM	DMSO	USP
30_0.78uM / DMSO	O15372	EIF3H	Eukaryotic translation initiation factor 3 subunit H	EIF3H_HUMAN	-0.105377	0.105377	0.0254361	0.0391186	1.40762	36	8	-7.0438	0.929562	30_0.78uM	DMSO	JAMM
29_6.25uM / DMSO	Q93008	USP9X	Probable ubiquitin carboxyl-terminal hydrolase FAF-X	USP9X_HUMAN	0.0759464	0.0759464	0.0258941	0.0395916	1.4024	36	89	5.40523	1.05405	29_6.25uM	DMSO	USP
28_200uM / DMSO	Q9Y4E8	USP15	Ubiquitin carboxyl-terminal hydrolase 15	UBP15_HUMAN	-0.0893971	0.0893971	0.0259498	0.039658	1.40167	36	36	-6.00845	0.939915	28_200uM	DMSO	USP
29_12.5uM / DMSO	Q70CQ2	USP34	Ubiquitin carboxyl-terminal hydrolase 34	UBP34_HUMAN	0.321912	0.321912	0.0259512	0.0396584	1.40166	36	8	24.9986	1.24999	29_12.5uM	DMSO	USP
28_0.78uM / DMSO	Q86UV5	USP48	Ubiquitin carboxyl-terminal hydrolase 48	UBP48_HUMAN	-0.207074	0.207074	0.0259712	0.0396833	1.40139	36	11	-13.3708	0.866292	28_0.78uM	DMSO	USP
30_1.56uM / DMSO	Q96BN8	OTULIN	Ubiquitin thioesterase otulin	OTUL_HUMAN	-0.735768	0.735768	0.0262049	0.0399296	1.3987	36	1	-39.9502	0.600498	30_1.56uM	DMSO	OTU
30_3.13uM / DMSO	Q9UGI0	ZRANB1	Ubiquitin thioesterase ZRANB1	ZRAN1_HUMAN	0.111428	0.111428	0.0262483	0.0399763	1.3982	36	7	8.02972	1.0803	30_3.13uM	DMSO	OTU
28_100uM / DMSO	Q9UGI0	ZRANB1	Ubiquitin thioesterase ZRANB1	ZRAN1_HUMAN	-0.160508	0.160508	0.0262502	0.039978	1.39818	36	7	-10.529	0.89471	28_100uM	DMSO	OTU
29_0.78uM / DMSO	Q9Y5K5	UCHL5	Ubiquitin carboxyl-terminal hydrolase isozyme L5	UCHL5_HUMAN	-0.162173	0.162173	0.0262577	0.0399883	1.39807	36	21	-10.6322	0.893678	29_0.78uM	DMSO	UCH
28_50uM / DMSO	Q53GS9	USP39	U4/U6.U5 tri-snRNP-associated protein 2	SNUT2_HUMAN	-0.319718	0.319718	0.0263032	0.0400336	1.39758	36	10	-19.8774	0.801226	28_50uM	DMSO	USP
30_1.56uM / DMSO	Q96JH7	VCPIP1	Deubiquitinating protein VCPIP1	VCIP1_HUMAN	-0.221072	0.221072	0.0264983	0.0402403	1.39534	36	15	-14.2072	0.857928	30_1.56uM	DMSO	OTU
29_0.78uM / DMSO	Q9UHP3	USP25	Ubiquitin carboxyl-terminal hydrolase 25	UBP25_HUMAN	-0.225771	0.225771	0.0266842	0.0404169	1.39344	36	14	-14.4862	0.855138	29_0.78uM	DMSO	USP
30_25uM / DMSO	Q96K76	USP47	Ubiquitin carboxyl-terminal hydrolase 47	UBP47_HUMAN	-0.260412	0.260412	0.0269261	0.0406663	1.39077	36	2	-16.5151	0.834849	30_25uM	DMSO	USP
30_200uM / DMSO	Q70CQ2	USP34	Ubiquitin carboxyl-terminal hydrolase 34	UBP34_HUMAN	0.0474105	0.0474105	0.0271822	0.0409409	1.38784	36	8	3.34084	1.03341	30_200uM	DMSO	USP
29_50uM / DMSO	P09936	UCHL1	Ubiquitin carboxyl-terminal hydrolase isozyme L1	UCHL1_HUMAN	-0.159733	0.159733	0.0272424	0.0410061	1.38715	36	12	-10.4809	0.895191	29_50uM	DMSO	UCH
29_200uM / DMSO	O75317	USP12	Ubiquitin carboxyl-terminal hydrolase 12	UBP12_HUMAN	-0.747888	0.747888	0.0273695	0.0411336	1.3858	36	3	-40.4525	0.595475	29_200uM	DMSO	USP
28_0.78uM / DMSO	O75604	USP2	Ubiquitin carboxyl-terminal hydrolase 2	UBP2_HUMAN	-0.76956	0.76956	0.027503	0.0412719	1.38435	36	2	-41.3403	0.586597	28_0.78uM	DMSO	USP
30_1.56uM / DMSO	Q9NUU6	OTULINL	Inactive ubiquitin thioesterase OTULINL	OTULL_HUMAN	0.138505	0.138505	0.0279557	0.0417456	1.37939	36	3	10.0764	1.10076	30_1.56uM	DMSO	OTU
30_0.78uM / DMSO	Q8N6M0	OTUD6B	Deubiquitinase OTUD6B	OTU6B_HUMAN	-0.263648	0.263648	0.0281821	0.0419825	1.37693	36	11	-16.7021	0.832979	30_0.78uM	DMSO	OTU
30_1.56uM / DMSO	Q8N6M0	OTUD6B	Deubiquitinase OTUD6B	OTU6B_HUMAN	-0.200016	0.200016	0.028352	0.0421534	1.37517	36	11	-12.9459	0.870541	30_1.56uM	DMSO	OTU
28_200uM / DMSO	Q5T2D3	OTUD3	OTU domain-containing protein 3	OTUD3_HUMAN	-0.179443	0.179443	0.0283599	0.0421616	1.37508	36	11	-11.6956	0.883044	28_200uM	DMSO	OTU
28_6.25uM / DMSO	Q9UHP3	USP25	Ubiquitin carboxyl-terminal hydrolase 25	UBP25_HUMAN	-0.378836	0.378836	0.0286311	0.0424243	1.37239	36	14	-23.0942	0.769058	28_6.25uM	DMSO	USP
30_12.5uM / DMSO	Q9P2H5	USP35	Ubiquitin carboxyl-terminal hydrolase 35	UBP35_HUMAN	-0.19963	0.19963	0.0286605	0.0424595	1.37203	36	9	-12.9226	0.870774	30_12.5uM	DMSO	USP
28_0.78uM / DMSO	P54578	USP14	Ubiquitin carboxyl-terminal hydrolase 14	UBP14_HUMAN	-0.377661	0.377661	0.0289651	0.0427875	1.36868	36	5	-23.0316	0.769684	28_0.78uM	DMSO	USP
28_100uM / DMSO	Q9Y5T5	USP16	Ubiquitin carboxyl-terminal hydrolase 16	UBP16_HUMAN	-0.232808	0.232808	0.0291852	0.0430249	1.36628	36	7	-14.9023	0.850977	28_100uM	DMSO	USP
30_50uM / DMSO	Q93008	USP9X	Probable ubiquitin carboxyl-terminal hydrolase FAF-X	USP9X_HUMAN	-0.127576	0.127576	0.0294365	0.0432785	1.36373	36	89	-8.46317	0.915368	30_50uM	DMSO	USP
30_100uM / DMSO	Q8NB14	USP38	Ubiquitin carboxyl-terminal hydrolase 38	UBP38_HUMAN	-0.165508	0.165508	0.0294492	0.0432904	1.36361	36	17	-10.8385	0.891615	30_100uM	DMSO	USP
28_6.25uM / DMSO	P45974	USP5	Ubiquitin carboxyl-terminal hydrolase 5	UBP5_HUMAN	-0.130658	0.130658	0.0295314	0.0433719	1.36279	36	40	-8.65855	0.913414	28_6.25uM	DMSO	USP
29_100uM / DMSO	Q86UV5	USP48	Ubiquitin carboxyl-terminal hydrolase 48	UBP48_HUMAN	-0.171456	0.171456	0.0298743	0.0437047	1.35947	36	11	-11.2054	0.887946	29_100uM	DMSO	USP
30_1.56uM / DMSO	Q9UPT9	USP22	Ubiquitin carboxyl-terminal hydrolase 22	UBP22_HUMAN	-0.180334	0.180334	0.0299274	0.0437517	1.35901	36	3	-11.7501	0.882499	30_1.56uM	DMSO	USP
29_25uM / DMSO	Q96FW1	OTUB1	Ubiquitin thioesterase OTUB1	OTUB1_HUMAN	-0.119312	0.119312	0.0305907	0.0443856	1.35276	36	7	-7.93737	0.920626	29_25uM	DMSO	OTU
29_1.56uM / DMSO	Q5T2D3	OTUD3	OTU domain-containing protein 3	OTUD3_HUMAN	-0.210074	0.210074	0.0309537	0.0447626	1.34908	36	11	-13.5507	0.864493	29_1.56uM	DMSO	OTU
30_12.5uM / DMSO	Q8N6M0	OTUD6B	Deubiquitinase OTUD6B	OTU6B_HUMAN	-0.155936	0.155936	0.0309593	0.0447682	1.34903	36	11	-10.245	0.89755	30_12.5uM	DMSO	OTU
28_12.5uM / DMSO	Q9UPT9	USP22	Ubiquitin carboxyl-terminal hydrolase 22	UBP22_HUMAN	-0.0890887	0.0890887	0.0309685	0.0447736	1.34898	36	3	-5.98836	0.940116	28_12.5uM	DMSO	USP
29_50uM / DMSO	P54578	USP14	Ubiquitin carboxyl-terminal hydrolase 14	UBP14_HUMAN	-0.322123	0.322123	0.0310582	0.0448554	1.34819	36	5	-20.0108	0.799892	29_50uM	DMSO	USP
30_25uM / DMSO	O00487	PSMD14	26S proteasome non-ATPase regulatory subunit 14	PSDE_HUMAN	-0.563035	0.563035	0.0314036	0.0452185	1.34468	36	5	-32.3123	0.676877	30_25uM	DMSO	JAMM
28_6.25uM / DMSO	Q5T2D3	OTUD3	OTU domain-containing protein 3	OTUD3_HUMAN	-0.1916	0.1916	0.0316699	0.045472	1.34226	36	11	-12.4366	0.875634	28_6.25uM	DMSO	OTU
28_100uM / DMSO	Q9UHP3	USP25	Ubiquitin carboxyl-terminal hydrolase 25	UBP25_HUMAN	-0.300402	0.300402	0.0317144	0.0455113	1.34188	36	14	-18.7974	0.812026	28_100uM	DMSO	USP
29_1.56uM / DMSO	Q96G74	OTUD5	OTU domain-containing protein 5	OTUD5_HUMAN	-0.159626	0.159626	0.0323054	0.0461264	1.33605	36	1	-10.4743	0.895257	29_1.56uM	DMSO	OTU
30_25uM / DMSO	Q70EL2	USP45	Ubiquitin carboxyl-terminal hydrolase 45	UBP45_HUMAN	-0.238776	0.238776	0.0323938	0.0462155	1.33521	36	1	-15.2536	0.847464	30_25uM	DMSO	USP
28_0.78uM / DMSO	Q70EL1	USP54	Inactive ubiquitin carboxyl-terminal hydrolase 54	UBP54_HUMAN	-0.349256	0.349256	0.0324879	0.0463027	1.33439	36	4	-21.5011	0.784989	28_0.78uM	DMSO	USP
29_200uM / DMSO	O00487	PSMD14	26S proteasome non-ATPase regulatory subunit 14	PSDE_HUMAN	-0.368636	0.368636	0.0330526	0.0468177	1.32959	36	5	-22.5486	0.774514	29_200uM	DMSO	JAMM
29_100uM / DMSO	O75604	USP2	Ubiquitin carboxyl-terminal hydrolase 2	UBP2_HUMAN	-0.354654	0.354654	0.0336107	0.0473468	1.32471	36	2	-21.7943	0.782057	29_100uM	DMSO	USP
29_25uM / DMSO	P51665	PSMD7	26S proteasome non-ATPase regulatory subunit 7	PSMD7_HUMAN	-0.0921607	0.0921607	0.0337492	0.0474843	1.32345	36	11	-6.18833	0.938117	29_25uM	DMSO	JAMM
28_0.78uM / DMSO	Q9Y5K5	UCHL5	Ubiquitin carboxyl-terminal hydrolase isozyme L5	UCHL5_HUMAN	-0.150663	0.150663	0.0338926	0.0476234	1.32218	36	21	-9.91634	0.900837	28_0.78uM	DMSO	UCH
30_3.13uM / DMSO	Q9Y4E8	USP15	Ubiquitin carboxyl-terminal hydrolase 15	UBP15_HUMAN	-0.0688966	0.0688966	0.0340758	0.0477875	1.32069	36	36	-4.66331	0.953367	30_3.13uM	DMSO	USP
30_50uM / DMSO	Q9Y2K6	USP20	Ubiquitin carboxyl-terminal hydrolase 20	UBP20_HUMAN	-0.101883	0.101883	0.0341304	0.0478406	1.3202	36	8	-6.8184	0.931816	30_50uM	DMSO	USP
28_3.13uM / DMSO	P51665	PSMD7	26S proteasome non-ATPase regulatory subunit 7	PSMD7_HUMAN	-0.246849	0.246849	0.0341915	0.0478934	1.31972	36	11	-15.7265	0.842735	28_3.13uM	DMSO	JAMM
29_6.25uM / DMSO	Q9UHP3	USP25	Ubiquitin carboxyl-terminal hydrolase 25	UBP25_HUMAN	-0.447029	0.447029	0.0343021	0.0479851	1.31889	36	14	-26.6448	0.733552	29_6.25uM	DMSO	USP
30_25uM / DMSO	Q92905	COPS5	COP9 signalosome complex subunit 5	CSN5_HUMAN	-0.260139	0.260139	0.0344482	0.0481393	1.3175	36	7	-16.4993	0.835007	30_25uM	DMSO	JAMM
29_50uM / DMSO	O15372	EIF3H	Eukaryotic translation initiation factor 3 subunit H	EIF3H_HUMAN	0.305695	0.305695	0.0345833	0.0482624	1.31639	36	8	23.6014	1.23601	29_50uM	DMSO	JAMM
29_0.78uM / DMSO	Q5VVQ6	YOD1	Ubiquitin thioesterase OTU1	OTU1_HUMAN	-0.196652	0.196652	0.0347564	0.0484278	1.31491	36	10	-12.7427	0.872573	29_0.78uM	DMSO	OTU
28_200uM / DMSO	Q5VVQ6	YOD1	Ubiquitin thioesterase OTU1	OTU1_HUMAN	-0.257521	0.257521	0.035016	0.0486742	1.3127	36	10	-16.3476	0.836524	28_200uM	DMSO	OTU
28_0.78uM / DMSO	Q9NP73	ALG13	Putative bifunctional UDP-N-acetylglucosamine transferase and deubiquitinase ALG13	ALG13_HUMAN	0.189731	0.189731	0.0352604	0.0489184	1.31053	36	4	14.0551	1.14055	28_0.78uM	DMSO	OTU
29_1.56uM / DMSO	Q96BN8	OTULIN	Ubiquitin thioesterase otulin	OTUL_HUMAN	-1.0018	1.0018	0.0356306	0.0492771	1.30735	36	1	-50.0623	0.499377	29_1.56uM	DMSO	OTU
30_200uM / DMSO	Q53GS9	USP39	U4/U6.U5 tri-snRNP-associated protein 2	SNUT2_HUMAN	-0.207705	0.207705	0.0358641	0.049502	1.30538	36	10	-13.4087	0.865913	30_200uM	DMSO	USP
30_200uM / DMSO	P45974	USP5	Ubiquitin carboxyl-terminal hydrolase 5	UBP5_HUMAN	-0.124875	0.124875	0.0359046	0.0495455	1.305	36	40	-8.29164	0.917084	30_200uM	DMSO	USP
28_100uM / DMSO	Q9UK80	USP21	Ubiquitin carboxyl-terminal hydrolase 21	UBP21_HUMAN	-0.178005	0.178005	0.0359364	0.0495592	1.30488	36	1	-11.6075	0.883925	28_100uM	DMSO	USP
30_6.25uM / DMSO	Q504Q3	PAN2	PAN2-PAN3 deadenylation complex catalytic subunit PAN2	PAN2_HUMAN	0.830154	0.830154	0.0359703	0.0495991	1.30453	36	1	77.7876	1.77788	30_6.25uM	DMSO	USP
30_25uM / DMSO	Q92995	USP13	Ubiquitin carboxyl-terminal hydrolase 13	UBP13_HUMAN	-0.320671	0.320671	0.0360136	0.0496345	1.30422	36	1	-19.9303	0.800697	30_25uM	DMSO	USP
30_3.13uM / DMSO	Q9UHP3	USP25	Ubiquitin carboxyl-terminal hydrolase 25	UBP25_HUMAN	-0.276613	0.276613	0.0361034	0.049712	1.30354	36	14	-17.4473	0.825527	30_3.13uM	DMSO	USP
30_3.13uM / DMSO	Q01804	OTUD4	OTU domain-containing protein 4	OTUD4_HUMAN	-0.151559	0.151559	0.0362198	0.0498312	1.3025	36	29	-9.97232	0.900277	30_3.13uM	DMSO	OTU
30_6.25uM / DMSO	Q92560	BAP1	Ubiquitin carboxyl-terminal hydrolase BAP1	BAP1_HUMAN	-0.137422	0.137422	0.0367764	0.0503497	1.298	36	19	-9.08577	0.909142	30_6.25uM	DMSO	UCH
29_25uM / DMSO	O15372	EIF3H	Eukaryotic translation initiation factor 3 subunit H	EIF3H_HUMAN	0.183527	0.183527	0.0368943	0.0504679	1.29699	36	8	13.5657	1.13566	29_25uM	DMSO	JAMM
29_3.13uM / DMSO	Q96FW1	OTUB1	Ubiquitin thioesterase OTUB1	OTUB1_HUMAN	-0.279596	0.279596	0.0370211	0.0505679	1.29613	36	7	-17.6179	0.823821	29_3.13uM	DMSO	OTU
30_3.13uM / DMSO	Q96RU2	USP28	Ubiquitin carboxyl-terminal hydrolase 28	UBP28_HUMAN	-0.1136	0.1136	0.037023	0.0505688	1.29612	36	31	-7.57213	0.924279	30_3.13uM	DMSO	USP
30_100uM / DMSO	Q92905	COPS5	COP9 signalosome complex subunit 5	CSN5_HUMAN	-0.154741	0.154741	0.0373401	0.0508432	1.29377	36	7	-10.1706	0.898294	30_100uM	DMSO	JAMM
30_3.13uM / DMSO	Q96JH7	VCPIP1	Deubiquitinating protein VCPIP1	VCIP1_HUMAN	-0.211336	0.211336	0.0375091	0.0510183	1.29227	36	15	-13.6263	0.863737	30_3.13uM	DMSO	OTU
29_6.25uM / DMSO	Q01804	OTUD4	OTU domain-containing protein 4	OTUD4_HUMAN	-0.251714	0.251714	0.0375672	0.0510665	1.29186	36	29	-16.0102	0.839898	29_6.25uM	DMSO	OTU
30_200uM / DMSO	O15372	EIF3H	Eukaryotic translation initiation factor 3 subunit H	EIF3H_HUMAN	0.454407	0.454407	0.0377106	0.0512118	1.29063	36	8	37.0219	1.37022	30_200uM	DMSO	JAMM
30_0.78uM / DMSO	P15374	UCHL3	Ubiquitin carboxyl-terminal hydrolase isozyme L3	UCHL3_HUMAN	-0.0917318	0.0917318	0.0381708	0.0516385	1.28703	36	14	-6.16044	0.938396	30_0.78uM	DMSO	UCH
28_100uM / DMSO	Q9UPT9	USP22	Ubiquitin carboxyl-terminal hydrolase 22	UBP22_HUMAN	-0.262508	0.262508	0.0385785	0.0520384	1.28368	36	3	-16.6362	0.833638	28_100uM	DMSO	USP
29_1.56uM / DMSO	Q9UPT9	USP22	Ubiquitin carboxyl-terminal hydrolase 22	UBP22_HUMAN	-0.257568	0.257568	0.0386042	0.0520559	1.28353	36	3	-16.3503	0.836497	29_1.56uM	DMSO	USP
30_50uM / DMSO	Q9UK80	USP21	Ubiquitin carboxyl-terminal hydrolase 21	UBP21_HUMAN	-0.424384	0.424384	0.0389912	0.0523978	1.28069	36	1	-25.4843	0.745157	30_50uM	DMSO	USP
28_12.5uM / DMSO	Q86UV5	USP48	Ubiquitin carboxyl-terminal hydrolase 48	UBP48_HUMAN	-0.195899	0.195899	0.0390268	0.0524325	1.2804	36	11	-12.6971	0.873029	28_12.5uM	DMSO	USP
30_12.5uM / DMSO	Q4G0A6	MINDY4	Probable ubiquitin carboxyl-terminal hydrolase MINDY-4	MINY4_HUMAN	-0.892537	0.892537	0.0391466	0.0525459	1.27946	36	2	-46.1334	0.538666	30_12.5uM	DMSO	MINDY
30_3.13uM / DMSO	Q6GQQ9	OTUD7B	OTU domain-containing protein 7B	OTU7B_HUMAN	-0.115788	0.115788	0.039169	0.0525654	1.2793	36	35	-7.71217	0.922878	30_3.13uM	DMSO	OTU
28_3.13uM / DMSO	Q9P2H5	USP35	Ubiquitin carboxyl-terminal hydrolase 35	UBP35_HUMAN	-0.133076	0.133076	0.0393153	0.0526743	1.2784	36	9	-8.81151	0.911885	28_3.13uM	DMSO	USP
29_6.25uM / DMSO	Q9H9J4	USP42	Ubiquitin carboxyl-terminal hydrolase 42	UBP42_HUMAN	-0.273466	0.273466	0.0394335	0.0527704	1.27761	36	12	-17.2671	0.827329	29_6.25uM	DMSO	USP
28_200uM / DMSO	Q13107	USP4	Ubiquitin carboxyl-terminal hydrolase 4	UBP4_HUMAN	0.149028	0.149028	0.0394986	0.0528411	1.27703	36	7	10.8822	1.10882	28_200uM	DMSO	USP
30_0.78uM / DMSO	Q9Y2K6	USP20	Ubiquitin carboxyl-terminal hydrolase 20	UBP20_HUMAN	-0.0802691	0.0802691	0.0397165	0.0530455	1.27535	36	8	-5.41188	0.945881	30_0.78uM	DMSO	USP
30_12.5uM / DMSO	Q6P2Q9	PRPF8	Pre-mRNA-processing-splicing factor 8	PRP8_HUMAN	-0.0604389	0.0604389	0.0398112	0.0531194	1.27475	36	76	-4.10276	0.958972	30_12.5uM	DMSO	JAMM
29_3.13uM / DMSO	Q5T2D3	OTUD3	OTU domain-containing protein 3	OTUD3_HUMAN	-0.232138	0.232138	0.0403639	0.0536128	1.27073	36	11	-14.8628	0.851372	29_3.13uM	DMSO	OTU
29_100uM / DMSO	P45974	USP5	Ubiquitin carboxyl-terminal hydrolase 5	UBP5_HUMAN	-0.0929954	0.0929954	0.0404616	0.0536927	1.27008	36	40	-6.24259	0.937574	29_100uM	DMSO	USP
29_12.5uM / DMSO	Q6P2Q9	PRPF8	Pre-mRNA-processing-splicing factor 8	PRP8_HUMAN	-0.0784528	0.0784528	0.0404609	0.0536927	1.27008	36	76	-5.29272	0.947073	29_12.5uM	DMSO	JAMM
29_1.56uM / DMSO	Q14694	USP10	Ubiquitin carboxyl-terminal hydrolase 10	UBP10_HUMAN	-0.0494674	0.0494674	0.0407663	0.0539656	1.26788	36	11	-3.3707	0.966293	29_1.56uM	DMSO	USP
30_6.25uM / DMSO	Q53GS9	USP39	U4/U6.U5 tri-snRNP-associated protein 2	SNUT2_HUMAN	-0.081907	0.081907	0.0408697	0.0540636	1.2671	36	10	-5.51921	0.944808	30_6.25uM	DMSO	USP
30_3.13uM / DMSO	Q9UK80	USP21	Ubiquitin carboxyl-terminal hydrolase 21	UBP21_HUMAN	0.248623	0.248623	0.0409972	0.0541832	1.26614	36	1	18.8072	1.18807	30_3.13uM	DMSO	USP
29_25uM / DMSO	P62068	USP46	Ubiquitin carboxyl-terminal hydrolase 46	UBP46_HUMAN	-0.138029	0.138029	0.0410302	0.0542087	1.26593	36	12	-9.124	0.90876	29_25uM	DMSO	USP
29_25uM / DMSO	Q9Y4E8	USP15	Ubiquitin carboxyl-terminal hydrolase 15	UBP15_HUMAN	-0.0896267	0.0896267	0.041251	0.0544237	1.26421	36	36	-6.02341	0.939766	29_25uM	DMSO	USP
29_1.56uM / DMSO	Q9P275	USP36	Ubiquitin carboxyl-terminal hydrolase 36	UBP36_HUMAN	0.0305116	0.0305116	0.0414196	0.0545707	1.26304	36	15	2.13743	1.02137	29_1.56uM	DMSO	USP
30_12.5uM / DMSO	Q96RU2	USP28	Ubiquitin carboxyl-terminal hydrolase 28	UBP28_HUMAN	-0.122222	0.122222	0.0416268	0.054753	1.26159	36	31	-8.12282	0.918772	30_12.5uM	DMSO	USP
28_3.13uM / DMSO	P40818	USP8	Ubiquitin carboxyl-terminal hydrolase 8	UBP8_HUMAN	-0.127192	0.127192	0.0418896	0.0549827	1.25977	36	46	-8.43879	0.915612	28_3.13uM	DMSO	USP
28_0.78uM / DMSO	Q70CQ2	USP34	Ubiquitin carboxyl-terminal hydrolase 34	UBP34_HUMAN	0.220533	0.220533	0.042298	0.0553456	1.25692	36	8	16.5164	1.16516	28_0.78uM	DMSO	USP
30_0.78uM / DMSO	Q9NP73	ALG13	Putative bifunctional UDP-N-acetylglucosamine transferase and deubiquitinase ALG13	ALG13_HUMAN	0.187352	0.187352	0.0423838	0.055427	1.25628	36	4	13.8671	1.13867	30_0.78uM	DMSO	OTU
28_12.5uM / DMSO	O75317	USP12	Ubiquitin carboxyl-terminal hydrolase 12	UBP12_HUMAN	-0.298232	0.298232	0.0430467	0.0560273	1.2516	36	3	-18.6752	0.813248	28_12.5uM	DMSO	USP
30_100uM / DMSO	Q9Y5T5	USP16	Ubiquitin carboxyl-terminal hydrolase 16	UBP16_HUMAN	-0.166905	0.166905	0.0430899	0.0560644	1.25131	36	7	-10.9249	0.890751	30_100uM	DMSO	USP
30_1.56uM / DMSO	O00487	PSMD14	26S proteasome non-ATPase regulatory subunit 14	PSDE_HUMAN	-0.456665	0.456665	0.0433887	0.0563378	1.2492	36	5	-27.1331	0.728669	30_1.56uM	DMSO	JAMM
29_0.78uM / DMSO	Q9UGI0	ZRANB1	Ubiquitin thioesterase ZRANB1	ZRAN1_HUMAN	-0.113854	0.113854	0.0437053	0.0566002	1.24718	36	7	-7.58841	0.924116	29_0.78uM	DMSO	OTU
30_100uM / DMSO	Q9Y2K6	USP20	Ubiquitin carboxyl-terminal hydrolase 20	UBP20_HUMAN	-0.0854067	0.0854067	0.0439776	0.0568448	1.24531	36	8	-5.74812	0.942519	30_100uM	DMSO	USP
30_50uM / DMSO	Q93009	USP7	Ubiquitin carboxyl-terminal hydrolase 7	UBP7_HUMAN	-0.16102	0.16102	0.044465	0.0572756	1.24203	36	61	-10.5607	0.894393	30_50uM	DMSO	USP
29_0.78uM / DMSO	Q92905	COPS5	COP9 signalosome complex subunit 5	CSN5_HUMAN	-0.208667	0.208667	0.0445671	0.0573684	1.24133	36	7	-13.4664	0.865336	29_0.78uM	DMSO	JAMM
30_200uM / DMSO	P51784	USP11	Ubiquitin carboxyl-terminal hydrolase 11	UBP11_HUMAN	-0.228196	0.228196	0.0446249	0.0574206	1.24093	36	17	-14.6298	0.853702	30_200uM	DMSO	USP
29_0.78uM / DMSO	Q93008	USP9X	Probable ubiquitin carboxyl-terminal hydrolase FAF-X	USP9X_HUMAN	-0.0701164	0.0701164	0.0449694	0.0577387	1.23853	36	89	-4.74389	0.952561	29_0.78uM	DMSO	USP
28_12.5uM / DMSO	Q9UHP3	USP25	Ubiquitin carboxyl-terminal hydrolase 25	UBP25_HUMAN	-0.3581	0.3581	0.0450163	0.0577743	1.23827	36	14	-21.9809	0.780191	28_12.5uM	DMSO	USP
30_25uM / DMSO	O00303	EIF3F	Eukaryotic translation initiation factor 3 subunit F	EIF3F_HUMAN	-0.213772	0.213772	0.0451249	0.0578604	1.23762	36	8	-13.772	0.86228	30_25uM	DMSO	JAMM
30_200uM / DMSO	Q14694	USP10	Ubiquitin carboxyl-terminal hydrolase 10	UBP10_HUMAN	-0.0678208	0.0678208	0.0451685	0.0579052	1.23728	36	11	-4.5922	0.954078	30_200uM	DMSO	USP
28_100uM / DMSO	O75604	USP2	Ubiquitin carboxyl-terminal hydrolase 2	UBP2_HUMAN	-0.341686	0.341686	0.045426	0.0581431	1.2355	36	2	-21.0882	0.789118	28_100uM	DMSO	USP
30_50uM / DMSO	Q96G74	OTUD5	OTU domain-containing protein 5	OTUD5_HUMAN	-0.328331	0.328331	0.0455271	0.0582377	1.2348	36	1	-20.3542	0.796458	30_50uM	DMSO	OTU
28_50uM / DMSO	P15374	UCHL3	Ubiquitin carboxyl-terminal hydrolase isozyme L3	UCHL3_HUMAN	0.0701125	0.0701125	0.0456371	0.0583407	1.23403	36	14	4.97986	1.0498	28_50uM	DMSO	UCH
28_12.5uM / DMSO	Q14694	USP10	Ubiquitin carboxyl-terminal hydrolase 10	UBP10_HUMAN	-0.131925	0.131925	0.0462982	0.0589239	1.22971	36	11	-8.73872	0.912613	28_12.5uM	DMSO	USP
28_50uM / DMSO	O75604	USP2	Ubiquitin carboxyl-terminal hydrolase 2	UBP2_HUMAN	-0.969934	0.969934	0.0464176	0.0590175	1.22902	36	2	-48.9471	0.510529	28_50uM	DMSO	USP
28_3.13uM / DMSO	Q6P2Q9	PRPF8	Pre-mRNA-processing-splicing factor 8	PRP8_HUMAN	-0.103609	0.103609	0.0470408	0.0595321	1.22525	36	76	-6.92981	0.930702	28_3.13uM	DMSO	JAMM
30_100uM / DMSO	Q6P2Q9	PRPF8	Pre-mRNA-processing-splicing factor 8	PRP8_HUMAN	-0.0701728	0.0701728	0.0471757	0.0596533	1.22437	36	76	-4.74761	0.952524	30_100uM	DMSO	JAMM
28_0.78uM / DMSO	Q9Y2K6	USP20	Ubiquitin carboxyl-terminal hydrolase 20	UBP20_HUMAN	-0.153527	0.153527	0.0480225	0.0604026	1.21894	36	8	-10.095	0.89905	28_0.78uM	DMSO	USP
28_12.5uM / DMSO	O75604	USP2	Ubiquitin carboxyl-terminal hydrolase 2	UBP2_HUMAN	-0.756006	0.756006	0.0480729	0.0604443	1.21864	36	2	-40.7867	0.592133	28_12.5uM	DMSO	USP
30_0.78uM / DMSO	P62068	USP46	Ubiquitin carboxyl-terminal hydrolase 46	UBP46_HUMAN	-0.157901	0.157901	0.0484674	0.0607748	1.21628	36	12	-10.3672	0.896328	30_0.78uM	DMSO	USP
28_1.56uM / DMSO	P51665	PSMD7	26S proteasome non-ATPase regulatory subunit 7	PSMD7_HUMAN	-0.1905	0.1905	0.0491572	0.0613354	1.21229	36	11	-12.3698	0.876302	28_1.56uM	DMSO	JAMM
30_0.78uM / DMSO	Q6GQQ9	OTUD7B	OTU domain-containing protein 7B	OTU7B_HUMAN	-0.13294	0.13294	0.0492219	0.061386	1.21193	36	35	-8.80289	0.911971	30_0.78uM	DMSO	OTU
28_0.78uM / DMSO	Q9Y5T5	USP16	Ubiquitin carboxyl-terminal hydrolase 16	UBP16_HUMAN	-0.182403	0.182403	0.0497837	0.0618441	1.2087	36	7	-11.8766	0.881234	28_0.78uM	DMSO	USP
29_200uM / DMSO	Q70EL1	USP54	Inactive ubiquitin carboxyl-terminal hydrolase 54	UBP54_HUMAN	-0.20059	0.20059	0.0503768	0.0623243	1.20534	36	4	-12.9805	0.870195	29_200uM	DMSO	USP
30_3.13uM / DMSO	Q92560	BAP1	Ubiquitin carboxyl-terminal hydrolase BAP1	BAP1_HUMAN	-0.0705928	0.0705928	0.0504828	0.0624133	1.20472	36	19	-4.77534	0.952247	30_3.13uM	DMSO	UCH
28_1.56uM / DMSO	Q96G74	OTUD5	OTU domain-containing protein 5	OTUD5_HUMAN	0.252133	0.252133	0.0508447	0.0627103	1.20266	36	1	19.0966	1.19097	28_1.56uM	DMSO	OTU
28_6.25uM / DMSO	Q92995	USP13	Ubiquitin carboxyl-terminal hydrolase 13	UBP13_HUMAN	-0.523723	0.523723	0.051225	0.0630226	1.2005	36	1	-30.4426	0.695574	28_6.25uM	DMSO	USP
28_50uM / DMSO	P54578	USP14	Ubiquitin carboxyl-terminal hydrolase 14	UBP14_HUMAN	-0.285312	0.285312	0.0512294	0.0630234	1.2005	36	5	-17.9436	0.820564	28_50uM	DMSO	USP
30_100uM / DMSO	Q53GS9	USP39	U4/U6.U5 tri-snRNP-associated protein 2	SNUT2_HUMAN	-0.107615	0.107615	0.0513189	0.0630956	1.2	36	10	-7.1879	0.928121	30_100uM	DMSO	USP
29_25uM / DMSO	P15374	UCHL3	Ubiquitin carboxyl-terminal hydrolase isozyme L3	UCHL3_HUMAN	-0.0627827	0.0627827	0.0514862	0.0632327	1.19906	36	14	-4.25843	0.957416	29_25uM	DMSO	UCH
29_1.56uM / DMSO	Q9NP73	ALG13	Putative bifunctional UDP-N-acetylglucosamine transferase and deubiquitinase ALG13	ALG13_HUMAN	-0.480037	0.480037	0.0518818	0.0635965	1.19657	36	4	-28.3041	0.716959	29_1.56uM	DMSO	OTU
29_0.78uM / DMSO	Q9Y4E8	USP15	Ubiquitin carboxyl-terminal hydrolase 15	UBP15_HUMAN	-0.0889867	0.0889867	0.0520996	0.0637917	1.19524	36	36	-5.98172	0.940183	29_0.78uM	DMSO	USP
30_25uM / DMSO	P45974	USP5	Ubiquitin carboxyl-terminal hydrolase 5	UBP5_HUMAN	-0.130517	0.130517	0.0524142	0.0640559	1.19344	36	40	-8.64961	0.913504	30_25uM	DMSO	USP
30_6.25uM / DMSO	Q96RU2	USP28	Ubiquitin carboxyl-terminal hydrolase 28	UBP28_HUMAN	-0.180938	0.180938	0.0526163	0.0642153	1.19236	36	31	-11.7871	0.882129	30_6.25uM	DMSO	USP
29_1.56uM / DMSO	Q01804	OTUD4	OTU domain-containing protein 4	OTUD4_HUMAN	-0.177707	0.177707	0.0526418	0.0642303	1.19226	36	29	-11.5893	0.884107	29_1.56uM	DMSO	OTU
29_1.56uM / DMSO	Q8N6M0	OTUD6B	Deubiquitinase OTUD6B	OTU6B_HUMAN	-0.177162	0.177162	0.0526552	0.0642379	1.19221	36	11	-11.5559	0.884441	29_1.56uM	DMSO	OTU
30_25uM / DMSO	Q92560	BAP1	Ubiquitin carboxyl-terminal hydrolase BAP1	BAP1_HUMAN	-0.162868	0.162868	0.0530945	0.0646084	1.18971	36	19	-10.6752	0.893248	30_25uM	DMSO	UCH
29_1.56uM / DMSO	Q8NB14	USP38	Ubiquitin carboxyl-terminal hydrolase 38	UBP38_HUMAN	-0.192369	0.192369	0.0537823	0.065172	1.18594	36	17	-12.4832	0.875168	29_1.56uM	DMSO	USP
30_0.78uM / DMSO	Q01804	OTUD4	OTU domain-containing protein 4	OTUD4_HUMAN	-0.205743	0.205743	0.0539487	0.0653156	1.18498	36	29	-13.2908	0.867092	30_0.78uM	DMSO	OTU
30_200uM / DMSO	P54578	USP14	Ubiquitin carboxyl-terminal hydrolase 14	UBP14_HUMAN	-0.288844	0.288844	0.0545175	0.0657808	1.1819	36	5	-18.1442	0.818558	30_200uM	DMSO	USP
28_50uM / DMSO	Q96G74	OTUD5	OTU domain-containing protein 5	OTUD5_HUMAN	0.267856	0.267856	0.0556075	0.0666906	1.17594	36	1	20.4017	1.20402	28_50uM	DMSO	OTU
28_100uM / DMSO	Q9Y4E8	USP15	Ubiquitin carboxyl-terminal hydrolase 15	UBP15_HUMAN	-0.0886439	0.0886439	0.0557903	0.0668452	1.17493	36	36	-5.95937	0.940406	28_100uM	DMSO	USP
28_1.56uM / DMSO	Q9NUU6	OTULINL	Inactive ubiquitin thioesterase OTULINL	OTULL_HUMAN	0.10166	0.10166	0.0561216	0.0671276	1.1731	36	3	7.30071	1.07301	28_1.56uM	DMSO	OTU
29_25uM / DMSO	Q13107	USP4	Ubiquitin carboxyl-terminal hydrolase 4	UBP4_HUMAN	-0.0942806	0.0942806	0.0561265	0.0671305	1.17308	36	7	-6.32607	0.936739	29_25uM	DMSO	USP
29_200uM / DMSO	Q9Y5T5	USP16	Ubiquitin carboxyl-terminal hydrolase 16	UBP16_HUMAN	-0.253386	0.253386	0.0561617	0.0671621	1.17288	36	7	-16.1075	0.838925	29_200uM	DMSO	USP
28_200uM / DMSO	Q9P275	USP36	Ubiquitin carboxyl-terminal hydrolase 36	UBP36_HUMAN	-0.112244	0.112244	0.0561848	0.0671787	1.17277	36	15	-7.48521	0.925148	28_200uM	DMSO	USP
30_6.25uM / DMSO	P54252	ATXN3	Ataxin-3	ATX3_HUMAN	-0.0908402	0.0908402	0.0567387	0.0676415	1.16979	36	4	-6.10243	0.938976	30_6.25uM	DMSO	MJD
28_12.5uM / DMSO	P62068	USP46	Ubiquitin carboxyl-terminal hydrolase 46	UBP46_HUMAN	-0.393356	0.393356	0.0568813	0.0677586	1.16904	36	12	-23.8643	0.761357	28_12.5uM	DMSO	USP
28_3.13uM / DMSO	O15372	EIF3H	Eukaryotic translation initiation factor 3 subunit H	EIF3H_HUMAN	0.0820897	0.0820897	0.058258	0.0688501	1.1621	36	8	5.85502	1.05855	28_3.13uM	DMSO	JAMM
28_3.13uM / DMSO	Q93009	USP7	Ubiquitin carboxyl-terminal hydrolase 7	UBP7_HUMAN	-0.0887464	0.0887464	0.0584157	0.0689769	1.1613	36	61	-5.96605	0.940339	28_3.13uM	DMSO	USP
30_6.25uM / DMSO	P09936	UCHL1	Ubiquitin carboxyl-terminal hydrolase isozyme L1	UCHL1_HUMAN	-0.153683	0.153683	0.0584836	0.0690236	1.161	36	12	-10.1047	0.898953	30_6.25uM	DMSO	UCH
30_50uM / DMSO	P51665	PSMD7	26S proteasome non-ATPase regulatory subunit 7	PSMD7_HUMAN	-0.252266	0.252266	0.0586796	0.0691906	1.15995	36	11	-16.0423	0.839577	30_50uM	DMSO	JAMM
29_200uM / DMSO	Q6P2Q9	PRPF8	Pre-mRNA-processing-splicing factor 8	PRP8_HUMAN	-0.149097	0.149097	0.0586897	0.0691964	1.15992	36	76	-9.81852	0.901815	29_200uM	DMSO	JAMM
30_12.5uM / DMSO	Q93009	USP7	Ubiquitin carboxyl-terminal hydrolase 7	UBP7_HUMAN	-0.122023	0.122023	0.0596971	0.070007	1.15486	36	61	-8.11016	0.918898	30_12.5uM	DMSO	USP
28_50uM / DMSO	Q9NP73	ALG13	Putative bifunctional UDP-N-acetylglucosamine transferase and deubiquitinase ALG13	ALG13_HUMAN	-0.355527	0.355527	0.0606677	0.0708139	1.14988	36	4	-21.8416	0.781584	28_50uM	DMSO	OTU
30_50uM / DMSO	Q6P2Q9	PRPF8	Pre-mRNA-processing-splicing factor 8	PRP8_HUMAN	-0.0860344	0.0860344	0.0606907	0.070833	1.14976	36	76	-5.78912	0.942109	30_50uM	DMSO	JAMM
30_3.13uM / DMSO	Q9Y2K6	USP20	Ubiquitin carboxyl-terminal hydrolase 20	UBP20_HUMAN	-0.0362283	0.0362283	0.0607766	0.07091	1.14929	36	8	-2.47989	0.975201	30_3.13uM	DMSO	USP
29_1.56uM / DMSO	Q9P2H5	USP35	Ubiquitin carboxyl-terminal hydrolase 35	UBP35_HUMAN	-0.145808	0.145808	0.0607977	0.0709284	1.14918	36	9	-9.61273	0.903873	29_1.56uM	DMSO	USP
29_200uM / DMSO	Q96G74	OTUD5	OTU domain-containing protein 5	OTUD5_HUMAN	-0.235755	0.235755	0.0611688	0.0712182	1.14741	36	1	-15.0759	0.849241	29_200uM	DMSO	OTU
29_0.78uM / DMSO	Q96RU2	USP28	Ubiquitin carboxyl-terminal hydrolase 28	UBP28_HUMAN	-0.0897428	0.0897428	0.0612965	0.0713162	1.14681	36	31	-6.03097	0.93969	29_0.78uM	DMSO	USP
30_12.5uM / DMSO	Q9UPT9	USP22	Ubiquitin carboxyl-terminal hydrolase 22	UBP22_HUMAN	-0.101174	0.101174	0.0614679	0.0714481	1.14601	36	3	-6.77261	0.932274	30_12.5uM	DMSO	USP
29_12.5uM / DMSO	Q86UV5	USP48	Ubiquitin carboxyl-terminal hydrolase 48	UBP48_HUMAN	-0.0910963	0.0910963	0.0618604	0.0717528	1.14416	36	11	-6.1191	0.938809	29_12.5uM	DMSO	USP
28_200uM / DMSO	P62068	USP46	Ubiquitin carboxyl-terminal hydrolase 46	UBP46_HUMAN	-0.325576	0.325576	0.0620231	0.0718806	1.14339	36	12	-20.202	0.79798	28_200uM	DMSO	USP
29_1.56uM / DMSO	Q92995	USP13	Ubiquitin carboxyl-terminal hydrolase 13	UBP13_HUMAN	-0.351183	0.351183	0.0623901	0.0721837	1.14156	36	1	-21.6059	0.783941	29_1.56uM	DMSO	USP
30_1.56uM / DMSO	Q96G74	OTUD5	OTU domain-containing protein 5	OTUD5_HUMAN	-0.168642	0.168642	0.0625027	0.0722761	1.14101	36	1	-11.032	0.88968	30_1.56uM	DMSO	OTU
28_6.25uM / DMSO	P51784	USP11	Ubiquitin carboxyl-terminal hydrolase 11	UBP11_HUMAN	0.0317995	0.0317995	0.0626468	0.0724018	1.14025	36	17	2.22865	1.02229	28_6.25uM	DMSO	USP
29_6.25uM / DMSO	O94966	USP19	Ubiquitin carboxyl-terminal hydrolase 19	UBP19_HUMAN	0.0503558	0.0503558	0.0628531	0.0725746	1.13922	36	29	3.55203	1.03552	29_6.25uM	DMSO	USP
29_100uM / DMSO	P62068	USP46	Ubiquitin carboxyl-terminal hydrolase 46	UBP46_HUMAN	-0.107364	0.107364	0.0629247	0.0726191	1.13895	36	12	-7.17177	0.928282	29_100uM	DMSO	USP
30_0.78uM / DMSO	Q9UPU5	USP24	Ubiquitin carboxyl-terminal hydrolase 24	UBP24_HUMAN	-0.14754	0.14754	0.0631373	0.0727754	1.13802	36	44	-9.72112	0.902789	30_0.78uM	DMSO	USP
30_25uM / DMSO	Q9P275	USP36	Ubiquitin carboxyl-terminal hydrolase 36	UBP36_HUMAN	0.0920239	0.0920239	0.0632652	0.0728654	1.13748	36	15	6.58644	1.06586	30_25uM	DMSO	USP
30_0.78uM / DMSO	Q96G74	OTUD5	OTU domain-containing protein 5	OTUD5_HUMAN	-0.177385	0.177385	0.0637798	0.0732707	1.13507	36	1	-11.5696	0.884304	30_0.78uM	DMSO	OTU
29_50uM / DMSO	Q70CQ2	USP34	Ubiquitin carboxyl-terminal hydrolase 34	UBP34_HUMAN	0.197892	0.197892	0.0639821	0.0734156	1.13421	36	8	14.7021	1.14702	29_50uM	DMSO	USP
28_50uM / DMSO	O00303	EIF3F	Eukaryotic translation initiation factor 3 subunit F	EIF3F_HUMAN	-0.209072	0.209072	0.0641567	0.0735486	1.13343	36	8	-13.4907	0.865093	28_50uM	DMSO	JAMM
30_0.78uM / DMSO	Q6P2Q9	PRPF8	Pre-mRNA-processing-splicing factor 8	PRP8_HUMAN	-0.0504013	0.0504013	0.0644287	0.0737432	1.13228	36	76	-3.43323	0.965668	30_0.78uM	DMSO	JAMM
29_12.5uM / DMSO	Q96BN8	OTULIN	Ubiquitin thioesterase otulin	OTUL_HUMAN	-1.21688	1.21688	0.0645208	0.0738257	1.13179	36	1	-56.9787	0.430213	29_12.5uM	DMSO	OTU
29_0.78uM / DMSO	O75317	USP12	Ubiquitin carboxyl-terminal hydrolase 12	UBP12_HUMAN	-0.247043	0.247043	0.0650563	0.0742294	1.12942	36	3	-15.7378	0.842622	29_0.78uM	DMSO	USP
29_1.56uM / DMSO	P45974	USP5	Ubiquitin carboxyl-terminal hydrolase 5	UBP5_HUMAN	-0.169659	0.169659	0.0651506	0.0742956	1.12904	36	40	-11.0947	0.889053	29_1.56uM	DMSO	USP
28_25uM / DMSO	O00303	EIF3F	Eukaryotic translation initiation factor 3 subunit F	EIF3F_HUMAN	-0.0953652	0.0953652	0.0662193	0.0751435	1.12411	36	8	-6.39647	0.936035	28_25uM	DMSO	JAMM
29_1.56uM / DMSO	Q9Y5K5	UCHL5	Ubiquitin carboxyl-terminal hydrolase isozyme L5	UCHL5_HUMAN	-0.216723	0.216723	0.0665629	0.0754069	1.12259	36	21	-13.9482	0.860518	29_1.56uM	DMSO	UCH
30_12.5uM / DMSO	O00487	PSMD14	26S proteasome non-ATPase regulatory subunit 14	PSDE_HUMAN	-0.515023	0.515023	0.066654	0.075469	1.12223	36	5	-30.0218	0.699782	30_12.5uM	DMSO	JAMM
29_3.13uM / DMSO	Q92905	COPS5	COP9 signalosome complex subunit 5	CSN5_HUMAN	-0.0590143	0.0590143	0.0666549	0.075469	1.12223	36	7	-4.00803	0.95992	29_3.13uM	DMSO	JAMM
30_12.5uM / DMSO	Q9NUU6	OTULINL	Inactive ubiquitin thioesterase OTULINL	OTULL_HUMAN	-0.0354134	0.0354134	0.0667174	0.0755097	1.122	36	3	-2.42479	0.975752	30_12.5uM	DMSO	OTU
29_50uM / DMSO	Q14694	USP10	Ubiquitin carboxyl-terminal hydrolase 10	UBP10_HUMAN	-0.0723445	0.0723445	0.0670589	0.0757646	1.12053	36	11	-4.89089	0.951091	29_50uM	DMSO	USP
28_50uM / DMSO	Q504Q3	PAN2	PAN2-PAN3 deadenylation complex catalytic subunit PAN2	PAN2_HUMAN	0.549828	0.549828	0.0671466	0.0758377	1.12011	36	1	46.3911	1.46391	28_50uM	DMSO	USP
29_200uM / DMSO	O00303	EIF3F	Eukaryotic translation initiation factor 3 subunit F	EIF3F_HUMAN	-0.31311	0.31311	0.0676567	0.0762352	1.11784	36	8	-19.5095	0.804905	29_200uM	DMSO	JAMM
28_6.25uM / DMSO	Q13107	USP4	Ubiquitin carboxyl-terminal hydrolase 4	UBP4_HUMAN	0.183689	0.183689	0.0678261	0.0763632	1.11712	36	7	13.5785	1.13578	28_6.25uM	DMSO	USP
29_1.56uM / DMSO	Q96JH7	VCPIP1	Deubiquitinating protein VCPIP1	VCIP1_HUMAN	-0.261031	0.261031	0.06799	0.0764842	1.11643	36	15	-16.5509	0.834491	29_1.56uM	DMSO	OTU
28_1.56uM / DMSO	Q96FW1	OTUB1	Ubiquitin thioesterase OTUB1	OTUB1_HUMAN	-0.0741592	0.0741592	0.0684083	0.0767677	1.11482	36	7	-5.01045	0.949896	28_1.56uM	DMSO	OTU
28_25uM / DMSO	Q9UK80	USP21	Ubiquitin carboxyl-terminal hydrolase 21	UBP21_HUMAN	-0.146919	0.146919	0.0684222	0.0767721	1.1148	36	1	-9.68231	0.903177	28_25uM	DMSO	USP
30_200uM / DMSO	Q9UPT9	USP22	Ubiquitin carboxyl-terminal hydrolase 22	UBP22_HUMAN	-0.237575	0.237575	0.0696027	0.0776804	1.10969	36	3	-15.183	0.84817	30_200uM	DMSO	USP
30_25uM / DMSO	Q9UPT9	USP22	Ubiquitin carboxyl-terminal hydrolase 22	UBP22_HUMAN	-0.165525	0.165525	0.0698106	0.0778343	1.10883	36	3	-10.8396	0.891604	30_25uM	DMSO	USP
29_12.5uM / DMSO	Q9P2H5	USP35	Ubiquitin carboxyl-terminal hydrolase 35	UBP35_HUMAN	-0.172228	0.172228	0.0698883	0.0778933	1.1085	36	9	-11.2529	0.887471	29_12.5uM	DMSO	USP
30_0.78uM / DMSO	Q96JH7	VCPIP1	Deubiquitinating protein VCPIP1	VCIP1_HUMAN	-0.284386	0.284386	0.0715045	0.0791099	1.10177	36	15	-17.8909	0.821091	30_0.78uM	DMSO	OTU
28_6.25uM / DMSO	Q8NB14	USP38	Ubiquitin carboxyl-terminal hydrolase 38	UBP38_HUMAN	-0.101917	0.101917	0.0715705	0.079151	1.10154	36	17	-6.8206	0.931794	28_6.25uM	DMSO	USP
28_1.56uM / DMSO	Q9H9J4	USP42	Ubiquitin carboxyl-terminal hydrolase 42	UBP42_HUMAN	-0.0952981	0.0952981	0.0718302	0.0793547	1.10043	36	12	-6.39212	0.936079	28_1.56uM	DMSO	USP
29_0.78uM / DMSO	Q01804	OTUD4	OTU domain-containing protein 4	OTUD4_HUMAN	-0.175633	0.175633	0.0721029	0.0795363	1.09943	36	29	-11.4621	0.885379	29_0.78uM	DMSO	OTU
29_0.78uM / DMSO	Q9P275	USP36	Ubiquitin carboxyl-terminal hydrolase 36	UBP36_HUMAN	-0.0950848	0.0950848	0.0723414	0.0797335	1.09836	36	15	-6.37828	0.936217	29_0.78uM	DMSO	USP
30_1.56uM / DMSO	Q96K76	USP47	Ubiquitin carboxyl-terminal hydrolase 47	UBP47_HUMAN	-0.398674	0.398674	0.0731405	0.0803507	1.09501	36	2	-24.1445	0.758555	30_1.56uM	DMSO	USP
28_200uM / DMSO	Q504Q3	PAN2	PAN2-PAN3 deadenylation complex catalytic subunit PAN2	PAN2_HUMAN	0.758454	0.758454	0.0732968	0.0804594	1.09442	36	1	69.1677	1.69168	28_200uM	DMSO	USP
29_50uM / DMSO	Q92905	COPS5	COP9 signalosome complex subunit 5	CSN5_HUMAN	-0.0574642	0.0574642	0.0742663	0.081203	1.09043	36	7	-3.90483	0.960952	29_50uM	DMSO	JAMM
30_0.78uM / DMSO	Q70EL1	USP54	Inactive ubiquitin carboxyl-terminal hydrolase 54	UBP54_HUMAN	0.231706	0.231706	0.0743061	0.0812316	1.09027	36	4	17.4223	1.17422	30_0.78uM	DMSO	USP
29_12.5uM / DMSO	Q96G74	OTUD5	OTU domain-containing protein 5	OTUD5_HUMAN	0.208053	0.208053	0.0743826	0.0812936	1.08994	36	1	15.5128	1.15513	29_12.5uM	DMSO	OTU
30_25uM / DMSO	Q93009	USP7	Ubiquitin carboxyl-terminal hydrolase 7	UBP7_HUMAN	-0.125122	0.125122	0.0745337	0.0814204	1.08927	36	61	-8.30738	0.916926	30_25uM	DMSO	USP
29_1.56uM / DMSO	Q9Y5T5	USP16	Ubiquitin carboxyl-terminal hydrolase 16	UBP16_HUMAN	-0.318465	0.318465	0.0746772	0.0815222	1.08872	36	7	-19.8077	0.801923	29_1.56uM	DMSO	USP
29_3.13uM / DMSO	Q13107	USP4	Ubiquitin carboxyl-terminal hydrolase 4	UBP4_HUMAN	0.172362	0.172362	0.0749438	0.0817346	1.08759	36	7	12.6902	1.1269	29_3.13uM	DMSO	USP
30_50uM / DMSO	Q9P2H5	USP35	Ubiquitin carboxyl-terminal hydrolase 35	UBP35_HUMAN	0.0499738	0.0499738	0.075011	0.0817828	1.08734	36	9	3.52461	1.03525	30_50uM	DMSO	USP
30_200uM / DMSO	Q8N6M0	OTUD6B	Deubiquitinase OTUD6B	OTU6B_HUMAN	-0.167977	0.167977	0.0751513	0.081884	1.0868	36	11	-10.991	0.89009	30_200uM	DMSO	OTU
29_0.78uM / DMSO	Q5T2D3	OTUD3	OTU domain-containing protein 3	OTUD3_HUMAN	-0.237266	0.237266	0.0754095	0.0820888	1.08572	36	11	-15.1648	0.848352	29_0.78uM	DMSO	OTU
30_100uM / DMSO	Q9UPT9	USP22	Ubiquitin carboxyl-terminal hydrolase 22	UBP22_HUMAN	-0.0453209	0.0453209	0.0754189	0.0820934	1.08569	36	3	-3.09258	0.969074	30_100uM	DMSO	USP
30_25uM / DMSO	Q9Y5K5	UCHL5	Ubiquitin carboxyl-terminal hydrolase isozyme L5	UCHL5_HUMAN	-0.175967	0.175967	0.075486	0.0821397	1.08545	36	21	-11.4826	0.885174	30_25uM	DMSO	UCH
30_100uM / DMSO	Q9UK80	USP21	Ubiquitin carboxyl-terminal hydrolase 21	UBP21_HUMAN	-0.167646	0.167646	0.0758431	0.0823906	1.08412	36	1	-10.9706	0.890294	30_100uM	DMSO	USP
30_3.13uM / DMSO	Q70EL1	USP54	Inactive ubiquitin carboxyl-terminal hydrolase 54	UBP54_HUMAN	-0.456902	0.456902	0.0758465	0.0823909	1.08412	36	4	-27.1451	0.728549	30_3.13uM	DMSO	USP
29_100uM / DMSO	Q9P2H5	USP35	Ubiquitin carboxyl-terminal hydrolase 35	UBP35_HUMAN	-0.0993266	0.0993266	0.0763004	0.0827058	1.08246	36	9	-6.65314	0.933469	29_100uM	DMSO	USP
28_1.56uM / DMSO	Q504Q3	PAN2	PAN2-PAN3 deadenylation complex catalytic subunit PAN2	PAN2_HUMAN	0.343497	0.343497	0.0769126	0.0831515	1.08013	36	1	26.8828	1.26883	28_1.56uM	DMSO	USP
28_200uM / DMSO	O15372	EIF3H	Eukaryotic translation initiation factor 3 subunit H	EIF3H_HUMAN	-0.275454	0.275454	0.0784968	0.0843235	1.07405	36	8	-17.381	0.82619	28_200uM	DMSO	JAMM
30_0.78uM / DMSO	Q8TE49	OTUD7A	OTU domain-containing protein 7A	OTU7A_HUMAN	-0.576754	0.576754	0.0788309	0.0845544	1.07286	36	2	-32.953	0.67047	30_0.78uM	DMSO	OTU
30_3.13uM / DMSO	O00487	PSMD14	26S proteasome non-ATPase regulatory subunit 14	PSDE_HUMAN	-0.399318	0.399318	0.078871	0.0845797	1.07273	36	5	-24.1784	0.758216	30_3.13uM	DMSO	JAMM
28_0.78uM / DMSO	Q6GQQ9	OTUD7B	OTU domain-containing protein 7B	OTU7B_HUMAN	-0.175237	0.175237	0.0792625	0.0848426	1.07139	36	35	-11.4378	0.885622	28_0.78uM	DMSO	OTU
28_50uM / DMSO	O94966	USP19	Ubiquitin carboxyl-terminal hydrolase 19	UBP19_HUMAN	-0.130867	0.130867	0.0798703	0.0852876	1.06911	36	29	-8.67177	0.913282	28_50uM	DMSO	USP
29_12.5uM / DMSO	O00303	EIF3F	Eukaryotic translation initiation factor 3 subunit F	EIF3F_HUMAN	-0.0792257	0.0792257	0.0801375	0.0855142	1.06796	36	8	-5.34345	0.946566	29_12.5uM	DMSO	JAMM
28_100uM / DMSO	Q9Y5K5	UCHL5	Ubiquitin carboxyl-terminal hydrolase isozyme L5	UCHL5_HUMAN	-0.166448	0.166448	0.0806002	0.0858591	1.06621	36	21	-10.8966	0.891034	28_100uM	DMSO	UCH
28_12.5uM / DMSO	Q504Q3	PAN2	PAN2-PAN3 deadenylation complex catalytic subunit PAN2	PAN2_HUMAN	0.276135	0.276135	0.0809689	0.0861448	1.06477	36	1	21.0946	1.21095	28_12.5uM	DMSO	USP
30_3.13uM / DMSO	Q92905	COPS5	COP9 signalosome complex subunit 5	CSN5_HUMAN	-0.150422	0.150422	0.0815955	0.0865883	1.06254	36	7	-9.90132	0.900987	30_3.13uM	DMSO	JAMM
30_25uM / DMSO	Q5T2D3	OTUD3	OTU domain-containing protein 3	OTUD3_HUMAN	-0.125344	0.125344	0.0823716	0.0871578	1.05969	36	11	-8.32146	0.916785	30_25uM	DMSO	OTU
28_0.78uM / DMSO	Q9NUU6	OTULINL	Inactive ubiquitin thioesterase OTULINL	OTULL_HUMAN	0.081925	0.081925	0.0824136	0.0871833	1.05957	36	3	5.84294	1.05843	28_0.78uM	DMSO	OTU
30_12.5uM / DMSO	Q96K76	USP47	Ubiquitin carboxyl-terminal hydrolase 47	UBP47_HUMAN	-0.654462	0.654462	0.0827939	0.0874591	1.05819	36	2	-36.4688	0.635312	30_12.5uM	DMSO	USP
28_3.13uM / DMSO	Q92995	USP13	Ubiquitin carboxyl-terminal hydrolase 13	UBP13_HUMAN	-0.249441	0.249441	0.0828217	0.0874714	1.05813	36	1	-15.8778	0.841222	28_3.13uM	DMSO	USP
29_25uM / DMSO	P40818	USP8	Ubiquitin carboxyl-terminal hydrolase 8	UBP8_HUMAN	-0.0406115	0.0406115	0.0829713	0.0875772	1.05761	36	46	-2.77572	0.972243	29_25uM	DMSO	USP
29_100uM / DMSO	P54252	ATXN3	Ataxin-3	ATX3_HUMAN	-0.0739419	0.0739419	0.0832056	0.0877377	1.05681	36	4	-4.99613	0.950039	29_100uM	DMSO	MJD
30_6.25uM / DMSO	P51784	USP11	Ubiquitin carboxyl-terminal hydrolase 11	UBP11_HUMAN	-0.0871675	0.0871675	0.0832846	0.0878107	1.05645	36	17	-5.86308	0.941369	30_6.25uM	DMSO	USP
30_12.5uM / DMSO	Q92995	USP13	Ubiquitin carboxyl-terminal hydrolase 13	UBP13_HUMAN	0.121564	0.121564	0.0836646	0.0880774	1.05514	36	1	8.79137	1.08791	30_12.5uM	DMSO	USP
28_200uM / DMSO	P45974	USP5	Ubiquitin carboxyl-terminal hydrolase 5	UBP5_HUMAN	-0.0830544	0.0830544	0.0844392	0.0886429	1.05236	36	40	-5.59432	0.944057	28_200uM	DMSO	USP
29_0.78uM / DMSO	P51784	USP11	Ubiquitin carboxyl-terminal hydrolase 11	UBP11_HUMAN	-0.0930934	0.0930934	0.0845456	0.0887167	1.05199	36	17	-6.24896	0.93751	29_0.78uM	DMSO	USP
28_200uM / DMSO	Q53GS9	USP39	U4/U6.U5 tri-snRNP-associated protein 2	SNUT2_HUMAN	-0.188052	0.188052	0.0846581	0.0888029	1.05157	36	10	-12.221	0.87779	28_200uM	DMSO	USP
30_6.25uM / DMSO	Q9UPU5	USP24	Ubiquitin carboxyl-terminal hydrolase 24	UBP24_HUMAN	-0.105242	0.105242	0.0846883	0.0888311	1.05144	36	44	-7.03508	0.929649	30_6.25uM	DMSO	USP
28_0.78uM / DMSO	Q8N6M0	OTUD6B	Deubiquitinase OTUD6B	OTU6B_HUMAN	-0.12714	0.12714	0.0847512	0.0888699	1.05125	36	11	-8.43552	0.915645	28_0.78uM	DMSO	OTU
30_6.25uM / DMSO	Q5T2D3	OTUD3	OTU domain-containing protein 3	OTUD3_HUMAN	-0.0935872	0.0935872	0.0851868	0.0891944	1.04966	36	11	-6.28105	0.93719	30_6.25uM	DMSO	OTU
29_6.25uM / DMSO	Q9UK80	USP21	Ubiquitin carboxyl-terminal hydrolase 21	UBP21_HUMAN	0.516233	0.516233	0.0854098	0.0893691	1.04881	36	1	43.0216	1.43022	29_6.25uM	DMSO	USP
29_200uM / DMSO	Q86UV5	USP48	Ubiquitin carboxyl-terminal hydrolase 48	UBP48_HUMAN	-0.203283	0.203283	0.0857444	0.0896018	1.04768	36	11	-13.1428	0.868572	29_200uM	DMSO	USP
30_0.78uM / DMSO	O94966	USP19	Ubiquitin carboxyl-terminal hydrolase 19	UBP19_HUMAN	-0.105004	0.105004	0.0859479	0.0897567	1.04693	36	29	-7.01976	0.929802	30_0.78uM	DMSO	USP
29_50uM / DMSO	Q96FW1	OTUB1	Ubiquitin thioesterase OTUB1	OTUB1_HUMAN	-0.16025	0.16025	0.0870831	0.0906034	1.04286	36	7	-10.513	0.89487	29_50uM	DMSO	OTU
28_1.56uM / DMSO	Q9UHP3	USP25	Ubiquitin carboxyl-terminal hydrolase 25	UBP25_HUMAN	-0.158846	0.158846	0.0871935	0.0906697	1.04254	36	14	-10.4259	0.895741	28_1.56uM	DMSO	USP
28_3.13uM / DMSO	Q96FW1	OTUB1	Ubiquitin thioesterase OTUB1	OTUB1_HUMAN	-0.225544	0.225544	0.0876435	0.0910064	1.04093	36	7	-14.4728	0.855272	28_3.13uM	DMSO	OTU
28_100uM / DMSO	Q504Q3	PAN2	PAN2-PAN3 deadenylation complex catalytic subunit PAN2	PAN2_HUMAN	-0.457032	0.457032	0.0880216	0.091266	1.03969	36	1	-27.1517	0.728483	28_100uM	DMSO	USP
29_6.25uM / DMSO	P40818	USP8	Ubiquitin carboxyl-terminal hydrolase 8	UBP8_HUMAN	0.0547495	0.0547495	0.0882978	0.0914529	1.0388	36	46	3.86788	1.03868	29_6.25uM	DMSO	USP
30_50uM / DMSO	Q53GS9	USP39	U4/U6.U5 tri-snRNP-associated protein 2	SNUT2_HUMAN	-0.277219	0.277219	0.0889502	0.0919057	1.03666	36	10	-17.482	0.82518	30_50uM	DMSO	USP
28_50uM / DMSO	Q9Y5K5	UCHL5	Ubiquitin carboxyl-terminal hydrolase isozyme L5	UCHL5_HUMAN	-0.110951	0.110951	0.0889728	0.0919193	1.03659	36	21	-7.40223	0.925978	28_50uM	DMSO	UCH
29_0.78uM / DMSO	Q96FW1	OTUB1	Ubiquitin thioesterase OTUB1	OTUB1_HUMAN	-0.244163	0.244163	0.0895605	0.0923219	1.0347	36	7	-15.5695	0.844305	29_0.78uM	DMSO	OTU
30_1.56uM / DMSO	Q92560	BAP1	Ubiquitin carboxyl-terminal hydrolase BAP1	BAP1_HUMAN	-0.065935	0.065935	0.0897669	0.0924496	1.03409	36	19	-4.4674	0.955326	30_1.56uM	DMSO	UCH
29_100uM / DMSO	Q9UGI0	ZRANB1	Ubiquitin thioesterase ZRANB1	ZRAN1_HUMAN	-0.0219967	0.0219967	0.0910541	0.0933246	1.03	36	7	-1.51313	0.984869	29_100uM	DMSO	OTU
30_12.5uM / DMSO	P40818	USP8	Ubiquitin carboxyl-terminal hydrolase 8	UBP8_HUMAN	-0.0743621	0.0743621	0.0913759	0.0935233	1.02908	36	46	-5.0238	0.949762	30_12.5uM	DMSO	USP
29_12.5uM / DMSO	P54252	ATXN3	Ataxin-3	ATX3_HUMAN	-0.124569	0.124569	0.0915322	0.0936349	1.02856	36	4	-8.27222	0.917278	29_12.5uM	DMSO	MJD
28_3.13uM / DMSO	Q14694	USP10	Ubiquitin carboxyl-terminal hydrolase 10	UBP10_HUMAN	-0.0649362	0.0649362	0.0917422	0.0937886	1.02785	36	11	-4.40124	0.955988	28_3.13uM	DMSO	USP
29_1.56uM / DMSO	Q9Y2K6	USP20	Ubiquitin carboxyl-terminal hydrolase 20	UBP20_HUMAN	0.0903722	0.0903722	0.0917549	0.093798	1.02781	36	8	6.46448	1.06464	29_1.56uM	DMSO	USP
29_6.25uM / DMSO	Q9NUU6	OTULINL	Inactive ubiquitin thioesterase OTULINL	OTULL_HUMAN	0.31664	0.31664	0.0925137	0.0942768	1.0256	36	3	24.5427	1.24543	29_6.25uM	DMSO	OTU
28_3.13uM / DMSO	P51784	USP11	Ubiquitin carboxyl-terminal hydrolase 11	UBP11_HUMAN	-0.0985857	0.0985857	0.0928741	0.0945151	1.0245	36	17	-6.60519	0.933948	28_3.13uM	DMSO	USP
28_25uM / DMSO	Q9NP73	ALG13	Putative bifunctional UDP-N-acetylglucosamine transferase and deubiquitinase ALG13	ALG13_HUMAN	-0.189737	0.189737	0.093371	0.0948653	1.02289	36	4	-12.3234	0.876766	28_25uM	DMSO	OTU
30_3.13uM / DMSO	Q8TE49	OTUD7A	OTU domain-containing protein 7A	OTU7A_HUMAN	-0.995385	0.995385	0.0935151	0.0949797	1.02237	36	2	-49.8398	0.501602	30_3.13uM	DMSO	OTU
28_12.5uM / DMSO	Q8NB14	USP38	Ubiquitin carboxyl-terminal hydrolase 38	UBP38_HUMAN	-0.214181	0.214181	0.0945097	0.0956314	1.0194	36	17	-13.7964	0.862036	28_12.5uM	DMSO	USP
28_12.5uM / DMSO	P45974	USP5	Ubiquitin carboxyl-terminal hydrolase 5	UBP5_HUMAN	-0.156813	0.156813	0.0945273	0.095636	1.01938	36	40	-10.2996	0.897004	28_12.5uM	DMSO	USP
29_6.25uM / DMSO	Q9Y4E8	USP15	Ubiquitin carboxyl-terminal hydrolase 15	UBP15_HUMAN	0.097119	0.097119	0.0961983	0.0967455	1.01437	36	36	6.96353	1.06964	29_6.25uM	DMSO	USP
29_0.78uM / DMSO	Q9UPT9	USP22	Ubiquitin carboxyl-terminal hydrolase 22	UBP22_HUMAN	-0.106871	0.106871	0.0969697	0.0972959	1.01191	36	3	-7.14	0.9286	29_0.78uM	DMSO	USP
30_6.25uM / DMSO	Q8N6M0	OTUD6B	Deubiquitinase OTUD6B	OTU6B_HUMAN	-0.185786	0.185786	0.0970878	0.0973713	1.01157	36	11	-12.083	0.87917	30_6.25uM	DMSO	OTU
28_6.25uM / DMSO	Q93009	USP7	Ubiquitin carboxyl-terminal hydrolase 7	UBP7_HUMAN	-0.0846158	0.0846158	0.0974664	0.0976621	1.01027	36	61	-5.69644	0.943036	28_6.25uM	DMSO	USP
28_1.56uM / DMSO	Q5VVQ6	YOD1	Ubiquitin thioesterase OTU1	OTU1_HUMAN	-0.114879	0.114879	0.0991859	0.0988066	1.00521	36	10	-7.65401	0.92346	28_1.56uM	DMSO	OTU
28_50uM / DMSO	Q9NUU6	OTULINL	Inactive ubiquitin thioesterase OTULINL	OTULL_HUMAN	0.139746	0.139746	0.100274	0.0995794	1.00183	36	3	10.1711	1.10171	28_50uM	DMSO	OTU
28_25uM / DMSO	Q9Y5T5	USP16	Ubiquitin carboxyl-terminal hydrolase 16	UBP16_HUMAN	-0.0713648	0.0713648	0.100277	0.0995799	1.00183	36	7	-4.82628	0.951737	28_25uM	DMSO	USP
29_100uM / DMSO	O75317	USP12	Ubiquitin carboxyl-terminal hydrolase 12	UBP12_HUMAN	-0.242124	0.242124	0.100311	0.0995967	1.00175	36	3	-15.45	0.8455	29_100uM	DMSO	USP
30_12.5uM / DMSO	O00303	EIF3F	Eukaryotic translation initiation factor 3 subunit F	EIF3F_HUMAN	-0.244434	0.244434	0.100339	0.0996153	1.00167	36	8	-15.5853	0.844147	30_12.5uM	DMSO	JAMM
30_3.13uM / DMSO	Q96BN8	OTULIN	Ubiquitin thioesterase otulin	OTUL_HUMAN	0.93439	0.93439	0.100763	0.0998838	1.0005	36	1	91.1082	1.91108	30_3.13uM	DMSO	OTU
28_12.5uM / DMSO	Q70EL2	USP45	Ubiquitin carboxyl-terminal hydrolase 45	UBP45_HUMAN	-0.450849	0.450849	0.101157	0.100137	0.999406	36	1	-26.8388	0.731612	28_12.5uM	DMSO	USP
29_0.78uM / DMSO	Q8TE49	OTUD7A	OTU domain-containing protein 7A	OTU7A_HUMAN	-1.04066	1.04066	0.101451	0.100316	0.998631	36	2	-51.3895	0.486105	29_0.78uM	DMSO	OTU
28_12.5uM / DMSO	Q53GS9	USP39	U4/U6.U5 tri-snRNP-associated protein 2	SNUT2_HUMAN	-0.132692	0.132692	0.101658	0.100442	0.998083	36	10	-8.78722	0.912128	28_12.5uM	DMSO	USP
29_1.56uM / DMSO	Q96RU2	USP28	Ubiquitin carboxyl-terminal hydrolase 28	UBP28_HUMAN	-0.143648	0.143648	0.10199	0.10065	0.997186	36	31	-9.47728	0.905227	29_1.56uM	DMSO	USP
30_50uM / DMSO	Q9UPU5	USP24	Ubiquitin carboxyl-terminal hydrolase 24	UBP24_HUMAN	-0.192977	0.192977	0.102708	0.101117	0.995178	36	44	-12.5201	0.874799	30_50uM	DMSO	USP
29_1.56uM / DMSO	P62068	USP46	Ubiquitin carboxyl-terminal hydrolase 46	UBP46_HUMAN	-0.348173	0.348173	0.103347	0.101515	0.99347	36	12	-21.4422	0.785578	29_1.56uM	DMSO	USP
30_50uM / DMSO	Q70CQ2	USP34	Ubiquitin carboxyl-terminal hydrolase 34	UBP34_HUMAN	-0.39647	0.39647	0.103811	0.101825	0.992146	36	8	-24.0285	0.759715	30_50uM	DMSO	USP
30_12.5uM / DMSO	P54252	ATXN3	Ataxin-3	ATX3_HUMAN	-0.0506834	0.0506834	0.105628	0.102991	0.987199	36	4	-3.45211	0.965479	30_12.5uM	DMSO	MJD
28_3.13uM / DMSO	Q92560	BAP1	Ubiquitin carboxyl-terminal hydrolase BAP1	BAP1_HUMAN	-0.0975914	0.0975914	0.107107	0.10396	0.983134	36	19	-6.5408	0.934592	28_3.13uM	DMSO	UCH
30_25uM / DMSO	Q86UV5	USP48	Ubiquitin carboxyl-terminal hydrolase 48	UBP48_HUMAN	-0.173663	0.173663	0.10725	0.104063	0.982702	36	11	-11.3411	0.886589	30_25uM	DMSO	USP
29_0.78uM / DMSO	P54252	ATXN3	Ataxin-3	ATX3_HUMAN	-0.183112	0.183112	0.107304	0.104104	0.982531	36	4	-11.9199	0.880801	29_0.78uM	DMSO	MJD
30_0.78uM / DMSO	Q53GS9	USP39	U4/U6.U5 tri-snRNP-associated protein 2	SNUT2_HUMAN	-0.138053	0.138053	0.107679	0.104307	0.981685	36	10	-9.1255	0.908745	30_0.78uM	DMSO	USP
29_12.5uM / DMSO	Q92905	COPS5	COP9 signalosome complex subunit 5	CSN5_HUMAN	0.17117	0.17117	0.108129	0.104585	0.98053	36	7	12.5972	1.12597	29_12.5uM	DMSO	JAMM
29_6.25uM / DMSO	O75604	USP2	Ubiquitin carboxyl-terminal hydrolase 2	UBP2_HUMAN	-0.607554	0.607554	0.108344	0.104732	0.979923	36	2	-34.3691	0.656309	29_6.25uM	DMSO	USP
30_100uM / DMSO	Q9NUU6	OTULINL	Inactive ubiquitin thioesterase OTULINL	OTULL_HUMAN	0.065798	0.065798	0.108903	0.10506	0.978564	36	3	4.66637	1.04666	30_100uM	DMSO	OTU
30_1.56uM / DMSO	Q01804	OTUD4	OTU domain-containing protein 4	OTUD4_HUMAN	-0.140226	0.140226	0.110471	0.106075	0.974387	36	29	-9.2623	0.907377	30_1.56uM	DMSO	OTU
30_25uM / DMSO	Q96RU2	USP28	Ubiquitin carboxyl-terminal hydrolase 28	UBP28_HUMAN	-0.153522	0.153522	0.11126	0.106613	0.972188	36	31	-10.0947	0.899053	30_25uM	DMSO	USP
28_100uM / DMSO	Q92905	COPS5	COP9 signalosome complex subunit 5	CSN5_HUMAN	-0.315421	0.315421	0.111854	0.107015	0.970554	36	7	-19.6384	0.803616	28_100uM	DMSO	JAMM
29_3.13uM / DMSO	Q86UV5	USP48	Ubiquitin carboxyl-terminal hydrolase 48	UBP48_HUMAN	-0.140563	0.140563	0.112519	0.10745	0.968795	36	11	-9.28351	0.907165	29_3.13uM	DMSO	USP
29_12.5uM / DMSO	O75604	USP2	Ubiquitin carboxyl-terminal hydrolase 2	UBP2_HUMAN	-0.26923	0.26923	0.11316	0.107866	0.967114	36	2	-17.0238	0.829762	29_12.5uM	DMSO	USP
30_200uM / DMSO	Q92995	USP13	Ubiquitin carboxyl-terminal hydrolase 13	UBP13_HUMAN	-0.410498	0.410498	0.114268	0.10858	0.964252	36	1	-24.7636	0.752364	30_200uM	DMSO	USP
29_200uM / DMSO	Q9Y4E8	USP15	Ubiquitin carboxyl-terminal hydrolase 15	UBP15_HUMAN	-0.135095	0.135095	0.114849	0.108956	0.962748	36	36	-8.939	0.91061	29_200uM	DMSO	USP
30_50uM / DMSO	Q8N6M0	OTUD6B	Deubiquitinase OTUD6B	OTU6B_HUMAN	-0.174734	0.174734	0.115236	0.109195	0.961797	36	11	-11.4069	0.885931	30_50uM	DMSO	OTU
30_12.5uM / DMSO	Q70CQ2	USP34	Ubiquitin carboxyl-terminal hydrolase 34	UBP34_HUMAN	-0.209238	0.209238	0.115536	0.109382	0.961053	36	8	-13.5006	0.864994	30_12.5uM	DMSO	USP
29_200uM / DMSO	Q9UPT9	USP22	Ubiquitin carboxyl-terminal hydrolase 22	UBP22_HUMAN	-0.194252	0.194252	0.117449	0.110639	0.95609	36	3	-12.5974	0.874026	29_200uM	DMSO	USP
30_100uM / DMSO	Q14694	USP10	Ubiquitin carboxyl-terminal hydrolase 10	UBP10_HUMAN	-0.0799669	0.0799669	0.117509	0.110684	0.955914	36	11	-5.39207	0.946079	30_100uM	DMSO	USP
30_100uM / DMSO	Q9Y4E8	USP15	Ubiquitin carboxyl-terminal hydrolase 15	UBP15_HUMAN	-0.09005	0.09005	0.118982	0.111625	0.95224	36	36	-6.05098	0.93949	30_100uM	DMSO	USP
29_12.5uM / DMSO	Q9Y5T5	USP16	Ubiquitin carboxyl-terminal hydrolase 16	UBP16_HUMAN	-0.0548672	0.0548672	0.120053	0.112324	0.949526	36	7	-3.7317	0.962683	29_12.5uM	DMSO	USP
28_3.13uM / DMSO	Q5T2D3	OTUD3	OTU domain-containing protein 3	OTUD3_HUMAN	-0.109931	0.109931	0.121741	0.113364	0.945525	36	11	-7.33675	0.926632	28_3.13uM	DMSO	OTU
30_1.56uM / DMSO	Q9UPU5	USP24	Ubiquitin carboxyl-terminal hydrolase 24	UBP24_HUMAN	-0.0804949	0.0804949	0.121867	0.11344	0.945233	36	44	-5.42668	0.945733	30_1.56uM	DMSO	USP
28_0.78uM / DMSO	Q01804	OTUD4	OTU domain-containing protein 4	OTUD4_HUMAN	-0.158225	0.158225	0.122027	0.113532	0.944881	36	29	-10.3873	0.896127	28_0.78uM	DMSO	OTU
29_12.5uM / DMSO	P45974	USP5	Ubiquitin carboxyl-terminal hydrolase 5	UBP5_HUMAN	-0.10303	0.10303	0.12358	0.114502	0.941188	36	40	-6.89245	0.931075	29_12.5uM	DMSO	USP
29_3.13uM / DMSO	Q93009	USP7	Ubiquitin carboxyl-terminal hydrolase 7	UBP7_HUMAN	-0.108652	0.108652	0.124281	0.114946	0.939506	36	61	-7.25459	0.927454	29_3.13uM	DMSO	USP
29_3.13uM / DMSO	P15374	UCHL3	Ubiquitin carboxyl-terminal hydrolase isozyme L3	UCHL3_HUMAN	0.047998	0.047998	0.125135	0.115478	0.937499	36	14	3.38293	1.03383	29_3.13uM	DMSO	UCH
29_12.5uM / DMSO	Q96JH7	VCPIP1	Deubiquitinating protein VCPIP1	VCIP1_HUMAN	-0.162244	0.162244	0.125581	0.115755	0.93646	36	15	-10.6366	0.893634	29_12.5uM	DMSO	OTU
30_6.25uM / DMSO	Q01804	OTUD4	OTU domain-containing protein 4	OTUD4_HUMAN	-0.17216	0.17216	0.126089	0.116041	0.935389	36	29	-11.2487	0.887513	30_6.25uM	DMSO	OTU
30_12.5uM / DMSO	P45974	USP5	Ubiquitin carboxyl-terminal hydrolase 5	UBP5_HUMAN	-0.0604324	0.0604324	0.126315	0.116199	0.934796	36	40	-4.10234	0.958977	30_12.5uM	DMSO	USP
30_3.13uM / DMSO	Q70CQ2	USP34	Ubiquitin carboxyl-terminal hydrolase 34	UBP34_HUMAN	-0.275998	0.275998	0.12636	0.116233	0.934671	36	8	-17.4121	0.825879	30_3.13uM	DMSO	USP
30_6.25uM / DMSO	Q93009	USP7	Ubiquitin carboxyl-terminal hydrolase 7	UBP7_HUMAN	-0.0886043	0.0886043	0.126389	0.11625	0.934608	36	61	-5.95679	0.940432	30_6.25uM	DMSO	USP
29_100uM / DMSO	Q9Y4E8	USP15	Ubiquitin carboxyl-terminal hydrolase 15	UBP15_HUMAN	-0.0574884	0.0574884	0.127236	0.116764	0.932692	36	36	-3.90644	0.960936	29_100uM	DMSO	USP
30_1.56uM / DMSO	P40818	USP8	Ubiquitin carboxyl-terminal hydrolase 8	UBP8_HUMAN	-0.0445093	0.0445093	0.127748	0.117058	0.9316	36	46	-3.03804	0.96962	30_1.56uM	DMSO	USP
30_6.25uM / DMSO	Q9Y4E8	USP15	Ubiquitin carboxyl-terminal hydrolase 15	UBP15_HUMAN	-0.0494622	0.0494622	0.128005	0.117233	0.930951	36	36	-3.37036	0.966296	30_6.25uM	DMSO	USP
29_12.5uM / DMSO	Q8TE49	OTUD7A	OTU domain-containing protein 7A	OTU7A_HUMAN	-0.834534	0.834534	0.128925	0.117797	0.928867	36	2	-43.9236	0.560764	29_12.5uM	DMSO	OTU
29_0.78uM / DMSO	Q9NP73	ALG13	Putative bifunctional UDP-N-acetylglucosamine transferase and deubiquitinase ALG13	ALG13_HUMAN	0.0471908	0.0471908	0.129293	0.118028	0.928015	36	4	3.3251	1.03325	29_0.78uM	DMSO	OTU
29_1.56uM / DMSO	Q9UGI0	ZRANB1	Ubiquitin thioesterase ZRANB1	ZRAN1_HUMAN	0.117063	0.117063	0.13085	0.119022	0.924374	36	7	8.45247	1.08452	29_1.56uM	DMSO	OTU
28_1.56uM / DMSO	Q9Y5T5	USP16	Ubiquitin carboxyl-terminal hydrolase 16	UBP16_HUMAN	-0.164959	0.164959	0.131187	0.11921	0.923688	36	7	-10.8046	0.891954	28_1.56uM	DMSO	USP
28_50uM / DMSO	Q9UPU5	USP24	Ubiquitin carboxyl-terminal hydrolase 24	UBP24_HUMAN	-0.174843	0.174843	0.131443	0.119342	0.923208	36	44	-11.4136	0.885864	28_50uM	DMSO	USP
28_6.25uM / DMSO	Q93008	USP9X	Probable ubiquitin carboxyl-terminal hydrolase FAF-X	USP9X_HUMAN	0.00919704	0.00919704	0.131702	0.119522	0.922552	36	89	0.639526	1.0064	28_6.25uM	DMSO	USP
28_3.13uM / DMSO	Q9UPU5	USP24	Ubiquitin carboxyl-terminal hydrolase 24	UBP24_HUMAN	-0.0885793	0.0885793	0.132779	0.12021	0.920061	36	44	-5.95516	0.940448	28_3.13uM	DMSO	USP
29_50uM / DMSO	O75317	USP12	Ubiquitin carboxyl-terminal hydrolase 12	UBP12_HUMAN	-0.474328	0.474328	0.132845	0.120234	0.919971	36	3	-28.0198	0.719802	29_50uM	DMSO	USP
29_50uM / DMSO	Q9UPU5	USP24	Ubiquitin carboxyl-terminal hydrolase 24	UBP24_HUMAN	-0.0740737	0.0740737	0.133189	0.120424	0.919287	36	44	-5.00482	0.949952	29_50uM	DMSO	USP
29_200uM / DMSO	P54252	ATXN3	Ataxin-3	ATX3_HUMAN	-0.311926	0.311926	0.136275	0.122294	0.912595	36	4	-19.4435	0.805565	29_200uM	DMSO	MJD
29_0.78uM / DMSO	P51665	PSMD7	26S proteasome non-ATPase regulatory subunit 7	PSMD7_HUMAN	0.0930733	0.0930733	0.136809	0.122612	0.911466	36	11	6.664	1.06664	29_0.78uM	DMSO	JAMM
28_200uM / DMSO	Q9H9J4	USP42	Ubiquitin carboxyl-terminal hydrolase 42	UBP42_HUMAN	-0.207314	0.207314	0.137103	0.122793	0.910825	36	12	-13.3852	0.866148	28_200uM	DMSO	USP
30_0.78uM / DMSO	Q93008	USP9X	Probable ubiquitin carboxyl-terminal hydrolase FAF-X	USP9X_HUMAN	-0.0702075	0.0702075	0.139188	0.124062	0.906362	36	89	-4.7499	0.952501	30_0.78uM	DMSO	USP
30_12.5uM / DMSO	P51784	USP11	Ubiquitin carboxyl-terminal hydrolase 11	UBP11_HUMAN	-0.0816462	0.0816462	0.140286	0.124755	0.903943	36	17	-5.50212	0.944979	30_12.5uM	DMSO	USP
30_25uM / DMSO	Q8NB14	USP38	Ubiquitin carboxyl-terminal hydrolase 38	UBP38_HUMAN	-0.107319	0.107319	0.140523	0.124882	0.903499	36	17	-7.16882	0.928312	30_25uM	DMSO	USP
30_6.25uM / DMSO	O75604	USP2	Ubiquitin carboxyl-terminal hydrolase 2	UBP2_HUMAN	-0.0963081	0.0963081	0.142899	0.126258	0.89874	36	2	-6.45763	0.935424	30_6.25uM	DMSO	USP
30_12.5uM / DMSO	Q53GS9	USP39	U4/U6.U5 tri-snRNP-associated protein 2	SNUT2_HUMAN	-0.131607	0.131607	0.142967	0.126302	0.89859	36	10	-8.7186	0.912814	30_12.5uM	DMSO	USP
29_12.5uM / DMSO	Q9UGI0	ZRANB1	Ubiquitin thioesterase ZRANB1	ZRAN1_HUMAN	-0.142857	0.142857	0.143948	0.126848	0.896716	36	7	-9.4276	0.905724	29_12.5uM	DMSO	OTU
29_100uM / DMSO	Q9Y2K6	USP20	Ubiquitin carboxyl-terminal hydrolase 20	UBP20_HUMAN	-0.12975	0.12975	0.144325	0.127061	0.895989	36	8	-8.60103	0.91399	29_100uM	DMSO	USP
29_6.25uM / DMSO	O00303	EIF3F	Eukaryotic translation initiation factor 3 subunit F	EIF3F_HUMAN	0.0401647	0.0401647	0.144587	0.127204	0.895499	36	8	2.82312	1.02823	29_6.25uM	DMSO	JAMM
30_200uM / DMSO	P15374	UCHL3	Ubiquitin carboxyl-terminal hydrolase isozyme L3	UCHL3_HUMAN	-0.0506094	0.0506094	0.144873	0.127375	0.894917	36	14	-3.44716	0.965528	30_200uM	DMSO	UCH
28_6.25uM / DMSO	P62068	USP46	Ubiquitin carboxyl-terminal hydrolase 46	UBP46_HUMAN	-0.275814	0.275814	0.145266	0.127628	0.894054	36	12	-17.4016	0.825984	28_6.25uM	DMSO	USP
28_200uM / DMSO	P54252	ATXN3	Ataxin-3	ATX3_HUMAN	-0.285052	0.285052	0.147414	0.128885	0.889798	36	4	-17.9288	0.820712	28_200uM	DMSO	MJD
30_200uM / DMSO	Q9UHP3	USP25	Ubiquitin carboxyl-terminal hydrolase 25	UBP25_HUMAN	-0.307908	0.307908	0.148432	0.129467	0.887841	36	14	-19.2188	0.807812	30_200uM	DMSO	USP
30_1.56uM / DMSO	P51665	PSMD7	26S proteasome non-ATPase regulatory subunit 7	PSMD7_HUMAN	0.318964	0.318964	0.148685	0.129614	0.887348	36	11	24.7434	1.24743	30_1.56uM	DMSO	JAMM
30_25uM / DMSO	Q6P2Q9	PRPF8	Pre-mRNA-processing-splicing factor 8	PRP8_HUMAN	-0.0427751	0.0427751	0.148809	0.129688	0.8871	36	76	-2.92142	0.970786	30_25uM	DMSO	JAMM
29_3.13uM / DMSO	Q9Y5K5	UCHL5	Ubiquitin carboxyl-terminal hydrolase isozyme L5	UCHL5_HUMAN	-0.188351	0.188351	0.149093	0.129847	0.88657	36	21	-12.2392	0.877608	29_3.13uM	DMSO	UCH
28_12.5uM / DMSO	P09936	UCHL1	Ubiquitin carboxyl-terminal hydrolase isozyme L1	UCHL1_HUMAN	-0.189646	0.189646	0.149794	0.130236	0.885269	36	12	-12.3179	0.876821	28_12.5uM	DMSO	UCH
28_12.5uM / DMSO	P51665	PSMD7	26S proteasome non-ATPase regulatory subunit 7	PSMD7_HUMAN	-0.243344	0.243344	0.151893	0.131441	0.88127	36	11	-15.5215	0.844785	28_12.5uM	DMSO	JAMM
29_12.5uM / DMSO	Q5VVQ6	YOD1	Ubiquitin thioesterase OTU1	OTU1_HUMAN	-0.186013	0.186013	0.151935	0.13147	0.881173	36	10	-12.0969	0.879031	29_12.5uM	DMSO	OTU
28_6.25uM / DMSO	Q96BN8	OTULIN	Ubiquitin thioesterase otulin	OTUL_HUMAN	-0.633109	0.633109	0.152477	0.131781	0.880148	36	1	-35.5215	0.644785	28_6.25uM	DMSO	OTU
29_100uM / DMSO	P51665	PSMD7	26S proteasome non-ATPase regulatory subunit 7	PSMD7_HUMAN	-0.131862	0.131862	0.153656	0.13246	0.877916	36	11	-8.73474	0.912653	29_100uM	DMSO	JAMM
28_0.78uM / DMSO	Q9UK80	USP21	Ubiquitin carboxyl-terminal hydrolase 21	UBP21_HUMAN	0.207279	0.207279	0.153822	0.132562	0.877582	36	1	15.4508	1.15451	28_0.78uM	DMSO	USP
29_12.5uM / DMSO	Q9UPT9	USP22	Ubiquitin carboxyl-terminal hydrolase 22	UBP22_HUMAN	-0.1695	0.1695	0.153878	0.132593	0.877481	36	3	-11.0849	0.889151	29_12.5uM	DMSO	USP
30_3.13uM / DMSO	Q9NP73	ALG13	Putative bifunctional UDP-N-acetylglucosamine transferase and deubiquitinase ALG13	ALG13_HUMAN	0.146069	0.146069	0.155066	0.133331	0.875069	36	4	10.655	1.10655	30_3.13uM	DMSO	OTU
29_3.13uM / DMSO	Q96JH7	VCPIP1	Deubiquitinating protein VCPIP1	VCIP1_HUMAN	-0.266299	0.266299	0.155405	0.133515	0.874472	36	15	-16.8551	0.831449	29_3.13uM	DMSO	OTU
30_100uM / DMSO	Q9P2H5	USP35	Ubiquitin carboxyl-terminal hydrolase 35	UBP35_HUMAN	-0.00994474	0.00994474	0.155576	0.133614	0.874149	36	9	-0.686946	0.993131	30_100uM	DMSO	USP
29_1.56uM / DMSO	Q53GS9	USP39	U4/U6.U5 tri-snRNP-associated protein 2	SNUT2_HUMAN	-0.219942	0.219942	0.155675	0.133662	0.873991	36	10	-14.14	0.8586	29_1.56uM	DMSO	USP
29_1.56uM / DMSO	O75604	USP2	Ubiquitin carboxyl-terminal hydrolase 2	UBP2_HUMAN	-0.550733	0.550733	0.156357	0.134033	0.872789	36	2	-31.7327	0.682673	29_1.56uM	DMSO	USP
28_50uM / DMSO	Q9UPT9	USP22	Ubiquitin carboxyl-terminal hydrolase 22	UBP22_HUMAN	-0.192266	0.192266	0.157296	0.134562	0.871077	36	3	-12.477	0.87523	28_50uM	DMSO	USP
29_12.5uM / DMSO	Q9Y4E8	USP15	Ubiquitin carboxyl-terminal hydrolase 15	UBP15_HUMAN	-0.118726	0.118726	0.158199	0.135063	0.869463	36	36	-7.89994	0.921001	29_12.5uM	DMSO	USP
29_3.13uM / DMSO	Q9P275	USP36	Ubiquitin carboxyl-terminal hydrolase 36	UBP36_HUMAN	0.102055	0.102055	0.158263	0.135101	0.869343	36	15	7.33014	1.0733	29_3.13uM	DMSO	USP
28_100uM / DMSO	Q9UPU5	USP24	Ubiquitin carboxyl-terminal hydrolase 24	UBP24_HUMAN	-0.0862942	0.0862942	0.158638	0.13531	0.86867	36	44	-5.80609	0.941939	28_100uM	DMSO	USP
30_0.78uM / DMSO	Q4G0A6	MINDY4	Probable ubiquitin carboxyl-terminal hydrolase MINDY-4	MINY4_HUMAN	-0.836725	0.836725	0.158738	0.135369	0.868481	36	2	-44.0087	0.559913	30_0.78uM	DMSO	MINDY
30_200uM / DMSO	P51665	PSMD7	26S proteasome non-ATPase regulatory subunit 7	PSMD7_HUMAN	0.356856	0.356856	0.158776	0.135398	0.868388	36	11	28.0632	1.28063	30_200uM	DMSO	JAMM
30_200uM / DMSO	P62068	USP46	Ubiquitin carboxyl-terminal hydrolase 46	UBP46_HUMAN	-0.243466	0.243466	0.159372	0.135752	0.867255	36	12	-15.5286	0.844714	30_200uM	DMSO	USP
28_200uM / DMSO	Q9NUU6	OTULINL	Inactive ubiquitin thioesterase OTULINL	OTULL_HUMAN	0.156992	0.156992	0.159368	0.135752	0.867255	36	3	11.496	1.11496	28_200uM	DMSO	OTU
28_6.25uM / DMSO	P15374	UCHL3	Ubiquitin carboxyl-terminal hydrolase isozyme L3	UCHL3_HUMAN	0.0480106	0.0480106	0.160059	0.136152	0.865975	36	14	3.38383	1.03384	28_6.25uM	DMSO	UCH
30_0.78uM / DMSO	Q9P275	USP36	Ubiquitin carboxyl-terminal hydrolase 36	UBP36_HUMAN	0.10715	0.10715	0.161494	0.136956	0.863419	36	15	7.70987	1.0771	30_0.78uM	DMSO	USP
30_25uM / DMSO	O75604	USP2	Ubiquitin carboxyl-terminal hydrolase 2	UBP2_HUMAN	-0.21961	0.21961	0.1622	0.137362	0.862134	36	2	-14.1202	0.858798	30_25uM	DMSO	USP
29_12.5uM / DMSO	Q9UPU5	USP24	Ubiquitin carboxyl-terminal hydrolase 24	UBP24_HUMAN	-0.08804	0.08804	0.163121	0.137861	0.860559	36	44	-5.92	0.9408	29_12.5uM	DMSO	USP
28_3.13uM / DMSO	O00303	EIF3F	Eukaryotic translation initiation factor 3 subunit F	EIF3F_HUMAN	-0.164394	0.164394	0.165055	0.138895	0.857315	36	8	-10.7697	0.892303	28_3.13uM	DMSO	JAMM
28_200uM / DMSO	P51784	USP11	Ubiquitin carboxyl-terminal hydrolase 11	UBP11_HUMAN	-0.0884933	0.0884933	0.165156	0.138943	0.857165	36	17	-5.94956	0.940504	28_200uM	DMSO	USP
28_50uM / DMSO	Q5VVQ6	YOD1	Ubiquitin thioesterase OTU1	OTU1_HUMAN	-0.141787	0.141787	0.166957	0.13996	0.853997	36	10	-9.36043	0.906396	28_50uM	DMSO	OTU
28_6.25uM / DMSO	O00303	EIF3F	Eukaryotic translation initiation factor 3 subunit F	EIF3F_HUMAN	-0.147956	0.147956	0.167051	0.140007	0.853849	36	8	-9.7472	0.902528	28_6.25uM	DMSO	JAMM
29_3.13uM / DMSO	O00303	EIF3F	Eukaryotic translation initiation factor 3 subunit F	EIF3F_HUMAN	-0.181954	0.181954	0.168777	0.140945	0.850951	36	8	-11.8492	0.881508	29_3.13uM	DMSO	JAMM
29_200uM / DMSO	Q96FW1	OTUB1	Ubiquitin thioesterase OTUB1	OTUB1_HUMAN	-0.1231	0.1231	0.170498	0.141918	0.847962	36	7	-8.17876	0.918212	29_200uM	DMSO	OTU
29_0.78uM / DMSO	Q96BN8	OTULIN	Ubiquitin thioesterase otulin	OTUL_HUMAN	-0.471466	0.471466	0.171478	0.142442	0.846362	36	1	-27.8769	0.721231	29_0.78uM	DMSO	OTU
28_0.78uM / DMSO	Q504Q3	PAN2	PAN2-PAN3 deadenylation complex catalytic subunit PAN2	PAN2_HUMAN	0.443985	0.443985	0.172586	0.143039	0.844545	36	1	36.0357	1.36036	28_0.78uM	DMSO	USP
30_6.25uM / DMSO	Q92905	COPS5	COP9 signalosome complex subunit 5	CSN5_HUMAN	0.208677	0.208677	0.173253	0.143417	0.843399	36	7	15.5628	1.15563	30_6.25uM	DMSO	JAMM
30_6.25uM / DMSO	Q9Y5T5	USP16	Ubiquitin carboxyl-terminal hydrolase 16	UBP16_HUMAN	-0.0769151	0.0769151	0.174435	0.144037	0.841526	36	7	-5.19172	0.948083	30_6.25uM	DMSO	USP
30_25uM / DMSO	P15374	UCHL3	Ubiquitin carboxyl-terminal hydrolase isozyme L3	UCHL3_HUMAN	-0.0862485	0.0862485	0.175048	0.144394	0.84045	36	14	-5.8031	0.941969	30_25uM	DMSO	UCH
28_3.13uM / DMSO	Q96RU2	USP28	Ubiquitin carboxyl-terminal hydrolase 28	UBP28_HUMAN	-0.0680034	0.0680034	0.175423	0.144609	0.839803	36	31	-4.60427	0.953957	28_3.13uM	DMSO	USP
29_200uM / DMSO	P51665	PSMD7	26S proteasome non-ATPase regulatory subunit 7	PSMD7_HUMAN	-0.168992	0.168992	0.17555	0.144689	0.839564	36	11	-11.0536	0.889464	29_200uM	DMSO	JAMM
29_6.25uM / DMSO	Q92995	USP13	Ubiquitin carboxyl-terminal hydrolase 13	UBP13_HUMAN	-0.253752	0.253752	0.175568	0.144695	0.839546	36	1	-16.1287	0.838713	29_6.25uM	DMSO	USP
30_25uM / DMSO	P62068	USP46	Ubiquitin carboxyl-terminal hydrolase 46	UBP46_HUMAN	-0.152936	0.152936	0.176048	0.144972	0.838715	36	12	-10.0582	0.899418	30_25uM	DMSO	USP
29_200uM / DMSO	P15374	UCHL3	Ubiquitin carboxyl-terminal hydrolase isozyme L3	UCHL3_HUMAN	-0.0633562	0.0633562	0.176261	0.145102	0.838325	36	14	-4.29649	0.957035	29_200uM	DMSO	UCH
28_0.78uM / DMSO	O75317	USP12	Ubiquitin carboxyl-terminal hydrolase 12	UBP12_HUMAN	-0.261126	0.261126	0.179168	0.146702	0.833564	36	3	-16.5564	0.834436	28_0.78uM	DMSO	USP
29_0.78uM / DMSO	Q9H9J4	USP42	Ubiquitin carboxyl-terminal hydrolase 42	UBP42_HUMAN	-0.185819	0.185819	0.1796	0.146963	0.832791	36	12	-12.085	0.87915	29_0.78uM	DMSO	USP
29_0.78uM / DMSO	Q9NUU6	OTULINL	Inactive ubiquitin thioesterase OTULINL	OTULL_HUMAN	0.121554	0.121554	0.179851	0.147115	0.832344	36	3	8.79063	1.08791	29_0.78uM	DMSO	OTU
29_6.25uM / DMSO	Q6P2Q9	PRPF8	Pre-mRNA-processing-splicing factor 8	PRP8_HUMAN	0.0145765	0.0145765	0.180597	0.14756	0.831031	36	76	1.01549	1.01015	29_6.25uM	DMSO	JAMM
29_1.56uM / DMSO	Q93009	USP7	Ubiquitin carboxyl-terminal hydrolase 7	UBP7_HUMAN	-0.154573	0.154573	0.180893	0.147727	0.830541	36	61	-10.1602	0.898398	29_1.56uM	DMSO	USP
28_1.56uM / DMSO	P40818	USP8	Ubiquitin carboxyl-terminal hydrolase 8	UBP8_HUMAN	0.0437615	0.0437615	0.18206	0.14839	0.828596	36	46	3.07979	1.0308	28_1.56uM	DMSO	USP
29_50uM / DMSO	Q9UHP3	USP25	Ubiquitin carboxyl-terminal hydrolase 25	UBP25_HUMAN	-0.255217	0.255217	0.182245	0.14847	0.828361	36	14	-16.2139	0.837861	29_50uM	DMSO	USP
30_12.5uM / DMSO	P15374	UCHL3	Ubiquitin carboxyl-terminal hydrolase isozyme L3	UCHL3_HUMAN	-0.0930915	0.0930915	0.182643	0.148674	0.827765	36	14	-6.24883	0.937512	30_12.5uM	DMSO	UCH
28_100uM / DMSO	O15372	EIF3H	Eukaryotic translation initiation factor 3 subunit H	EIF3H_HUMAN	0.0329413	0.0329413	0.183693	0.149238	0.826122	36	8	2.30959	1.0231	28_100uM	DMSO	JAMM
28_1.56uM / DMSO	Q5T2D3	OTUD3	OTU domain-containing protein 3	OTUD3_HUMAN	-0.0927603	0.0927603	0.184073	0.149451	0.825501	36	11	-6.22731	0.937727	28_1.56uM	DMSO	OTU
30_12.5uM / DMSO	Q9UHP3	USP25	Ubiquitin carboxyl-terminal hydrolase 25	UBP25_HUMAN	-0.223372	0.223372	0.184224	0.149526	0.825285	36	14	-14.3439	0.856561	30_12.5uM	DMSO	USP
29_6.25uM / DMSO	Q70EL2	USP45	Ubiquitin carboxyl-terminal hydrolase 45	UBP45_HUMAN	0.367176	0.367176	0.184846	0.149857	0.824323	36	1	28.9826	1.28983	29_6.25uM	DMSO	USP
28_0.78uM / DMSO	Q14694	USP10	Ubiquitin carboxyl-terminal hydrolase 10	UBP10_HUMAN	-0.0342261	0.0342261	0.185077	0.149996	0.823919	36	11	-2.34446	0.976555	28_0.78uM	DMSO	USP
30_0.78uM / DMSO	Q86UV5	USP48	Ubiquitin carboxyl-terminal hydrolase 48	UBP48_HUMAN	-0.117687	0.117687	0.185882	0.150473	0.822541	36	11	-7.83356	0.921664	30_0.78uM	DMSO	USP
30_1.56uM / DMSO	Q9H9J4	USP42	Ubiquitin carboxyl-terminal hydrolase 42	UBP42_HUMAN	0.0687889	0.0687889	0.186967	0.15105	0.82088	36	12	4.88358	1.04884	30_1.56uM	DMSO	USP
30_200uM / DMSO	P09936	UCHL1	Ubiquitin carboxyl-terminal hydrolase isozyme L1	UCHL1_HUMAN	-0.0846514	0.0846514	0.188029	0.151591	0.819328	36	12	-5.69876	0.943012	30_200uM	DMSO	UCH
30_50uM / DMSO	Q9NP73	ALG13	Putative bifunctional UDP-N-acetylglucosamine transferase and deubiquitinase ALG13	ALG13_HUMAN	-0.260106	0.260106	0.189062	0.152152	0.817722	36	4	-16.4973	0.835027	30_50uM	DMSO	OTU
30_3.13uM / DMSO	O00303	EIF3F	Eukaryotic translation initiation factor 3 subunit F	EIF3F_HUMAN	-0.090601	0.090601	0.18932	0.152264	0.817401	36	8	-6.08685	0.939131	30_3.13uM	DMSO	JAMM
28_3.13uM / DMSO	Q96BN8	OTULIN	Ubiquitin thioesterase otulin	OTUL_HUMAN	-0.787925	0.787925	0.189807	0.15253	0.816646	36	1	-42.0824	0.579176	28_3.13uM	DMSO	OTU
29_25uM / DMSO	Q70EL2	USP45	Ubiquitin carboxyl-terminal hydrolase 45	UBP45_HUMAN	-0.342534	0.342534	0.1899	0.152565	0.816545	36	1	-21.1345	0.788655	29_25uM	DMSO	USP
30_50uM / DMSO	Q14694	USP10	Ubiquitin carboxyl-terminal hydrolase 10	UBP10_HUMAN	0.00497089	0.00497089	0.190152	0.152698	0.816166	36	11	0.34515	1.00345	30_50uM	DMSO	USP
28_12.5uM / DMSO	Q9H9J4	USP42	Ubiquitin carboxyl-terminal hydrolase 42	UBP42_HUMAN	-0.105682	0.105682	0.190248	0.152743	0.816038	36	12	-7.06346	0.929365	28_12.5uM	DMSO	USP
29_0.78uM / DMSO	Q9Y5T5	USP16	Ubiquitin carboxyl-terminal hydrolase 16	UBP16_HUMAN	-0.177253	0.177253	0.190874	0.153065	0.815123	36	7	-11.5615	0.884385	29_0.78uM	DMSO	USP
30_100uM / DMSO	P54252	ATXN3	Ataxin-3	ATX3_HUMAN	-0.151376	0.151376	0.191336	0.153326	0.814384	36	4	-9.96088	0.900391	30_100uM	DMSO	MJD
30_12.5uM / DMSO	Q86UV5	USP48	Ubiquitin carboxyl-terminal hydrolase 48	UBP48_HUMAN	-0.0735203	0.0735203	0.191766	0.153553	0.81374	36	11	-4.96837	0.950316	30_12.5uM	DMSO	USP
28_1.56uM / DMSO	Q96RU2	USP28	Ubiquitin carboxyl-terminal hydrolase 28	UBP28_HUMAN	0.0493493	0.0493493	0.192379	0.153887	0.812799	36	31	3.47981	1.0348	28_1.56uM	DMSO	USP
30_25uM / DMSO	Q9Y2K6	USP20	Ubiquitin carboxyl-terminal hydrolase 20	UBP20_HUMAN	-0.125355	0.125355	0.192428	0.153908	0.812739	36	8	-8.32216	0.916778	30_25uM	DMSO	USP
28_200uM / DMSO	P40818	USP8	Ubiquitin carboxyl-terminal hydrolase 8	UBP8_HUMAN	-0.101976	0.101976	0.196049	0.155798	0.807437	36	46	-6.82439	0.931756	28_200uM	DMSO	USP
28_100uM / DMSO	O75317	USP12	Ubiquitin carboxyl-terminal hydrolase 12	UBP12_HUMAN	-0.285177	0.285177	0.196944	0.15629	0.806069	36	3	-17.9359	0.820641	28_100uM	DMSO	USP
29_3.13uM / DMSO	O75604	USP2	Ubiquitin carboxyl-terminal hydrolase 2	UBP2_HUMAN	-0.518831	0.518831	0.197171	0.15641	0.805737	36	2	-30.2063	0.697937	29_3.13uM	DMSO	USP
29_0.78uM / DMSO	O15372	EIF3H	Eukaryotic translation initiation factor 3 subunit H	EIF3H_HUMAN	0.0712001	0.0712001	0.197227	0.156427	0.805689	36	8	5.05902	1.05059	29_0.78uM	DMSO	JAMM
30_12.5uM / DMSO	Q9Y2K6	USP20	Ubiquitin carboxyl-terminal hydrolase 20	UBP20_HUMAN	-0.141111	0.141111	0.197876	0.156762	0.804759	36	8	-9.31796	0.90682	30_12.5uM	DMSO	USP
29_200uM / DMSO	Q13107	USP4	Ubiquitin carboxyl-terminal hydrolase 4	UBP4_HUMAN	-0.126122	0.126122	0.198239	0.156973	0.804175	36	7	-8.37089	0.916291	29_200uM	DMSO	USP
29_50uM / DMSO	Q9UGI0	ZRANB1	Ubiquitin thioesterase ZRANB1	ZRAN1_HUMAN	0.0191635	0.0191635	0.199282	0.157559	0.802556	36	7	1.33717	1.01337	29_50uM	DMSO	OTU
29_50uM / DMSO	O00303	EIF3F	Eukaryotic translation initiation factor 3 subunit F	EIF3F_HUMAN	-0.0696308	0.0696308	0.19986	0.157867	0.801709	36	8	-4.71181	0.952882	29_50uM	DMSO	JAMM
28_6.25uM / DMSO	Q9P2H5	USP35	Ubiquitin carboxyl-terminal hydrolase 35	UBP35_HUMAN	-0.023749	0.023749	0.199974	0.157932	0.801529	36	9	-1.63268	0.983673	28_6.25uM	DMSO	USP
29_6.25uM / DMSO	Q92905	COPS5	COP9 signalosome complex subunit 5	CSN5_HUMAN	-0.0717082	0.0717082	0.2001	0.157988	0.801377	36	7	-4.84893	0.951511	29_6.25uM	DMSO	JAMM
30_200uM / DMSO	Q96K76	USP47	Ubiquitin carboxyl-terminal hydrolase 47	UBP47_HUMAN	0.133632	0.133632	0.2003	0.158078	0.801128	36	2	9.7052	1.09705	30_200uM	DMSO	USP
29_25uM / DMSO	Q92995	USP13	Ubiquitin carboxyl-terminal hydrolase 13	UBP13_HUMAN	0.0913242	0.0913242	0.201293	0.15859	0.799725	36	1	6.53475	1.06535	29_25uM	DMSO	USP
30_200uM / DMSO	Q92905	COPS5	COP9 signalosome complex subunit 5	CSN5_HUMAN	0.0519731	0.0519731	0.202939	0.159437	0.797411	36	7	3.66817	1.03668	30_200uM	DMSO	JAMM
29_1.56uM / DMSO	Q93008	USP9X	Probable ubiquitin carboxyl-terminal hydrolase FAF-X	USP9X_HUMAN	0.0195013	0.0195013	0.205002	0.160495	0.794537	36	89	1.36091	1.01361	29_1.56uM	DMSO	USP
29_6.25uM / DMSO	P15374	UCHL3	Ubiquitin carboxyl-terminal hydrolase isozyme L3	UCHL3_HUMAN	0.10486	0.10486	0.208819	0.16243	0.789334	36	14	7.539	1.07539	29_6.25uM	DMSO	UCH
28_50uM / DMSO	P62068	USP46	Ubiquitin carboxyl-terminal hydrolase 46	UBP46_HUMAN	-0.310781	0.310781	0.209359	0.162696	0.788623	36	12	-19.3795	0.806205	28_50uM	DMSO	USP
28_6.25uM / DMSO	Q9NUU6	OTULINL	Inactive ubiquitin thioesterase OTULINL	OTULL_HUMAN	0.0555986	0.0555986	0.209515	0.162788	0.788379	36	3	3.92902	1.03929	28_6.25uM	DMSO	OTU
28_6.25uM / DMSO	Q14694	USP10	Ubiquitin carboxyl-terminal hydrolase 10	UBP10_HUMAN	-0.0648646	0.0648646	0.211302	0.163706	0.785935	36	11	-4.3965	0.956035	28_6.25uM	DMSO	USP
30_1.56uM / DMSO	Q6GQQ9	OTUD7B	OTU domain-containing protein 7B	OTU7B_HUMAN	-0.0966386	0.0966386	0.212437	0.164267	0.784451	36	35	-6.47905	0.935209	30_1.56uM	DMSO	OTU
28_100uM / DMSO	Q53GS9	USP39	U4/U6.U5 tri-snRNP-associated protein 2	SNUT2_HUMAN	-0.0965983	0.0965983	0.214333	0.16525	0.78186	36	10	-6.47644	0.935236	28_100uM	DMSO	USP
30_50uM / DMSO	Q5T2D3	OTUD3	OTU domain-containing protein 3	OTUD3_HUMAN	-0.233876	0.233876	0.215173	0.165729	0.780601	36	11	-14.9653	0.850347	30_50uM	DMSO	OTU
28_6.25uM / DMSO	Q53GS9	USP39	U4/U6.U5 tri-snRNP-associated protein 2	SNUT2_HUMAN	-0.120745	0.120745	0.215367	0.165835	0.780324	36	10	-8.02871	0.919713	28_6.25uM	DMSO	USP
30_50uM / DMSO	Q9UGI0	ZRANB1	Ubiquitin thioesterase ZRANB1	ZRAN1_HUMAN	-0.136047	0.136047	0.21687	0.166578	0.778384	36	7	-8.99906	0.910009	30_50uM	DMSO	OTU
28_6.25uM / DMSO	P54578	USP14	Ubiquitin carboxyl-terminal hydrolase 14	UBP14_HUMAN	-0.143326	0.143326	0.217152	0.166715	0.778026	36	5	-9.45704	0.90543	28_6.25uM	DMSO	USP
30_100uM / DMSO	Q5T2D3	OTUD3	OTU domain-containing protein 3	OTUD3_HUMAN	-0.0550936	0.0550936	0.219807	0.168019	0.774642	36	11	-3.7468	0.962532	30_100uM	DMSO	OTU
29_12.5uM / DMSO	Q70EL1	USP54	Inactive ubiquitin carboxyl-terminal hydrolase 54	UBP54_HUMAN	-0.0764704	0.0764704	0.220679	0.168452	0.773525	36	4	-5.1625	0.948375	29_12.5uM	DMSO	USP
29_200uM / DMSO	Q70CQ2	USP34	Ubiquitin carboxyl-terminal hydrolase 34	UBP34_HUMAN	-0.294654	0.294654	0.222217	0.169216	0.771558	36	8	-18.4732	0.815268	29_200uM	DMSO	USP
28_0.78uM / DMSO	Q9UHP3	USP25	Ubiquitin carboxyl-terminal hydrolase 25	UBP25_HUMAN	-0.13898	0.13898	0.223299	0.169716	0.770276	36	14	-9.18393	0.908161	28_0.78uM	DMSO	USP
30_1.56uM / DMSO	Q9Y2K6	USP20	Ubiquitin carboxyl-terminal hydrolase 20	UBP20_HUMAN	0.0531756	0.0531756	0.224786	0.170504	0.768266	36	8	3.75462	1.03755	30_1.56uM	DMSO	USP
29_3.13uM / DMSO	Q9Y5T5	USP16	Ubiquitin carboxyl-terminal hydrolase 16	UBP16_HUMAN	0.0709157	0.0709157	0.225187	0.170661	0.767866	36	7	5.03831	1.05038	29_3.13uM	DMSO	USP
30_25uM / DMSO	Q96G74	OTUD5	OTU domain-containing protein 5	OTUD5_HUMAN	0.0614049	0.0614049	0.225327	0.170708	0.767745	36	1	4.34814	1.04348	30_25uM	DMSO	OTU
29_25uM / DMSO	Q96BN8	OTULIN	Ubiquitin thioesterase otulin	OTUL_HUMAN	-0.754063	0.754063	0.225529	0.17081	0.767486	36	1	-40.7069	0.592931	29_25uM	DMSO	OTU
30_0.78uM / DMSO	Q9H9J4	USP42	Ubiquitin carboxyl-terminal hydrolase 42	UBP42_HUMAN	0.05114	0.05114	0.226327	0.171223	0.766438	36	12	3.60833	1.03608	30_0.78uM	DMSO	USP
28_1.56uM / DMSO	Q92905	COPS5	COP9 signalosome complex subunit 5	CSN5_HUMAN	-0.0289464	0.0289464	0.226606	0.171341	0.766138	36	7	-1.98642	0.980136	28_1.56uM	DMSO	JAMM
29_100uM / DMSO	Q9P275	USP36	Ubiquitin carboxyl-terminal hydrolase 36	UBP36_HUMAN	-0.0144988	0.0144988	0.226717	0.171402	0.765985	36	15	-0.999944	0.990001	29_100uM	DMSO	USP
29_1.56uM / DMSO	Q96FW1	OTUB1	Ubiquitin thioesterase OTUB1	OTUB1_HUMAN	-0.103271	0.103271	0.229556	0.172823	0.762398	36	7	-6.90803	0.93092	29_1.56uM	DMSO	OTU
30_1.56uM / DMSO	Q9UGI0	ZRANB1	Ubiquitin thioesterase ZRANB1	ZRAN1_HUMAN	-0.0707336	0.0707336	0.229693	0.172878	0.762261	36	7	-4.78463	0.952154	30_1.56uM	DMSO	OTU
30_100uM / DMSO	Q70EL2	USP45	Ubiquitin carboxyl-terminal hydrolase 45	UBP45_HUMAN	-0.185287	0.185287	0.230339	0.173183	0.761495	36	1	-12.0526	0.879474	30_100uM	DMSO	USP
30_100uM / DMSO	Q96BN8	OTULIN	Ubiquitin thioesterase otulin	OTUL_HUMAN	-0.35187	0.35187	0.231641	0.17382	0.7599	36	1	-21.6432	0.783568	30_100uM	DMSO	OTU
30_0.78uM / DMSO	Q96BN8	OTULIN	Ubiquitin thioesterase otulin	OTUL_HUMAN	0.511775	0.511775	0.233324	0.174664	0.757796	36	1	42.5804	1.4258	30_0.78uM	DMSO	OTU
28_3.13uM / DMSO	Q9Y4E8	USP15	Ubiquitin carboxyl-terminal hydrolase 15	UBP15_HUMAN	-0.0667562	0.0667562	0.23452	0.175241	0.756364	36	36	-4.52177	0.954782	28_3.13uM	DMSO	USP
28_12.5uM / DMSO	Q9Y5K5	UCHL5	Ubiquitin carboxyl-terminal hydrolase isozyme L5	UCHL5_HUMAN	-0.155634	0.155634	0.235398	0.175668	0.755307	36	21	-10.2262	0.897738	28_12.5uM	DMSO	UCH
29_12.5uM / DMSO	Q9UK80	USP21	Ubiquitin carboxyl-terminal hydrolase 21	UBP21_HUMAN	0.310499	0.310499	0.235517	0.175737	0.755138	36	1	24.0137	1.24014	29_12.5uM	DMSO	USP
29_0.78uM / DMSO	P15374	UCHL3	Ubiquitin carboxyl-terminal hydrolase isozyme L3	UCHL3_HUMAN	-0.0451377	0.0451377	0.23574	0.175845	0.75487	36	14	-3.08027	0.969197	29_0.78uM	DMSO	UCH
29_6.25uM / DMSO	P09936	UCHL1	Ubiquitin carboxyl-terminal hydrolase isozyme L1	UCHL1_HUMAN	-0.187369	0.187369	0.238053	0.177021	0.751974	36	12	-12.1794	0.878206	29_6.25uM	DMSO	UCH
30_1.56uM / DMSO	Q504Q3	PAN2	PAN2-PAN3 deadenylation complex catalytic subunit PAN2	PAN2_HUMAN	-0.381332	0.381332	0.238124	0.177052	0.7519	36	1	-23.2271	0.767729	30_1.56uM	DMSO	USP
29_6.25uM / DMSO	P51784	USP11	Ubiquitin carboxyl-terminal hydrolase 11	UBP11_HUMAN	0.0532829	0.0532829	0.238865	0.177401	0.751045	36	17	3.76234	1.03762	29_6.25uM	DMSO	USP
29_1.56uM / DMSO	P51665	PSMD7	26S proteasome non-ATPase regulatory subunit 7	PSMD7_HUMAN	0.0291554	0.0291554	0.239467	0.177691	0.750336	36	11	2.04146	1.02041	29_1.56uM	DMSO	JAMM
28_12.5uM / DMSO	O00303	EIF3F	Eukaryotic translation initiation factor 3 subunit F	EIF3F_HUMAN	0.141022	0.141022	0.240302	0.178099	0.74934	36	8	10.2686	1.10269	28_12.5uM	DMSO	JAMM
30_12.5uM / DMSO	O94966	USP19	Ubiquitin carboxyl-terminal hydrolase 19	UBP19_HUMAN	-0.0590616	0.0590616	0.240362	0.178123	0.74928	36	29	-4.01117	0.959888	30_12.5uM	DMSO	USP
29_50uM / DMSO	Q70EL2	USP45	Ubiquitin carboxyl-terminal hydrolase 45	UBP45_HUMAN	-0.16116	0.16116	0.240415	0.178145	0.749225	36	1	-10.5694	0.894306	29_50uM	DMSO	USP
28_12.5uM / DMSO	P54578	USP14	Ubiquitin carboxyl-terminal hydrolase 14	UBP14_HUMAN	-0.31548	0.31548	0.240695	0.178288	0.748877	36	5	-19.6417	0.803583	28_12.5uM	DMSO	USP
30_1.56uM / DMSO	P51784	USP11	Ubiquitin carboxyl-terminal hydrolase 11	UBP11_HUMAN	-0.0520197	0.0520197	0.240723	0.178297	0.748857	36	17	-3.5415	0.964585	30_1.56uM	DMSO	USP
29_50uM / DMSO	Q9P2H5	USP35	Ubiquitin carboxyl-terminal hydrolase 35	UBP35_HUMAN	-0.0898023	0.0898023	0.24074	0.178302	0.748845	36	9	-6.03485	0.939652	29_50uM	DMSO	USP
29_200uM / DMSO	Q14694	USP10	Ubiquitin carboxyl-terminal hydrolase 10	UBP10_HUMAN	-0.109364	0.109364	0.243429	0.179655	0.74556	36	11	-7.30035	0.926997	29_200uM	DMSO	USP
30_1.56uM / DMSO	P62068	USP46	Ubiquitin carboxyl-terminal hydrolase 46	UBP46_HUMAN	-0.00786731	0.00786731	0.243524	0.179693	0.745469	36	12	-0.543836	0.994562	30_1.56uM	DMSO	USP
28_1.56uM / DMSO	Q96BN8	OTULIN	Ubiquitin thioesterase otulin	OTUL_HUMAN	-0.408596	0.408596	0.243555	0.179705	0.74544	36	1	-24.6644	0.753356	28_1.56uM	DMSO	OTU
28_1.56uM / DMSO	P09936	UCHL1	Ubiquitin carboxyl-terminal hydrolase isozyme L1	UCHL1_HUMAN	-0.0576285	0.0576285	0.243573	0.17971	0.745429	36	12	-3.91578	0.960842	28_1.56uM	DMSO	UCH
28_1.56uM / DMSO	Q9UPU5	USP24	Ubiquitin carboxyl-terminal hydrolase 24	UBP24_HUMAN	0.0284287	0.0284287	0.244554	0.180222	0.744193	36	44	1.99007	1.0199	28_1.56uM	DMSO	USP
29_25uM / DMSO	Q9NUU6	OTULINL	Inactive ubiquitin thioesterase OTULINL	OTULL_HUMAN	0.0585879	0.0585879	0.245099	0.180523	0.743467	36	3	4.14459	1.04145	29_25uM	DMSO	OTU
29_3.13uM / DMSO	Q96G74	OTUD5	OTU domain-containing protein 5	OTUD5_HUMAN	0.0207954	0.0207954	0.245528	0.180714	0.743007	36	1	1.45186	1.01452	29_3.13uM	DMSO	OTU
30_3.13uM / DMSO	O75317	USP12	Ubiquitin carboxyl-terminal hydrolase 12	UBP12_HUMAN	0.271766	0.271766	0.245914	0.180892	0.742582	36	3	20.7284	1.20728	30_3.13uM	DMSO	USP
29_25uM / DMSO	Q9UK80	USP21	Ubiquitin carboxyl-terminal hydrolase 21	UBP21_HUMAN	-0.156721	0.156721	0.245986	0.180924	0.742504	36	1	-10.2938	0.897062	29_25uM	DMSO	USP
29_50uM / DMSO	Q9Y5K5	UCHL5	Ubiquitin carboxyl-terminal hydrolase isozyme L5	UCHL5_HUMAN	-0.0912528	0.0912528	0.247068	0.181431	0.74129	36	21	-6.12927	0.938707	29_50uM	DMSO	UCH
28_12.5uM / DMSO	P54252	ATXN3	Ataxin-3	ATX3_HUMAN	-0.235511	0.235511	0.247278	0.181535	0.741039	36	4	-15.0616	0.849384	28_12.5uM	DMSO	MJD
30_6.25uM / DMSO	O15372	EIF3H	Eukaryotic translation initiation factor 3 subunit H	EIF3H_HUMAN	0.0572254	0.0572254	0.247824	0.181788	0.740435	36	8	4.04628	1.04046	30_6.25uM	DMSO	JAMM
29_50uM / DMSO	Q86UV5	USP48	Ubiquitin carboxyl-terminal hydrolase 48	UBP48_HUMAN	-0.00459822	0.00459822	0.250061	0.182896	0.737796	36	11	-0.318217	0.996818	29_50uM	DMSO	USP
29_3.13uM / DMSO	Q93008	USP9X	Probable ubiquitin carboxyl-terminal hydrolase FAF-X	USP9X_HUMAN	0.0203279	0.0203279	0.25056	0.183156	0.737179	36	89	1.419	1.01419	29_3.13uM	DMSO	USP
28_3.13uM / DMSO	Q53GS9	USP39	U4/U6.U5 tri-snRNP-associated protein 2	SNUT2_HUMAN	-0.107423	0.107423	0.250983	0.183375	0.736661	36	10	-7.17553	0.928245	28_3.13uM	DMSO	USP
28_6.25uM / DMSO	Q9UPU5	USP24	Ubiquitin carboxyl-terminal hydrolase 24	UBP24_HUMAN	-0.0482962	0.0482962	0.251213	0.183455	0.73647	36	44	-3.29222	0.967078	28_6.25uM	DMSO	USP
28_1.56uM / DMSO	Q70CQ2	USP34	Ubiquitin carboxyl-terminal hydrolase 34	UBP34_HUMAN	0.0457508	0.0457508	0.252424	0.18403	0.735112	36	8	3.22202	1.03222	28_1.56uM	DMSO	USP
30_25uM / DMSO	O75317	USP12	Ubiquitin carboxyl-terminal hydrolase 12	UBP12_HUMAN	-0.2628	0.2628	0.252721	0.184181	0.734754	36	3	-16.6532	0.833468	30_25uM	DMSO	USP
28_0.78uM / DMSO	Q13107	USP4	Ubiquitin carboxyl-terminal hydrolase 4	UBP4_HUMAN	0.168499	0.168499	0.253066	0.184305	0.734462	36	7	12.3889	1.12389	28_0.78uM	DMSO	USP
29_12.5uM / DMSO	Q93009	USP7	Ubiquitin carboxyl-terminal hydrolase 7	UBP7_HUMAN	-0.0827935	0.0827935	0.253371	0.184438	0.734149	36	61	-5.57724	0.944228	29_12.5uM	DMSO	USP
29_6.25uM / DMSO	Q9Y2K6	USP20	Ubiquitin carboxyl-terminal hydrolase 20	UBP20_HUMAN	0.0566168	0.0566168	0.253989	0.184752	0.733411	36	8	4.0024	1.04002	29_6.25uM	DMSO	USP
29_200uM / DMSO	P54578	USP14	Ubiquitin carboxyl-terminal hydrolase 14	UBP14_HUMAN	-0.15711	0.15711	0.254002	0.184754	0.733407	36	5	-10.318	0.89682	29_200uM	DMSO	USP
29_12.5uM / DMSO	Q8NB14	USP38	Ubiquitin carboxyl-terminal hydrolase 38	UBP38_HUMAN	-0.0584978	0.0584978	0.254032	0.184766	0.733378	36	17	-3.97365	0.960263	29_12.5uM	DMSO	USP
28_200uM / DMSO	Q96G74	OTUD5	OTU domain-containing protein 5	OTUD5_HUMAN	-0.0777141	0.0777141	0.254349	0.184932	0.732988	36	1	-5.24422	0.947558	28_200uM	DMSO	OTU
28_1.56uM / DMSO	P62068	USP46	Ubiquitin carboxyl-terminal hydrolase 46	UBP46_HUMAN	-0.0880603	0.0880603	0.254807	0.185153	0.73247	36	12	-5.92132	0.940787	28_1.56uM	DMSO	USP
29_100uM / DMSO	Q92995	USP13	Ubiquitin carboxyl-terminal hydrolase 13	UBP13_HUMAN	0.185227	0.185227	0.25618	0.185838	0.730865	36	1	13.6996	1.137	29_100uM	DMSO	USP
30_200uM / DMSO	Q9P275	USP36	Ubiquitin carboxyl-terminal hydrolase 36	UBP36_HUMAN	-0.0674154	0.0674154	0.256707	0.186093	0.73027	36	15	-4.56538	0.954346	30_200uM	DMSO	USP
30_3.13uM / DMSO	Q9UPU5	USP24	Ubiquitin carboxyl-terminal hydrolase 24	UBP24_HUMAN	-0.0521467	0.0521467	0.258051	0.186722	0.728804	36	44	-3.54999	0.9645	30_3.13uM	DMSO	USP
28_100uM / DMSO	Q96BN8	OTULIN	Ubiquitin thioesterase otulin	OTUL_HUMAN	-0.676086	0.676086	0.25839	0.186897	0.728397	36	1	-37.4139	0.625861	28_100uM	DMSO	OTU
28_3.13uM / DMSO	Q92905	COPS5	COP9 signalosome complex subunit 5	CSN5_HUMAN	-0.0264475	0.0264475	0.259349	0.187362	0.72732	36	7	-1.8165	0.981835	28_3.13uM	DMSO	JAMM
29_6.25uM / DMSO	Q92560	BAP1	Ubiquitin carboxyl-terminal hydrolase BAP1	BAP1_HUMAN	0.119919	0.119919	0.259911	0.187596	0.726778	36	19	8.66736	1.08667	29_6.25uM	DMSO	UCH
30_3.13uM / DMSO	P62068	USP46	Ubiquitin carboxyl-terminal hydrolase 46	UBP46_HUMAN	0.11554	0.11554	0.261651	0.188538	0.724602	36	12	8.33807	1.08338	30_3.13uM	DMSO	USP
28_1.56uM / DMSO	Q01804	OTUD4	OTU domain-containing protein 4	OTUD4_HUMAN	-0.0849779	0.0849779	0.262522	0.18897	0.723606	36	29	-5.7201	0.942799	28_1.56uM	DMSO	OTU
29_100uM / DMSO	O00303	EIF3F	Eukaryotic translation initiation factor 3 subunit F	EIF3F_HUMAN	-0.0984661	0.0984661	0.263722	0.189531	0.72232	36	8	-6.59745	0.934026	29_100uM	DMSO	JAMM
28_100uM / DMSO	Q9P275	USP36	Ubiquitin carboxyl-terminal hydrolase 36	UBP36_HUMAN	-0.0953528	0.0953528	0.264341	0.189828	0.72164	36	15	-6.39567	0.936043	28_100uM	DMSO	USP
29_12.5uM / DMSO	Q70EL2	USP45	Ubiquitin carboxyl-terminal hydrolase 45	UBP45_HUMAN	0.0519246	0.0519246	0.264723	0.19001	0.721223	36	1	3.66469	1.03665	29_12.5uM	DMSO	USP
30_25uM / DMSO	Q9UPU5	USP24	Ubiquitin carboxyl-terminal hydrolase 24	UBP24_HUMAN	-0.126375	0.126375	0.269781	0.192319	0.715977	36	44	-8.38698	0.91613	30_25uM	DMSO	USP
28_6.25uM / DMSO	P54252	ATXN3	Ataxin-3	ATX3_HUMAN	-0.164885	0.164885	0.270468	0.192678	0.715168	36	4	-10.8	0.892	28_6.25uM	DMSO	MJD
28_12.5uM / DMSO	Q13107	USP4	Ubiquitin carboxyl-terminal hydrolase 4	UBP4_HUMAN	0.13404	0.13404	0.270485	0.192681	0.715161	36	7	9.73627	1.09736	28_12.5uM	DMSO	USP
28_12.5uM / DMSO	Q5T2D3	OTUD3	OTU domain-containing protein 3	OTUD3_HUMAN	-0.113167	0.113167	0.27262	0.193704	0.71286	36	11	-7.5444	0.924556	28_12.5uM	DMSO	OTU
29_50uM / DMSO	Q9NUU6	OTULINL	Inactive ubiquitin thioesterase OTULINL	OTULL_HUMAN	-0.0639912	0.0639912	0.273383	0.194107	0.711959	36	3	-4.3386	0.956614	29_50uM	DMSO	OTU
30_3.13uM / DMSO	Q70EL2	USP45	Ubiquitin carboxyl-terminal hydrolase 45	UBP45_HUMAN	-0.45841	0.45841	0.274373	0.194554	0.71096	36	1	-27.2212	0.727788	30_3.13uM	DMSO	USP
28_12.5uM / DMSO	Q92905	COPS5	COP9 signalosome complex subunit 5	CSN5_HUMAN	-0.133891	0.133891	0.274744	0.194721	0.710587	36	7	-8.86301	0.91137	28_12.5uM	DMSO	JAMM
29_3.13uM / DMSO	O94966	USP19	Ubiquitin carboxyl-terminal hydrolase 19	UBP19_HUMAN	0.00736254	0.00736254	0.275412	0.195045	0.709866	36	29	0.511637	1.00512	29_3.13uM	DMSO	USP
28_1.56uM / DMSO	O94966	USP19	Ubiquitin carboxyl-terminal hydrolase 19	UBP19_HUMAN	0.0325104	0.0325104	0.276077	0.195352	0.709182	36	29	2.27903	1.02279	28_1.56uM	DMSO	USP
30_3.13uM / DMSO	Q5T2D3	OTUD3	OTU domain-containing protein 3	OTUD3_HUMAN	-0.0876875	0.0876875	0.277973	0.196208	0.707283	36	11	-5.89701	0.94103	30_3.13uM	DMSO	OTU
29_0.78uM / DMSO	Q70CQ2	USP34	Ubiquitin carboxyl-terminal hydrolase 34	UBP34_HUMAN	0.0343638	0.0343638	0.280515	0.197433	0.704581	36	8	2.41051	1.02411	29_0.78uM	DMSO	USP
30_12.5uM / DMSO	Q14694	USP10	Ubiquitin carboxyl-terminal hydrolase 10	UBP10_HUMAN	-0.0687201	0.0687201	0.282491	0.198361	0.702544	36	11	-4.65165	0.953484	30_12.5uM	DMSO	USP
30_25uM / DMSO	P40818	USP8	Ubiquitin carboxyl-terminal hydrolase 8	UBP8_HUMAN	-0.0569678	0.0569678	0.282833	0.198511	0.702216	36	46	-3.87176	0.961282	30_25uM	DMSO	USP
29_200uM / DMSO	Q9UGI0	ZRANB1	Ubiquitin thioesterase ZRANB1	ZRAN1_HUMAN	-0.1332	0.1332	0.284614	0.199301	0.70049	36	7	-8.81931	0.911807	29_200uM	DMSO	OTU
29_12.5uM / DMSO	P62068	USP46	Ubiquitin carboxyl-terminal hydrolase 46	UBP46_HUMAN	0.0225123	0.0225123	0.286731	0.200265	0.698394	36	12	1.57267	1.01573	29_12.5uM	DMSO	USP
28_50uM / DMSO	Q92905	COPS5	COP9 signalosome complex subunit 5	CSN5_HUMAN	-0.18309	0.18309	0.287888	0.200771	0.697298	36	7	-11.9186	0.880814	28_50uM	DMSO	JAMM
29_3.13uM / DMSO	Q70CQ2	USP34	Ubiquitin carboxyl-terminal hydrolase 34	UBP34_HUMAN	-0.199035	0.199035	0.287915	0.200779	0.697282	36	8	-12.8867	0.871133	29_3.13uM	DMSO	USP
30_100uM / DMSO	P40818	USP8	Ubiquitin carboxyl-terminal hydrolase 8	UBP8_HUMAN	-0.0496293	0.0496293	0.289191	0.201362	0.696022	36	46	-3.38154	0.966185	30_100uM	DMSO	USP
29_25uM / DMSO	Q5T2D3	OTUD3	OTU domain-containing protein 3	OTUD3_HUMAN	-0.0485286	0.0485286	0.289667	0.201568	0.695579	36	11	-3.3078	0.966922	29_25uM	DMSO	OTU
29_6.25uM / DMSO	P54578	USP14	Ubiquitin carboxyl-terminal hydrolase 14	UBP14_HUMAN	-0.249131	0.249131	0.294166	0.203761	0.690879	36	5	-15.8597	0.841403	29_6.25uM	DMSO	USP
30_12.5uM / DMSO	Q9H9J4	USP42	Ubiquitin carboxyl-terminal hydrolase 42	UBP42_HUMAN	-0.0261283	0.0261283	0.297644	0.205337	0.687533	36	12	-1.79477	0.982052	30_12.5uM	DMSO	USP
29_100uM / DMSO	Q96BN8	OTULIN	Ubiquitin thioesterase otulin	OTUL_HUMAN	-0.452589	0.452589	0.298452	0.205708	0.686749	36	1	-26.9269	0.730731	29_100uM	DMSO	OTU
30_200uM / DMSO	Q70EL1	USP54	Inactive ubiquitin carboxyl-terminal hydrolase 54	UBP54_HUMAN	-0.256392	0.256392	0.300608	0.206722	0.684614	36	4	-16.2821	0.837179	30_200uM	DMSO	USP
28_12.5uM / DMSO	O94966	USP19	Ubiquitin carboxyl-terminal hydrolase 19	UBP19_HUMAN	-0.0871556	0.0871556	0.301393	0.207065	0.683893	36	29	-5.86231	0.941377	28_12.5uM	DMSO	USP
30_1.56uM / DMSO	Q93008	USP9X	Probable ubiquitin carboxyl-terminal hydrolase FAF-X	USP9X_HUMAN	0.0356044	0.0356044	0.302	0.207329	0.68334	36	89	2.49861	1.02499	30_1.56uM	DMSO	USP
29_100uM / DMSO	Q9NP73	ALG13	Putative bifunctional UDP-N-acetylglucosamine transferase and deubiquitinase ALG13	ALG13_HUMAN	0.0145505	0.0145505	0.303592	0.208034	0.681866	36	4	1.01367	1.01014	29_100uM	DMSO	OTU
28_25uM / DMSO	Q9UGI0	ZRANB1	Ubiquitin thioesterase ZRANB1	ZRAN1_HUMAN	-0.0729989	0.0729989	0.306214	0.209227	0.679383	36	7	-4.93402	0.95066	28_25uM	DMSO	OTU
29_6.25uM / DMSO	Q96G74	OTUD5	OTU domain-containing protein 5	OTUD5_HUMAN	0.0654693	0.0654693	0.306219	0.209227	0.679381	36	1	4.64253	1.04643	29_6.25uM	DMSO	OTU
28_1.56uM / DMSO	Q8N6M0	OTUD6B	Deubiquitinase OTUD6B	OTU6B_HUMAN	-0.0796712	0.0796712	0.307042	0.209618	0.678571	36	11	-5.37267	0.946273	28_1.56uM	DMSO	OTU
29_25uM / DMSO	O75317	USP12	Ubiquitin carboxyl-terminal hydrolase 12	UBP12_HUMAN	-0.184334	0.184334	0.307173	0.209675	0.678454	36	3	-11.9945	0.880055	29_25uM	DMSO	USP
28_200uM / DMSO	Q14694	USP10	Ubiquitin carboxyl-terminal hydrolase 10	UBP10_HUMAN	-0.0607186	0.0607186	0.307284	0.209714	0.678373	36	11	-4.12136	0.958786	28_200uM	DMSO	USP
30_25uM / DMSO	P54578	USP14	Ubiquitin carboxyl-terminal hydrolase 14	UBP14_HUMAN	-0.250425	0.250425	0.307394	0.20977	0.678257	36	5	-15.9351	0.840649	30_25uM	DMSO	USP
29_25uM / DMSO	Q504Q3	PAN2	PAN2-PAN3 deadenylation complex catalytic subunit PAN2	PAN2_HUMAN	-0.137084	0.137084	0.307778	0.209954	0.677876	36	1	-9.0645	0.909355	29_25uM	DMSO	USP
29_3.13uM / DMSO	P51784	USP11	Ubiquitin carboxyl-terminal hydrolase 11	UBP11_HUMAN	-0.0291142	0.0291142	0.310249	0.211033	0.67565	36	17	-1.99781	0.980022	29_3.13uM	DMSO	USP
30_1.56uM / DMSO	P54578	USP14	Ubiquitin carboxyl-terminal hydrolase 14	UBP14_HUMAN	-0.0825966	0.0825966	0.311469	0.211593	0.674499	36	5	-5.56435	0.944356	30_1.56uM	DMSO	USP
30_25uM / DMSO	P09936	UCHL1	Ubiquitin carboxyl-terminal hydrolase isozyme L1	UCHL1_HUMAN	-0.116459	0.116459	0.312809	0.212209	0.673237	36	12	-7.75511	0.922449	30_25uM	DMSO	UCH
29_3.13uM / DMSO	Q9UK80	USP21	Ubiquitin carboxyl-terminal hydrolase 21	UBP21_HUMAN	0.254757	0.254757	0.316572	0.21388	0.669829	36	1	19.3135	1.19313	29_3.13uM	DMSO	USP
28_25uM / DMSO	Q9P275	USP36	Ubiquitin carboxyl-terminal hydrolase 36	UBP36_HUMAN	-0.0130612	0.0130612	0.317177	0.214131	0.669321	36	15	-0.901246	0.990988	28_25uM	DMSO	USP
30_25uM / DMSO	Q9H9J4	USP42	Ubiquitin carboxyl-terminal hydrolase 42	UBP42_HUMAN	0.0226249	0.0226249	0.318034	0.214502	0.668569	36	12	1.5806	1.01581	30_25uM	DMSO	USP
30_1.56uM / DMSO	Q92995	USP13	Ubiquitin carboxyl-terminal hydrolase 13	UBP13_HUMAN	-0.124231	0.124231	0.318074	0.214522	0.668529	36	1	-8.25071	0.917493	30_1.56uM	DMSO	USP
29_50uM / DMSO	Q504Q3	PAN2	PAN2-PAN3 deadenylation complex catalytic subunit PAN2	PAN2_HUMAN	0.24249	0.24249	0.318496	0.214695	0.668178	36	1	18.3032	1.18303	29_50uM	DMSO	USP
28_100uM / DMSO	Q9NUU6	OTULINL	Inactive ubiquitin thioesterase OTULINL	OTULL_HUMAN	-0.0653263	0.0653263	0.319341	0.215101	0.667358	36	3	-4.42709	0.955729	28_100uM	DMSO	OTU
30_12.5uM / DMSO	Q9UPU5	USP24	Ubiquitin carboxyl-terminal hydrolase 24	UBP24_HUMAN	-0.0643605	0.0643605	0.320163	0.21543	0.666693	36	44	-4.36309	0.956369	30_12.5uM	DMSO	USP
28_3.13uM / DMSO	Q9UGI0	ZRANB1	Ubiquitin thioesterase ZRANB1	ZRAN1_HUMAN	-0.0705903	0.0705903	0.320425	0.215563	0.666426	36	7	-4.77517	0.952248	28_3.13uM	DMSO	OTU
30_1.56uM / DMSO	Q6P2Q9	PRPF8	Pre-mRNA-processing-splicing factor 8	PRP8_HUMAN	-0.0219627	0.0219627	0.321737	0.216121	0.665302	36	76	-1.51081	0.984892	30_1.56uM	DMSO	JAMM
29_6.25uM / DMSO	Q9UPU5	USP24	Ubiquitin carboxyl-terminal hydrolase 24	UBP24_HUMAN	-0.0162398	0.0162398	0.322723	0.21656	0.664421	36	44	-1.11934	0.988807	29_6.25uM	DMSO	USP
30_200uM / DMSO	O00303	EIF3F	Eukaryotic translation initiation factor 3 subunit F	EIF3F_HUMAN	0.0644005	0.0644005	0.324081	0.217207	0.663126	36	8	4.56503	1.04565	30_200uM	DMSO	JAMM
30_1.56uM / DMSO	Q9P275	USP36	Ubiquitin carboxyl-terminal hydrolase 36	UBP36_HUMAN	-0.0191525	0.0191525	0.326264	0.218185	0.661175	36	15	-1.31877	0.986812	30_1.56uM	DMSO	USP
30_6.25uM / DMSO	Q9UK80	USP21	Ubiquitin carboxyl-terminal hydrolase 21	UBP21_HUMAN	0.0279325	0.0279325	0.326518	0.218303	0.660941	36	1	1.955	1.01955	30_6.25uM	DMSO	USP
28_50uM / DMSO	P51784	USP11	Ubiquitin carboxyl-terminal hydrolase 11	UBP11_HUMAN	0.0391318	0.0391318	0.326572	0.21832	0.660907	36	17	2.74953	1.0275	28_50uM	DMSO	USP
29_50uM / DMSO	Q9Y5T5	USP16	Ubiquitin carboxyl-terminal hydrolase 16	UBP16_HUMAN	0.0577566	0.0577566	0.329201	0.219545	0.658475	36	7	4.0846	1.04085	29_50uM	DMSO	USP
29_6.25uM / DMSO	Q504Q3	PAN2	PAN2-PAN3 deadenylation complex catalytic subunit PAN2	PAN2_HUMAN	-0.252938	0.252938	0.330202	0.219989	0.657599	36	1	-16.0814	0.839186	29_6.25uM	DMSO	USP
29_25uM / DMSO	Q9UPT9	USP22	Ubiquitin carboxyl-terminal hydrolase 22	UBP22_HUMAN	-0.0497468	0.0497468	0.331839	0.220745	0.656108	36	3	-3.38941	0.966106	29_25uM	DMSO	USP
29_12.5uM / DMSO	Q8N6M0	OTUD6B	Deubiquitinase OTUD6B	OTU6B_HUMAN	-0.0685507	0.0685507	0.33194	0.220779	0.656041	36	11	-4.64045	0.953595	29_12.5uM	DMSO	OTU
29_6.25uM / DMSO	Q5VVQ6	YOD1	Ubiquitin thioesterase OTU1	OTU1_HUMAN	-0.172707	0.172707	0.334924	0.222153	0.653347	36	10	-11.2823	0.887177	29_6.25uM	DMSO	OTU
29_100uM / DMSO	Q8N6M0	OTUD6B	Deubiquitinase OTUD6B	OTU6B_HUMAN	-0.0663114	0.0663114	0.339299	0.224178	0.649406	36	11	-4.49233	0.955077	29_100uM	DMSO	OTU
29_3.13uM / DMSO	Q9P2H5	USP35	Ubiquitin carboxyl-terminal hydrolase 35	UBP35_HUMAN	-0.121353	0.121353	0.339775	0.224366	0.649042	36	9	-8.06752	0.919325	29_3.13uM	DMSO	USP
28_0.78uM / DMSO	Q9H9J4	USP42	Ubiquitin carboxyl-terminal hydrolase 42	UBP42_HUMAN	-0.0166258	0.0166258	0.340292	0.224585	0.64862	36	12	-1.1458	0.988542	28_0.78uM	DMSO	USP
30_100uM / DMSO	Q70EL1	USP54	Inactive ubiquitin carboxyl-terminal hydrolase 54	UBP54_HUMAN	-0.162707	0.162707	0.341383	0.225048	0.647724	36	4	-10.6653	0.893347	30_100uM	DMSO	USP
28_200uM / DMSO	O00487	PSMD14	26S proteasome non-ATPase regulatory subunit 14	PSDE_HUMAN	-0.121521	0.121521	0.341622	0.225128	0.64757	36	5	-8.07817	0.919218	28_200uM	DMSO	JAMM
30_12.5uM / DMSO	Q96G74	OTUD5	OTU domain-containing protein 5	OTUD5_HUMAN	-0.170923	0.170923	0.344011	0.226169	0.645568	36	1	-11.1726	0.888274	30_12.5uM	DMSO	OTU
28_25uM / DMSO	Q13107	USP4	Ubiquitin carboxyl-terminal hydrolase 4	UBP4_HUMAN	0.0662736	0.0662736	0.34545	0.226797	0.644363	36	7	4.70089	1.04701	28_25uM	DMSO	USP
30_1.56uM / DMSO	Q92905	COPS5	COP9 signalosome complex subunit 5	CSN5_HUMAN	-0.152423	0.152423	0.345535	0.226839	0.644282	36	7	-10.0262	0.899738	30_1.56uM	DMSO	JAMM
30_1.56uM / DMSO	Q13107	USP4	Ubiquitin carboxyl-terminal hydrolase 4	UBP4_HUMAN	0.0642844	0.0642844	0.34959	0.228611	0.640903	36	7	4.55662	1.04557	30_1.56uM	DMSO	USP
30_200uM / DMSO	Q9NP73	ALG13	Putative bifunctional UDP-N-acetylglucosamine transferase and deubiquitinase ALG13	ALG13_HUMAN	0.155722	0.155722	0.351202	0.229328	0.639544	36	4	11.3979	1.11398	30_200uM	DMSO	OTU
30_3.13uM / DMSO	O75604	USP2	Ubiquitin carboxyl-terminal hydrolase 2	UBP2_HUMAN	0.0316755	0.0316755	0.352337	0.229826	0.6386	36	2	2.21986	1.0222	30_3.13uM	DMSO	USP
30_200uM / DMSO	O75317	USP12	Ubiquitin carboxyl-terminal hydrolase 12	UBP12_HUMAN	-0.175265	0.175265	0.352367	0.22984	0.638574	36	3	-11.4395	0.885605	30_200uM	DMSO	USP
29_25uM / DMSO	Q92905	COPS5	COP9 signalosome complex subunit 5	CSN5_HUMAN	0.147803	0.147803	0.353662	0.230422	0.637476	36	7	10.7881	1.10788	29_25uM	DMSO	JAMM
28_50uM / DMSO	Q9P2H5	USP35	Ubiquitin carboxyl-terminal hydrolase 35	UBP35_HUMAN	-0.0682336	0.0682336	0.355502	0.231219	0.635977	36	9	-4.61949	0.953805	28_50uM	DMSO	USP
28_100uM / DMSO	Q9H9J4	USP42	Ubiquitin carboxyl-terminal hydrolase 42	UBP42_HUMAN	0.00601862	0.00601862	0.356789	0.231759	0.634963	36	12	0.41805	1.00418	28_100uM	DMSO	USP
28_50uM / DMSO	Q9Y5T5	USP16	Ubiquitin carboxyl-terminal hydrolase 16	UBP16_HUMAN	-0.0894078	0.0894078	0.358418	0.23249	0.633597	36	7	-6.00915	0.939909	28_50uM	DMSO	USP
30_100uM / DMSO	O75317	USP12	Ubiquitin carboxyl-terminal hydrolase 12	UBP12_HUMAN	-0.0608609	0.0608609	0.36367	0.234696	0.629495	36	3	-4.13081	0.958692	30_100uM	DMSO	USP
29_100uM / DMSO	Q70EL1	USP54	Inactive ubiquitin carboxyl-terminal hydrolase 54	UBP54_HUMAN	0.379761	0.379761	0.365468	0.235441	0.628118	36	4	30.1126	1.30113	29_100uM	DMSO	USP
28_1.56uM / DMSO	Q92560	BAP1	Ubiquitin carboxyl-terminal hydrolase BAP1	BAP1_HUMAN	0.0580654	0.0580654	0.36648	0.235888	0.627295	36	19	4.10688	1.04107	28_1.56uM	DMSO	UCH
28_3.13uM / DMSO	P15374	UCHL3	Ubiquitin carboxyl-terminal hydrolase isozyme L3	UCHL3_HUMAN	-0.0693216	0.0693216	0.367081	0.236169	0.626777	36	14	-4.69139	0.953086	28_3.13uM	DMSO	UCH
29_1.56uM / DMSO	P15374	UCHL3	Ubiquitin carboxyl-terminal hydrolase isozyme L3	UCHL3_HUMAN	-0.0986589	0.0986589	0.368398	0.236697	0.625808	36	14	-6.60993	0.933901	29_1.56uM	DMSO	UCH
28_1.56uM / DMSO	Q9P275	USP36	Ubiquitin carboxyl-terminal hydrolase 36	UBP36_HUMAN	-0.0128365	0.0128365	0.370778	0.237736	0.623904	36	15	-0.885813	0.991142	28_1.56uM	DMSO	USP
30_0.78uM / DMSO	P51665	PSMD7	26S proteasome non-ATPase regulatory subunit 7	PSMD7_HUMAN	-0.112973	0.112973	0.373489	0.238821	0.621927	36	11	-7.53195	0.92468	30_0.78uM	DMSO	JAMM
28_50uM / DMSO	Q8NB14	USP38	Ubiquitin carboxyl-terminal hydrolase 38	UBP38_HUMAN	-0.0381626	0.0381626	0.374507	0.239234	0.621177	36	17	-2.61055	0.973894	28_50uM	DMSO	USP
29_200uM / DMSO	Q9NUU6	OTULINL	Inactive ubiquitin thioesterase OTULINL	OTULL_HUMAN	0.0909809	0.0909809	0.375619	0.239724	0.620289	36	3	6.50941	1.06509	29_200uM	DMSO	OTU
28_0.78uM / DMSO	Q93008	USP9X	Probable ubiquitin carboxyl-terminal hydrolase FAF-X	USP9X_HUMAN	-0.00765093	0.00765093	0.376716	0.240171	0.61948	36	89	-0.528918	0.994711	28_0.78uM	DMSO	USP
30_200uM / DMSO	Q96G74	OTUD5	OTU domain-containing protein 5	OTUD5_HUMAN	0.271376	0.271376	0.376949	0.240277	0.619289	36	1	20.6959	1.20696	30_200uM	DMSO	OTU
28_100uM / DMSO	Q92995	USP13	Ubiquitin carboxyl-terminal hydrolase 13	UBP13_HUMAN	0.150288	0.150288	0.377631	0.240559	0.618778	36	1	10.9791	1.10979	28_100uM	DMSO	USP
29_6.25uM / DMSO	Q53GS9	USP39	U4/U6.U5 tri-snRNP-associated protein 2	SNUT2_HUMAN	-0.000843578	0.000843578	0.382166	0.242431	0.615412	36	10	-0.0584553	0.999415	29_6.25uM	DMSO	USP
28_100uM / DMSO	Q70CQ2	USP34	Ubiquitin carboxyl-terminal hydrolase 34	UBP34_HUMAN	0.109603	0.109603	0.383785	0.243159	0.614109	36	8	7.8931	1.07893	28_100uM	DMSO	USP
30_12.5uM / DMSO	Q93008	USP9X	Probable ubiquitin carboxyl-terminal hydrolase FAF-X	USP9X_HUMAN	-0.0481073	0.0481073	0.383971	0.243233	0.613978	36	89	-3.27956	0.967204	30_12.5uM	DMSO	USP
28_100uM / DMSO	P62068	USP46	Ubiquitin carboxyl-terminal hydrolase 46	UBP46_HUMAN	0.115871	0.115871	0.386026	0.244047	0.612527	36	12	8.36292	1.08363	28_100uM	DMSO	USP
29_3.13uM / DMSO	Q96BN8	OTULIN	Ubiquitin thioesterase otulin	OTUL_HUMAN	-0.302139	0.302139	0.387494	0.244664	0.611429	36	1	-18.8951	0.811049	29_3.13uM	DMSO	OTU
28_25uM / DMSO	Q96G74	OTUD5	OTU domain-containing protein 5	OTUD5_HUMAN	0.0748943	0.0748943	0.387823	0.244807	0.611176	36	1	5.32839	1.05328	28_25uM	DMSO	OTU
28_50uM / DMSO	P45974	USP5	Ubiquitin carboxyl-terminal hydrolase 5	UBP5_HUMAN	-0.0860747	0.0860747	0.388401	0.245032	0.610777	36	40	-5.79175	0.942083	28_50uM	DMSO	USP
29_3.13uM / DMSO	O15372	EIF3H	Eukaryotic translation initiation factor 3 subunit H	EIF3H_HUMAN	-0.212966	0.212966	0.389892	0.245631	0.609716	36	8	-13.7238	0.862762	29_3.13uM	DMSO	JAMM
29_6.25uM / DMSO	Q96RU2	USP28	Ubiquitin carboxyl-terminal hydrolase 28	UBP28_HUMAN	0.0298933	0.0298933	0.390147	0.245729	0.609543	36	31	2.09366	1.02094	29_6.25uM	DMSO	USP
30_200uM / DMSO	Q96BN8	OTULIN	Ubiquitin thioesterase otulin	OTUL_HUMAN	0.817087	0.817087	0.391564	0.24636	0.60843	36	1	76.1846	1.76185	30_200uM	DMSO	OTU
30_1.56uM / DMSO	O94966	USP19	Ubiquitin carboxyl-terminal hydrolase 19	UBP19_HUMAN	-0.0178147	0.0178147	0.393164	0.247038	0.607236	36	29	-1.22723	0.987728	30_1.56uM	DMSO	USP
28_12.5uM / DMSO	P15374	UCHL3	Ubiquitin carboxyl-terminal hydrolase isozyme L3	UCHL3_HUMAN	0.0677939	0.0677939	0.396463	0.248424	0.604807	36	14	4.81128	1.04811	28_12.5uM	DMSO	UCH
29_100uM / DMSO	Q13107	USP4	Ubiquitin carboxyl-terminal hydrolase 4	UBP4_HUMAN	-0.0811989	0.0811989	0.39808	0.249095	0.603634	36	7	-5.47282	0.945272	29_100uM	DMSO	USP
29_1.56uM / DMSO	Q9Y4E8	USP15	Ubiquitin carboxyl-terminal hydrolase 15	UBP15_HUMAN	-0.100681	0.100681	0.398498	0.24926	0.603347	36	36	-6.74073	0.932593	29_1.56uM	DMSO	USP
30_12.5uM / DMSO	Q9Y4E8	USP15	Ubiquitin carboxyl-terminal hydrolase 15	UBP15_HUMAN	-0.045583	0.045583	0.399003	0.249465	0.60299	36	36	-3.11018	0.968898	30_12.5uM	DMSO	USP
29_1.56uM / DMSO	Q70CQ2	USP34	Ubiquitin carboxyl-terminal hydrolase 34	UBP34_HUMAN	-0.270575	0.270575	0.399096	0.249503	0.602925	36	8	-17.1011	0.828989	29_1.56uM	DMSO	USP
28_100uM / DMSO	Q5VVQ6	YOD1	Ubiquitin thioesterase OTU1	OTU1_HUMAN	-0.13952	0.13952	0.400865	0.250251	0.601624	36	10	-9.21786	0.907821	28_100uM	DMSO	OTU
28_1.56uM / DMSO	Q93009	USP7	Ubiquitin carboxyl-terminal hydrolase 7	UBP7_HUMAN	0.0294479	0.0294479	0.401359	0.250447	0.601285	36	61	2.06215	1.02062	28_1.56uM	DMSO	USP
28_1.56uM / DMSO	Q6P2Q9	PRPF8	Pre-mRNA-processing-splicing factor 8	PRP8_HUMAN	-0.0309166	0.0309166	0.401502	0.250503	0.601187	36	76	-2.12018	0.978798	28_1.56uM	DMSO	JAMM
29_1.56uM / DMSO	Q9NUU6	OTULINL	Inactive ubiquitin thioesterase OTULINL	OTULL_HUMAN	-0.0165892	0.0165892	0.401775	0.250611	0.600999	36	3	-1.14329	0.988567	29_1.56uM	DMSO	OTU
28_1.56uM / DMSO	P54578	USP14	Ubiquitin carboxyl-terminal hydrolase 14	UBP14_HUMAN	-0.128112	0.128112	0.401823	0.250618	0.600988	36	5	-8.49721	0.915028	28_1.56uM	DMSO	USP
28_1.56uM / DMSO	Q13107	USP4	Ubiquitin carboxyl-terminal hydrolase 4	UBP4_HUMAN	0.0194165	0.0194165	0.404007	0.251501	0.59946	36	7	1.35495	1.01355	28_1.56uM	DMSO	USP
28_12.5uM / DMSO	Q9NP73	ALG13	Putative bifunctional UDP-N-acetylglucosamine transferase and deubiquitinase ALG13	ALG13_HUMAN	-0.335748	0.335748	0.406179	0.252374	0.597956	36	4	-20.7627	0.792373	28_12.5uM	DMSO	OTU
30_50uM / DMSO	P54578	USP14	Ubiquitin carboxyl-terminal hydrolase 14	UBP14_HUMAN	-0.116269	0.116269	0.406728	0.252603	0.597562	36	5	-7.74296	0.92257	30_50uM	DMSO	USP
28_12.5uM / DMSO	Q9UPU5	USP24	Ubiquitin carboxyl-terminal hydrolase 24	UBP24_HUMAN	-0.117334	0.117334	0.406818	0.252647	0.597486	36	44	-7.81103	0.92189	28_12.5uM	DMSO	USP
30_1.56uM / DMSO	Q9UHP3	USP25	Ubiquitin carboxyl-terminal hydrolase 25	UBP25_HUMAN	-0.227128	0.227128	0.40709	0.252732	0.597339	36	14	-14.5666	0.854334	30_1.56uM	DMSO	USP
28_1.56uM / DMSO	Q9Y5K5	UCHL5	Ubiquitin carboxyl-terminal hydrolase isozyme L5	UCHL5_HUMAN	-0.0692801	0.0692801	0.408808	0.253455	0.596099	36	21	-4.68865	0.953113	28_1.56uM	DMSO	UCH
29_100uM / DMSO	O15372	EIF3H	Eukaryotic translation initiation factor 3 subunit H	EIF3H_HUMAN	-0.074275	0.074275	0.40929	0.25366	0.595748	36	8	-5.01807	0.949819	29_100uM	DMSO	JAMM
29_6.25uM / DMSO	Q93009	USP7	Ubiquitin carboxyl-terminal hydrolase 7	UBP7_HUMAN	0.00462965	0.00462965	0.41319	0.255253	0.593029	36	61	0.321418	1.00321	29_6.25uM	DMSO	USP
28_6.25uM / DMSO	Q9Y5K5	UCHL5	Ubiquitin carboxyl-terminal hydrolase isozyme L5	UCHL5_HUMAN	-0.0749889	0.0749889	0.416344	0.256541	0.590843	36	21	-5.06506	0.949349	28_6.25uM	DMSO	UCH
29_12.5uM / DMSO	Q9NUU6	OTULINL	Inactive ubiquitin thioesterase OTULINL	OTULL_HUMAN	0.0168992	0.0168992	0.416789	0.256713	0.590552	36	3	1.17825	1.01178	29_12.5uM	DMSO	OTU
29_0.78uM / DMSO	O94966	USP19	Ubiquitin carboxyl-terminal hydrolase 19	UBP19_HUMAN	-0.048561	0.048561	0.416862	0.256737	0.590511	36	29	-3.30997	0.9669	29_0.78uM	DMSO	USP
30_50uM / DMSO	O00303	EIF3F	Eukaryotic translation initiation factor 3 subunit F	EIF3F_HUMAN	-0.0340075	0.0340075	0.417003	0.256777	0.590444	36	8	-2.32966	0.976703	30_50uM	DMSO	JAMM
30_0.78uM / DMSO	Q9UGI0	ZRANB1	Ubiquitin thioesterase ZRANB1	ZRAN1_HUMAN	0.0537092	0.0537092	0.417129	0.256827	0.59036	36	7	3.793	1.03793	30_0.78uM	DMSO	OTU
28_100uM / DMSO	P51784	USP11	Ubiquitin carboxyl-terminal hydrolase 11	UBP11_HUMAN	-0.0818257	0.0818257	0.417389	0.256927	0.590191	36	17	-5.51388	0.944861	28_100uM	DMSO	USP
30_200uM / DMSO	Q9P2H5	USP35	Ubiquitin carboxyl-terminal hydrolase 35	UBP35_HUMAN	-0.097422	0.097422	0.418451	0.257319	0.589529	36	9	-6.52983	0.934702	30_200uM	DMSO	USP
30_12.5uM / DMSO	Q5T2D3	OTUD3	OTU domain-containing protein 3	OTUD3_HUMAN	-0.0592339	0.0592339	0.41908	0.257527	0.589177	36	11	-4.02264	0.959774	30_12.5uM	DMSO	OTU
29_6.25uM / DMSO	Q9P2H5	USP35	Ubiquitin carboxyl-terminal hydrolase 35	UBP35_HUMAN	-0.0963966	0.0963966	0.419598	0.257738	0.588821	36	9	-6.46337	0.935366	29_6.25uM	DMSO	USP
30_3.13uM / DMSO	Q96G74	OTUD5	OTU domain-containing protein 5	OTUD5_HUMAN	-0.0291648	0.0291648	0.42178	0.258624	0.587332	36	1	-2.00125	0.979987	30_3.13uM	DMSO	OTU
30_25uM / DMSO	O15372	EIF3H	Eukaryotic translation initiation factor 3 subunit H	EIF3H_HUMAN	-0.108563	0.108563	0.422766	0.258994	0.586709	36	8	-7.24884	0.927512	30_25uM	DMSO	JAMM
29_0.78uM / DMSO	Q14694	USP10	Ubiquitin carboxyl-terminal hydrolase 10	UBP10_HUMAN	-0.0202559	0.0202559	0.427516	0.260978	0.583396	36	11	-1.39422	0.986058	29_0.78uM	DMSO	USP
28_100uM / DMSO	Q13107	USP4	Ubiquitin carboxyl-terminal hydrolase 4	UBP4_HUMAN	-0.146249	0.146249	0.427968	0.26115	0.583111	36	7	-9.6403	0.903597	28_100uM	DMSO	USP
30_12.5uM / DMSO	Q9NP73	ALG13	Putative bifunctional UDP-N-acetylglucosamine transferase and deubiquitinase ALG13	ALG13_HUMAN	0.0757269	0.0757269	0.428041	0.261179	0.583061	36	4	5.38919	1.05389	30_12.5uM	DMSO	OTU
28_1.56uM / DMSO	Q9NP73	ALG13	Putative bifunctional UDP-N-acetylglucosamine transferase and deubiquitinase ALG13	ALG13_HUMAN	0.106542	0.106542	0.428938	0.261538	0.582465	36	4	7.66444	1.07664	28_1.56uM	DMSO	OTU
29_1.56uM / DMSO	Q9UPU5	USP24	Ubiquitin carboxyl-terminal hydrolase 24	UBP24_HUMAN	-0.012977	0.012977	0.429467	0.261759	0.582098	36	44	-0.895462	0.991045	29_1.56uM	DMSO	USP
28_12.5uM / DMSO	Q96RU2	USP28	Ubiquitin carboxyl-terminal hydrolase 28	UBP28_HUMAN	-0.13612	0.13612	0.429577	0.261799	0.582032	36	31	-9.00371	0.909963	28_12.5uM	DMSO	USP
30_6.25uM / DMSO	Q70CQ2	USP34	Ubiquitin carboxyl-terminal hydrolase 34	UBP34_HUMAN	-0.184188	0.184188	0.43468	0.263817	0.578696	36	8	-11.9856	0.880144	30_6.25uM	DMSO	USP
29_25uM / DMSO	Q70CQ2	USP34	Ubiquitin carboxyl-terminal hydrolase 34	UBP34_HUMAN	-0.00214186	0.00214186	0.434774	0.263842	0.578656	36	8	-0.148352	0.998516	29_25uM	DMSO	USP
30_6.25uM / DMSO	Q70EL2	USP45	Ubiquitin carboxyl-terminal hydrolase 45	UBP45_HUMAN	-0.0929901	0.0929901	0.435558	0.264151	0.578148	36	1	-6.24225	0.937578	30_6.25uM	DMSO	USP
29_6.25uM / DMSO	P62068	USP46	Ubiquitin carboxyl-terminal hydrolase 46	UBP46_HUMAN	-0.152699	0.152699	0.435917	0.264291	0.577918	36	12	-10.0434	0.899566	29_6.25uM	DMSO	USP
30_6.25uM / DMSO	P40818	USP8	Ubiquitin carboxyl-terminal hydrolase 8	UBP8_HUMAN	-0.0323885	0.0323885	0.436236	0.264418	0.57771	36	46	-2.21999	0.9778	30_6.25uM	DMSO	USP
28_0.78uM / DMSO	P62068	USP46	Ubiquitin carboxyl-terminal hydrolase 46	UBP46_HUMAN	-0.00157608	0.00157608	0.436782	0.264617	0.577382	36	12	-0.109186	0.998908	28_0.78uM	DMSO	USP
28_12.5uM / DMSO	Q9P275	USP36	Ubiquitin carboxyl-terminal hydrolase 36	UBP36_HUMAN	-0.028153	0.028153	0.436787	0.264617	0.577382	36	15	-1.9325	0.980675	28_12.5uM	DMSO	USP
30_50uM / DMSO	Q504Q3	PAN2	PAN2-PAN3 deadenylation complex catalytic subunit PAN2	PAN2_HUMAN	-0.0595483	0.0595483	0.438535	0.265326	0.57622	36	1	-4.04355	0.959565	30_50uM	DMSO	USP
30_25uM / DMSO	P54252	ATXN3	Ataxin-3	ATX3_HUMAN	-0.217567	0.217567	0.441246	0.266442	0.574397	36	4	-13.9986	0.860014	30_25uM	DMSO	MJD
29_0.78uM / DMSO	Q9P2H5	USP35	Ubiquitin carboxyl-terminal hydrolase 35	UBP35_HUMAN	0.0581592	0.0581592	0.441702	0.26661	0.574123	36	9	4.11365	1.04114	29_0.78uM	DMSO	USP
28_1.56uM / DMSO	Q96JH7	VCPIP1	Deubiquitinating protein VCPIP1	VCIP1_HUMAN	-0.042998	0.042998	0.443518	0.267277	0.573039	36	15	-2.93642	0.970636	28_1.56uM	DMSO	OTU
29_3.13uM / DMSO	Q9UGI0	ZRANB1	Ubiquitin thioesterase ZRANB1	ZRAN1_HUMAN	-0.0043671	0.0043671	0.446834	0.268664	0.57079	36	7	-0.302247	0.996978	29_3.13uM	DMSO	OTU
29_3.13uM / DMSO	Q70EL2	USP45	Ubiquitin carboxyl-terminal hydrolase 45	UBP45_HUMAN	0.128225	0.128225	0.448835	0.269466	0.569495	36	1	9.2948	1.09295	29_3.13uM	DMSO	USP
30_0.78uM / DMSO	Q13107	USP4	Ubiquitin carboxyl-terminal hydrolase 4	UBP4_HUMAN	0.155394	0.155394	0.45136	0.270376	0.568032	36	7	11.3726	1.11373	30_0.78uM	DMSO	USP
28_0.78uM / DMSO	P40818	USP8	Ubiquitin carboxyl-terminal hydrolase 8	UBP8_HUMAN	-0.0472998	0.0472998	0.452257	0.27073	0.567464	36	46	-3.22541	0.967746	28_0.78uM	DMSO	USP
29_12.5uM / DMSO	P51784	USP11	Ubiquitin carboxyl-terminal hydrolase 11	UBP11_HUMAN	-0.0770032	0.0770032	0.453025	0.271056	0.566942	36	17	-5.19751	0.948025	29_12.5uM	DMSO	USP
28_100uM / DMSO	Q8NB14	USP38	Ubiquitin carboxyl-terminal hydrolase 38	UBP38_HUMAN	-0.103974	0.103974	0.454742	0.271753	0.565825	36	17	-6.95335	0.930467	28_100uM	DMSO	USP
28_100uM / DMSO	P51665	PSMD7	26S proteasome non-ATPase regulatory subunit 7	PSMD7_HUMAN	0.0295798	0.0295798	0.455635	0.272093	0.565283	36	11	2.07148	1.02071	28_100uM	DMSO	JAMM
28_100uM / DMSO	O94966	USP19	Ubiquitin carboxyl-terminal hydrolase 19	UBP19_HUMAN	-0.0810465	0.0810465	0.456117	0.272274	0.564994	36	29	-5.46283	0.945372	28_100uM	DMSO	USP
29_0.78uM / DMSO	P62068	USP46	Ubiquitin carboxyl-terminal hydrolase 46	UBP46_HUMAN	0.109721	0.109721	0.45649	0.272424	0.564755	36	12	7.90197	1.07902	29_0.78uM	DMSO	USP
29_3.13uM / DMSO	Q9Y4E8	USP15	Ubiquitin carboxyl-terminal hydrolase 15	UBP15_HUMAN	-0.0660934	0.0660934	0.458023	0.273063	0.563737	36	36	-4.47789	0.955221	29_3.13uM	DMSO	USP
30_6.25uM / DMSO	Q96G74	OTUD5	OTU domain-containing protein 5	OTUD5_HUMAN	-0.00492937	0.00492937	0.458246	0.273148	0.563602	36	1	-0.341095	0.996589	30_6.25uM	DMSO	OTU
28_200uM / DMSO	Q92995	USP13	Ubiquitin carboxyl-terminal hydrolase 13	UBP13_HUMAN	-0.176348	0.176348	0.459005	0.273417	0.563175	36	1	-11.506	0.88494	28_200uM	DMSO	USP
28_100uM / DMSO	Q96G74	OTUD5	OTU domain-containing protein 5	OTUD5_HUMAN	-0.0175339	0.0175339	0.459952	0.273758	0.562633	36	1	-1.208	0.98792	28_100uM	DMSO	OTU
28_6.25uM / DMSO	P40818	USP8	Ubiquitin carboxyl-terminal hydrolase 8	UBP8_HUMAN	-0.0216673	0.0216673	0.460043	0.273803	0.562561	36	46	-1.49064	0.985094	28_6.25uM	DMSO	USP
30_1.56uM / DMSO	Q53GS9	USP39	U4/U6.U5 tri-snRNP-associated protein 2	SNUT2_HUMAN	-0.0133875	0.0133875	0.460263	0.273901	0.562407	36	10	-0.923656	0.990763	30_1.56uM	DMSO	USP
30_1.56uM / DMSO	Q9NP73	ALG13	Putative bifunctional UDP-N-acetylglucosamine transferase and deubiquitinase ALG13	ALG13_HUMAN	0.128407	0.128407	0.462363	0.274829	0.560938	36	4	9.30862	1.09309	30_1.56uM	DMSO	OTU
28_3.13uM / DMSO	Q70CQ2	USP34	Ubiquitin carboxyl-terminal hydrolase 34	UBP34_HUMAN	0.0621099	0.0621099	0.463137	0.275133	0.560458	36	8	4.39915	1.04399	28_3.13uM	DMSO	USP
30_0.78uM / DMSO	Q9UK80	USP21	Ubiquitin carboxyl-terminal hydrolase 21	UBP21_HUMAN	-0.0918553	0.0918553	0.463355	0.275192	0.560365	36	1	-6.16847	0.938315	30_0.78uM	DMSO	USP
30_3.13uM / DMSO	Q9P275	USP36	Ubiquitin carboxyl-terminal hydrolase 36	UBP36_HUMAN	0.083013	0.083013	0.463727	0.275333	0.560142	36	15	5.92279	1.05923	30_3.13uM	DMSO	USP
29_12.5uM / DMSO	P15374	UCHL3	Ubiquitin carboxyl-terminal hydrolase isozyme L3	UCHL3_HUMAN	-0.0766457	0.0766457	0.463958	0.275425	0.559996	36	14	-5.17402	0.94826	29_12.5uM	DMSO	UCH
28_12.5uM / DMSO	Q92560	BAP1	Ubiquitin carboxyl-terminal hydrolase BAP1	BAP1_HUMAN	-0.122382	0.122382	0.465007	0.275811	0.559389	36	19	-8.13301	0.91867	28_12.5uM	DMSO	UCH
30_1.56uM / DMSO	O00303	EIF3F	Eukaryotic translation initiation factor 3 subunit F	EIF3F_HUMAN	0.082552	0.082552	0.46739	0.276748	0.557916	36	8	5.88894	1.05889	30_1.56uM	DMSO	JAMM
28_12.5uM / DMSO	Q9NUU6	OTULINL	Inactive ubiquitin thioesterase OTULINL	OTULL_HUMAN	0.00386106	0.00386106	0.468944	0.277354	0.556966	36	3	0.267987	1.00268	28_12.5uM	DMSO	OTU
28_0.78uM / DMSO	Q8NB14	USP38	Ubiquitin carboxyl-terminal hydrolase 38	UBP38_HUMAN	-0.072235	0.072235	0.46981	0.277663	0.556481	36	17	-4.88366	0.951163	28_0.78uM	DMSO	USP
30_0.78uM / DMSO	O75317	USP12	Ubiquitin carboxyl-terminal hydrolase 12	UBP12_HUMAN	-0.130543	0.130543	0.47021	0.277811	0.556251	36	3	-8.65123	0.913488	30_0.78uM	DMSO	USP
29_50uM / DMSO	Q5VVQ6	YOD1	Ubiquitin thioesterase OTU1	OTU1_HUMAN	-0.0663157	0.0663157	0.471362	0.278236	0.555587	36	10	-4.49261	0.955074	29_50uM	DMSO	OTU
28_50uM / DMSO	Q93009	USP7	Ubiquitin carboxyl-terminal hydrolase 7	UBP7_HUMAN	-0.084595	0.084595	0.471679	0.278367	0.555382	36	61	-5.69508	0.943049	28_50uM	DMSO	USP
30_100uM / DMSO	O15372	EIF3H	Eukaryotic translation initiation factor 3 subunit H	EIF3H_HUMAN	0.0419272	0.0419272	0.473019	0.27891	0.554536	36	8	2.94881	1.02949	30_100uM	DMSO	JAMM
30_50uM / DMSO	O15372	EIF3H	Eukaryotic translation initiation factor 3 subunit H	EIF3H_HUMAN	0.0801174	0.0801174	0.474001	0.279275	0.553969	36	8	5.71041	1.0571	30_50uM	DMSO	JAMM
28_200uM / DMSO	Q93008	USP9X	Probable ubiquitin carboxyl-terminal hydrolase FAF-X	USP9X_HUMAN	-0.0679407	0.0679407	0.476346	0.280225	0.552494	36	89	-4.60012	0.953999	28_200uM	DMSO	USP
30_25uM / DMSO	Q93008	USP9X	Probable ubiquitin carboxyl-terminal hydrolase FAF-X	USP9X_HUMAN	-0.0408011	0.0408011	0.47954	0.281467	0.550573	36	89	-2.7885	0.972115	30_25uM	DMSO	USP
30_200uM / DMSO	Q9H9J4	USP42	Ubiquitin carboxyl-terminal hydrolase 42	UBP42_HUMAN	0.00814058	0.00814058	0.481003	0.282018	0.549722	36	12	0.565857	1.00566	30_200uM	DMSO	USP
29_6.25uM / DMSO	Q8NB14	USP38	Ubiquitin carboxyl-terminal hydrolase 38	UBP38_HUMAN	-0.0220497	0.0220497	0.481862	0.282323	0.549253	36	17	-1.51675	0.984833	29_6.25uM	DMSO	USP
30_12.5uM / DMSO	P51665	PSMD7	26S proteasome non-ATPase regulatory subunit 7	PSMD7_HUMAN	0.0151189	0.0151189	0.482627	0.282595	0.548835	36	11	1.05347	1.01053	30_12.5uM	DMSO	JAMM
28_50uM / DMSO	Q70CQ2	USP34	Ubiquitin carboxyl-terminal hydrolase 34	UBP34_HUMAN	0.134464	0.134464	0.484427	0.283326	0.547714	36	8	9.76847	1.09768	28_50uM	DMSO	USP
28_0.78uM / DMSO	O15372	EIF3H	Eukaryotic translation initiation factor 3 subunit H	EIF3H_HUMAN	-0.171524	0.171524	0.485152	0.283627	0.547253	36	8	-11.2096	0.887904	28_0.78uM	DMSO	JAMM
29_0.78uM / DMSO	Q92995	USP13	Ubiquitin carboxyl-terminal hydrolase 13	UBP13_HUMAN	-0.0915135	0.0915135	0.485427	0.283711	0.547123	36	1	-6.14624	0.938538	29_0.78uM	DMSO	USP
28_100uM / DMSO	Q86UV5	USP48	Ubiquitin carboxyl-terminal hydrolase 48	UBP48_HUMAN	-0.103169	0.103169	0.48958	0.28528	0.544728	36	11	-6.9014	0.930986	28_100uM	DMSO	USP
29_50uM / DMSO	Q96G74	OTUD5	OTU domain-containing protein 5	OTUD5_HUMAN	0.0802342	0.0802342	0.489644	0.285304	0.544692	36	1	5.71896	1.05719	29_50uM	DMSO	OTU
29_6.25uM / DMSO	Q13107	USP4	Ubiquitin carboxyl-terminal hydrolase 4	UBP4_HUMAN	-0.242569	0.242569	0.490187	0.28554	0.544334	36	7	-15.4761	0.845239	29_6.25uM	DMSO	USP
30_50uM / DMSO	Q70EL2	USP45	Ubiquitin carboxyl-terminal hydrolase 45	UBP45_HUMAN	-0.149304	0.149304	0.492314	0.286398	0.54303	36	1	-9.83148	0.901685	30_50uM	DMSO	USP
28_0.78uM / DMSO	P45974	USP5	Ubiquitin carboxyl-terminal hydrolase 5	UBP5_HUMAN	-0.0702446	0.0702446	0.493807	0.286945	0.542202	36	40	-4.75235	0.952477	28_0.78uM	DMSO	USP
29_0.78uM / DMSO	Q9Y2K6	USP20	Ubiquitin carboxyl-terminal hydrolase 20	UBP20_HUMAN	-0.0631889	0.0631889	0.494266	0.28713	0.541921	36	8	-4.28539	0.957146	29_0.78uM	DMSO	USP
30_6.25uM / DMSO	Q9Y2K6	USP20	Ubiquitin carboxyl-terminal hydrolase 20	UBP20_HUMAN	-0.00475905	0.00475905	0.49524	0.287484	0.541387	36	8	-0.329329	0.996707	30_6.25uM	DMSO	USP
30_12.5uM / DMSO	Q96BN8	OTULIN	Ubiquitin thioesterase otulin	OTUL_HUMAN	0.423138	0.423138	0.495298	0.287507	0.541351	36	1	34.0841	1.34084	30_12.5uM	DMSO	OTU
28_100uM / DMSO	P40818	USP8	Ubiquitin carboxyl-terminal hydrolase 8	UBP8_HUMAN	-0.0121114	0.0121114	0.495412	0.287545	0.541294	36	46	-0.835981	0.99164	28_100uM	DMSO	USP
30_12.5uM / DMSO	Q9UGI0	ZRANB1	Ubiquitin thioesterase ZRANB1	ZRAN1_HUMAN	-0.0471606	0.0471606	0.495417	0.287545	0.541294	36	7	-3.21607	0.967839	30_12.5uM	DMSO	OTU
29_6.25uM / DMSO	Q5T2D3	OTUD3	OTU domain-containing protein 3	OTUD3_HUMAN	-0.0509373	0.0509373	0.49684	0.288114	0.540435	36	11	-3.4691	0.965309	29_6.25uM	DMSO	OTU
28_12.5uM / DMSO	P40818	USP8	Ubiquitin carboxyl-terminal hydrolase 8	UBP8_HUMAN	-0.0946633	0.0946633	0.497591	0.288393	0.540015	36	46	-6.35092	0.936491	28_12.5uM	DMSO	USP
28_1.56uM / DMSO	Q53GS9	USP39	U4/U6.U5 tri-snRNP-associated protein 2	SNUT2_HUMAN	0.00415393	0.00415393	0.500516	0.28955	0.538276	36	10	0.288344	1.00288	28_1.56uM	DMSO	USP
28_6.25uM / DMSO	Q96RU2	USP28	Ubiquitin carboxyl-terminal hydrolase 28	UBP28_HUMAN	-0.0775066	0.0775066	0.502418	0.290315	0.537131	36	31	-5.23059	0.947694	28_6.25uM	DMSO	USP
28_200uM / DMSO	P15374	UCHL3	Ubiquitin carboxyl-terminal hydrolase isozyme L3	UCHL3_HUMAN	-0.0196191	0.0196191	0.507154	0.291968	0.534665	36	14	-1.35068	0.986493	28_200uM	DMSO	UCH
30_100uM / DMSO	Q13107	USP4	Ubiquitin carboxyl-terminal hydrolase 4	UBP4_HUMAN	0.0515165	0.0515165	0.507566	0.292129	0.534425	36	7	3.63537	1.03635	30_100uM	DMSO	USP
28_50uM / DMSO	Q8N6M0	OTUD6B	Deubiquitinase OTUD6B	OTU6B_HUMAN	-0.0882713	0.0882713	0.508666	0.292529	0.533831	36	11	-5.93508	0.940649	28_50uM	DMSO	OTU
28_0.78uM / DMSO	P51665	PSMD7	26S proteasome non-ATPase regulatory subunit 7	PSMD7_HUMAN	-0.112579	0.112579	0.509035	0.292679	0.533609	36	11	-7.50666	0.924933	28_0.78uM	DMSO	JAMM
29_50uM / DMSO	Q9H9J4	USP42	Ubiquitin carboxyl-terminal hydrolase 42	UBP42_HUMAN	-0.0547737	0.0547737	0.512114	0.293847	0.531878	36	12	-3.72545	0.962745	29_50uM	DMSO	USP
28_1.56uM / DMSO	P15374	UCHL3	Ubiquitin carboxyl-terminal hydrolase isozyme L3	UCHL3_HUMAN	0.0128539	0.0128539	0.512727	0.294104	0.531499	36	14	0.894949	1.00895	28_1.56uM	DMSO	UCH
28_1.56uM / DMSO	Q9UGI0	ZRANB1	Ubiquitin thioesterase ZRANB1	ZRAN1_HUMAN	0.0501884	0.0501884	0.513034	0.294226	0.531318	36	7	3.54002	1.0354	28_1.56uM	DMSO	OTU
30_25uM / DMSO	Q9P2H5	USP35	Ubiquitin carboxyl-terminal hydrolase 35	UBP35_HUMAN	-0.0579192	0.0579192	0.514	0.29456	0.530826	36	9	-3.93514	0.960649	30_25uM	DMSO	USP
29_12.5uM / DMSO	Q13107	USP4	Ubiquitin carboxyl-terminal hydrolase 4	UBP4_HUMAN	0.0882882	0.0882882	0.514849	0.29489	0.530339	36	7	6.3108	1.06311	29_12.5uM	DMSO	USP
28_6.25uM / DMSO	Q92905	COPS5	COP9 signalosome complex subunit 5	CSN5_HUMAN	0.060381	0.060381	0.516323	0.295459	0.529503	36	7	4.27411	1.04274	28_6.25uM	DMSO	JAMM
30_1.56uM / DMSO	Q9UK80	USP21	Ubiquitin carboxyl-terminal hydrolase 21	UBP21_HUMAN	0.181818	0.181818	0.517987	0.296154	0.528482	36	1	13.4312	1.13431	30_1.56uM	DMSO	USP
28_0.78uM / DMSO	Q53GS9	USP39	U4/U6.U5 tri-snRNP-associated protein 2	SNUT2_HUMAN	-0.084935	0.084935	0.518426	0.296305	0.528261	36	10	-5.7173	0.942827	28_0.78uM	DMSO	USP
30_25uM / DMSO	Q70EL1	USP54	Inactive ubiquitin carboxyl-terminal hydrolase 54	UBP54_HUMAN	0.0566395	0.0566395	0.519036	0.296497	0.52798	36	4	4.00404	1.04004	30_25uM	DMSO	USP
30_0.78uM / DMSO	Q9Y5T5	USP16	Ubiquitin carboxyl-terminal hydrolase 16	UBP16_HUMAN	-0.09971	0.09971	0.523082	0.298023	0.52575	36	7	-6.67794	0.933221	30_0.78uM	DMSO	USP
29_6.25uM / DMSO	P51665	PSMD7	26S proteasome non-ATPase regulatory subunit 7	PSMD7_HUMAN	-0.111186	0.111186	0.523168	0.298052	0.525707	36	11	-7.41731	0.925827	29_6.25uM	DMSO	JAMM
30_50uM / DMSO	Q9NUU6	OTULINL	Inactive ubiquitin thioesterase OTULINL	OTULL_HUMAN	0.0825808	0.0825808	0.524709	0.298635	0.524859	36	3	5.89106	1.05891	30_50uM	DMSO	OTU
30_0.78uM / DMSO	O00487	PSMD14	26S proteasome non-ATPase regulatory subunit 14	PSDE_HUMAN	-0.274037	0.274037	0.525107	0.298779	0.52465	36	5	-17.2998	0.827002	30_0.78uM	DMSO	JAMM
30_200uM / DMSO	Q96FW1	OTUB1	Ubiquitin thioesterase OTUB1	OTUB1_HUMAN	-0.142067	0.142067	0.526914	0.299442	0.523688	36	7	-9.37802	0.90622	30_200uM	DMSO	OTU
28_200uM / DMSO	Q96BN8	OTULIN	Ubiquitin thioesterase otulin	OTUL_HUMAN	0.2544	0.2544	0.527371	0.299633	0.523411	36	1	19.2839	1.19284	28_200uM	DMSO	OTU
30_1.56uM / DMSO	O15372	EIF3H	Eukaryotic translation initiation factor 3 subunit H	EIF3H_HUMAN	0.0363709	0.0363709	0.527855	0.299806	0.52316	36	8	2.55309	1.02553	30_1.56uM	DMSO	JAMM
30_200uM / DMSO	O75604	USP2	Ubiquitin carboxyl-terminal hydrolase 2	UBP2_HUMAN	-0.352763	0.352763	0.527987	0.29985	0.523095	36	2	-21.6917	0.783083	30_200uM	DMSO	USP
28_3.13uM / DMSO	Q9NUU6	OTULINL	Inactive ubiquitin thioesterase OTULINL	OTULL_HUMAN	-0.00663402	0.00663402	0.532066	0.301311	0.520985	36	3	-0.458779	0.995412	28_3.13uM	DMSO	OTU
28_1.56uM / DMSO	Q14694	USP10	Ubiquitin carboxyl-terminal hydrolase 10	UBP10_HUMAN	-0.0586556	0.0586556	0.533708	0.301932	0.520091	36	11	-3.98415	0.960158	28_1.56uM	DMSO	USP
29_0.78uM / DMSO	O75604	USP2	Ubiquitin carboxyl-terminal hydrolase 2	UBP2_HUMAN	-0.0785231	0.0785231	0.534393	0.302191	0.519718	36	2	-5.29734	0.947027	29_0.78uM	DMSO	USP
28_3.13uM / DMSO	Q9H9J4	USP42	Ubiquitin carboxyl-terminal hydrolase 42	UBP42_HUMAN	-0.0820691	0.0820691	0.538881	0.303844	0.517349	36	12	-5.52982	0.944702	28_3.13uM	DMSO	USP
30_3.13uM / DMSO	P51784	USP11	Ubiquitin carboxyl-terminal hydrolase 11	UBP11_HUMAN	-0.00301416	0.00301416	0.539221	0.303962	0.51718	36	17	-0.208708	0.997913	30_3.13uM	DMSO	USP
28_0.78uM / DMSO	Q70EL2	USP45	Ubiquitin carboxyl-terminal hydrolase 45	UBP45_HUMAN	0.0495417	0.0495417	0.540373	0.304371	0.516597	36	1	3.49361	1.03494	28_0.78uM	DMSO	USP
29_200uM / DMSO	Q92995	USP13	Ubiquitin carboxyl-terminal hydrolase 13	UBP13_HUMAN	-0.145436	0.145436	0.540541	0.304433	0.516508	36	1	-9.5894	0.904106	29_200uM	DMSO	USP
30_100uM / DMSO	Q9P275	USP36	Ubiquitin carboxyl-terminal hydrolase 36	UBP36_HUMAN	0.0190397	0.0190397	0.541959	0.304942	0.515782	36	15	1.32848	1.01328	30_100uM	DMSO	USP
30_1.56uM / DMSO	Q70CQ2	USP34	Ubiquitin carboxyl-terminal hydrolase 34	UBP34_HUMAN	-0.0851025	0.0851025	0.54382	0.305626	0.514809	36	8	-5.72824	0.942718	30_1.56uM	DMSO	USP
30_50uM / DMSO	P54252	ATXN3	Ataxin-3	ATX3_HUMAN	-0.0106427	0.0106427	0.54386	0.305631	0.514803	36	4	-0.734983	0.99265	30_50uM	DMSO	MJD
29_3.13uM / DMSO	O75317	USP12	Ubiquitin carboxyl-terminal hydrolase 12	UBP12_HUMAN	0.0603167	0.0603167	0.544512	0.305844	0.514501	36	3	4.26946	1.04269	29_3.13uM	DMSO	USP
28_6.25uM / DMSO	Q8N6M0	OTUD6B	Deubiquitinase OTUD6B	OTU6B_HUMAN	-0.105165	0.105165	0.546948	0.306732	0.513241	36	11	-7.03011	0.929699	28_6.25uM	DMSO	OTU
29_0.78uM / DMSO	Q70EL1	USP54	Inactive ubiquitin carboxyl-terminal hydrolase 54	UBP54_HUMAN	0.14962	0.14962	0.547033	0.30676	0.513202	36	4	10.9277	1.10928	29_0.78uM	DMSO	USP
29_1.56uM / DMSO	Q92560	BAP1	Ubiquitin carboxyl-terminal hydrolase BAP1	BAP1_HUMAN	-0.0452979	0.0452979	0.548416	0.30727	0.51248	36	19	-3.09103	0.96909	29_1.56uM	DMSO	UCH
28_6.25uM / DMSO	Q9P275	USP36	Ubiquitin carboxyl-terminal hydrolase 36	UBP36_HUMAN	-0.0420877	0.0420877	0.549555	0.307659	0.51193	36	15	-2.87515	0.971248	28_6.25uM	DMSO	USP
29_100uM / DMSO	Q5T2D3	OTUD3	OTU domain-containing protein 3	OTUD3_HUMAN	0.0540955	0.0540955	0.554023	0.309291	0.509633	36	11	3.8208	1.03821	29_100uM	DMSO	OTU
28_50uM / DMSO	P54252	ATXN3	Ataxin-3	ATX3_HUMAN	-0.179524	0.179524	0.554316	0.309378	0.50951	36	4	-11.7006	0.882994	28_50uM	DMSO	MJD
29_1.56uM / DMSO	O15372	EIF3H	Eukaryotic translation initiation factor 3 subunit H	EIF3H_HUMAN	-0.0618433	0.0618433	0.556363	0.310193	0.508368	36	8	-4.19607	0.958039	29_1.56uM	DMSO	JAMM
29_50uM / DMSO	Q9UPT9	USP22	Ubiquitin carboxyl-terminal hydrolase 22	UBP22_HUMAN	-0.0246003	0.0246003	0.558183	0.31087	0.507421	36	3	-1.69071	0.983093	29_50uM	DMSO	USP
29_3.13uM / DMSO	Q96RU2	USP28	Ubiquitin carboxyl-terminal hydrolase 28	UBP28_HUMAN	-0.0650106	0.0650106	0.559296	0.311275	0.506855	36	31	-4.40617	0.955938	29_3.13uM	DMSO	USP
29_50uM / DMSO	Q9NP73	ALG13	Putative bifunctional UDP-N-acetylglucosamine transferase and deubiquitinase ALG13	ALG13_HUMAN	-0.215578	0.215578	0.561719	0.312148	0.50564	36	4	-13.8799	0.861201	29_50uM	DMSO	OTU
30_100uM / DMSO	O75604	USP2	Ubiquitin carboxyl-terminal hydrolase 2	UBP2_HUMAN	-0.0712228	0.0712228	0.563413	0.312765	0.504782	36	2	-4.81691	0.951831	30_100uM	DMSO	USP
29_200uM / DMSO	Q9NP73	ALG13	Putative bifunctional UDP-N-acetylglucosamine transferase and deubiquitinase ALG13	ALG13_HUMAN	-0.203004	0.203004	0.564473	0.313161	0.504232	36	4	-13.126	0.86874	29_200uM	DMSO	OTU
30_12.5uM / DMSO	Q504Q3	PAN2	PAN2-PAN3 deadenylation complex catalytic subunit PAN2	PAN2_HUMAN	-0.0800047	0.0800047	0.570286	0.315295	0.501283	36	1	-5.39455	0.946055	30_12.5uM	DMSO	USP
28_50uM / DMSO	P40818	USP8	Ubiquitin carboxyl-terminal hydrolase 8	UBP8_HUMAN	-0.0765689	0.0765689	0.571213	0.315615	0.500843	36	46	-5.16897	0.94831	28_50uM	DMSO	USP
29_50uM / DMSO	Q8N6M0	OTUD6B	Deubiquitinase OTUD6B	OTU6B_HUMAN	0.0306553	0.0306553	0.572112	0.315971	0.500352	36	11	2.1476	1.02148	29_50uM	DMSO	OTU
28_0.78uM / DMSO	O94966	USP19	Ubiquitin carboxyl-terminal hydrolase 19	UBP19_HUMAN	0.0114711	0.0114711	0.575564	0.317102	0.498801	36	29	0.798286	1.00798	28_0.78uM	DMSO	USP
29_3.13uM / DMSO	Q14694	USP10	Ubiquitin carboxyl-terminal hydrolase 10	UBP10_HUMAN	-0.061827	0.061827	0.575696	0.317137	0.498753	36	11	-4.19499	0.95805	29_3.13uM	DMSO	USP
29_3.13uM / DMSO	Q9Y2K6	USP20	Ubiquitin carboxyl-terminal hydrolase 20	UBP20_HUMAN	-0.0898187	0.0898187	0.576641	0.317468	0.498301	36	8	-6.03592	0.939641	29_3.13uM	DMSO	USP
29_50uM / DMSO	Q5T2D3	OTUD3	OTU domain-containing protein 3	OTUD3_HUMAN	0.0601583	0.0601583	0.5784	0.318075	0.497471	36	11	4.25801	1.04258	29_50uM	DMSO	OTU
30_1.56uM / DMSO	Q70EL2	USP45	Ubiquitin carboxyl-terminal hydrolase 45	UBP45_HUMAN	-0.200464	0.200464	0.57921	0.318386	0.497046	36	1	-12.973	0.87027	30_1.56uM	DMSO	USP
30_100uM / DMSO	P51784	USP11	Ubiquitin carboxyl-terminal hydrolase 11	UBP11_HUMAN	-0.00104318	0.00104318	0.579273	0.318409	0.497015	36	17	-0.0722814	0.999277	30_100uM	DMSO	USP
28_50uM / DMSO	Q93008	USP9X	Probable ubiquitin carboxyl-terminal hydrolase FAF-X	USP9X_HUMAN	-0.0628939	0.0628939	0.580424	0.318797	0.496485	36	89	-4.26581	0.957342	28_50uM	DMSO	USP
28_200uM / DMSO	Q92905	COPS5	COP9 signalosome complex subunit 5	CSN5_HUMAN	-0.0410463	0.0410463	0.580919	0.318988	0.496226	36	7	-2.80502	0.97195	28_200uM	DMSO	JAMM
29_50uM / DMSO	P40818	USP8	Ubiquitin carboxyl-terminal hydrolase 8	UBP8_HUMAN	0.000255411	0.000255411	0.581112	0.319054	0.496136	36	46	0.0177053	1.00018	29_50uM	DMSO	USP
29_0.78uM / DMSO	Q96G74	OTUD5	OTU domain-containing protein 5	OTUD5_HUMAN	0.130289	0.130289	0.58291	0.319722	0.495227	36	1	9.45127	1.09451	29_0.78uM	DMSO	OTU
29_12.5uM / DMSO	Q9H9J4	USP42	Ubiquitin carboxyl-terminal hydrolase 42	UBP42_HUMAN	-0.0468927	0.0468927	0.585018	0.320467	0.494217	36	12	-3.1981	0.968019	29_12.5uM	DMSO	USP
28_12.5uM / DMSO	Q93009	USP7	Ubiquitin carboxyl-terminal hydrolase 7	UBP7_HUMAN	-0.0892909	0.0892909	0.588222	0.321602	0.492681	36	61	-6.00154	0.939985	28_12.5uM	DMSO	USP
29_200uM / DMSO	Q92905	COPS5	COP9 signalosome complex subunit 5	CSN5_HUMAN	-0.0917769	0.0917769	0.59078	0.322413	0.491588	36	7	-6.16337	0.938366	29_200uM	DMSO	JAMM
29_3.13uM / DMSO	P54252	ATXN3	Ataxin-3	ATX3_HUMAN	-0.151909	0.151909	0.594298	0.323595	0.489998	36	4	-9.99414	0.900059	29_3.13uM	DMSO	MJD
30_3.13uM / DMSO	P40818	USP8	Ubiquitin carboxyl-terminal hydrolase 8	UBP8_HUMAN	-0.000328853	0.000328853	0.597366	0.324654	0.48858	36	46	-0.0227917	0.999772	30_3.13uM	DMSO	USP
29_1.56uM / DMSO	Q9UK80	USP21	Ubiquitin carboxyl-terminal hydrolase 21	UBP21_HUMAN	-0.166619	0.166619	0.59963	0.325473	0.487485	36	1	-10.9072	0.890928	29_1.56uM	DMSO	USP
28_6.25uM / DMSO	O94966	USP19	Ubiquitin carboxyl-terminal hydrolase 19	UBP19_HUMAN	-0.00116948	0.00116948	0.600149	0.325632	0.487273	36	29	-0.0810295	0.99919	28_6.25uM	DMSO	USP
30_3.13uM / DMSO	O15372	EIF3H	Eukaryotic translation initiation factor 3 subunit H	EIF3H_HUMAN	-0.0199734	0.0199734	0.601716	0.326199	0.486518	36	8	-1.37491	0.986251	30_3.13uM	DMSO	JAMM
30_200uM / DMSO	P54252	ATXN3	Ataxin-3	ATX3_HUMAN	-0.0597595	0.0597595	0.601749	0.326204	0.48651	36	4	-4.05759	0.959424	30_200uM	DMSO	MJD
28_200uM / DMSO	Q6P2Q9	PRPF8	Pre-mRNA-processing-splicing factor 8	PRP8_HUMAN	-0.0422273	0.0422273	0.604034	0.327005	0.485445	36	76	-2.88455	0.971154	28_200uM	DMSO	JAMM
29_25uM / DMSO	Q14694	USP10	Ubiquitin carboxyl-terminal hydrolase 10	UBP10_HUMAN	-0.0248624	0.0248624	0.607368	0.328187	0.483879	36	11	-1.70857	0.982914	29_25uM	DMSO	USP
28_50uM / DMSO	Q9UK80	USP21	Ubiquitin carboxyl-terminal hydrolase 21	UBP21_HUMAN	0.245937	0.245937	0.608976	0.328724	0.483168	36	1	18.5862	1.18586	28_50uM	DMSO	USP
28_3.13uM / DMSO	Q504Q3	PAN2	PAN2-PAN3 deadenylation complex catalytic subunit PAN2	PAN2_HUMAN	-0.0567956	0.0567956	0.609989	0.329065	0.482719	36	1	-3.86029	0.961397	28_3.13uM	DMSO	USP
29_100uM / DMSO	P40818	USP8	Ubiquitin carboxyl-terminal hydrolase 8	UBP8_HUMAN	-0.0245017	0.0245017	0.611509	0.329638	0.481962	36	46	-1.68399	0.98316	29_100uM	DMSO	USP
28_100uM / DMSO	P54252	ATXN3	Ataxin-3	ATX3_HUMAN	-0.155922	0.155922	0.611789	0.329709	0.48187	36	4	-10.2441	0.897559	28_100uM	DMSO	MJD
29_3.13uM / DMSO	Q9NP73	ALG13	Putative bifunctional UDP-N-acetylglucosamine transferase and deubiquitinase ALG13	ALG13_HUMAN	0.065452	0.065452	0.613022	0.33016	0.481275	36	4	4.64127	1.04641	29_3.13uM	DMSO	OTU
28_200uM / DMSO	O00303	EIF3F	Eukaryotic translation initiation factor 3 subunit F	EIF3F_HUMAN	-0.0131594	0.0131594	0.613304	0.330233	0.48118	36	8	-0.907996	0.99092	28_200uM	DMSO	JAMM
29_6.25uM / DMSO	Q9UGI0	ZRANB1	Ubiquitin thioesterase ZRANB1	ZRAN1_HUMAN	-0.00154966	0.00154966	0.613673	0.330358	0.481015	36	7	-0.107357	0.998926	29_6.25uM	DMSO	OTU
28_0.78uM / DMSO	Q9P275	USP36	Ubiquitin carboxyl-terminal hydrolase 36	UBP36_HUMAN	0.0107972	0.0107972	0.614324	0.330602	0.480695	36	15	0.751212	1.00751	28_0.78uM	DMSO	USP
28_50uM / DMSO	Q9UHP3	USP25	Ubiquitin carboxyl-terminal hydrolase 25	UBP25_HUMAN	-0.039749	0.039749	0.614536	0.33068	0.480592	36	14	-2.71758	0.972824	28_50uM	DMSO	USP
30_12.5uM / DMSO	O75604	USP2	Ubiquitin carboxyl-terminal hydrolase 2	UBP2_HUMAN	-0.0911056	0.0911056	0.615494	0.330984	0.480193	36	2	-6.1197	0.938803	30_12.5uM	DMSO	USP
30_100uM / DMSO	Q504Q3	PAN2	PAN2-PAN3 deadenylation complex catalytic subunit PAN2	PAN2_HUMAN	0.065065	0.065065	0.617149	0.331544	0.479459	36	1	4.61321	1.04613	30_100uM	DMSO	USP
29_100uM / DMSO	P51784	USP11	Ubiquitin carboxyl-terminal hydrolase 11	UBP11_HUMAN	-0.0157041	0.0157041	0.617803	0.331785	0.479143	36	17	-1.08262	0.989174	29_100uM	DMSO	USP
28_50uM / DMSO	Q9UGI0	ZRANB1	Ubiquitin thioesterase ZRANB1	ZRAN1_HUMAN	-0.0420542	0.0420542	0.617953	0.331842	0.479068	36	7	-2.8729	0.971271	28_50uM	DMSO	OTU
29_50uM / DMSO	Q9P275	USP36	Ubiquitin carboxyl-terminal hydrolase 36	UBP36_HUMAN	-0.0238595	0.0238595	0.619849	0.332461	0.478259	36	15	-1.64021	0.983598	29_50uM	DMSO	USP
30_25uM / DMSO	Q70CQ2	USP34	Ubiquitin carboxyl-terminal hydrolase 34	UBP34_HUMAN	-0.229793	0.229793	0.621726	0.333105	0.477419	36	8	-14.7243	0.852757	30_25uM	DMSO	USP
29_1.56uM / DMSO	Q504Q3	PAN2	PAN2-PAN3 deadenylation complex catalytic subunit PAN2	PAN2_HUMAN	0.274053	0.274053	0.623071	0.333604	0.476768	36	1	20.92	1.2092	29_1.56uM	DMSO	USP
28_6.25uM / DMSO	Q9Y5T5	USP16	Ubiquitin carboxyl-terminal hydrolase 16	UBP16_HUMAN	-0.111431	0.111431	0.625124	0.334337	0.475815	36	7	-7.43303	0.92567	28_6.25uM	DMSO	USP
29_100uM / DMSO	Q504Q3	PAN2	PAN2-PAN3 deadenylation complex catalytic subunit PAN2	PAN2_HUMAN	0.0921272	0.0921272	0.626878	0.334951	0.475019	36	1	6.59407	1.06594	29_100uM	DMSO	USP
29_25uM / DMSO	Q86UV5	USP48	Ubiquitin carboxyl-terminal hydrolase 48	UBP48_HUMAN	-0.00110606	0.00110606	0.632605	0.336926	0.472465	36	11	-0.0766371	0.999234	29_25uM	DMSO	USP
30_12.5uM / DMSO	O75317	USP12	Ubiquitin carboxyl-terminal hydrolase 12	UBP12_HUMAN	-0.0347442	0.0347442	0.635031	0.337715	0.47145	36	3	-2.37952	0.976205	30_12.5uM	DMSO	USP
29_50uM / DMSO	Q13107	USP4	Ubiquitin carboxyl-terminal hydrolase 4	UBP4_HUMAN	0.0928872	0.0928872	0.635598	0.337917	0.47119	36	7	6.65024	1.0665	29_50uM	DMSO	USP
30_6.25uM / DMSO	Q9UPT9	USP22	Ubiquitin carboxyl-terminal hydrolase 22	UBP22_HUMAN	-0.016642	0.016642	0.637664	0.338603	0.47031	36	3	-1.1469	0.988531	30_6.25uM	DMSO	USP
29_100uM / DMSO	P15374	UCHL3	Ubiquitin carboxyl-terminal hydrolase isozyme L3	UCHL3_HUMAN	-0.00863902	0.00863902	0.63823	0.338796	0.470062	36	14	-0.597022	0.99403	29_100uM	DMSO	UCH
29_100uM / DMSO	Q14694	USP10	Ubiquitin carboxyl-terminal hydrolase 10	UBP10_HUMAN	0.0261966	0.0261966	0.638693	0.338963	0.469847	36	11	1.8324	1.01832	29_100uM	DMSO	USP
28_0.78uM / DMSO	Q6P2Q9	PRPF8	Pre-mRNA-processing-splicing factor 8	PRP8_HUMAN	-0.0340214	0.0340214	0.640412	0.339549	0.469098	36	76	-2.33059	0.976694	28_0.78uM	DMSO	JAMM
28_100uM / DMSO	P45974	USP5	Ubiquitin carboxyl-terminal hydrolase 5	UBP5_HUMAN	-0.0670061	0.0670061	0.644774	0.341052	0.46718	36	40	-4.5383	0.954617	28_100uM	DMSO	USP
29_0.78uM / DMSO	Q504Q3	PAN2	PAN2-PAN3 deadenylation complex catalytic subunit PAN2	PAN2_HUMAN	0.00118897	0.00118897	0.645588	0.341327	0.46683	36	1	0.082447	1.00082	29_0.78uM	DMSO	USP
29_3.13uM / DMSO	Q504Q3	PAN2	PAN2-PAN3 deadenylation complex catalytic subunit PAN2	PAN2_HUMAN	-0.0956107	0.0956107	0.645974	0.341423	0.466707	36	1	-6.4124	0.935876	29_3.13uM	DMSO	USP
28_12.5uM / DMSO	Q6P2Q9	PRPF8	Pre-mRNA-processing-splicing factor 8	PRP8_HUMAN	-0.0322416	0.0322416	0.646359	0.341545	0.466552	36	76	-2.21003	0.9779	28_12.5uM	DMSO	JAMM
29_6.25uM / DMSO	Q9Y5K5	UCHL5	Ubiquitin carboxyl-terminal hydrolase isozyme L5	UCHL5_HUMAN	0.0175753	0.0175753	0.646863	0.34174	0.466304	36	21	1.22568	1.01226	29_6.25uM	DMSO	UCH
29_50uM / DMSO	Q53GS9	USP39	U4/U6.U5 tri-snRNP-associated protein 2	SNUT2_HUMAN	-0.0419494	0.0419494	0.647298	0.341899	0.466102	36	10	-2.86584	0.971342	29_50uM	DMSO	USP
29_3.13uM / DMSO	Q92560	BAP1	Ubiquitin carboxyl-terminal hydrolase BAP1	BAP1_HUMAN	-0.0818913	0.0818913	0.653499	0.344058	0.463368	36	19	-5.51818	0.944818	29_3.13uM	DMSO	UCH
30_0.78uM / DMSO	Q504Q3	PAN2	PAN2-PAN3 deadenylation complex catalytic subunit PAN2	PAN2_HUMAN	-0.12538	0.12538	0.654718	0.344438	0.462889	36	1	-8.32376	0.916762	30_0.78uM	DMSO	USP
29_12.5uM / DMSO	Q5T2D3	OTUD3	OTU domain-containing protein 3	OTUD3_HUMAN	0.00778732	0.00778732	0.657112	0.345235	0.461885	36	11	0.541235	1.00541	29_12.5uM	DMSO	OTU
29_25uM / DMSO	Q9H9J4	USP42	Ubiquitin carboxyl-terminal hydrolase 42	UBP42_HUMAN	0.0214621	0.0214621	0.657697	0.345424	0.461648	36	12	1.49876	1.01499	29_25uM	DMSO	USP
28_6.25uM / DMSO	Q6P2Q9	PRPF8	Pre-mRNA-processing-splicing factor 8	PRP8_HUMAN	-0.00999904	0.00999904	0.657981	0.345522	0.461524	36	76	-0.690685	0.993093	28_6.25uM	DMSO	JAMM
28_6.25uM / DMSO	Q9Y2K6	USP20	Ubiquitin carboxyl-terminal hydrolase 20	UBP20_HUMAN	-0.000881656	0.000881656	0.657978	0.345522	0.461524	36	8	-0.0610931	0.999389	28_6.25uM	DMSO	USP
28_25uM / DMSO	Q5T2D3	OTUD3	OTU domain-containing protein 3	OTUD3_HUMAN	0.0408498	0.0408498	0.659291	0.345987	0.46094	36	11	2.87196	1.02872	28_25uM	DMSO	OTU
29_50uM / DMSO	Q8NB14	USP38	Ubiquitin carboxyl-terminal hydrolase 38	UBP38_HUMAN	-0.0689988	0.0689988	0.659375	0.346005	0.460917	36	17	-4.67006	0.953299	29_50uM	DMSO	USP
29_0.78uM / DMSO	Q96JH7	VCPIP1	Deubiquitinating protein VCPIP1	VCIP1_HUMAN	-0.0679147	0.0679147	0.661417	0.346648	0.460112	36	15	-4.59841	0.954016	29_0.78uM	DMSO	OTU
28_6.25uM / DMSO	Q9H9J4	USP42	Ubiquitin carboxyl-terminal hydrolase 42	UBP42_HUMAN	-0.0491434	0.0491434	0.661551	0.346691	0.460058	36	12	-3.349	0.96651	28_6.25uM	DMSO	USP
28_100uM / DMSO	Q6P2Q9	PRPF8	Pre-mRNA-processing-splicing factor 8	PRP8_HUMAN	-0.0510896	0.0510896	0.662075	0.346876	0.459825	36	76	-3.47929	0.965207	28_100uM	DMSO	JAMM
30_200uM / DMSO	O00487	PSMD14	26S proteasome non-ATPase regulatory subunit 14	PSDE_HUMAN	-0.318946	0.318946	0.66385	0.347435	0.459126	36	5	-19.8345	0.801655	30_200uM	DMSO	JAMM
29_6.25uM / DMSO	Q8N6M0	OTUD6B	Deubiquitinase OTUD6B	OTU6B_HUMAN	-0.0275528	0.0275528	0.664174	0.347533	0.459004	36	11	-1.89169	0.981083	29_6.25uM	DMSO	OTU
30_3.13uM / DMSO	Q53GS9	USP39	U4/U6.U5 tri-snRNP-associated protein 2	SNUT2_HUMAN	0.053325	0.053325	0.665757	0.348109	0.458285	36	10	3.76537	1.03765	30_3.13uM	DMSO	USP
30_50uM / DMSO	P62068	USP46	Ubiquitin carboxyl-terminal hydrolase 46	UBP46_HUMAN	-0.139623	0.139623	0.668829	0.349165	0.45697	36	12	-9.22434	0.907757	30_50uM	DMSO	USP
29_25uM / DMSO	Q9Y2K6	USP20	Ubiquitin carboxyl-terminal hydrolase 20	UBP20_HUMAN	-0.0313338	0.0313338	0.670268	0.349622	0.456401	36	8	-2.14848	0.978515	29_25uM	DMSO	USP
29_50uM / DMSO	O94966	USP19	Ubiquitin carboxyl-terminal hydrolase 19	UBP19_HUMAN	-0.0365966	0.0365966	0.673736	0.350829	0.454905	36	29	-2.50478	0.974952	29_50uM	DMSO	USP
29_1.56uM / DMSO	O94966	USP19	Ubiquitin carboxyl-terminal hydrolase 19	UBP19_HUMAN	-0.015554	0.015554	0.674443	0.351066	0.454612	36	29	-1.07233	0.989277	29_1.56uM	DMSO	USP
30_200uM / DMSO	Q9NUU6	OTULINL	Inactive ubiquitin thioesterase OTULINL	OTULL_HUMAN	-0.051856	0.051856	0.675163	0.351271	0.454357	36	3	-3.53056	0.964694	30_200uM	DMSO	OTU
28_0.78uM / DMSO	P51784	USP11	Ubiquitin carboxyl-terminal hydrolase 11	UBP11_HUMAN	-0.0264227	0.0264227	0.677879	0.352288	0.453102	36	17	-1.81481	0.981852	28_0.78uM	DMSO	USP
30_3.13uM / DMSO	Q93008	USP9X	Probable ubiquitin carboxyl-terminal hydrolase FAF-X	USP9X_HUMAN	0.00371932	0.00371932	0.678446	0.352459	0.452891	36	89	0.258136	1.00258	30_3.13uM	DMSO	USP
29_0.78uM / DMSO	O00303	EIF3F	Eukaryotic translation initiation factor 3 subunit F	EIF3F_HUMAN	-0.0754121	0.0754121	0.678709	0.352531	0.452803	36	8	-5.0929	0.949071	29_0.78uM	DMSO	JAMM
29_6.25uM / DMSO	P54252	ATXN3	Ataxin-3	ATX3_HUMAN	-0.296817	0.296817	0.679264	0.352698	0.452597	36	4	-18.5954	0.814046	29_6.25uM	DMSO	MJD
28_0.78uM / DMSO	Q96BN8	OTULIN	Ubiquitin thioesterase otulin	OTUL_HUMAN	-0.0139893	0.0139893	0.679508	0.352782	0.452493	36	1	-0.964981	0.99035	28_0.78uM	DMSO	OTU
30_25uM / DMSO	P51784	USP11	Ubiquitin carboxyl-terminal hydrolase 11	UBP11_HUMAN	0.00546353	0.00546353	0.68198	0.35361	0.451476	36	17	0.379421	1.00379	30_25uM	DMSO	USP
30_6.25uM / DMSO	P51665	PSMD7	26S proteasome non-ATPase regulatory subunit 7	PSMD7_HUMAN	-0.0644888	0.0644888	0.682118	0.353661	0.451413	36	11	-4.37159	0.956284	30_6.25uM	DMSO	JAMM
30_6.25uM / DMSO	P62068	USP46	Ubiquitin carboxyl-terminal hydrolase 46	UBP46_HUMAN	0.0618194	0.0618194	0.687856	0.35561	0.449026	36	12	4.37812	1.04378	30_6.25uM	DMSO	USP
28_12.5uM / DMSO	Q9UK80	USP21	Ubiquitin carboxyl-terminal hydrolase 21	UBP21_HUMAN	0.0986406	0.0986406	0.689306	0.356104	0.448423	36	1	7.0764	1.07076	28_12.5uM	DMSO	USP
29_200uM / DMSO	Q9P275	USP36	Ubiquitin carboxyl-terminal hydrolase 36	UBP36_HUMAN	0.0454532	0.0454532	0.691401	0.356818	0.447554	36	15	3.20073	1.03201	29_200uM	DMSO	USP
30_12.5uM / DMSO	Q9P275	USP36	Ubiquitin carboxyl-terminal hydrolase 36	UBP36_HUMAN	0.0168721	0.0168721	0.691778	0.356925	0.447423	36	15	1.17635	1.01176	30_12.5uM	DMSO	USP
28_0.78uM / DMSO	Q92995	USP13	Ubiquitin carboxyl-terminal hydrolase 13	UBP13_HUMAN	0.0554209	0.0554209	0.695377	0.358063	0.44604	36	1	3.91622	1.03916	28_0.78uM	DMSO	USP
30_25uM / DMSO	Q96BN8	OTULIN	Ubiquitin thioesterase otulin	OTUL_HUMAN	0.288671	0.288671	0.696101	0.358308	0.445743	36	1	22.1514	1.22151	30_25uM	DMSO	OTU
29_1.56uM / DMSO	O00303	EIF3F	Eukaryotic translation initiation factor 3 subunit F	EIF3F_HUMAN	-0.0583952	0.0583952	0.696695	0.358493	0.445519	36	8	-3.96682	0.960332	29_1.56uM	DMSO	JAMM
30_25uM / DMSO	Q9NUU6	OTULINL	Inactive ubiquitin thioesterase OTULINL	OTULL_HUMAN	-0.00678664	0.00678664	0.69746	0.358738	0.445223	36	3	-0.469309	0.995307	30_25uM	DMSO	OTU
30_100uM / DMSO	O00487	PSMD14	26S proteasome non-ATPase regulatory subunit 14	PSDE_HUMAN	0.107823	0.107823	0.699274	0.359345	0.444488	36	5	7.76012	1.0776	30_100uM	DMSO	JAMM
29_6.25uM / DMSO	Q9UPT9	USP22	Ubiquitin carboxyl-terminal hydrolase 22	UBP22_HUMAN	-0.0995563	0.0995563	0.699836	0.35951	0.444289	36	3	-6.668	0.93332	29_6.25uM	DMSO	USP
30_50uM / DMSO	O75604	USP2	Ubiquitin carboxyl-terminal hydrolase 2	UBP2_HUMAN	-0.187802	0.187802	0.700597	0.359759	0.443988	36	2	-12.2058	0.877942	30_50uM	DMSO	USP
29_100uM / DMSO	Q9UPT9	USP22	Ubiquitin carboxyl-terminal hydrolase 22	UBP22_HUMAN	-0.0112812	0.0112812	0.700916	0.35985	0.443878	36	3	-0.778906	0.992211	29_100uM	DMSO	USP
30_25uM / DMSO	Q14694	USP10	Ubiquitin carboxyl-terminal hydrolase 10	UBP10_HUMAN	-0.0177819	0.0177819	0.701396	0.359993	0.443707	36	11	-1.22498	0.98775	30_25uM	DMSO	USP
29_6.25uM / DMSO	Q9NP73	ALG13	Putative bifunctional UDP-N-acetylglucosamine transferase and deubiquitinase ALG13	ALG13_HUMAN	-0.00892664	0.00892664	0.701677	0.360068	0.443616	36	4	-0.616837	0.993832	29_6.25uM	DMSO	OTU
28_50uM / DMSO	Q9P275	USP36	Ubiquitin carboxyl-terminal hydrolase 36	UBP36_HUMAN	-0.0217398	0.0217398	0.702034	0.360171	0.443491	36	15	-1.49559	0.985044	28_50uM	DMSO	USP
28_3.13uM / DMSO	Q9UK80	USP21	Ubiquitin carboxyl-terminal hydrolase 21	UBP21_HUMAN	0.104237	0.104237	0.705862	0.361478	0.441918	36	1	7.49257	1.07493	28_3.13uM	DMSO	USP
30_25uM / DMSO	Q9NP73	ALG13	Putative bifunctional UDP-N-acetylglucosamine transferase and deubiquitinase ALG13	ALG13_HUMAN	-0.0189077	0.0189077	0.706053	0.361555	0.441825	36	4	-1.30203	0.98698	30_25uM	DMSO	OTU
29_3.13uM / DMSO	P62068	USP46	Ubiquitin carboxyl-terminal hydrolase 46	UBP46_HUMAN	-0.0607257	0.0607257	0.707999	0.36216	0.4411	36	12	-4.12183	0.958782	29_3.13uM	DMSO	USP
28_0.78uM / DMSO	Q92905	COPS5	COP9 signalosome complex subunit 5	CSN5_HUMAN	0.0363747	0.0363747	0.709305	0.362529	0.440658	36	7	2.55335	1.02553	28_0.78uM	DMSO	JAMM
28_50uM / DMSO	Q9Y4E8	USP15	Ubiquitin carboxyl-terminal hydrolase 15	UBP15_HUMAN	-0.047573	0.047573	0.710661	0.362996	0.440098	36	36	-3.24374	0.967563	28_50uM	DMSO	USP
28_25uM / DMSO	Q70CQ2	USP34	Ubiquitin carboxyl-terminal hydrolase 34	UBP34_HUMAN	0.126289	0.126289	0.710671	0.362998	0.440096	36	8	9.14822	1.09148	28_25uM	DMSO	USP
29_1.56uM / DMSO	P40818	USP8	Ubiquitin carboxyl-terminal hydrolase 8	UBP8_HUMAN	-0.0656457	0.0656457	0.714728	0.364372	0.438454	36	46	-4.44824	0.955518	29_1.56uM	DMSO	USP
29_50uM / DMSO	P62068	USP46	Ubiquitin carboxyl-terminal hydrolase 46	UBP46_HUMAN	0.0153637	0.0153637	0.714806	0.364392	0.438432	36	12	1.07062	1.01071	29_50uM	DMSO	USP
28_12.5uM / DMSO	Q9P2H5	USP35	Ubiquitin carboxyl-terminal hydrolase 35	UBP35_HUMAN	-0.00832651	0.00832651	0.71516	0.364481	0.438325	36	9	-0.575488	0.994245	28_12.5uM	DMSO	USP
30_1.56uM / DMSO	Q9Y5T5	USP16	Ubiquitin carboxyl-terminal hydrolase 16	UBP16_HUMAN	-0.05151	0.05151	0.721023	0.366452	0.435983	36	7	-3.50741	0.964926	30_1.56uM	DMSO	USP
30_100uM / DMSO	Q70CQ2	USP34	Ubiquitin carboxyl-terminal hydrolase 34	UBP34_HUMAN	0.035496	0.035496	0.72434	0.367553	0.43468	36	8	2.49092	1.02491	30_100uM	DMSO	USP
30_1.56uM / DMSO	Q70EL1	USP54	Inactive ubiquitin carboxyl-terminal hydrolase 54	UBP54_HUMAN	-0.0979413	0.0979413	0.727889	0.368703	0.433324	36	4	-6.56347	0.934365	30_1.56uM	DMSO	USP
29_12.5uM / DMSO	Q53GS9	USP39	U4/U6.U5 tri-snRNP-associated protein 2	SNUT2_HUMAN	-0.017888	0.017888	0.728883	0.369044	0.432922	36	10	-1.23224	0.987678	29_12.5uM	DMSO	USP
29_50uM / DMSO	P15374	UCHL3	Ubiquitin carboxyl-terminal hydrolase isozyme L3	UCHL3_HUMAN	-0.0352312	0.0352312	0.72896	0.369074	0.432887	36	14	-2.41247	0.975875	29_50uM	DMSO	UCH
30_1.56uM / DMSO	O75317	USP12	Ubiquitin carboxyl-terminal hydrolase 12	UBP12_HUMAN	0.0424061	0.0424061	0.733693	0.370558	0.431144	36	3	2.98299	1.02983	30_1.56uM	DMSO	USP
28_0.78uM / DMSO	Q93009	USP7	Ubiquitin carboxyl-terminal hydrolase 7	UBP7_HUMAN	-0.0291095	0.0291095	0.733867	0.370619	0.431072	36	61	-1.99749	0.980025	28_0.78uM	DMSO	USP
29_12.5uM / DMSO	P40818	USP8	Ubiquitin carboxyl-terminal hydrolase 8	UBP8_HUMAN	0.00700943	0.00700943	0.741434	0.372955	0.428343	36	46	0.487039	1.00487	29_12.5uM	DMSO	USP
29_12.5uM / DMSO	Q9NP73	ALG13	Putative bifunctional UDP-N-acetylglucosamine transferase and deubiquitinase ALG13	ALG13_HUMAN	-0.0224159	0.0224159	0.742117	0.373145	0.428123	36	4	-1.54175	0.984583	29_12.5uM	DMSO	OTU
30_6.25uM / DMSO	O94966	USP19	Ubiquitin carboxyl-terminal hydrolase 19	UBP19_HUMAN	0.0401314	0.0401314	0.74491	0.374003	0.427125	36	29	2.82074	1.02821	30_6.25uM	DMSO	USP
30_50uM / DMSO	P40818	USP8	Ubiquitin carboxyl-terminal hydrolase 8	UBP8_HUMAN	-0.0549048	0.0549048	0.746076	0.37436	0.426711	36	46	-3.7342	0.962658	30_50uM	DMSO	USP
29_12.5uM / DMSO	Q92995	USP13	Ubiquitin carboxyl-terminal hydrolase 13	UBP13_HUMAN	0.00248122	0.00248122	0.748317	0.37509	0.425865	36	1	0.172133	1.00172	29_12.5uM	DMSO	USP
30_6.25uM / DMSO	P15374	UCHL3	Ubiquitin carboxyl-terminal hydrolase isozyme L3	UCHL3_HUMAN	0.0583861	0.0583861	0.752164	0.376307	0.424457	36	14	4.13003	1.0413	30_6.25uM	DMSO	UCH
28_25uM / DMSO	Q9NUU6	OTULINL	Inactive ubiquitin thioesterase OTULINL	OTULL_HUMAN	-0.152912	0.152912	0.752982	0.376571	0.424153	36	3	-10.0567	0.899433	28_25uM	DMSO	OTU
28_0.78uM / DMSO	O00303	EIF3F	Eukaryotic translation initiation factor 3 subunit F	EIF3F_HUMAN	-0.0827003	0.0827003	0.75446	0.377043	0.42361	36	8	-5.57114	0.944289	28_0.78uM	DMSO	JAMM
29_12.5uM / DMSO	Q9Y2K6	USP20	Ubiquitin carboxyl-terminal hydrolase 20	UBP20_HUMAN	0.0631333	0.0631333	0.756034	0.377526	0.423053	36	8	4.47323	1.04473	29_12.5uM	DMSO	USP
28_3.13uM / DMSO	Q93008	USP9X	Probable ubiquitin carboxyl-terminal hydrolase FAF-X	USP9X_HUMAN	-0.0290507	0.0290507	0.760185	0.378911	0.421463	36	89	-1.9935	0.980065	28_3.13uM	DMSO	USP
29_100uM / DMSO	Q92905	COPS5	COP9 signalosome complex subunit 5	CSN5_HUMAN	0.0498594	0.0498594	0.763218	0.379908	0.420322	36	7	3.5164	1.03516	29_100uM	DMSO	JAMM
28_1.56uM / DMSO	Q9UK80	USP21	Ubiquitin carboxyl-terminal hydrolase 21	UBP21_HUMAN	0.156663	0.156663	0.763937	0.380181	0.420009	36	1	11.4705	1.11471	28_1.56uM	DMSO	USP
29_0.78uM / DMSO	Q9UK80	USP21	Ubiquitin carboxyl-terminal hydrolase 21	UBP21_HUMAN	0.0515858	0.0515858	0.764321	0.380296	0.419878	36	1	3.64035	1.0364	29_0.78uM	DMSO	USP
28_25uM / DMSO	Q9H9J4	USP42	Ubiquitin carboxyl-terminal hydrolase 42	UBP42_HUMAN	-0.0141711	0.0141711	0.765169	0.380535	0.419605	36	12	-0.977454	0.990225	28_25uM	DMSO	USP
29_50uM / DMSO	O00487	PSMD14	26S proteasome non-ATPase regulatory subunit 14	PSDE_HUMAN	-0.0790762	0.0790762	0.76639	0.38088	0.419212	36	5	-5.33364	0.946664	29_50uM	DMSO	JAMM
28_1.56uM / DMSO	P51784	USP11	Ubiquitin carboxyl-terminal hydrolase 11	UBP11_HUMAN	-0.0197826	0.0197826	0.770827	0.382292	0.417605	36	17	-1.36187	0.986381	28_1.56uM	DMSO	USP
29_50uM / DMSO	P51665	PSMD7	26S proteasome non-ATPase regulatory subunit 7	PSMD7_HUMAN	0.0423688	0.0423688	0.772307	0.382766	0.417067	36	11	2.98033	1.0298	29_50uM	DMSO	JAMM
29_1.56uM / DMSO	Q13107	USP4	Ubiquitin carboxyl-terminal hydrolase 4	UBP4_HUMAN	0.0727026	0.0727026	0.772338	0.382771	0.417061	36	7	5.1685	1.05168	29_1.56uM	DMSO	USP
30_3.13uM / DMSO	Q9H9J4	USP42	Ubiquitin carboxyl-terminal hydrolase 42	UBP42_HUMAN	0.0123171	0.0123171	0.775787	0.383896	0.415787	36	12	0.857413	1.00857	30_3.13uM	DMSO	USP
29_6.25uM / DMSO	Q70CQ2	USP34	Ubiquitin carboxyl-terminal hydrolase 34	UBP34_HUMAN	0.0877978	0.0877978	0.777238	0.384396	0.415221	36	8	6.27467	1.06275	29_6.25uM	DMSO	USP
28_1.56uM / DMSO	Q9Y2K6	USP20	Ubiquitin carboxyl-terminal hydrolase 20	UBP20_HUMAN	-0.0254687	0.0254687	0.78055	0.385438	0.414045	36	8	-1.74986	0.982501	28_1.56uM	DMSO	USP
28_3.13uM / DMSO	Q9Y2K6	USP20	Ubiquitin carboxyl-terminal hydrolase 20	UBP20_HUMAN	-0.00841368	0.00841368	0.781728	0.385837	0.413596	36	8	-0.581494	0.994185	28_3.13uM	DMSO	USP
29_1.56uM / DMSO	Q70EL2	USP45	Ubiquitin carboxyl-terminal hydrolase 45	UBP45_HUMAN	-0.058885	0.058885	0.782672	0.386144	0.413251	36	1	-3.99942	0.960006	29_1.56uM	DMSO	USP
29_12.5uM / DMSO	O75317	USP12	Ubiquitin carboxyl-terminal hydrolase 12	UBP12_HUMAN	-0.0251382	0.0251382	0.790535	0.38859	0.410508	36	3	-1.72735	0.982726	29_12.5uM	DMSO	USP
30_1.56uM / DMSO	Q9P2H5	USP35	Ubiquitin carboxyl-terminal hydrolase 35	UBP35_HUMAN	-0.0307787	0.0307787	0.790726	0.388652	0.410439	36	9	-2.11082	0.978892	30_1.56uM	DMSO	USP
29_3.13uM / DMSO	Q9UPU5	USP24	Ubiquitin carboxyl-terminal hydrolase 24	UBP24_HUMAN	-0.0452368	0.0452368	0.790822	0.388684	0.410403	36	44	-3.08693	0.969131	29_3.13uM	DMSO	USP
28_12.5uM / DMSO	O00487	PSMD14	26S proteasome non-ATPase regulatory subunit 14	PSDE_HUMAN	-0.0531498	0.0531498	0.79205	0.389035	0.410011	36	5	-3.61703	0.96383	28_12.5uM	DMSO	JAMM
30_1.56uM / DMSO	Q8TE49	OTUD7A	OTU domain-containing protein 7A	OTU7A_HUMAN	-0.172778	0.172778	0.796378	0.390329	0.408569	36	2	-11.2867	0.887133	30_1.56uM	DMSO	OTU
29_1.56uM / DMSO	P54252	ATXN3	Ataxin-3	ATX3_HUMAN	-0.0687823	0.0687823	0.796461	0.390346	0.408551	36	4	-4.65576	0.953442	29_1.56uM	DMSO	MJD
28_50uM / DMSO	Q13107	USP4	Ubiquitin carboxyl-terminal hydrolase 4	UBP4_HUMAN	-0.0776827	0.0776827	0.797152	0.390552	0.408322	36	7	-5.24216	0.947578	28_50uM	DMSO	USP
28_50uM / DMSO	Q14694	USP10	Ubiquitin carboxyl-terminal hydrolase 10	UBP10_HUMAN	-0.0490704	0.0490704	0.797408	0.39063	0.408234	36	11	-3.3441	0.966559	28_50uM	DMSO	USP
28_50uM / DMSO	Q70EL2	USP45	Ubiquitin carboxyl-terminal hydrolase 45	UBP45_HUMAN	-0.0324942	0.0324942	0.79829	0.390901	0.407933	36	1	-2.22715	0.977729	28_50uM	DMSO	USP
28_1.56uM / DMSO	P45974	USP5	Ubiquitin carboxyl-terminal hydrolase 5	UBP5_HUMAN	-0.0265485	0.0265485	0.799018	0.391132	0.407676	36	40	-1.82338	0.981766	28_1.56uM	DMSO	USP
30_6.25uM / DMSO	Q96BN8	OTULIN	Ubiquitin thioesterase otulin	OTUL_HUMAN	0.398763	0.398763	0.80457	0.392874	0.405747	36	1	31.8377	1.31838	30_6.25uM	DMSO	OTU
30_6.25uM / DMSO	Q93008	USP9X	Probable ubiquitin carboxyl-terminal hydrolase FAF-X	USP9X_HUMAN	-0.00489138	0.00489138	0.804604	0.392887	0.405732	36	89	-0.33847	0.996615	30_6.25uM	DMSO	USP
29_3.13uM / DMSO	Q8N6M0	OTUD6B	Deubiquitinase OTUD6B	OTU6B_HUMAN	-0.0832189	0.0832189	0.804707	0.392911	0.405705	36	11	-5.60508	0.943949	29_3.13uM	DMSO	OTU
28_12.5uM / DMSO	P51784	USP11	Ubiquitin carboxyl-terminal hydrolase 11	UBP11_HUMAN	-0.0981591	0.0981591	0.806179	0.393334	0.405238	36	17	-6.57757	0.934224	28_12.5uM	DMSO	USP
30_12.5uM / DMSO	Q92905	COPS5	COP9 signalosome complex subunit 5	CSN5_HUMAN	-0.0610923	0.0610923	0.80778	0.393829	0.404692	36	7	-4.14619	0.958538	30_12.5uM	DMSO	JAMM
30_50uM / DMSO	Q13107	USP4	Ubiquitin carboxyl-terminal hydrolase 4	UBP4_HUMAN	-0.0632961	0.0632961	0.807874	0.393856	0.404662	36	7	-4.2925	0.957075	30_50uM	DMSO	USP
28_50uM / DMSO	Q9H9J4	USP42	Ubiquitin carboxyl-terminal hydrolase 42	UBP42_HUMAN	-0.0732781	0.0732781	0.808822	0.394166	0.404321	36	12	-4.95242	0.950476	28_50uM	DMSO	USP
28_25uM / DMSO	Q504Q3	PAN2	PAN2-PAN3 deadenylation complex catalytic subunit PAN2	PAN2_HUMAN	0.244557	0.244557	0.808913	0.39419	0.404295	36	1	18.4729	1.18473	28_25uM	DMSO	USP
29_1.56uM / DMSO	P51784	USP11	Ubiquitin carboxyl-terminal hydrolase 11	UBP11_HUMAN	-0.0394474	0.0394474	0.809954	0.394507	0.403945	36	17	-2.69724	0.973028	29_1.56uM	DMSO	USP
29_3.13uM / DMSO	Q9UHP3	USP25	Ubiquitin carboxyl-terminal hydrolase 25	UBP25_HUMAN	-0.0390671	0.0390671	0.810138	0.394539	0.40391	36	14	-2.67159	0.973284	29_3.13uM	DMSO	USP
28_12.5uM / DMSO	Q9Y2K6	USP20	Ubiquitin carboxyl-terminal hydrolase 20	UBP20_HUMAN	-0.0255025	0.0255025	0.810982	0.39477	0.403656	36	8	-1.75217	0.982478	28_12.5uM	DMSO	USP
29_6.25uM / DMSO	P45974	USP5	Ubiquitin carboxyl-terminal hydrolase 5	UBP5_HUMAN	-0.0549468	0.0549468	0.812299	0.395206	0.403177	36	40	-3.73701	0.96263	29_6.25uM	DMSO	USP
28_1.56uM / DMSO	O00303	EIF3F	Eukaryotic translation initiation factor 3 subunit F	EIF3F_HUMAN	0.0402334	0.0402334	0.812507	0.39526	0.403117	36	8	2.82802	1.02828	28_1.56uM	DMSO	JAMM
29_3.13uM / DMSO	Q6P2Q9	PRPF8	Pre-mRNA-processing-splicing factor 8	PRP8_HUMAN	-0.0490069	0.0490069	0.814842	0.395949	0.402361	36	76	-3.33985	0.966601	29_3.13uM	DMSO	JAMM
30_3.13uM / DMSO	Q13107	USP4	Ubiquitin carboxyl-terminal hydrolase 4	UBP4_HUMAN	0.0496027	0.0496027	0.814997	0.395995	0.40231	36	7	3.49799	1.03498	30_3.13uM	DMSO	USP
29_1.56uM / DMSO	Q92905	COPS5	COP9 signalosome complex subunit 5	CSN5_HUMAN	0.035128	0.035128	0.81502	0.396003	0.402302	36	7	2.46477	1.02465	29_1.56uM	DMSO	JAMM
30_12.5uM / DMSO	Q70EL2	USP45	Ubiquitin carboxyl-terminal hydrolase 45	UBP45_HUMAN	-0.0792683	0.0792683	0.817432	0.396741	0.401493	36	1	-5.34624	0.946538	30_12.5uM	DMSO	USP
30_3.13uM / DMSO	Q9P2H5	USP35	Ubiquitin carboxyl-terminal hydrolase 35	UBP35_HUMAN	-0.0315718	0.0315718	0.819113	0.397261	0.400924	36	9	-2.16462	0.978354	30_3.13uM	DMSO	USP
30_25uM / DMSO	Q9Y4E8	USP15	Ubiquitin carboxyl-terminal hydrolase 15	UBP15_HUMAN	-0.00914099	0.00914099	0.820549	0.39769	0.400455	36	36	-0.631602	0.993684	30_25uM	DMSO	USP
29_12.5uM / DMSO	Q14694	USP10	Ubiquitin carboxyl-terminal hydrolase 10	UBP10_HUMAN	0.0103029	0.0103029	0.820643	0.397721	0.400421	36	11	0.716699	1.00717	29_12.5uM	DMSO	USP
30_100uM / DMSO	P51665	PSMD7	26S proteasome non-ATPase regulatory subunit 7	PSMD7_HUMAN	0.0396525	0.0396525	0.821967	0.398107	0.400001	36	11	2.78662	1.02787	30_100uM	DMSO	JAMM
30_1.56uM / DMSO	Q96FW1	OTUB1	Ubiquitin thioesterase OTUB1	OTUB1_HUMAN	-0.00906483	0.00906483	0.82485	0.398991	0.399037	36	7	-0.626356	0.993736	30_1.56uM	DMSO	OTU
28_25uM / DMSO	Q9Y2K6	USP20	Ubiquitin carboxyl-terminal hydrolase 20	UBP20_HUMAN	0.0282722	0.0282722	0.826349	0.399446	0.398542	36	8	1.97901	1.01979	28_25uM	DMSO	USP
29_25uM / DMSO	Q9P275	USP36	Ubiquitin carboxyl-terminal hydrolase 36	UBP36_HUMAN	-0.0152768	0.0152768	0.82698	0.399653	0.398317	36	15	-1.05332	0.989467	29_25uM	DMSO	USP
30_25uM / DMSO	Q9UGI0	ZRANB1	Ubiquitin thioesterase ZRANB1	ZRAN1_HUMAN	-0.0246571	0.0246571	0.827869	0.399896	0.398053	36	7	-1.69457	0.983054	30_25uM	DMSO	OTU
29_12.5uM / DMSO	Q9P275	USP36	Ubiquitin carboxyl-terminal hydrolase 36	UBP36_HUMAN	-0.0557445	0.0557445	0.828059	0.399929	0.398017	36	15	-3.79021	0.962098	29_12.5uM	DMSO	USP
29_50uM / DMSO	P45974	USP5	Ubiquitin carboxyl-terminal hydrolase 5	UBP5_HUMAN	-0.0191868	0.0191868	0.828861	0.400134	0.397794	36	40	-1.32112	0.986789	29_50uM	DMSO	USP
28_6.25uM / DMSO	Q9Y4E8	USP15	Ubiquitin carboxyl-terminal hydrolase 15	UBP15_HUMAN	0.00577871	0.00577871	0.828866	0.400134	0.397794	36	36	0.401353	1.00401	28_6.25uM	DMSO	USP
29_6.25uM / DMSO	Q9P275	USP36	Ubiquitin carboxyl-terminal hydrolase 36	UBP36_HUMAN	-0.0246273	0.0246273	0.829825	0.400427	0.397476	36	15	-1.69255	0.983075	29_6.25uM	DMSO	USP
28_12.5uM / DMSO	Q93008	USP9X	Probable ubiquitin carboxyl-terminal hydrolase FAF-X	USP9X_HUMAN	-0.022173	0.022173	0.830938	0.400779	0.397095	36	89	-1.52516	0.984748	28_12.5uM	DMSO	USP
29_25uM / DMSO	Q9Y5T5	USP16	Ubiquitin carboxyl-terminal hydrolase 16	UBP16_HUMAN	0.0132756	0.0132756	0.831948	0.401049	0.396803	36	7	0.924444	1.00924	29_25uM	DMSO	USP
30_50uM / DMSO	Q9P275	USP36	Ubiquitin carboxyl-terminal hydrolase 36	UBP36_HUMAN	-0.0214148	0.0214148	0.83357	0.40157	0.396239	36	15	-1.4734	0.985266	30_50uM	DMSO	USP
29_50uM / DMSO	Q9Y2K6	USP20	Ubiquitin carboxyl-terminal hydrolase 20	UBP20_HUMAN	0.00269886	0.00269886	0.836167	0.402377	0.395367	36	8	0.187246	1.00187	29_50uM	DMSO	USP
30_25uM / DMSO	Q13107	USP4	Ubiquitin carboxyl-terminal hydrolase 4	UBP4_HUMAN	0.120966	0.120966	0.836846	0.402541	0.395189	36	7	8.74627	1.08746	30_25uM	DMSO	USP
30_3.13uM / DMSO	P51665	PSMD7	26S proteasome non-ATPase regulatory subunit 7	PSMD7_HUMAN	0.0162912	0.0162912	0.838029	0.4029	0.394803	36	11	1.13562	1.01136	30_3.13uM	DMSO	JAMM
30_12.5uM / DMSO	Q9UK80	USP21	Ubiquitin carboxyl-terminal hydrolase 21	UBP21_HUMAN	0.174945	0.174945	0.84105	0.403778	0.393858	36	1	12.8922	1.12892	30_12.5uM	DMSO	USP
28_6.25uM / DMSO	Q70CQ2	USP34	Ubiquitin carboxyl-terminal hydrolase 34	UBP34_HUMAN	-0.0557325	0.0557325	0.84251	0.404217	0.393385	36	8	-3.78942	0.962106	28_6.25uM	DMSO	USP
30_12.5uM / DMSO	Q8TE49	OTUD7A	OTU domain-containing protein 7A	OTU7A_HUMAN	-0.346623	0.346623	0.84262	0.404242	0.393359	36	2	-21.3577	0.786423	30_12.5uM	DMSO	OTU
29_0.78uM / DMSO	Q53GS9	USP39	U4/U6.U5 tri-snRNP-associated protein 2	SNUT2_HUMAN	0.0296052	0.0296052	0.843137	0.404394	0.393195	36	10	2.07327	1.02073	29_0.78uM	DMSO	USP
30_25uM / DMSO	Q504Q3	PAN2	PAN2-PAN3 deadenylation complex catalytic subunit PAN2	PAN2_HUMAN	0.0812329	0.0812329	0.843746	0.40457	0.393006	36	1	5.79217	1.05792	30_25uM	DMSO	USP
28_3.13uM / DMSO	Q70EL2	USP45	Ubiquitin carboxyl-terminal hydrolase 45	UBP45_HUMAN	-0.329442	0.329442	0.84427	0.40473	0.392834	36	1	-20.4156	0.795844	28_3.13uM	DMSO	USP
28_100uM / DMSO	Q93009	USP7	Ubiquitin carboxyl-terminal hydrolase 7	UBP7_HUMAN	-0.00996337	0.00996337	0.847192	0.405579	0.391924	36	61	-0.688229	0.993118	28_100uM	DMSO	USP
30_100uM / DMSO	Q9NP73	ALG13	Putative bifunctional UDP-N-acetylglucosamine transferase and deubiquitinase ALG13	ALG13_HUMAN	-0.084896	0.084896	0.847621	0.405703	0.391792	36	4	-5.71475	0.942852	30_100uM	DMSO	OTU
30_50uM / DMSO	Q9H9J4	USP42	Ubiquitin carboxyl-terminal hydrolase 42	UBP42_HUMAN	-0.157115	0.157115	0.848395	0.405913	0.391567	36	12	-10.3183	0.896817	30_50uM	DMSO	USP
28_12.5uM / DMSO	Q9UGI0	ZRANB1	Ubiquitin thioesterase ZRANB1	ZRAN1_HUMAN	0.00734185	0.00734185	0.854169	0.407664	0.389698	36	7	0.510196	1.0051	28_12.5uM	DMSO	OTU
28_6.25uM / DMSO	O15372	EIF3H	Eukaryotic translation initiation factor 3 subunit H	EIF3H_HUMAN	-0.120108	0.120108	0.861079	0.409775	0.387454	36	8	-7.98811	0.920119	28_6.25uM	DMSO	JAMM
28_100uM / DMSO	Q5T2D3	OTUD3	OTU domain-containing protein 3	OTUD3_HUMAN	-0.0611934	0.0611934	0.861379	0.409867	0.387357	36	11	-4.1529	0.958471	28_100uM	DMSO	OTU
30_0.78uM / DMSO	Q9NUU6	OTULINL	Inactive ubiquitin thioesterase OTULINL	OTULL_HUMAN	0.0146295	0.0146295	0.862754	0.410254	0.386947	36	3	1.0192	1.01019	30_0.78uM	DMSO	OTU
30_100uM / DMSO	Q8TE49	OTUD7A	OTU domain-containing protein 7A	OTU7A_HUMAN	-0.0703536	0.0703536	0.863818	0.410556	0.386628	36	2	-4.75954	0.952405	30_100uM	DMSO	OTU
29_50uM / DMSO	P51784	USP11	Ubiquitin carboxyl-terminal hydrolase 11	UBP11_HUMAN	-0.0252389	0.0252389	0.863894	0.410568	0.386615	36	17	-1.73422	0.982658	29_50uM	DMSO	USP
28_0.78uM / DMSO	Q9UGI0	ZRANB1	Ubiquitin thioesterase ZRANB1	ZRAN1_HUMAN	-0.0261899	0.0261899	0.864145	0.410641	0.386537	36	7	-1.79897	0.98201	28_0.78uM	DMSO	OTU
29_12.5uM / DMSO	O94966	USP19	Ubiquitin carboxyl-terminal hydrolase 19	UBP19_HUMAN	-0.0194724	0.0194724	0.865889	0.411152	0.385998	36	29	-1.34066	0.986593	29_12.5uM	DMSO	USP
28_1.56uM / DMSO	Q9Y4E8	USP15	Ubiquitin carboxyl-terminal hydrolase 15	UBP15_HUMAN	0.00504236	0.00504236	0.868405	0.411896	0.385213	36	36	0.350121	1.0035	28_1.56uM	DMSO	USP
29_0.78uM / DMSO	Q9UPU5	USP24	Ubiquitin carboxyl-terminal hydrolase 24	UBP24_HUMAN	-0.00899522	0.00899522	0.869755	0.412305	0.384781	36	44	-0.621561	0.993784	29_0.78uM	DMSO	USP
30_200uM / DMSO	Q504Q3	PAN2	PAN2-PAN3 deadenylation complex catalytic subunit PAN2	PAN2_HUMAN	0.15208	0.15208	0.870315	0.412466	0.384612	36	1	11.117	1.11117	30_200uM	DMSO	USP
28_200uM / DMSO	Q9NP73	ALG13	Putative bifunctional UDP-N-acetylglucosamine transferase and deubiquitinase ALG13	ALG13_HUMAN	-0.149629	0.149629	0.871029	0.412646	0.384423	36	4	-9.85178	0.901482	28_200uM	DMSO	OTU
30_12.5uM / DMSO	P62068	USP46	Ubiquitin carboxyl-terminal hydrolase 46	UBP46_HUMAN	0.0037758	0.0037758	0.871371	0.412738	0.384325	36	12	0.262061	1.00262	30_12.5uM	DMSO	USP
29_6.25uM / DMSO	Q96JH7	VCPIP1	Deubiquitinating protein VCPIP1	VCIP1_HUMAN	-0.104805	0.104805	0.872568	0.413107	0.383937	36	15	-7.00693	0.929931	29_6.25uM	DMSO	OTU
29_200uM / DMSO	Q9H9J4	USP42	Ubiquitin carboxyl-terminal hydrolase 42	UBP42_HUMAN	-0.0982186	0.0982186	0.875484	0.41399	0.38301	36	12	-6.58142	0.934186	29_200uM	DMSO	USP
28_3.13uM / DMSO	Q9Y5T5	USP16	Ubiquitin carboxyl-terminal hydrolase 16	UBP16_HUMAN	-0.0224379	0.0224379	0.876326	0.414246	0.382741	36	7	-1.54325	0.984568	28_3.13uM	DMSO	USP
28_3.13uM / DMSO	Q9P275	USP36	Ubiquitin carboxyl-terminal hydrolase 36	UBP36_HUMAN	-0.040509	0.040509	0.877665	0.414605	0.382365	36	15	-2.76882	0.972312	28_3.13uM	DMSO	USP
29_6.25uM / DMSO	Q14694	USP10	Ubiquitin carboxyl-terminal hydrolase 10	UBP10_HUMAN	-0.0539347	0.0539347	0.879757	0.415149	0.381796	36	11	-3.66945	0.963305	29_6.25uM	DMSO	USP
29_6.25uM / DMSO	Q96BN8	OTULIN	Ubiquitin thioesterase otulin	OTUL_HUMAN	-0.167843	0.167843	0.87997	0.415216	0.381726	36	1	-10.9828	0.890172	29_6.25uM	DMSO	OTU
28_6.25uM / DMSO	Q70EL2	USP45	Ubiquitin carboxyl-terminal hydrolase 45	UBP45_HUMAN	0.0409124	0.0409124	0.881533	0.415676	0.381245	36	1	2.87642	1.02876	28_6.25uM	DMSO	USP
30_12.5uM / DMSO	Q9Y5T5	USP16	Ubiquitin carboxyl-terminal hydrolase 16	UBP16_HUMAN	-0.0020794	0.0020794	0.882141	0.415836	0.381077	36	7	-0.144029	0.99856	30_12.5uM	DMSO	USP
30_50uM / DMSO	Q92995	USP13	Ubiquitin carboxyl-terminal hydrolase 13	UBP13_HUMAN	-0.101939	0.101939	0.885536	0.416862	0.380007	36	1	-6.82201	0.93178	30_50uM	DMSO	USP
28_25uM / DMSO	O15372	EIF3H	Eukaryotic translation initiation factor 3 subunit H	EIF3H_HUMAN	-0.153438	0.153438	0.885738	0.416928	0.379939	36	8	-10.0895	0.899105	28_25uM	DMSO	JAMM
28_0.78uM / DMSO	Q9UPU5	USP24	Ubiquitin carboxyl-terminal hydrolase 24	UBP24_HUMAN	-0.0280425	0.0280425	0.888492	0.41779	0.379042	36	44	-1.92499	0.98075	28_0.78uM	DMSO	USP
28_50uM / DMSO	Q9Y2K6	USP20	Ubiquitin carboxyl-terminal hydrolase 20	UBP20_HUMAN	0.0247984	0.0247984	0.888628	0.41782	0.379011	36	8	1.73375	1.01734	28_50uM	DMSO	USP
29_12.5uM / DMSO	Q504Q3	PAN2	PAN2-PAN3 deadenylation complex catalytic subunit PAN2	PAN2_HUMAN	0.469229	0.469229	0.889563	0.41808	0.37874	36	1	38.4369	1.38437	29_12.5uM	DMSO	USP
29_100uM / DMSO	Q96G74	OTUD5	OTU domain-containing protein 5	OTUD5_HUMAN	-0.0416916	0.0416916	0.895622	0.419784	0.376974	36	1	-2.84849	0.971515	29_100uM	DMSO	OTU
28_12.5uM / DMSO	Q96G74	OTUD5	OTU domain-containing protein 5	OTUD5_HUMAN	-0.0100995	0.0100995	0.899607	0.42095	0.375769	36	1	-0.697602	0.993024	28_12.5uM	DMSO	OTU
29_50uM / DMSO	Q93009	USP7	Ubiquitin carboxyl-terminal hydrolase 7	UBP7_HUMAN	-0.016986	0.016986	0.900161	0.421096	0.375618	36	61	-1.17048	0.988295	29_50uM	DMSO	USP
28_6.25uM / DMSO	Q9NP73	ALG13	Putative bifunctional UDP-N-acetylglucosamine transferase and deubiquitinase ALG13	ALG13_HUMAN	-0.155362	0.155362	0.901052	0.421365	0.375341	36	4	-10.2093	0.897907	28_6.25uM	DMSO	OTU
29_0.78uM / DMSO	Q13107	USP4	Ubiquitin carboxyl-terminal hydrolase 4	UBP4_HUMAN	0.0772866	0.0772866	0.905356	0.422682	0.373986	36	7	5.50319	1.05503	29_0.78uM	DMSO	USP
29_200uM / DMSO	Q504Q3	PAN2	PAN2-PAN3 deadenylation complex catalytic subunit PAN2	PAN2_HUMAN	0.21477	0.21477	0.912404	0.424587	0.372034	36	1	16.0519	1.16052	29_200uM	DMSO	USP
28_1.56uM / DMSO	O15372	EIF3H	Eukaryotic translation initiation factor 3 subunit H	EIF3H_HUMAN	0.00500471	0.00500471	0.916486	0.425727	0.370869	36	8	0.347502	1.00348	28_1.56uM	DMSO	JAMM
30_1.56uM / DMSO	Q86UV5	USP48	Ubiquitin carboxyl-terminal hydrolase 48	UBP48_HUMAN	0.0155578	0.0155578	0.919459	0.426551	0.370029	36	11	1.08422	1.01084	30_1.56uM	DMSO	USP
29_1.56uM / DMSO	Q6P2Q9	PRPF8	Pre-mRNA-processing-splicing factor 8	PRP8_HUMAN	-0.0293211	0.0293211	0.921718	0.427192	0.369377	36	76	-2.01187	0.979881	29_1.56uM	DMSO	JAMM
29_12.5uM / DMSO	P51665	PSMD7	26S proteasome non-ATPase regulatory subunit 7	PSMD7_HUMAN	-0.00799111	0.00799111	0.92217	0.427326	0.369241	36	11	-0.55237	0.994476	29_12.5uM	DMSO	JAMM
28_1.56uM / DMSO	Q70EL2	USP45	Ubiquitin carboxyl-terminal hydrolase 45	UBP45_HUMAN	-0.0209584	0.0209584	0.922284	0.427342	0.369225	36	1	-1.44222	0.985578	28_1.56uM	DMSO	USP
29_100uM / DMSO	Q70EL2	USP45	Ubiquitin carboxyl-terminal hydrolase 45	UBP45_HUMAN	0.168319	0.168319	0.922925	0.427513	0.369051	36	1	12.3749	1.12375	29_100uM	DMSO	USP
28_0.78uM / DMSO	P15374	UCHL3	Ubiquitin carboxyl-terminal hydrolase isozyme L3	UCHL3_HUMAN	-0.0289008	0.0289008	0.925191	0.428151	0.368403	36	14	-1.98332	0.980167	28_0.78uM	DMSO	UCH
28_50uM / DMSO	Q92995	USP13	Ubiquitin carboxyl-terminal hydrolase 13	UBP13_HUMAN	0.0233514	0.0233514	0.929145	0.42931	0.367229	36	1	1.63177	1.01632	28_50uM	DMSO	USP
29_12.5uM / DMSO	O00487	PSMD14	26S proteasome non-ATPase regulatory subunit 14	PSDE_HUMAN	0.00923054	0.00923054	0.939051	0.43204	0.364476	36	5	0.641864	1.00642	29_12.5uM	DMSO	JAMM
30_25uM / DMSO	Q9Y5T5	USP16	Ubiquitin carboxyl-terminal hydrolase 16	UBP16_HUMAN	-0.0914798	0.0914798	0.939109	0.432048	0.364468	36	7	-6.14405	0.93856	30_25uM	DMSO	USP
30_6.25uM / DMSO	O75317	USP12	Ubiquitin carboxyl-terminal hydrolase 12	UBP12_HUMAN	0.0446869	0.0446869	0.939356	0.432117	0.364399	36	3	3.14593	1.03146	30_6.25uM	DMSO	USP
29_6.25uM / DMSO	Q9Y5T5	USP16	Ubiquitin carboxyl-terminal hydrolase 16	UBP16_HUMAN	-0.00682743	0.00682743	0.942377	0.432992	0.36352	36	7	-0.472123	0.995279	29_6.25uM	DMSO	USP
29_0.78uM / DMSO	Q6P2Q9	PRPF8	Pre-mRNA-processing-splicing factor 8	PRP8_HUMAN	-0.0339285	0.0339285	0.943287	0.433289	0.363223	36	76	-2.32431	0.976757	29_0.78uM	DMSO	JAMM
30_50uM / DMSO	P51784	USP11	Ubiquitin carboxyl-terminal hydrolase 11	UBP11_HUMAN	-0.0574032	0.0574032	0.94356	0.433322	0.363189	36	17	-3.90077	0.960992	30_50uM	DMSO	USP
29_100uM / DMSO	Q96FW1	OTUB1	Ubiquitin thioesterase OTUB1	OTUB1_HUMAN	-0.00187374	0.00187374	0.944663	0.433641	0.36287	36	7	-0.129794	0.998702	29_100uM	DMSO	OTU
29_0.78uM / DMSO	Q70EL2	USP45	Ubiquitin carboxyl-terminal hydrolase 45	UBP45_HUMAN	-0.07645	0.07645	0.948118	0.434586	0.361924	36	1	-5.16116	0.948388	29_0.78uM	DMSO	USP
29_50uM / DMSO	Q96BN8	OTULIN	Ubiquitin thioesterase otulin	OTUL_HUMAN	0.0705175	0.0705175	0.948603	0.434704	0.361806	36	1	5.00933	1.05009	29_50uM	DMSO	OTU
29_1.56uM / DMSO	Q9H9J4	USP42	Ubiquitin carboxyl-terminal hydrolase 42	UBP42_HUMAN	-0.0565177	0.0565177	0.951076	0.43537	0.361141	36	12	-3.84177	0.961582	29_1.56uM	DMSO	USP
30_3.13uM / DMSO	P15374	UCHL3	Ubiquitin carboxyl-terminal hydrolase isozyme L3	UCHL3_HUMAN	0.0215318	0.0215318	0.952641	0.435819	0.360694	36	14	1.50366	1.01504	30_3.13uM	DMSO	UCH
28_12.5uM / DMSO	O15372	EIF3H	Eukaryotic translation initiation factor 3 subunit H	EIF3H_HUMAN	-0.145936	0.145936	0.957128	0.436998	0.359521	36	8	-9.62073	0.903793	28_12.5uM	DMSO	JAMM
30_50uM / DMSO	Q9Y4E8	USP15	Ubiquitin carboxyl-terminal hydrolase 15	UBP15_HUMAN	-0.037665	0.037665	0.957209	0.43702	0.359499	36	36	-2.57695	0.97423	30_50uM	DMSO	USP
28_6.25uM / DMSO	Q96JH7	VCPIP1	Deubiquitinating protein VCPIP1	VCIP1_HUMAN	-0.126057	0.126057	0.957449	0.43707	0.359449	36	15	-8.36676	0.916332	28_6.25uM	DMSO	OTU
29_25uM / DMSO	O00303	EIF3F	Eukaryotic translation initiation factor 3 subunit F	EIF3F_HUMAN	-0.00314568	0.00314568	0.957779	0.437134	0.359385	36	8	-0.217804	0.997822	29_25uM	DMSO	JAMM
29_6.25uM / DMSO	Q86UV5	USP48	Ubiquitin carboxyl-terminal hydrolase 48	UBP48_HUMAN	-0.00524861	0.00524861	0.963293	0.438699	0.357834	36	11	-0.363145	0.996369	29_6.25uM	DMSO	USP
29_3.13uM / DMSO	Q53GS9	USP39	U4/U6.U5 tri-snRNP-associated protein 2	SNUT2_HUMAN	-0.0220975	0.0220975	0.964682	0.439086	0.35745	36	10	-1.52001	0.9848	29_3.13uM	DMSO	USP
29_50uM / DMSO	Q93008	USP9X	Probable ubiquitin carboxyl-terminal hydrolase FAF-X	USP9X_HUMAN	-0.0137647	0.0137647	0.964886	0.439095	0.357441	36	89	-0.949561	0.990504	29_50uM	DMSO	USP
30_100uM / DMSO	O00303	EIF3F	Eukaryotic translation initiation factor 3 subunit F	EIF3F_HUMAN	0.00456759	0.00456759	0.965524	0.439265	0.357273	36	8	0.317103	1.00317	30_100uM	DMSO	JAMM
28_1.56uM / DMSO	Q8NB14	USP38	Ubiquitin carboxyl-terminal hydrolase 38	UBP38_HUMAN	-0.0472855	0.0472855	0.966179	0.439432	0.357108	36	17	-3.22445	0.967756	28_1.56uM	DMSO	USP
30_3.13uM / DMSO	O94966	USP19	Ubiquitin carboxyl-terminal hydrolase 19	UBP19_HUMAN	-0.00587803	0.00587803	0.967901	0.439899	0.356647	36	29	-0.406605	0.995934	30_3.13uM	DMSO	USP
28_12.5uM / DMSO	Q9Y4E8	USP15	Ubiquitin carboxyl-terminal hydrolase 15	UBP15_HUMAN	0.00283816	0.00283816	0.968303	0.440023	0.356525	36	36	0.19692	1.00197	28_12.5uM	DMSO	USP
29_6.25uM / DMSO	O75317	USP12	Ubiquitin carboxyl-terminal hydrolase 12	UBP12_HUMAN	0.103312	0.103312	0.968486	0.440049	0.356499	36	3	7.42367	1.07424	29_6.25uM	DMSO	USP
29_200uM / DMSO	Q9P2H5	USP35	Ubiquitin carboxyl-terminal hydrolase 35	UBP35_HUMAN	0.0345047	0.0345047	0.974671	0.441819	0.354756	36	9	2.42051	1.02421	29_200uM	DMSO	USP
30_25uM / DMSO	Q9UK80	USP21	Ubiquitin carboxyl-terminal hydrolase 21	UBP21_HUMAN	0.127112	0.127112	0.978129	0.442747	0.353844	36	1	9.21049	1.0921	30_25uM	DMSO	USP
28_0.78uM / DMSO	Q96JH7	VCPIP1	Deubiquitinating protein VCPIP1	VCIP1_HUMAN	-0.0600704	0.0600704	0.978349	0.442802	0.353791	36	15	-4.07827	0.959217	28_0.78uM	DMSO	OTU
29_3.13uM / DMSO	P40818	USP8	Ubiquitin carboxyl-terminal hydrolase 8	UBP8_HUMAN	-0.0463951	0.0463951	0.97966	0.443174	0.353426	36	46	-3.1647	0.968353	29_3.13uM	DMSO	USP
29_50uM / DMSO	Q9Y4E8	USP15	Ubiquitin carboxyl-terminal hydrolase 15	UBP15_HUMAN	-0.0399383	0.0399383	0.979985	0.443245	0.353356	36	36	-2.73035	0.972697	29_50uM	DMSO	USP
28_100uM / DMSO	Q8N6M0	OTUD6B	Deubiquitinase OTUD6B	OTU6B_HUMAN	-0.0379711	0.0379711	0.981408	0.443608	0.353001	36	11	-2.59762	0.974024	28_100uM	DMSO	OTU
28_6.25uM / DMSO	Q92560	BAP1	Ubiquitin carboxyl-terminal hydrolase BAP1	BAP1_HUMAN	-0.0117763	0.0117763	0.982362	0.44384	0.352774	36	19	-0.812948	0.991871	28_6.25uM	DMSO	UCH
28_0.78uM / DMSO	Q96G74	OTUD5	OTU domain-containing protein 5	OTUD5_HUMAN	0.131753	0.131753	0.983587	0.444194	0.352428	36	1	9.56244	1.09562	28_0.78uM	DMSO	OTU
30_0.78uM / DMSO	Q96FW1	OTUB1	Ubiquitin thioesterase OTUB1	OTUB1_HUMAN	0.0648096	0.0648096	0.983913	0.444284	0.352339	36	7	4.59469	1.04595	30_0.78uM	DMSO	OTU
28_50uM / DMSO	Q5T2D3	OTUD3	OTU domain-containing protein 3	OTUD3_HUMAN	-0.0722953	0.0722953	0.985658	0.444768	0.351867	36	11	-4.88764	0.951124	28_50uM	DMSO	OTU
30_25uM / DMSO	Q8TE49	OTUD7A	OTU domain-containing protein 7A	OTU7A_HUMAN	-0.134654	0.134654	0.986176	0.444906	0.351732	36	2	-8.91115	0.910888	30_25uM	DMSO	OTU
30_0.78uM / DMSO	Q70CQ2	USP34	Ubiquitin carboxyl-terminal hydrolase 34	UBP34_HUMAN	-0.0727026	0.0727026	0.990772	0.446219	0.350452	36	8	-4.91449	0.950855	30_0.78uM	DMSO	USP
29_12.5uM / DMSO	Q93008	USP9X	Probable ubiquitin carboxyl-terminal hydrolase FAF-X	USP9X_HUMAN	-0.0293043	0.0293043	0.991313	0.446372	0.350303	36	89	-2.01073	0.979893	29_12.5uM	DMSO	USP
30_1.56uM / DMSO	O75604	USP2	Ubiquitin carboxyl-terminal hydrolase 2	UBP2_HUMAN	0.0106624	0.0106624	0.99388	0.44705	0.349644	36	2	0.741796	1.00742	30_1.56uM	DMSO	USP
28_100uM / DMSO	Q93008	USP9X	Probable ubiquitin carboxyl-terminal hydrolase FAF-X	USP9X_HUMAN	-0.0252905	0.0252905	0.995067	0.447406	0.349298	36	89	-1.73773	0.982623	28_100uM	DMSO	USP
30_25uM / DMSO	P51665	PSMD7	26S proteasome non-ATPase regulatory subunit 7	PSMD7_HUMAN	0.0566388	0.0566388	0.996936	0.447954	0.348767	36	11	4.00398	1.04004	30_25uM	DMSO	JAMM
28_50uM / DMSO	P51665	PSMD7	26S proteasome non-ATPase regulatory subunit 7	PSMD7_HUMAN	-0.165632	0.165632	0.9974	0.448093	0.348632	36	11	-10.8462	0.891538	28_50uM	DMSO	JAMM

## Sheet: Protein quantity values
						[1] ELB00307_3328_P01_C09_S4-C9_1_29977.d.PG.Quantity	[2] ELB00307_3328_P01_C12_S4-C12_1_30055.d.PG.Quantity	[3] ELB00307_3328_P01_F09_S4-F9_1_30057.d.PG.Quantity	[4] ELB00307_3328_P01_C08_S4-C8_1_30062.d.PG.Quantity	[5] ELB00307_3328_P01_C11_S4-C11_1_30060.d.PG.Quantity	[6] ELB00307_3328_P01_F08_S4-F8_1_30019.d.PG.Quantity	[7] ELB00307_3328_P01_C07_S4-C7_1_30010.d.PG.Quantity	[8] ELB00307_3328_P01_C10_S4-A7_1_31172.d.PG.Quantity	[9] ELB00307_3328_P01_F07_S4-F7_1_29990.d.PG.Quantity	[10] ELB00307_3328_P01_B12_S4-A5_1_31170.d.PG.Quantity	[11] ELB00307_3328_P01_C06_S4-C6_1_30036.d.PG.Quantity	[12] ELB00307_3328_P01_F06_S4-F6_1_30054.d.PG.Quantity	[13] ELB00307_3328_P01_B11_S4-B11_1_30016.d.PG.Quantity	[14] ELB00307_3328_P01_C05_S4-C5_1_30074.d.PG.Quantity	[15] ELB00307_3328_P01_F05_S4-A9_1_31174.d.PG.Quantity	[16] ELB00307_3328_P01_B10_S4-B10_1_29983.d.PG.Quantity	[17] ELB00307_3328_P01_C04_S4-C4_1_29999.d.PG.Quantity	[18] ELB00307_3328_P01_F04_S4-F4_1_30003.d.PG.Quantity	[19] ELB00307_3328_P01_A12_S4-A12_1_30020.d.PG.Quantity	[20] ELB00307_3328_P01_C03_S4-A8_1_31173.d.PG.Quantity	[21] ELB00307_3328_P01_F03_S4-F3_1_29978.d.PG.Quantity	[22] ELB00307_3328_P01_A11_S4-A11_1_30067.d.PG.Quantity	[23] ELB00307_3328_P01_C02_S4-C2_1_30024.d.PG.Quantity	[24] ELB00307_3328_P01_F02_S4-F2_1_30044.d.PG.Quantity	[25] ELB00307_3328_P01_A10_S4-A10_1_30012.d.PG.Quantity	[26] ELB00307_3328_P01_C01_S4-A6_1_31171.d.PG.Quantity	[27] ELB00307_3328_P01_F01_S4-F1_1_30049.d.PG.Quantity	[28] ELB00307_3328_P01_B09_S4-B9_1_30035.d.PG.Quantity	[29] ELB00307_3328_P01_E09_S4-E9_1_30021.d.PG.Quantity	[30] ELB00307_3328_P01_H09_S4-H9_1_30037.d.PG.Quantity	[31] ELB00307_3328_P01_B08_S4-B8_1_30028.d.PG.Quantity	[32] ELB00307_3328_P01_E08_S4-E8_1_29996.d.PG.Quantity	[33] ELB00307_3328_P01_H08_S4-A12_1_31177.d.PG.Quantity	[34] ELB00307_3328_P01_B07_S4-B7_1_30075.d.PG.Quantity	[35] ELB00307_3328_P01_E07_S4-E7_1_30068.d.PG.Quantity	[36] ELB00307_3328_P01_H07_S4-A11_1_31176.d.PG.Quantity	[37] ELB00307_3328_P01_B06_S4-B6_1_30006.d.PG.Quantity	[38] ELB00307_3328_P01_E06_S4-E6_1_30072.d.PG.Quantity	[39] ELB00307_3328_P01_H06_S4-A10_1_31175.d.PG.Quantity	[40] ELB00307_3328_P01_B05_S4-B5_1_29995.d.PG.Quantity	[41] ELB00307_3328_P01_E05_S4-E5_1_30007.d.PG.Quantity	[42] ELB00307_3328_P01_H05_S4-H5_1_30078.d.PG.Quantity	[43] ELB00307_3328_P01_B04_S4-B4_1_30038.d.PG.Quantity	[44] ELB00307_3328_P01_E04_S4-E4_1_30064.d.PG.Quantity
PG.Genes	PG.ProteinDescriptions	PG.UniProtIds	PG.NrOfStrippedSequencesIdentified (Experiment-wide)	DUB	DUB family	28_0.78uM	28_0.78uM	28_0.78uM	28_1.56uM	28_1.56uM	28_1.56uM	28_3.13uM	28_3.13uM	28_3.13uM	28_6.25uM	28_6.25uM	28_6.25uM	28_12.5uM	28_12.5uM	28_12.5uM	28_25uM	28_25uM	28_25uM	28_50uM	28_50uM	28_50uM	28_100uM	28_100uM	28_100uM	28_200uM	28_200uM	28_200uM	29_0.78uM	29_0.78uM	29_0.78uM	29_1.56uM	29_1.56uM	29_1.56uM	29_3.13uM	29_3.13uM	29_3.13uM	29_6.25uM	29_6.25uM	29_6.25uM	29_12.5uM	29_12.5uM	29_12.5uM	29_25uM	29_25uM
USP12	Ubiquitin carboxyl-terminal hydrolase 12	O75317	3	y	USP	118.651	92.4261	132.391	115.091	97.9508	87.3111	75.8344	66.9642	93.2457	48.6949	111.45	121.12	86.7807	187.284	60.6816	92.9586	85.5447	49.5609	122.282	62.6664	101.358	128.735	83.2155	125.839	94.9856	48.5451	111.656	118.695	117.1	111.042	78.9728	117.92	62.6233	175.995	182.472	70.7239	100.417	256.049	85.7089	97.8562	84.0633	222.587	94.8474	159.545
USP2	Ubiquitin carboxyl-terminal hydrolase 2	O75604	2	y	USP	85.1797	118.702	16.2674	74.3474	112.232	72.1836	76.5566	22.8003	67.6581	32.39	50.8179	91.2385	92.7655	100.909	28.5528	102.249	87.7506	92.5793	100.161	12.149	79.2913	117.866	88.4821	89.808	56.7379	36.1928	86.5396	124.411	102.833	128.175	100.901	119.465	35.8406	121.875	107.529	32.5322	91.8972	115.324	39.0912	92.6378	106.69	112.081	100.743	95.6729
USP19	Ubiquitin carboxyl-terminal hydrolase 19	O94966	29	y	USP	3164.28	2970.03	3185.45	3072.27	3169.37	3215.02	2724.28	2723.21	2942.83	2736.5	3079.19	3422.77	2767.67	2948.68	2987.57	2980	2402.83	2819.02	2929.08	2493.56	3021.52	3204.12	2840.61	2696.13	2822.53	2458.11	2680.08	2993.15	3088.03	2858.73	3047.58	3374.94	2724.27	3349.83	2996.56	2946.86	3010.96	3475.95	3087.45	2708.18	3258.67	3155.14	2819.94	3001.44
USP8	Ubiquitin carboxyl-terminal hydrolase 8	P40818	46	y	USP	1818.56	1841.55	1816.41	1786.88	2067.07	1979.39	1818.18	1685.1	1678.21	1692.53	1995.02	1887.15	1615.78	1720.79	1963.07	1697.71	1812	1776.73	1699	1703.36	1964.17	1968.11	1858.61	1785.02	1838.74	1601.58	1832.53	1623.2	1824.51	1720.32	1752.03	1868.2	1787.08	1854	1829.49	1796.47	1830.57	1947.11	2100.25	1694.16	2139.85	1852.59	1826.31	1895.38
USP5	Ubiquitin carboxyl-terminal hydrolase 5	P45974	40	y	USP	2303.02	2351.29	2362.37	2210.68	2622.69	2399.08	2090.27	2199.72	2172.29	2300.52	2113.43	2314.96	2194.43	2076.65	2336.95	2098.11	2028.43	2331.4	2312.82	2034	2593.29	2502.62	2142.95	2386.87	2337.91	2233.68	2383.07	2171.98	2289.59	2370.21	2138.76	2275.17	2135.52	2185.58	2130.39	2163.25	2164.91	2368.31	2558.26	2025.85	2435.75	2397.42	2318.38	2258.06
USP11	Ubiquitin carboxyl-terminal hydrolase 11	P51784	17	y	USP	332.044	377.575	359.777	313.521	382.023	378.785	325.765	345.806	345.649	345.386	375.102	392.948	266.458	324.793	426.271	302.365	293.949	351.113	341.762	354.896	422.451	337.306	339.788	352.012	324.41	340.918	359.034	307.419	347.458	366.223	331.14	357.314	371.331	339.678	349.235	378.491	332.361	349.312	448.467	305.358	374.378	352.816	330.549	321.013
USP14	Ubiquitin carboxyl-terminal hydrolase 14	P54578	5	y	USP	28.5165	53.6326	45.4124	47.4768	54.0094	50.1636	41.4854	46.3027	43.6786	63.1297	42.505	44.4243	49.0298	18.6542	65.4958	41.9659	38.2442	40.6618	41.5356	39.6529	54.8055	38.0816	37.9963	40.3497	48.5356	48.8589	43.8491	42.9266	55.3202	50.2608	50.5393	44.0518	50.9476	35.8385	48.7921	49.2302	51.1425	42.7543	45.551	44.9855	43.3009	33.7357	52.423	43.4422
USP46	Ubiquitin carboxyl-terminal hydrolase 46	P62068	12	y	USP	608.094	620.126	702.586	633.106	638.8	546.557	493.037	349.971	547.651	319.358	599.972	677.229	518.255	665.413	287.972	515.444	473.021	454.816	663.797	309.113	585.417	823.903	600.061	670.602	633.709	312.013	596.707	791.287	615.44	678.929	586.425	606.128	325.905	793.273	612.431	447.542	600.854	714.51	423.422	639.176	579.338	744.802	622.96	617.782
USP4	Ubiquitin carboxyl-terminal hydrolase 4	Q13107	7	y	USP	41.0708	52.9016	59.9179	49.6794	41.8242	47.2783	52.4488	51.4753	54.5462	48.3503	47.8113	59.3576	40.5202	56.1228	53.6151	46.425	51.2114	45.7269	35.4953	49.6558	44.5976	17.5848	57.4478	48.6939	50.4841	53.976	47.3671	37.4014	50.3763	56.6842	45.0291	34.6232	64.3514	42.6382	56.2023	55.4625	37.0076	32.511	46.217	31.8875	56.5663	57.1139	41.8974	43.3272
USP10	Ubiquitin carboxyl-terminal hydrolase 10	Q14694	11	y	USP	395.763	408.478	418.408	348.407	460.68	393.034	406.157	415.279	375.462	414.387	400.077	382.494	376.544	385.886	380.163	409.838	391.494	392.297	457.28	370.507	382.347	370.814	383.877	348.282	408.496	406.441	385.465	431.81	403.597	399.139	399.154	391.351	419.296	382.538	378.828	438.115	373.658	409.406	422.997	401.616	395.15	464.209	437.561	378.683
PAN2	PAN2-PAN3 deadenylation complex catalytic subunit PAN2	Q504Q3	1	y	USP	20.4931	6.03378	18.4984	13.199	12.8058	15.9911	2.54815	21.0242	8.24817	14.7839	12.2379	17.4184	10.8246	11.246	18.0096	10.9113	13.4291	14.872	14.5893	19.2346	14.6288	13.1284	4.86979	6.11327	17.138	19.3809	19.4724	10.2818	2.66497	20.1787	13.6363	7.57788	18.8081	5.04022	11.0859	14.8497	12.346	6.65251	8.77701	20.5299	4.07212	21.2181	15.6624	8.1678
USP39	U4/U6.U5 tri-snRNP-associated protein 2	Q53GS9	10	y	USP	210.797	211.247	238.612	221.301	238.656	242.783	216.072	192.799	241.568	187.007	217.098	240.355	198.795	210.62	229.73	197.296	193.319	211.513	180.3	154.185	226.949	218.552	204.283	232.501	225.13	161.364	228.59	245.848	240.633	228.765	196.526	225.424	179.687	227.979	265.768	196.321	226.977	257.769	215.562	207.611	229.07	255.403	204.555	198.348
USP34	Ubiquitin carboxyl-terminal hydrolase 34	Q70CQ2	8	y	USP	19.1872	25.2957	14.754	18.3031	19.5502	14.6247	20.9094	8.94397	23.2231	9.49852	24.372	15.0429	11.7305	16.3687	12.7933	16.14	14.4103	24.9406	27.0328	9.67732	19.0961	21.9324	15.5975	17.3229	13.7964	7.72835	11.5736	16.0024	19.2968	16.7663	15.4858	17.4079	9.2521	14.6668	20.3961	9.22552	18.8072	26.1657	9.0571	17.6761	23.7261	22.147	20.0306	14.5993
USP54	Inactive ubiquitin carboxyl-terminal hydrolase 54	Q70EL1	4	y	USP	18.8574	44.4395	29.485	33.6172	12.3683	18.6707	31.3509	25.6986	17.1525	9.29953	16.1091	25.9751	14.0985	27.2892	15.4067	30.6992	18.7325	26.1231	28.469	34.7856	19.2349	18.1223	29.8669	30.0822	26.795	20.5621	13.9703	25.7459	29.8246	75.5406	24.2601	15.0547	16.9621	26.1896	35.1775	18.5855	23.8509	30.2814	16.0177	30.3924	46.3549	35.3461	24.0219	26.4887
USP45	Ubiquitin carboxyl-terminal hydrolase 45	Q70EL2	1	y	USP	32.1249	19.0711	16.6987	18.4736	19.6434	26.5398	12.7279	22.7452	16.7366	23.8302	15.8988	27.7609	8.67127	18.599	20.7256	14.8568	13.5148	19.3993	23.4455	9.31852	31.3777	14.6567	9.73396	13.866	20.6794	10.9144	11.3741	13.2525	28.2231	20.7414	20.1814	27.4752	15.3224	24.5855	24.6978	22.4173	23.5587	35.8712	25.1864	19.8495	20.3403	27.8172	17.7393	15.2817
USP48	Ubiquitin carboxyl-terminal hydrolase 48	Q86UV5	11	y	USP	71.0699	85.9151	93.8219	89.6518	88.1821	87.5581	88.896	82.8338	92.3319	65.6957	70.8409	90.0933	88.6708	92.8452	71.2413	74.5171	86.199	98.9001	90.9431	68.2349	90.8261	104.666	86.7364	78.1345	64.016	78.6874	80.1433	79.4313	94.5265	79.9405	82.9145	95.8426	74.6751	92.2317	98.9045	71.5041	97.1351	104.944	86.3868	93.5439	93.6709	84.5871	95.5674	104.116
USP38	Ubiquitin carboxyl-terminal hydrolase 38	Q8NB14	17	y	USP	391.419	368.043	368.107	326.721	420.356	400.16	377.772	346.857	363.562	383.371	349.266	371.97	296.355	321.034	404.522	348.31	335.844	379.085	369.042	353.062	432.411	400.125	357.163	345.745	387.175	343.439	339.404	351.612	375.432	343.29	325.647	385.749	326.083	353.723	323.754	377.293	371.101	366.475	429.906	344.03	413.539	380.788	371.701	330.781
USP13	Ubiquitin carboxyl-terminal hydrolase 13	Q92995	1	y	USP	566.358	316.471	566.189	371.675	347.336	457.119	373.973	263.671	535.364	107.832	375.415	486.668	371.682	336.855	295.013	378.33	306.919	476.433	412.84	148.293	856.03	412.486	429.944	705.073	494.206	174.302	565.461	452.133	360.193	496.38	320.448	539.202	233.486	351.836	375.022	239.846	395.051	546.978	227.48	440.947	470.495	485.367	534.445	452.435
USP9X	Probable ubiquitin carboxyl-terminal hydrolase FAF-X	Q93008	88	y	USP	2445.84	2536.47	2547.68	2590.02	2675.94	2808.12	2533.55	2376.81	2508.77	2416.32	2526.11	2676.02	2514.92	2400.71	2538.96	2363.71	2287.44	2461.82	2347.96	2341.46	2557.69	2652.94	2444.5	2341.05	2690.09	2211.13	2320.58	2298.09	2480.83	2432	2547.13	2690.4	2435.52	2751.56	2375.17	2550.72	2597.48	2650.29	2731.44	2202.71	2643.96	2571.15	2487.29	2342.39
USP7	Ubiquitin carboxyl-terminal hydrolase 7	Q93009	61	y	USP	1300.18	1487.41	1540.47	1412.05	1631.32	1463.97	1304.26	1439.35	1409.19	1307.78	1355.41	1501.51	1344.53	1303.85	1502.85	1239.56	1230.88	1489.28	1344.61	1228.81	1591.34	1570.34	1352.85	1462.68	1253.25	1222.68	1440.02	1280.45	1444.9	1418.43	1251.01	1374.8	1341.76	1324.14	1426.36	1345.39	1282.99	1503.5	1643.98	1206	1487.88	1476.08	1339.58	1469.88
USP47	Ubiquitin carboxyl-terminal hydrolase 47	Q96K76	2	y	USP	5.62919	20.3654	30.6534	17.1982	26.7724	7.62036	18.9736	3.81278	3.23229	13.28	10.3675	17.191	5.80866	4.37127	6.30454	5.12721	5.4324	5.48608	3.87054	13.649	17.2844	9.92485	17.216	5.13862	4.99917	14.4191	8.17571	31.4317	30.34	7.4893	28.1938	8.16833	20.3076	27.7917	23.1523	19.7953	12.0381	7.62409	14.4297	15.8572	18.6348	26.6381	14.9564	22.5705
USP28	Ubiquitin carboxyl-terminal hydrolase 28	Q96RU2	31	y	USP	315.052	348.822	347.843	359.502	386.969	387.062	335.514	362.327	347.138	335.239	354.965	347.914	286.269	296.403	414.116	322.79	308.873	329.709	298.22	309.943	355.391	283.601	247.068	283.944	227.767	226.844	196.122	313.19	358.383	357.778	312.376	335.446	343.778	319.994	359.918	367.237	323.55	363.351	431.449	309.804	354.792	327.433	297.82	318.62
USP42	Ubiquitin carboxyl-terminal hydrolase 42	Q9H9J4	12	y	USP	417.814	529.994	484.143	486.892	397.601	471.463	467.637	433.999	466.811	401.154	531.018	467.865	455.871	519.503	370.857	474.299	498.532	461.559	477.421	461.516	437.874	472.551	539.28	442.774	442.11	350.226	462.322	333.681	481.585	458.225	582.898	411.631	398.37	416.128	452.488	395.921	456.221	406.397	335.808	427.538	485.59	489.095	447.483	490.082
USP36	Ubiquitin carboxyl-terminal hydrolase 36	Q9P275	15	y	USP	107.952	135.546	126.919	121.152	138.555	104.691	116.103	128.328	113.044	111.715	121.342	124.028	111.983	130.621	117.947	120.841	122.449	121.051	129.705	120.596	111.856	113.67	122.291	108.18	104.107	111.237	124.791	103.167	117.775	123.263	135.35	120.837	119.327	146.93	136.29	111.385	116.518	122.726	122.188	107.666	116.497	129.558	101.628	132.352
USP35	Ubiquitin carboxyl-terminal hydrolase 35	Q9P2H5	9	y	USP	54.4656	51.1815	57.1311	50.0991	55.6896	54.3972	45.4519	57.5522	55.3589	56.3119	59.5074	55.0109	46.3892	57.2611	69.0159	42.732	52.1446	46.8874	43.9203	61.472	60.2508	53.6965	50.4468	54.2151	50.1664	51.9184	52.4887	59.4686	63.463	57.878	48.2317	50.8933	57.8465	39.6854	55.1806	64.7891	55.5182	40.7755	66.1473	44.3448	62.5473	47.2311	55.7057	47.7674
USP25	Ubiquitin carboxyl-terminal hydrolase 25	Q9UHP3	14	y	USP	18.6354	18.7695	25.099	20.8306	22.6134	18.205	19.3004	15.7201	16.1474	12.8886	20.0275	20.0141	14.7496	18.9076	20.0392	20.9036	15.8961	17.5971	22.6517	18.4906	25.8119	17.5666	22.8118	15.509	14.0764	11.3856	12.7621	20.2261	20.3883	18.2401	17.7302	19.0307	13.3429	24.8897	24.4712	17.625	12.8085	16.624	21.054	14.8442	18.0272	18.5298	20.9931	15.8102
USP21	Ubiquitin carboxyl-terminal hydrolase 21	Q9UK80	1	y	USP	28.8092	22.8564	25.5491	19.9097	29.1861	25.4569	17.1551	34.2212	20.5158	29.0178	26.3406	31.467	20.6778	30.0736	20.8624	24.0829	17.3326	18.9899	37.6481	16.8588	24.8048	21.9289	12.314	24.8749	24.3066	20.806	12.2763	19.4618	17.0029	32.8511	14.9016	24.4859	20.1987	20.4761	23.9254	35.3966	24.384	40.7709	30.4994	33.345	18.5097	31.0869	19.9171	21.8378
USP22	Ubiquitin carboxyl-terminal hydrolase 22	Q9UPT9	3	y	USP	132.576	149.035	178.665	134.324	146.057	174.918	135.782	155.956	164.159	144.554	130.306	165.88	181.004	147.792	187.803	142.786	165.082	180.986	126.668	173.041	181.235	117.408	157.693	182.988	127.99	139.538	155.897	143.276	175.006	191.989	166.199	118.673	174.788	141.49	165.233	181.49	180.203	147.07	185.592	135.838	207.136	145.62	191.484	165.732
USP24	Ubiquitin carboxyl-terminal hydrolase 24	Q9UPU5	43	y	USP	197.711	246.845	228.885	214.01	243.731	242.583	216.574	213.14	216.053	214.557	214.646	234.849	193.233	202.148	237.644	199.266	195.211	213.096	206.685	168.412	233.19	230.245	197.464	219.082	206.556	182.016	209.262	222.054	227.151	233.186	230.803	228.186	221.522	211.808	231.752	221.903	214.996	233.29	230.687	195.022	230.094	220.893	216.637	208.977
USP20	Ubiquitin carboxyl-terminal hydrolase 20	Q9Y2K6	8	y	USP	77.6443	73.2269	70.6579	66.6925	79.8414	95.5579	73.2054	93.868	77.8974	82.1117	80.5484	83.593	71.6656	84.2771	86.1435	85.843	81.6206	83.8164	77.2056	72.3924	101.078	63.8696	71.1589	74.352	65.7222	54.3571	65.3532	65.3891	90.3539	80.1012	90.9084	80.7915	90.6324	83.6493	80.4112	67.4704	83.9224	72.7331	99.6102	74.5856	106.852	75.9879	77.7296	78.1538
USP15	Ubiquitin carboxyl-terminal hydrolase 15	Q9Y4E8	35	y	USP	313.725	333.19	328.052	319.042	375.114	362.441	316.997	366.909	321.394	371.079	341.357	344.701	303.1	321.816	430.069	307.798	302.769	309.558	306.678	325.88	386.199	347.373	312.603	330.188	309.625	342.724	337.298	306.9	338.327	344.702	303.566	341.291	337.081	316.565	323.766	365.432	340.725	355.63	429.875	295.479	375.653	298.599	359.891	320.708
USP16	Ubiquitin carboxyl-terminal hydrolase 16	Q9Y5T5	7	y	USP	30.5313	33.9888	40.8462	34.6252	33.1328	38.8901	38.8972	37.0282	41.7961	42.6194	37.3398	30.7202	27.8322	32.0601	37.3143	36.9334	40.1107	36.752	33.0239	41.5162	37.8417	25.6969	34.766	41.2856	38.0716	19.553	27.4669	35.2315	41.9363	28.5752	36.2965	26.4091	33.1778	50.1906	47.9212	27.4791	34.2	37.2284	47.5739	31.2344	47.3574	36.5131	35.6867	47.8833
UCHL1	Ubiquitin carboxyl-terminal hydrolase isozyme L1	P09936	11	y	UCH	13828.7	17360.8	17086.7	17529.7	19375.9	17036.4	15656.9	15349.2	15137.8	16849.7	17231.5	16250.9	17674.7	17178.8	14371.6	14383.2	14868.5	15057.6	16429.8	14486.8	17286.1	15792.4	17190.6	17145.7	14494.6	15244.8	17353.7	14624	17047	16828.2	16029.1	15497.4	13957.5	15156.7	17155.8	15250.9	16599.1	15654.2	17049.4	13540.7	17409.3	16626.5	18270.9	16630.9
UCHL3	Ubiquitin carboxyl-terminal hydrolase isozyme L3	P15374	14	y	UCH	887.791	1045.87	1014.06	953.076	1052.11	1029.09	947.345	977.093	941.832	885.257	1102.62	1121.24	919.571	1022.08	1210.4	858.579	912.66	941.285	988.211	1002.82	1166.09	1128.04	1089.36	1116.29	887.764	964.613	1114.36	915.841	1040.43	958.456	918.898	980.108	909.568	1078.15	1065.52	965.426	894.372	1059.73	1279.98	855.236	1078.15	918.372	875.789	1028.26
BAP1	Ubiquitin carboxyl-terminal hydrolase BAP1	Q92560	19	y	UCH	789.154	911.411	872.199	844.962	1069.15	998.891	809.241	923.936	881.893	931.067	918.149	926.124	736.131	748.197	1086.19	731.59	730.214	801.999	691.363	668.52	807.681	591.774	514.325	544.127	366.565	379.284	359.236	767.092	883.577	925.402	830.744	890.448	990.406	778.334	866.342	999.008	860.511	971.069	1209.03	702.152	902.776	864.819	775.962	803.891
UCHL5	Ubiquitin carboxyl-terminal hydrolase isozyme L5	Q9Y5K5	21	y	UCH	3088.04	3802.41	3741.04	3198.25	4229.17	3821.02	3276	3737.72	3351.77	4055.94	3502.16	3645.92	3205.02	3108.43	4281.46	3017.47	2845.42	3422.31	3713.09	3293.59	3921.51	3749.67	3075.31	3690.81	3266.87	3394.69	3534.05	3285.37	3283	3978.63	2945.86	3032.81	4176.98	3012.79	3148.41	4196.15	3345.36	3702.26	4898.82	2691.23	3515.23	3855.03	3654.98	3353.8
OTUD4	OTU domain-containing protein 4	Q01804	29	y	OTU	480.826	512.524	524.943	507.759	516.357	573.253	483.986	486.65	481.252	429.258	462.778	466.481	433.533	437.317	403.628	350.519	372.733	352.544	261.704	201.34	271.841	133.445	148.727	164.587	91.7537	53.37	87.803	418.724	568.9	512.46	514.876	530.101	452.951	497.275	520.884	481.374	478.089	447.63	497.306	323.466	443.284	407.32	273.454	316.659
OTUD3	OTU domain-containing protein 3	Q5T2D3	11	y	OTU	281.915	330.757	296.232	304.958	314.312	358.488	335.254	310.572	320.364	264.632	337.918	310.465	350.131	326.673	287.221	333.793	383.454	355.388	359.385	252.917	379.425	324.111	372.956	302.321	322.142	270.993	327.605	243.096	369.615	271.855	318.214	324.213	258.971	328.353	310.805	248.559	364.522	333.029	308.967	293.767	391.598	362.968	282.516	347.712
YOD1	Ubiquitin thioesterase OTU1	Q5VVQ6	10	y	OTU	171.963	210.494	194.106	185.106	234.973	229.117	170.398	209.684	190.089	209.668	180.69	194.327	156.192	157.033	191.571	174.146	169.101	214.701	225.633	174.487	237.081	256.473	175.29	206.44	214.892	156.558	216.631	173.382	231.033	209.009	192.331	170.806	204.427	185.12	172.889	213.916	171.818	218.723	233.148	148.173	225.088	244.703	194.14	221.068
OTUD7B	OTU domain-containing protein 7B	Q6GQQ9	35	y	OTU	666.322	607.725	629.354	548.649	649.985	662.85	529.405	426.482	525.577	365.05	416.115	376.547	250.552	177.596	252.119	143.065	142.632	121.93	86.7682	74.4981	86.3111	93.2594	67.0815	78.0052	68.8487	52.5222	69.0455	571.345	629.012	639.445	522.572	503.112	429.949	420.91	400.784	370.039	279.969	263.016	279.716	141.508	165.606	160.683	85.5499	81.7022
OTUD6B	Deubiquitinase OTUD6B	Q8N6M0	11	y	OTU	2961.61	3203.43	2792.51	2767.98	3200.74	3288.46	2966.06	2629.76	2915.42	2385.6	3485.73	3223.71	3012.1	2809.71	2706.31	3081.32	2840.89	3029.11	3329.19	2555.44	3317.54	3277.53	3150.03	3101.1	3029.87	2533.52	2900.91	3002.8	3026.05	2853.54	2982.36	3179.98	2489.95	3635.3	2964.19	2634.96	3070.42	3466.57	3060.73	2684.17	3410.53	3234.11	2741.57	3091.07
OTUD7A	OTU domain-containing protein 7A	Q8TE49	2	y	OTU	23.763	25.0417	21.2431	15.3134	26.8785	24.0307	18.8147	36.2608	11.6963	44.8674	10.2364	35.3699	14.5419	21.3473	58.7763	11.3766	28.4035	16.2223	20.6176	14.8127	8.25668	14.2179	6.87842	12.8413	2.89902	5.37459	6.12214	57.8205	25.9683	27.2456	24.7632	26.1195	24.437	24.5348	25.8617	16.06	12.2059	14.0424	59.8221	43.744	63.1175	21.2264	22.1491	13.4871
OTULIN	Ubiquitin thioesterase otulin	Q96BN8	1	y	OTU	3.0491	29.741	20.9313	28.6783	5.52133	6.66602	11.3816	2.98859	17.0472	5.49517	3.50826	25.9729	6.21096	4.01993	2.68487	12.1255	7.5425	7.97685	3.42723	2.70926	3.34302	6.03744	18.657	9.25529	8.65865	3.83115	52.2156	4.51415	4.00492	30.604	15.4296	6.82918	4.8299	7.5701	33.2209	3.20426	6.53188	39.1779	2.57753	6.02973	13.4681	3.83902	18.2433	6.4868
OTUB1	Ubiquitin thioesterase OTUB1	Q96FW1	7	y	OTU	16.2817	18.5469	15.8376	19.9274	17.3707	17.8453	13.9276	14.8369	20.8859	12.4532	16.7252	17.6775	15.3988	14.1622	17.1248	19.1222	16.8759	16.438	17.7737	10.1456	15.9511	18.5491	18.6311	14.3486	15.6288	10.5347	15.1245	18.0797	19.8385	11.0956	17.6379	19.8049	16.5991	14.5517	19.0448	14.2281	16.1467	17.5652	13.4242	17.5638	14.886	18.5179	16.2386	19.0727
OTUD5	OTU domain-containing protein 5	Q96G74	1	y	OTU	51.1631	72.1541	70.2209	61.4981	87.1541	61.7278	58.865	55.3962	47.3697	72.903	70.3188	55.017	31.0512	75.6416	68.7213	71.2556	55.4752	59.3279	67.2981	71.787	73.6001	54.5669	67.4013	52.5443	75.4172	48.3593	43.6061	81.7019	62.954	48.6857	53.7191	55.0162	49.4087	63.28	58.2651	57.666	52.3933	60.0859	72.3681	60.7334	71.275	72.0408	53.805	48.4795
VCPIP1	Deubiquitinating protein VCPIP1	Q96JH7	15	y	OTU	62.2182	77.7987	68.6842	68.7159	70.4602	72.0094	60.5016	48.2657	66.5437	65.4066	64.0788	69.8851	56.7174	63.6633	66.7708	59.4289	61.3678	58.1958	51.3919	41.4026	59.5152	43.493	44.4952	45.4251	34.4293	30.2804	31.0077	63.7598	66.537	77.2726	62.0983	62.9887	56.4769	67.4903	65.826	47.5858	62.6672	80.979	58.6829	57.7212	66.1549	70.5557	64.7057	64.008
ALG13	Putative bifunctional UDP-N-acetylglucosamine transferase and deubiquitinase ALG13	Q9NP73	4	y	OTU	50.6063	72.4526	73.8923	66.0903	67.0072	52.8182	32.9271	23.8863	55.1221	19.7066	70.4847	64.8599	32.0129	80.3993	24.4153	46.4032	50.9328	54.0645	54.0863	33.5131	47.365	69.3484	60.2094	71.6539	41.9972	41.8174	71.8539	60.7556	53.3708	64.2961	47.0293	46.779	29.9967	74.5247	74.5033	31.6674	52.1002	82.5779	36.9374	44.3862	39.1274	86.5049	69.1263	85.9191
OTULINL	Inactive ubiquitin thioesterase OTULINL	Q9NUU6	3	y	OTU	58.2209	85.3036	66.2986	69.496	73.9126	69.3044	50.972	75.6712	70.6874	64.4712	74.2567	67.3011	48.218	74.8607	75.6927	64.1573	56.9921	57.1542	87.8729	71.7782	58.7523	40.1907	73.6769	75.5963	71.0514	61.2924	88.6861	69.3543	77.2394	69.073	64.9481	60.6015	70.424	73.2064	77.1369	81.6454	62.3019	101.977	82.6143	56.5257	67.3998	76.6503	72.6483	70.6233
ZRANB1	Ubiquitin thioesterase ZRANB1	Q9UGI0	7	y	OTU	135.469	154.765	139.042	157.602	150.863	144.151	126.151	139.559	150.556	160.367	146.958	145.28	140.388	140.733	158.25	123.08	133.447	159.044	122.177	147.062	155.343	110.616	148.149	132.349	111.617	116.325	126.091	118.825	151.445	133.699	155.08	127.095	191.915	147.631	140.334	147.854	148.386	120.785	167.5	107.041	168.091	120.797	141.425	130.385
ATXN3	Ataxin-3	P54252	4	y	MJD	79.7388	77.1203	73.415	63.6605	71.5049	79.0365	57.9563	57.4731	62.7739	85.4921	66.29	69.6241	61.6211	66.7157	82.4916	66.0943	76.8549	58.4754	60.9204	81.5906	76.66	83.8621	57.3143	81.6096	56.2015	69.5358	77.9744	68.1152	81.1225	69.3888	76.2183	85.5783	74.8605	67.6969	77.6928	78.0168	64.94	61.7205	75.3967	63.7735	89.7995	74.1076	74.6418	70.8545
MINDY4	Probable ubiquitin carboxyl-terminal hydrolase MINDY-4	Q4G0A6	2	y	MINDY	14.1551	64.2104	74.5851	6.58637	87.5358	7.16644	74.0413	47.5979	109.051	3.82014	125.768	47.9512	39.495	144.419	110.962	5.42433	132.527	84.1188	47.7045	5.82207	105.434	6.82558	81.5569	62.4712	38.3996	157.468	4.44175	15.629	78.7685	117.006	220.091	216.633	7.05083	147.549	98.3238	226.437	13.9556	46.6128	9.84604	222.479	214.937	21.0929	100.091	220.769
EIF3F	Eukaryotic translation initiation factor 3 subunit F	O00303	8	y	JAMM	35.092	45.9101	43.1712	39.3141	51.6184	44.2856	44.818	32.2205	40.2987	40.5253	33.3077	44.8488	65.5478	37.2762	42.1785	38.047	40.9372	44.1037	37.5206	36.1057	40.1329	32.3903	32.9049	34.3158	48.0631	34.4671	47.7752	40.0429	38.0457	46.7135	36.6457	41.969	47.6682	43.1489	45.1665	27.6023	41.4975	46.4105	47.3036	41.3822	40.0433	43.0472	44.2837	49.0034
PSMD14	26S proteasome non-ATPase regulatory subunit 14	O00487	4	y	JAMM	71.9536	42.6999	56.2639	48.7485	59.1589	29.0109	43.8492	58.1796	54.7197	32.9961	51.1741	57.3697	154.592	48.5811	54.1762	42.8038	41.4871	42.325	39.6531	36.7334	49.3597	56.4524	51.7725	42.1655	64.9855	101.181	79.2708	54.7521	55.5907	46.4275	58.3884	50.5762	63.3899	29.4254	75.0447	42.7694	55.36	54.55	60.6746	56.2498	161.262	51.2087	47.3542	52.1577
EIF3H	Eukaryotic translation initiation factor 3 subunit H	O15372	7	y	JAMM	25.8893	21.8889	19.6175	25.7848	25.9606	24.4226	22.2474	27.8828	30.2183	20.6797	26.8274	22.3338	21.4161	22.822	24.3636	23.4681	18.088	26.6898	26.2446	27.1401	29.3653	25.023	27.5223	25.112	24.2602	15.0026	23.4485	31.2459	27.0483	21.4501	21.0061	25.954	25.7592	26.9955	19.6057	18.8861	30.2289	31.6169	30.8049	29.5967	26.3047	31.3647	34.5848	24.7246
PSMD7	26S proteasome non-ATPase regulatory subunit 7	P51665	11	y	JAMM	28.7127	24.9201	31.9153	32.0814	25.5697	23.399	23.1457	23.7527	31.047	17.9285	31.5146	25.1354	22.7567	28.7606	26.6178	25.5588	21.6198	21.0693	25.3356	23.192	33.9317	33.5126	30.9546	29.9398	20.3802	18.3921	27.2881	29.1426	34.0012	35.5108	27.5362	33.8511	32.9919	32.0184	33.7061	33.0171	33.27	24.4051	27.9556	26.7739	28.4724	36.7338	33.6314	26.9352
PRPF8	Pre-mRNA-processing-splicing factor 8	Q6P2Q9	76	y	JAMM	1042.6	1064.5	1073.16	1019.49	1059.53	1108.1	999.903	1024.4	1006.2	1043.24	1090.11	1100.32	1042.08	1016.55	1125.56	1002.34	998.05	1034.85	1030.53	999.075	1033.4	1151.07	1014.21	977.575	1138.47	1012.57	1011.19	1043.08	1065.59	1071.8	1042.23	1060.08	1088.34	1007.43	1028.31	1111.67	1067.79	1075.14	1146.29	960.487	1088.67	1034.65	1074.65	946.266
COPS5	COP9 signalosome complex subunit 5	Q92905	7	y	JAMM	8.80403	6.93092	6.68275	6.86577	7.60271	6.95684	6.24615	7.60289	7.61342	6.50358	6.97157	9.3187	5.75086	7.93546	6.23581	6.30871	6.7115	7.54465	6.37513	4.99432	7.88475	3.06541	6.57714	7.92413	7.90804	6.30366	7.03468	7.57202	6.70311	4.64073	9.02712	5.72313	7.64808	8.01778	6.82144	6.14418	6.06217	7.43483	7.30259	6.94997	8.59701	9.06625	8.47415	5.22863
GATD3B;GATD3	Putative glutamine amidotransferase-like class 1 domain-containing protein 3B, mitochondrial;Glutamine amidotransferase-like class 1 domain-containing protein 3, mitochondrial	A0A0B4J2D5;P0DPI2	5			250.54	180.312	153.127	152.65	172.812	183.156	171.114	182.1	175.087	153.864	175.584	165.505	163.735	166.685	213.003	204.194	138.998	62.5229	132.786	185.112	185.253	174.587	185.358	176.891	137.505	175.575	147.255	150.41	163.195	151.468	162.799	143.043	186.252	160.672	151.818	177.065	157.942	130.792	238.295	67.4338	194.348	153.26	151.471	161.18
LOC102724159;PWP2	Utp12 domain-containing protein;Periodic tryptophan protein 2 homolog	A0A0B4J2E5;Q15269	5			39.323	46.9777	40.2146	45.0152	30.0493	37.4774	43.2936	32.5628	37.4435	25.883	41.1673	36.5226	29.3014	48.7998	36.3098	29.2184	31.2681	35.3522	39.1691	28.2772	23.9647	42.623	34.9385	39.4908	30.812	29.483	40.6125	42.8837	41.2699	49.5389	39.4118	39.023	39.1171	28.8778	47.2985	32.6656	34.9428	34.9504	41.7815	34.5738	35.7075	46.5577	37.3416	40.0354
UBA6	Ubiquitin-like modifier-activating enzyme 6	A0AVT1	7			21.4312	29.0432	24.4282	7.77064	12.1202	14.7829	18.075	17.804	17.5162	15.3573	23.757	15.867	16.2048	18.7065	13.5705	28.6057	22.9535	21.5469	18.059	12.0016	18.5764	18.6757	20.7381	21.405	7.93358	12.7783	36.3983	22.8566	22.8201	24.6691	24.0074	17.6147	24.8451	17.4512	20.8348	12.7409	22.3336	14.2414	15.4596	26.455	27.5756	22.6123	26.0715	26.8277
ESYT2	Extended synaptotagmin-2	A0FGR8	16			68.7222	86.5429	81.1481	75.111	81.8725	71.3422	70.794	63.4895	80.6753	67.2006	60.8122	80.7456	75.4975	79.8747	63.4631	78.9945	80.9788	73.1398	74.4475	58.188	69.8913	79.8172	77.8812	80.3129	71.3258	69.425	86.5514	81.7314	81.0518	88.4011	80.5145	81.7238	77.4812	80.1694	81.4499	64.8623	82.1601	93.4655	60.11	66.6933	69.6757	84.5316	74.528	83.4606
TMEM223	Transmembrane protein 223	A0PJW6	3			121.037	156.188	142.797	156.867	172.061	155.135	152.957	175.1	140.813	183.901	136.209	151.744	137.131	150.773	188.583	144.26	142.267	125.42	133.622	182.343	148.95	147.034	140.947	121.514	120.057	174.288	133.813	145.824	159.435	146.208	146.703	154.228	182.938	144.571	159.265	167.714	136.334	151.429	198.441	117.412	140.58	134.815	157.103	146.452
FAM168B	Myelin-associated neurite-outgrowth inhibitor	A1KXE4	1			14.4506	25.9625	48.8583	34.1113	29.557	26.9422	21.9511	4.88851	15.4801	2.92268	6.91751	29.8453	22.1153	42.3053	4.96636	35.872	23.9794	21.8893	36.9778	4.18595	29.3436	30.943	31.3069	20.4422	27.6741	3.11027	19.8837	20.245	42.6962	19.7121	33.491	15.9334	2.32144	37.0617	37.1625	4.99194	26.4325	32.4944	3.98051	8.97781	23.1414	35.8483	4.49566	42.5612
ILVBL	2-hydroxyacyl-CoA lyase 2	A1L0T0	8			32.5516	38.0267	44.3119	36.8175	39.6159	35.8558	32.2291	35.8289	42.3042	25.5609	38.5117	46.6157	32.2239	38.2351	31.4728	34.0431	31.939	32.7359	36.565	22.3399	42.593	36.3297	32.3995	48.3906	39.5768	24.3134	45.304	32.1617	37.9177	43.198	30.5687	38.0458	29.8198	32.3191	34.6711	29.973	35.9627	47.919	25.1072	31.9062	31.8193	47.5011	41.9614	44.9336
SH3PXD2B	SH3 and PX domain-containing protein 2B	A1X283	4			14.1855	17.2421	10.3168	17.4172	12.3388	7.71805	18.5463	17.7604	6.79727	10.4977	14.314	24.5536	19.6291	8.59782	24.4042	22.2207	7.3664	17.7726	7.64859	26.4408	10.6981	14.0631	7.6176	11.7503	7.26289	15.5422	8.19835	7.87753	15.7825	10.3113	6.83742	15.5072	16.5931	15.7053	14.7446	19.5772	16.7531	14.4227	17.1404	23.3663	19.1877	15.4817	31.8753	22.4007
TREMBL:A2A4G1	Tax_Id=10090 Gene_Symbol=Krt15 Keratin complex 1, acidic, gene 15		1			35.1433	2.70157	3.84351	103.038	39.729	98.5635	3.74626	50.3946	23.2681	2.19208	8.15019	4.56581	4.65777	23.7881	6.35842	14.6512	47.4757	41.9888	88.6494	16.2709	8.46154	6.83311	56.0617	2.87989	17.2516	2.88045	32.7405	41.9882	44.1773	112.664	3.40693	26.347	3.6176	33.635	38.3326	6.93891	4.91589	29.3721	102.129	21.2423	3.81343	30.8516	2.85072	18.6377
BCLAF3	BCLAF1 and THRAP3 family member 3	A2AJT9	3			20.0776	29.8659	25.4075	28.0211	17.337	23.2817	26.3466	25.4721	30.1147	32.6033	26.0084	22.969	29.3626	27.0529	21.4357	25.9579	27.8944	19.3169	20.0636	31.3516	23.95	11.6071	27.2126	20.9336	22.9974	31.1082	29.491	14.6351	20.7448	27.4895	25.8198	14.6569	32.5611	10.4478	23.137	23.4455	23.1034	16.6892	18.6134	23.0276	25.7392	23.5334	32.6447	21.7271
NBAS	NBAS subunit of NRZ tethering complex	A2RRP1	15			20.0134	31.4588	30.1151	26.6897	21.3709	24.788	20.7482	18.8135	23.6374	22.6736	26.6318	25.6624	20.7407	29.8882	27.0076	25.5857	18.2536	21.3242	22.263	22.3263	28.0901	27.7492	26.5223	28.1325	24.9446	20.7926	25.3809	28.9156	22.6079	30.2468	25.9743	21.1121	25.924	22.1573	28.8336	25.2712	24.588	24.8433	21.6249	19.0501	21.8434	28.2611	23.7467	25.8243
VWA8	von Willebrand factor A domain-containing protein 8	A3KMH1	8			32.3825	29.7994	35.3947	33.1534	36.0869	31.4865	26.4504	25.676	29.6133	29.6032	29.6674	34.269	22.7324	26.5747	27.7148	26.2678	32.4226	36.7389	30.8239	28.3148	33.8327	33.2788	25.2547	38.4985	27.4789	23.9233	30.3536	33.6439	31.9117	36.4208	34.7355	33.3789	30.9134	28.6894	36.1719	26.6034	21.3865	31.6536	26.717	32.6239	28.9276	35.5518	31.6785	30.7443
GTPBP10	GTP-binding protein 10	A4D1E9	15			284.975	275.739	251.681	253.372	268.41	256.926	244.121	299.727	243.285	303.85	260.945	276.722	232.542	259.46	270.559	276.09	257.898	259.325	295.179	317.832	247.887	282.613	265.295	247.73	288.086	297.886	260.771	285.264	247.555	282.745	274.09	259.32	305.89	293.584	257.746	321.331	256.802	263.479	272.477	302.982	254.815	276.924	285.099	255.849
CNOT1	CCR4-NOT transcription complex subunit 1	A5YKK6	16			529.362	522.581	609.488	539.047	582.07	511.997	499.253	413.422	568.747	475.954	411.19	676.991	555.625	554.513	430.164	560.833	452.548	574.623	535.081	400.097	542.567	572.834	563.115	507.18	493.591	410.344	596.73	554.603	620.009	648.055	498.01	547.066	437.055	524.415	478.825	405.212	549.424	537.959	375.615	551.637	581.968	585.694	522.691	571.564
BDP1	Transcription factor TFIIIB component B'' homolog	A6H8Y1	4			3.77762	104.658	71.6184	6.54856	4.37985	2.51716	136.518	2.35683	5.05528	2.10378	67.0858	4.38421	4.85553	3.1389	6.60845	113.112	2.78306	147.483	2.69183	3.405	170.879	7.49161	157.119	3.95758	6.8058	3.00164	4.565	5.6384	5.1141	140.012	3.51128	5.4778	3.77188	3.0689	3.70409	4.04469	166.954	6.39702	3.23863	4.80221	3.77806	3.1251	2.97053	8.27773
USP17L3;USP17L5;USP17L15;USP17L10;USP17L13;USP17L12;USP17L11;USP17L21;USP17L18;USP17L22;USP17L17;USP17L19;USP17L20;USP17L30;USP17L1	Ubiquitin carboxyl-terminal hydrolase 17-like protein 3;Ubiquitin carboxyl-terminal hydrolase 17-like protein 5;Ubiquitin carboxyl-terminal hydrolase 17-like protein 15;Ubiquitin carboxyl-terminal hydrolase 17-like protein 10;Ubiquitin carboxyl-terminal hydrolase 17-like protein 13;Ubiquitin carboxyl-terminal hydrolase 17-like protein 12;Ubiquitin carboxyl-terminal hydrolase 17-like protein 11;Ub…	A6NCW0;A8MUK1;C9J2P7;C9JJH3;C9JLJ4;C9JPN9;C9JVI0;D6R901;D6R9N7;D6RA61;D6RBQ6;D6RCP7;D6RJB6;Q0WX57;Q7RTZ2	1			421.371	126.742	48.7099	363.811	53.4595	563.838	325.019	474.785	280.071	216.756	377.356	127.559	381.296	200.333	184.733	434.556	452.398	291.611	134.01	168.324	217.599	47.962	417.489	260.002	195.871	243.721	121.466	116.236	603.274	222.347	565.09	169.065	351.675	133.505	391.222	371.998	394.488	256.434	527.933	114.904	517.833	1372.43	41.8506	374.14
PGP	Glycerol-3-phosphate phosphatase	A6NDG6	1			34.3899	18.8321	30.6539	19.0364	23.5599	21.4559	25.4095	26.8038	21.3627	14.8397	24.5022	29.2191	21.1602	12.0687	21.9917	23.9665	22.0773	35.4232	39.59	10.9598	17.9756	11.2949	28.8033	18.2548	28.8304	21.005	25.6189	24.1266	20.7817	28.1401	26.368	3.58007	20.8723	23.477	19.9989	23.4868	26.1832	23.4933	30.362	35.6718	24.3961	33.7094	32.1863	22.0428
RIMOC1	RAB7A-interacting MON1-CCZ1 complex subunit 1	A6NDU8	1			12.1403	11.1911	2.18409	8.07415	8.09624	6.89843	3.34033	2.94078	6.84638	5.90072	6.48176	3.16756	10.7476	4.77353	6.63451	3.08671	11.2339	4.27935	3.24119	5.13662	6.5805	5.47604	6.00496	9.54934	4.26099	10.5694	3.96929	18.971	1.76158	6.09966	3.24188	2.10454	10.893	3.93096	7.96692	9.6938	5.90372	4.23861	7.0309	5.07087	4.87189	9.52256	7.99042	9.53931
SMCHD1	Structural maintenance of chromosomes flexible hinge domain-containing protein 1	A6NHR9	12			34.151	28.6639	32.3513	33.0024	37.3894	27.5693	32.949	37.7013	32.1264	37.333	34.4755	33.9477	26.8153	27.8324	31.6438	31.3	30.1171	30.4239	31.5846	27.82	31.8401	27.3121	34.2983	31.3025	31.4346	25.8306	31.4446	43.1494	35.3866	35.9152	29.2597	29.6847	25.2362	32.6972	35.6934	27.2231	31.4564	33.3053	31.152	32.6881	30.4615	35.6483	35.4291	34.1488
METTL15	12S rRNA N4-methylcytidine (m4C) methyltransferase	A6NJ78	6			28.5039	31.8655	26.3013	22.8845	28.5654	28.7161	27.0518	31.2933	33.3676	19.8298	28.7649	32.2009	19.5957	26.4701	23.5937	28.0453	33.7684	27.8988	29.7279	20.3792	30.7717	27.9295	28.7333	31.7351	33.222	22.2207	38.05	23.3654	33.7396	27.8485	28.4943	20.4507	24.7718	30.6919	36.4221	31.1194	29.9855	33.7456	18.5956	26.2615	31.7373	34.0815	21.7162	31.6798
ZSWIM8	Zinc finger SWIM domain-containing protein 8	A7E2V4	3			6.20073	2.96676	7.75458	7.88732	7.27021	3.40257	4.60894	2.45215	2.61887	4.7993	6.63685	7.25981	5.48268	4.88625	4.87987	5.9729	3.69122	3.74887	7.41367	3.7245	7.36739	5.89489	4.27906	7.58799	6.87658	3.44593	3.54861	7.357	6.62321	5.12606	4.4253	5.43256	5.84694	5.25458	5.76682	7.27189	6.35753	9.77178	3.93376	4.85944	5.14673	5.42354	4.32139	8.32695
POM121C;POM121	Nuclear envelope pore membrane protein POM 121C;Nuclear envelope pore membrane protein POM 121	A8CG34;Q96HA1	4			34.4051	59.3901	56.4735	63.4443	52.8221	44.1791	51.3346	48.322	49.1419	32.196	59.9139	51.3315	39.2999	58.8208	45.7906	63.0017	46.0378	43.1982	56.3395	37.6348	43.3062	53.8118	56.8066	52.4375	51.5202	39.4329	61.435	54.1109	48.2148	39.8436	46.04	44.4461	44.9965	52.197	52.6032	50.1226	52.4942	58.5012	44.9269	51.0044	47.432	51.2099	44.0117	65.9225
A2ML1	Alpha-2-macroglobulin-like protein 1	A8K2U0	11			149.206	157.099	209.856	112.683	127.987	229.574	169.748	124.144	121.809	128.527	128.934	145.648	174.637	167.447	83.1589	72.505	159.578	184.938	151.883	81.8576	165.937	161.328	148.919	102.06	271.17	150.983	109.116	196.881	193.44	156.08	169.545	151.91	102.346	201.188	196.555	98.5131	134	242.494	100.391	123.045	173.406	247.375	161.984	180.868
DDX11L8;DDX12P	Putative ATP-dependent RNA helicase DDX11-like protein 8;Putative ATP-dependent RNA helicase DDX12	A8MPP1;Q92771	2			15.3852	19.1639	16.8487	9.8414	7.44708	9.5085	9.83059	11.1206	9.51401	8.60748	12.9531	7.37008	8.39186	16.4339	10.4335	10.481	18.6302	9.73673	11.9152	12.7565	12.9218	9.77565	15.3158	12.9321	10.8359	14.0905	8.39362	24.2619	19.2823	29.4619	20.7324	20.0773	220.656	14.8864	14.7961	14.2969	11.2452	10.6701	13.5195	11.6469	15.0327	20.0799	16.3293	11.1365
SNRPGP15;SNRPG	Putative small nuclear ribonucleoprotein G-like protein 15;Small nuclear ribonucleoprotein G	A8MWD9;P62308	3			34.9165	28.1704	47.8117	38.8697	19.5173	24.2306	36.8145	41.03	46.7124	34.7385	33.5433	22.6177	62.4947	35.2662	4.85758	53.6475	35.8088	42.6808	63.5995	11.4085	15.8644	34.9135	40.8455	17.127	42.5196	10.4146	27.3562	50.5543	30.1938	27.4956	41.1029	37.5099	21.5349	40.7101	45.2828	5.90159	37.456	46.964	5.48955	51.4262	27.8667	37.8584	34.6598	34.1434
MYO9A	Unconventional myosin-IXa	B2RTY4	10			30.1974	33.9346	40.9544	25.4367	26.5189	31.1352	37.0227	28.0279	31.2113	28.7264	29.2852	37.2545	20.2267	43.0656	24.2807	37.4606	29.3151	40.0829	38.3545	30.9136	32.9349	25.983	38.4204	43.2939	32.4124	38.6051	33.9305	38.0604	32.7812	25.8432	36.4063	31.0785	34.8661	40.8079	33.0857	32.2186	28.1757	34.3031	31.5484	27.2487	43.4481	33.7768	32.285	32.6859
ERVK3-1	Endogenous retrovirus group K3 member 1	B3KNS4	1			28.7414	30.0338	67.0533	32.372	29.2063	46.6502	31.72	15.2485	50.5337	5.45909	53.4393	41.054	33.8432	30.1187	5.84691	56.4018	32.6647	52.0183	47.2541	4.70927	46.8932	27.0482	34.7409	35.9637	35.4931	9.21819	36.6803	45.7276	41.1351	39.2677	39.0919	38.5563	8.38685	52.1986	30.5371	10.9543	30.1567	54.1586	4.05766	51.8031	41.4193	55.1461	40.8209	49.7291
EIF3CL;EIF3C	Eukaryotic translation initiation factor 3 subunit C-like protein;Eukaryotic translation initiation factor 3 subunit C	B5ME19;Q99613	14			214.854	236.556	248.386	261.709	270.802	233.943	257.24	265.695	235.438	213.652	228	227.115	250.06	265.884	219.209	241.428	270.12	246.771	228.822	239.581	216.981	262.078	251.808	236.469	219.547	232.813	271.198	258.044	253.337	244.895	251.954	233.978	242.76	275.506	230.423	238.448	237.166	237.29	260.232	256.161	227.849	236.541	224.445	269.947
GPR89A;GPR89B	Golgi pH regulator A;Golgi pH regulator B	B7ZAQ6;P0CG08	5			55.4517	59.0478	53.8986	47.6035	52.1147	57.6287	56.2103	49.8804	56.9501	79.1623	48.9493	59.152	54.6555	48.7131	57.9671	61.4047	58.9593	62.9352	62.0903	49.5999	52.3656	56.3886	73.7638	53.9179	50.6093	61.8047	44.4846	60.7584	101.39	49.7962	63.1574	47.7295	58.8278	56.4058	48.6002	49.3361	69.442	71.1584	47.4608	59.7258	56.124	62.0732	73.9195	57.2908
NACA	Nascent polypeptide-associated complex subunit alpha, muscle-specific form	E9PAV3	5			61.5303	67.319	80.8565	75.0451	87.2627	67.6826	73.8628	48.2319	83.4319	60.8101	67.0289	69.1366	137.673	78.3936	72.9662	79.0552	65.5154	74.2872	58.9134	52.985	85.9126	74.5566	72.1971	90.6359	85.8411	68.1834	93.0786	86.7794	78.2574	81.6795	70.4375	60.7588	58.9603	76.2268	76.074	55.1604	70.2319	72.6311	69.1745	79.6582	70.235	80.8772	77.8654	75.6339
C11orf98	Uncharacterized protein C11orf98	E9PRG8	6			350.544	201.747	246.569	262.006	251.034	377.951	311.38	250.831	280.641	246.929	341.446	223.853	349.221	231.957	346.701	295.391	361.546	341.233	203.633	246.747	352.596	261.774	259.148	240.555	307.131	232.405	171.079	103.404	402.123	126.098	369.629	277.16	313.38	255.447	253.599	312.638	397.27	313.476	305.821	225.898	349.555	306.358	200.033	288.622
(Bos;TUBB1	taurus) hypothetical protein;Tubulin beta-1 chain	;Q9H4B7	1			214.485	135	164.56	131.038	110.538	127.941	141.674	53.3117	150.101	58.8411	170.425	164.751	124.776	143.035	82.5015	148.466	140.644	152.346	173.54	71.4766	154.911	161.232	138.587	129.407	197.983	54.2142	109.952	174.687	144.257	154.1	139.097	176.901	84.6684	163.188	138.784	90.0309	175.372	159.395	72.6005	189.289	146.542	173.607	158.743	155.56
(Bos	taurus) similar to apolipoprotein B, partial		16			222.444	206.88	215.266	229.214	190.914	194.17	209.592	218.858	203.189	226.099	201.502	195.969	182.767	217.166	188.952	199.486	229.048	202.18	187.557	248.035	174.173	174.24	229.996	184.437	191.246	246.123	162.565	212.2	210.726	209.045	246.557	182.321	216.963	207.136	186.046	197.546	221.174	190.723	184.059	208.928	184.158	202.294	227.78	214.622
(Bos	taurus) 63 kDa protein		3			1595.81	2093.29	3876	1791.44	1115.99	1607.26	2442.33	1918.62	1295.69	4563.7	2179	787.649	3263.95	1255.02	1818.66	980.854	993.501	729.667	2813.5	3001.92	902.749	3041.75	932.388	1967.6	2137.98	1379.77	2064.41	3401.21	3323.13	4177.03	8238	2742.09	6317.69	2492.68	3215.67	1957.32	1827.71	2150.03	2340.81	1596.37	1965.17	16551.4	1009.94	1933.18
AGPS	Alkyldihydroxyacetonephosphate synthase, peroxisomal	O00116	15			148.285	141.11	136.373	144.109	139.835	158.582	152.266	112.355	143.568	128.34	133.58	144.61	155.421	140.954	114.88	134.98	141.257	160.271	114.074	113.169	133.366	118.529	131.637	134.806	144.494	124.55	145.299	130.732	151.591	149.354	131.477	154.88	132.075	139.923	140.674	119.902	137.261	157.532	143.526	159.685	156.482	143.235	126.585	138.97
KIF2A	Kinesin-like protein KIF2A	O00139	9			85.7896	109.588	93.4211	98.7869	95.7034	87.2483	96.5956	83.7663	88.5196	85.6346	105.023	91.5984	84.0349	109.19	85.474	96.4635	92.5739	96.842	101.186	93.3041	93.3778	78.959	94.305	92.7346	101.318	88.3409	103.975	96.667	92.4068	91.5261	106.992	80.4913	95.3044	97.451	89.9073	93.1317	92.7459	105.465	86.4191	85.1292	88.968	94.8462	102.127	95.3812
DDX39A	ATP-dependent RNA helicase DDX39A	O00148	4			37.5815	65.0258	73.4436	74.2842	105.048	33.8489	26.2231	26.8831	52.126	23.6061	58.0364	68.8966	36.4708	63.4714	25.0914	39.8467	18.8805	28.7689	36.2879	21.2117	36.3035	70.5887	43.4214	52.8827	36.0299	21.497	57.7666	62.9522	50.3495	75.1444	45.6278	34.1603	22.4637	82.0826	49.6739	31.6073	37.5778	75.5862	25.3385	37.9053	32.7927	77.224	84.7691	88.5867
PDLIM1	PDZ and LIM domain protein 1	O00151	7			44.7705	35.0616	42.6382	49.7217	34.6617	41.2204	48.3706	42.4728	54.6981	46.2222	37.2605	43.0449	52.9177	42.7	49.77	51.0167	52.8302	44.6262	44.1207	36.1781	50.4248	37.7856	47.9993	59.3339	37.4054	49.337	53.9464	48.8036	44.5655	49.7385	44.5948	39.6913	55.2832	41.7415	49.1164	46.1276	41.8396	52.5108	40.1317	46.8823	50.1618	40.5933	45.4147	52.4247
ACOT7	Cytosolic acyl coenzyme A thioester hydrolase	O00154	8			180.55	228.411	170.673	199.649	228.258	217.885	205.266	202.173	194.725	226.175	205.805	208.791	172.292	192.875	218.054	216.5	215.208	208.46	182.394	187.474	171.708	204.222	202.062	201.279	208.03	220.694	184.86	210.549	177.467	196.902	176.409	199.328	198.547	195.354	166.795	194.277	206.503	200.316	197.222	184.434	213.834	204.714	193.299	177.925
MYO1C	Unconventional myosin-Ic	O00159	42			32.7745	31.8374	34.3111	31.9556	27.8597	34.7454	30.8888	32.3293	34.5458	31.5897	35.5164	34.7216	30.2951	30.6056	31.3891	35.3882	29.8753	33.7646	36.4112	31.4386	32.5331	35.1638	30.3014	32.0403	37.1633	28.8821	33.2585	32.2886	32.4031	35.7205	35.7664	30.4353	32.5051	31.9302	32.0265	33.4507	31.4565	32.5924	31.0962	28.0362	31.7351	35.9108	31.8115	34.2076
SNAP23	Synaptosomal-associated protein 23	O00161	8			37.7524	44.1643	28.612	47.2986	43.6322	33.2174	38.6852	27.5138	45.5133	33.9234	29.5997	31.2609	61.2743	30.6522	38.0776	38.8294	35.4276	31.3555	28.445	41.709	41.1941	33.7944	34.9232	42.2125	37.1524	27.4292	30.0606	39.6376	40.0737	38.8686	42.7517	43.0989	48.1734	35.6782	35.6506	38.7433	47.1213	50.5459	30.3763	47.7931	33.8918	32.1322	43.1821	44.0406
HAX1	HCLS1-associated protein X-1	O00165	4			133.986	148.426	161.441	154.123	152.838	143.379	154.839	170.04	158.96	158.559	176.356	146.528	155.358	154.349	200.373	154.27	124.667	134.028	111.931	156.235	165.57	135.795	139.629	150.78	152.028	141.092	130.96	129.081	159.046	141.619	146.253	122.402	135.288	143.841	183.562	173.405	128.54	134.692	172.127	119.662	160.931	141.804	140.398	131.955
AIP	AH receptor-interacting protein	O00170	5			28.7607	26.7284	22.7488	22.5313	27.7673	31.9353	24.4004	19.1929	19.9738	20.8568	22.7973	20.0121	22.3239	26.155	17.5335	20.1644	19.7385	25.8875	25.2755	18.4081	28.6009	27.0191	20.2537	24.805	27.1448	15.7042	26.4295	22.4819	24.3978	19.1131	26.405	21.7328	25.5525	30.6288	22.3722	25.5761	16.4974	26.2757	24.986	20.1205	16.3582	34.5532	23.469	20.8719
GTPBP1	GTP-binding protein 1	O00178	11			34.2537	35.01	34.215	30.3219	35.4937	33.9258	32.5388	30.9178	34.5165	34.0503	29.5175	31.5842	27.9255	31.6307	36.9214	30.566	35.3048	31.7057	30.869	29.7231	34.4313	28.9676	30.1551	34.6597	36.3207	31.7446	31.0714	32.2372	29.018	34.6287	29.5217	32.6993	27.1141	32.2287	31.762	33.9153	29.1848	37.3846	30.6429	29.2005	34.9524	32.966	31.1781	31.9164
STXBP3	Syntaxin-binding protein 3	O00186	11			111.044	96.5663	89.7061	96.1153	109.101	111.705	110.328	103.53	104.367	105.325	108.098	98.1113	115.201	97.6201	118.414	104.56	102.28	107.474	101.55	115.769	106.345	95.2869	99.2665	105.889	102.324	99.8842	105.22	104.888	96.8185	93.3052	87.7953	101.148	109.381	97.1559	103.018	101.765	93.1137	102.775	131.564	109.102	103.948	85.2127	94.1102	104.25
ARVCF	Armadillo repeat protein deleted in velo-cardio-facial syndrome	O00192	4			11.571	14.6448	7.47254	5.83156	20.1947	13.7172	8.9893	4.18252	6.54336	10.8176	23.2024	6.34825	8.32535	6.3256	29.7601	6.49686	10.2414	10.878	6.08559	4.96883	5.61971	30.1587	6.9038	11.533	22.6657	15.681	13.6142	9.53249	6.1461	6.21136	9.10683	12.1758	8.73647	24.9838	10.2901	42.226	8.70765	8.75976	10.5222	10.9823	11.6597	7.20586	11.448	7.55964
AP3B1	AP-3 complex subunit beta-1	O00203	15			59.1965	83.8198	71.3716	77.8192	66.7005	68.8871	63.2523	77.9184	65.7614	76.8989	65.3177	68.5583	63.8579	70.4406	76.2836	63.468	64.7925	68.0695	61.3783	72.3	71.43	65.5385	72.1418	63.4685	72.71	72.4515	68.0809	70.2429	68.1097	78.1705	77.2841	71.5652	72.0377	68.1503	63.8237	79.9226	70.0479	66.847	78.4796	68.2684	68.7799	69.1039	68.2255	72.9448
SULT2B1	Sulfotransferase 2B1	O00204	4			6.73565	24.1621	6.28038	3.40939	7.36678	4.90182	6.91995	7.48863	5.68983	4.05843	4.6325	8.38678	2.49817	7.78579	3.5678	3.49045	5.50603	6.55918	4.62964	6.31056	4.5409	4.6149	3.05959	3.56079	3.63981	4.82071	7.73536	5.07056	7.66744	7.64368	6.9327	3.5319	1.70977	5.69281	7.23316	2.39761	2.657	3.39519	5.99813	8.00536	6.45757	5.39417	6.96486	4.78853
APBB1	Amyloid beta precursor protein binding family B member 1	O00213	2			26.4954	20.112	4.81958	17.1784	19.6258	9.35085	21.7312	13.0635	23.0141	11.288	16.1657	15.3924	18.618	18.9889	10.6002	20.9938	13.4051	14.013	17.3137	23.2025	23.4248	20.0196	13.9504	27.9436	25.3466	12.4942	20.1753	25.3726	23.3463	24.0634	21.8747	10.1005	24.9949	20.6571	23.6146	24.4459	19.5792	22.0934	15.5732	23.7676	18.3204	22.4004	28.1738	19.7994
NDUFS8	NADH dehydrogenase [ubiquinone] iron-sulfur protein 8, mitochondrial	O00217	4			82.4383	75.0273	90.7656	97.7699	80.0675	77.4989	93.3422	94.1003	105.941	72.5428	87.0085	92.2807	127.913	95.0602	98.7843	87.5202	93.3974	94.8445	75.5563	90.5961	97.1639	97.3538	110.346	93.7274	79.8204	67.141	89.98	115.207	118.255	83.0216	91.3061	99.1874	80.0421	90.5024	97.9091	93.2239	102.352	104.728	85.2966	79.6161	103.006	89.746	92.2355	100.017
PSMD11	26S proteasome non-ATPase regulatory subunit 11	O00231	20			17.7961	15.9039	20.4544	20.3839	21.1731	13.6479	19.1841	18.7594	13.2906	11.3559	16.6246	18.1625	27.165	17.3867	15.657	16.7472	14.4896	18.3616	19.3938	15.1155	17.5195	18.3852	21.1271	21.2671	16.4848	19.1316	20.2365	19.6558	16.6224	14.0217	16.087	16.9842	20.2091	16.9053	21.6997	17.9315	26.6295	20.3504	15.4207	19.0175	19.2224	22.7249	16.0137	18.313
PSMD12	26S proteasome non-ATPase regulatory subunit 12	O00232	12			32.7113	31.2254	31.6129	39.1733	31.9301	33.715	38.4987	33.8409	35.0676	21.3348	26.9772	36.5718	38.4532	26.1901	37.0575	41.0132	29.817	34.1807	30.7854	29.4959	40.5786	39.8777	31.1193	58.3375	30.1676	27.5285	43.4116	42.0662	32.4866	36.5366	30.5186	43.5134	24.4851	30.3281	39.0557	25.2504	32.927	36.3664	39.3591	42.443	42.2585	40.263	61.6851	31.9135
PSMD9	26S proteasome non-ATPase regulatory subunit 9	O00233	5			6.81751	8.54387	7.04887	3.36322	7.27121	4.89199	8.39445	3.11158	2.90046	9.01359	4.57456	3.88887	2.46374	7.89515	3.52216	3.44306	5.58506	11.7451	4.56702	2.27615	4.47836	4.67139	4.13459	7.70963	3.59254	3.92188	7.63358	5.00738	4.21452	7.74896	5.99516	5.01205	5.41756	5.76675	7.33498	2.42931	2.62082	8.41852	4.58935	7.90328	6.37122	5.32073	7.06124	4.8548
ATOX1	Copper transport protein ATOX1	O00244	1			8.10289	3.23644	4.60182	14.0097	3.54106	3.15746	3.09676	6.1321	6.38166	3.24018	6.89514	5.4662	21.909	13.4497	5.35881	5.37603	3.50983	2.86944	7.11885	9.35208	7.03782	5.81327	6.38301	13.7996	6.76717	2.39932	3.42415	6.91522	6.40071	11.9544	12.249	8.76134	3.00603	3.78646	8.53312	10.6066	12.3032	2.93226	6.01206	3.09794	4.56018	6.11977	20.2985	3.10161
MEN1	Menin	O00255	5			42.8468	28.5426	34.8466	26.5172	30.4041	33.0811	21.9004	23.4246	24.0128	16.4876	19.1187	28.4391	15.7228	31.5057	25.1701	23.6264	24.0279	27.771	24.2659	14.7762	23.4667	32.4375	25.2919	32.3919	35.3267	20.1485	36.3929	26.4767	22.0962	28.8844	28.4571	34.218	24.9122	33.4137	30.9481	26.7023	28.4873	33.4311	28.2539	25.6913	32.6417	39.3614	36.7428	28.0628
CBX4	E3 SUMO-protein ligase CBX4	O00257	6			45.3792	57.7721	53.2428	61.7649	49.0056	52.1708	58.6567	51.0985	66.3714	55.3354	49.1633	52.0961	68.2639	65.3355	51.179	56.6012	46.2901	51.7191	73.1426	45.5228	67.6043	56.2106	61.4982	60.3657	54.2946	48.2304	52.5854	46.0104	75.0908	56.0816	60.3152	62.4401	67.2008	53.2181	53.3784	48.8597	53.8349	54.8137	44.7857	47.0807	48.0805	59.8254	42.976	59.9576
GET1	Guided entry of tail-anchored proteins factor 1	O00258	1			19.4204	48.8594	32.8546	42.321	45.0672	24.7985	9.02835	6.32414	23.5012	2.84795	34.6444	55.1335	18.2057	44.4795	5.08853	37.4779	18.2057	11.1249	38.7052	6.7621	24.8909	44.4178	32.4352	44.188	16.4619	2.47656	47.4959	33.0472	19.7641	46.2442	42.4831	11.7635	2.38333	40.9784	39.2147	6.00702	18.9446	43.32	2.49503	28.7069	15.1532	53.0936	43.5918	35.6891
PGRMC1	Membrane-associated progesterone receptor component 1	O00264	6			187.075	196.524	170.182	233.86	225.533	245.22	240.432	267.079	282.631	211.254	207.998	195.112	480.066	167.741	329.522	285.954	241.391	263.622	202.151	210.272	270.974	220.447	169.378	282.116	179.213	211.014	246.544	255.885	210.357	179.144	183.851	224.029	254.155	195.447	224.436	255.538	260.652	193.742	346.731	244.035	174.071	200.736	248.811	237.094
SUPT5H	Transcription elongation factor SPT5	O00267	9			72.2322	64.3621	71.1943	71.3122	72.4346	67.3652	65.978	54.5428	66.7388	66.3238	64.9056	58.0941	66.6998	70.0212	69.5539	72.0432	73.7699	71.9313	64.1681	62.9561	69.7518	63.9018	72.1193	69.643	68.0923	69.8291	69.9139	71.8793	75.6545	76.7905	64.1476	71.9467	72.0079	57.667	65.2349	76.2384	69.2338	78.6951	63.3743	66.6322	70.131	71.9592	76.6009	67.1331
TAF4	Transcription initiation factor TFIID subunit 4	O00268	4			7.73662	8.47241	5.64306	9.38267	7.94433	21.7475	6.36622	14.2693	19.0096	8.78652	12.5066	8.78311	13.4218	9.13708	8.79088	20.9987	12.8976	5.34567	8.4233	11.6738	14.268	8.75654	9.5066	9.80082	13.0742	12.0857	6.56339	9.77193	26.016	8.51019	11.1261	5.8834	5.92805	6.11508	9.5857	6.38624	5.56194	5.24196	7.39884	4.52261	11.2467	13.0666	11.8574	6.86591
DFFA	DNA fragmentation factor subunit alpha	O00273	8			12.0376	15.0288	15.0051	15.7799	13.8601	16.5366	13.4859	6.69868	13.4121	14.4496	12.0243	8.66921	10.7301	10.993	10.16	11.4179	17.8443	10.5897	14.7484	11.0974	13.719	15.4064	12.479	18.458	15.5552	9.30983	16.483	14.6082	14.7907	12.8238	15.0754	16.18	12.1412	15.9391	15.1702	12.179	13.975	12.1262	10.2462	10.6646	11.8675	11.9566	15.938	15.0787
HIP1	Huntingtin-interacting protein 1	O00291	5			8.79264	13.0376	6.04757	18.1381	8.85526	11.2707	10.5004	5.06976	8.76961	7.67215	5.63061	5.15465	11.1051	7.80344	6.06503	5.49298	8.62537	5.90912	7.02331	17.5225	7.47388	19.1819	11.6741	5.6218	9.99427	9.67696	15.7029	15.5887	6.47238	13.9052	10.2078	14.5645	16.5429	13.9804	7.83628	7.31979	18.2025	10.3015	10.9553	12.305	17.3968	6.80357	5.73568	14.1545
CLIC1	Chloride intracellular channel protein 1	O00299	5			53.2714	42.198	31.52	38.2316	39.0041	38.8631	54.1166	21.5523	35.9638	33.4974	31.5134	49.7306	118.95	45.9115	27.1508	35.6871	41.2361	45.2802	44.4843	38.9693	49.7219	55.9135	45.1874	52.1437	42.8631	34.5041	61.935	54.8448	48.8207	30.776	47.0116	44.5745	47.6538	63.2372	50.3363	32.4897	44.2458	35.7473	41.5413	71.056	50.4671	48.193	66.1126	46.0685
WWP2	NEDD4-like E3 ubiquitin-protein ligase WWP2	O00308	1			18.7798	6.63762	4.81732	8.63102	6.12453	5.63903	5.53164	3.00767	13.1795	4.80839	6.55446	15.0019	6.43176	3.01023	3.11315	10.9102	11.3661	7.70308	17.9573	2.6228	19.6293	18.0509	16.5713	26.9128	2.81836	6.3098	5.96947	30.204	14.9907	24.4695	16.2114	24.8524	4.75404	7.32817	26.7079	3.10009	10.1191	35.4336	1.36904	15.8496	4.96222	20.4204	2.73071	7.55633
CDC7	Cell division cycle 7-related protein kinase	O00311	6			112.05	102.728	109.484	89.6594	101.9	106.795	94.7381	88.2628	85.5859	111.003	93.4835	104.339	81.2017	95.0042	78.3825	110.18	95.8055	93.4473	106.688	99.0049	92.7011	82.9225	103.532	98.6056	98.6648	83.3599	97.8857	98.9536	102.597	104.363	96.9207	82.7233	104.719	85.7283	95.5407	103.325	98.2407	90.3272	85.8749	91.1257	80.4765	134.721	111.117	98.2399
PDHX	Pyruvate dehydrogenase protein X component, mitochondrial	O00330	10			31.6133	29.2786	25.8197	31.6337	28.8207	30.8049	25.4257	18.5751	29.4498	13.8392	30.3835	23.532	33.7527	34.9263	21.0327	34.7937	26.0963	31.2211	28.1831	23.5709	32.6562	42.4219	29.869	35.7075	34.26	14.2521	23.1471	35.6711	34.9327	29.7484	35.5924	33.0479	25.0948	39.6957	28.9853	16.0704	28.3396	37.1977	20.5919	28.6645	26.3567	32.3138	31.3627	38.5282
SLC33A1	Acetyl-coenzyme A transporter 1	O00400	4			63.6997	73.0925	62.4599	71.7741	68.2219	75.1883	50.1205	53.3199	61.9578	59.8222	69.7935	67.5593	57.7565	63.7543	77.6778	68.2749	59.817	53.891	51.8834	50.1945	62.6668	39.1724	69.8202	63.2089	69.5447	52.4888	65.1524	77.185	72.172	57.7741	64.642	69.1083	71.877	65.7616	66.7892	73.7164	69.4344	64.1515	62.9683	74.129	81.8705	66.1257	73.6091	56.4712
WASL	Neural Wiskott-Aldrich syndrome protein	O00401	2			3.96323	7.23925	4.09553	5.35339	7.16121	56.6032	8.61432	3.53076	42.6069	58.2839	4.55573	3.07289	6.07238	3.55748	44.66	4.8403	4.87153	42.7736	44.6504	3.06083	4.0435	8.2219	4.69398	3.54388	58.8918	2.22642	52.606	3.4143	2.7664	3.08887	4.22864	7.32684	5.61778	5.21961	3.72982	60.2775	49.8882	6.41821	88.2222	5.34045	4.22341	52.9913	3.21923	53.368
IPO5	Importin-5	O00410	18			159.1	131.503	142.888	131.094	136.05	151.137	129.638	119.264	132.375	94.0827	136.159	150.547	115.947	112.781	132.857	123.366	132.911	165.441	125.376	100.807	149.7	156.338	132.152	133.852	146.508	108.667	133.072	162.401	135.071	131.609	128.856	163.17	124.295	137.236	142.169	127.187	136.061	159.632	125.84	145.544	142.056	151.781	142.509	122.673
POLRMT	DNA-directed RNA polymerase, mitochondrial	O00411	18			209.526	235.997	217.119	220.643	212.29	209.371	220.149	189.231	217.822	199.725	222.591	208.098	199.581	213.705	195.073	222.81	219.787	200.968	233.339	180.651	232.344	236.982	213.568	211.264	201.165	213.348	221.657	202.439	218.807	219.232	219.354	207.792	201.009	217.163	205.456	192.659	221.715	206.12	168.219	206.167	204.06	254.152	213.135	209.447
SAP18	Histone deacetylase complex subunit SAP18	O00422	9			758.709	586.552	453.935	600.761	516.494	564.414	629.956	582.608	552.292	614.779	712.432	476.687	735.673	566.921	503.341	727.489	704.706	664.523	602.533	512.504	676.346	656.27	743.244	637.686	732.772	542.968	519.942	612.596	627.395	497.527	666.558	721.204	505.479	509.964	586.976	568.77	656.245	616.744	510.288	612.034	609.524	657.117	448.307	611.84
IGF2BP3	Insulin-like growth factor 2 mRNA-binding protein 3	O00425	15			134.45	147.172	150.569	158.945	157.355	142.417	131.95	138.004	133.77	162.183	145.775	150.757	137.121	154.52	135.035	133.947	133.109	125.599	138.139	132.207	157.792	128.368	130.511	152.894	135.827	144.274	156.491	123.08	143.891	162.309	140.941	121.366	160.313	144.53	162.27	151.456	142.454	161.69	129.834	129.452	135.435	160.913	160.494	169.873
DNM1L	Dynamin-1-like protein	O00429	11			18.999	20.9819	22.2459	23.4291	19.9273	19.4369	19.154	17.2201	23.46	18.1159	24.6056	20.0725	23.8552	15.2231	21.8281	22.0525	18.4787	16.7102	20.0211	21.6272	15.171	13.7104	22.1802	18.7786	18.7899	24.8558	20.8883	19.716	21.4796	19.5127	20.0922	19.2832	23.884	19.7256	26.4309	23.1699	16.2081	25.3925	19.9048	24.4712	21.4096	21.1866	18.0768	20.226
RTCA	RNA 3'-terminal phosphate cyclase	O00442	7			35.7426	25.3034	28.6089	34.1097	30.551	34.0682	33.6796	26.5712	24.8629	16.0944	28.7843	34.3379	30.8888	25.7457	30.3727	32.6654	17.3906	30.7737	26.5962	30.7387	43.5061	31.2233	32.0921	34.9774	28.2597	28.175	34.1752	31.2084	31.8929	27.6154	35.6455	36.5243	25.7632	35.8412	35.185	23.1954	21.0481	42.0403	30.0985	25.1178	37.1864	27.1165	30.0964	30.0137
PIK3C2A	Phosphatidylinositol 4-phosphate 3-kinase C2 domain-containing subunit alpha	O00443	7			46.6915	28.0224	42.9444	42.3877	29.9271	31.4927	42.9992	38.3374	44.6995	19.0917	39.7994	41.5653	28.9748	46.1357	31.0224	44.4433	32.5044	38.6039	41.3037	30.8432	43.0445	42.5445	35.9799	34.6465	42.8027	31.6292	33.5249	55.1784	43.2576	36.446	36.6064	44.6003	36.3002	39.2036	36.6609	35.4557	41.6635	38.2413	33.9559	41.4463	35.2243	47.6851	40.9357	48.6839
IFRD1	Interferon-related developmental regulator 1	O00458	1			5.01197	23.9734	12.738	29.7828	6.62104	5.49252	6.15499	3.6004	3.21405	21.2155	13.6212	2.85552	7.53376	24.8972	3.21144	30.1887	22.9064	5.57997	22.6795	35.5868	4.05429	3.58322	24.2575	4.61997	27.8396	17.6569	21.8529	3.7917	3.30617	22.9711	26.2097	8.11839	5.86342	22.1659	4.89415	3.45706	5.00447	4.96285	4.48887	29.5171	15.2168	26.205	4.589	12.7083
PIK3R2	Phosphatidylinositol 3-kinase regulatory subunit beta	O00459	4			24.6512	18.13	21.4736	21.8432	21.9884	27.7632	22.1749	37.436	19.4517	11.6396	22.0432	24.888	15.7145	23.7249	13.9676	26.7758	28.2384	14.8092	28.4995	30.5914	11.8152	29.0546	38.1922	31.3684	13.9707	30.5985	26.7975	32.5066	36.6968	19.3433	21.5855	39.822	26.9852	29.3338	17.4319	37.321	27.6637	49.4868	11.6763	33.9977	37.8677	22.0635	11.2625	25.6301
GOLIM4	Golgi integral membrane protein 4	O00461	8			39.5272	46.7057	35.5037	41.8241	45.4986	44.2164	53.3384	30.6104	48.4577	26.3569	22.3961	41.8179	55.5943	51.0206	32.6454	41.1397	64.4591	48.886	29.5566	35.2478	43.6186	37.2469	49.243	40.1091	36.8911	25.5231	49.4349	35.2603	49.2117	38.8583	38.9333	33.3903	39.5738	51.8022	48.7366	36.8547	48.1869	39.5095	34.5307	44.9422	53.0968	44.7856	42.6929	50.8963
PLOD2	Procollagen-lysine,2-oxoglutarate 5-dioxygenase 2	O00469	8			71.8619	80.9946	71.1249	79.584	58.8166	82.4956	93.4272	86.5506	91.4747	60.1329	69.7849	74.5796	105.806	68.0385	96.4958	72.6634	65.3471	71.6201	64.738	79.7288	74.0919	63.1134	80.3124	80.1461	70.7935	76.1672	72.8029	90.5388	93.5087	75.7787	76.5537	68.4144	93.5998	62.7247	70.1259	70.4577	100.022	67.7396	78.3533	87.374	79.1847	74.7537	75.9061	78.0268
EXOC5	Exocyst complex component 5	O00471	3			8.70596	20.9281	11.9101	5.81497	7.3057	4.57681	27.8046	7.69606	21.601	14.3053	3.30111	28.8376	10.913	9.30832	17.1295	9.05043	6.49608	20.2865	3.65777	32.9755	5.97858	22.5912	16.2669	13.8962	5.12981	6.18175	12.0536	66.3978	38.5866	7.56568	13.8972	14.122	67.9406	7.30065	11.6291	14.9536	7.58077	36.6555	12.2044	6.09092	19.9909	29.0278	5.80913	39.9453
NDUFA4	Cytochrome c oxidase subunit NDUFA4	O00483	3			494.269	359.82	469.88	408.916	311.803	431.355	417.797	428.491	403.315	356.611	498.915	341.943	498.058	476.561	396.338	552.857	553.095	502.156	480.554	368.597	405.218	376.62	499.843	390.507	428.702	398.106	405.406	372.342	516.442	337.356	503.706	302.334	363.388	543.201	396.596	372.837	413.743	529.114	441.681	470.225	494.951	473.553	322.276	563.592
KPNA3	Importin subunit alpha-4	O00505	7			192.975	199.735	185.018	193.674	201.826	188.099	192.817	184.377	175.632	237.666	196.249	185.785	179.905	169.816	173.864	212.933	189.342	181.199	204.39	218.969	175.076	181.04	193.496	184.781	225.487	199.892	178.468	201.217	193.647	204.17	193.686	179.901	213.19	180.603	172.51	201.699	195.855	210.185	192.017	201.5	201.213	205.498	191.672	187.269
STK25	Serine/threonine-protein kinase 25	O00506	1			23.9012	14.6173	15.8865	12.1548	15.9782	12.9093	15.3119	12.2297	6.86267	15.7049	8.71326	9.09212	10.9069	14.6456	13.6157	19.504	13.847	11.0696	14.8416	11.076	15.3583	7.40219	5.84506	15.2681	18.6913	13.6861	10.1071	15.1125	20.0792	8.60514	15.3135	13.7002	17.4472	20.2487	15.6032	12.2867	16.262	18.4065	17.623	19.9759	14.6787	13.2624	19.471	10.0216
KRIT1	Krev interaction trapped protein 1	O00522	4			20.0815	27.1185	17.9561	19.8298	17.5457	26.4998	23.8407	15.1361	10.0343	28.6802	19.9217	15.2715	16.1735	18.1548	14.0966	29.1662	26.363	17.2239	18.2211	15.7679	16.6136	15.5849	24.5553	14.1814	13.3123	15.8381	11.2682	21.7236	20.2892	19.1919	20.7401	22.0608	19.0102	30.8213	15.019	16.1395	22.7193	26.1776	12.1954	14.4028	19.8859	22.127	24.8966	23.0535
PES1	Pescadillo homolog	O00541	15			57.0514	77.2832	75.5229	71.1475	78.62	72.7506	78.7219	76.1698	63.4285	74.4919	63.2898	65.0237	73.8747	75.1254	67.255	72.8156	83.6798	69.8226	68.4896	77.9814	70.4295	79.1774	78.4653	65.7467	65.7381	73.3877	72.521	50.5935	77.0483	68.5834	68.3561	65.5342	78.4652	79.7889	74.1661	70.0378	78.0172	84.3658	67.7529	67.9491	85.0046	73.3427	65.8023	85.3883
MPHOSPH10	U3 small nucleolar ribonucleoprotein protein MPP10	O00566	5			55.201	41.8508	44.4716	32.8585	42.013	38.8577	42.8538	43.9935	40.8138	43.8848	40.6462	40.746	30.9876	38.9273	45.5501	51.2229	39.2139	43.4687	56.0236	41.3637	34.6305	37.9568	41.3928	40.772	46.9338	43.9251	44.428	47.2806	41.7747	45.6919	41.8722	41.5392	41.678	43.9623	45.9344	58.6808	43.3729	52.137	51.7799	42.7879	39.7214	52.0763	46.3189	41.8907
NOP56	Nucleolar protein 56	O00567	22			463.997	533.496	497.699	486.567	478.316	450.085	439.027	431.626	477.487	555.485	473.669	478.725	425.658	485.701	419.754	475.738	495.989	474.487	530.274	446.521	459.501	576.814	474.336	435.243	482.032	470.775	461.77	509.631	458.155	516.142	496.912	448.548	479.132	474.971	423.005	463.291	471.117	452.101	366.989	413.977	411.066	512.259	510.499	490.571
DDX3X	ATP-dependent RNA helicase DDX3X	O00571	36			2149.07	2006.31	2025.35	1948.58	2045.9	2050.7	1793.62	1713.69	1965.34	1802.39	1924.28	1932.4	1913.42	1829.68	1812.81	1789.06	1774.37	2089.04	2087.63	1696.95	2010.02	1964.65	1782.61	1737.86	2230.07	1782.8	1805.87	1849.13	1990.37	2052.07	1965.45	1927.55	1985.21	1862.28	1778.91	1946.02	1845.4	2059.8	1869.18	1694.45	1938.59	2200.13	1903.17	1924.94
KPNA4	Importin subunit alpha-3	O00629	2			23.2589	15.6305	19.6038	12.6598	11.7281	11.8905	21.333	16.1841	14.2919	12.4878	14.5473	13.6587	17.7424	16.5712	13.4233	19.8349	15.0275	14.4014	12.8691	14.1327	20.9253	14.3619	13.7528	19.2554	13.4816	10.7006	12.5965	24.5612	12.7229	22.7694	20.9153	12.9781	12.7176	13.487	24.5718	14.3593	13.5312	17.4307	21.6896	17.1526	28.4691	27.9815	20.8989	18.7601
PPP6C	Serine/threonine-protein phosphatase 6 catalytic subunit	O00743	2			23.4229	27.5451	29.9915	29.1748	34.6299	25.128	32.6152	45.4896	37.3194	43.5574	36.0348	31.3405	22.4718	19.5631	41.8545	30.03	28.35	29.9536	41.4381	43.2845	44.6741	34.6484	31.8621	47.8863	29.6901	46.8643	33.7992	56.0727	28.7296	45.5963	19.5547	32.3594	45.8941	26.3113	41.9727	53.2752	33.1994	17.6382	45.3799	21.1705	29.2497	29.1078	46.8468	9.93503
UBE2C	Ubiquitin-conjugating enzyme E2 C	O00762	3			19.7609	23.0887	24.6594	16.281	25.3966	5.53151	4.41756	26.9174	5.90171	47.1918	5.89934	32.9856	18.1695	14.7964	13.4649	39.145	19.9122	30.6608	10.1601	32.31	35.3235	6.18238	14.2591	3.64444	14.8089	17.7449	29.6539	22.0333	37.4899	24.8619	49.8585	18.1279	8.8217	25.3471	35.3453	49.4516	20.7301	8.6566	49.1213	47.4632	30.7609	19.9322	22.0644	22.1411
ACACB	Acetyl-CoA carboxylase 2	O00763	33			936.136	1102.93	1040.49	949.92	1130.73	1089.79	991.294	858.397	999.017	916.344	1000.67	1083.22	828.663	815.119	1058.82	953.084	820.741	946.51	1026.68	921.78	1076.84	1087.73	912.429	964.812	1110.03	822.607	994.07	804.939	1001.23	1056.98	851.197	976.33	954.66	835.927	880.233	965.619	977.114	1020.14	1167.84	742.2	1079.67	1042.92	946.867	896.019
SCD	Stearoyl-CoA desaturase	O00767	3			457.002	538.403	504.715	428.355	485.145	506.409	432.324	496.292	444.386	474.496	540.28	581.803	241.629	525.369	601.056	492.506	483.453	458.713	521.869	522.006	464.576	520.95	501.654	519.85	501.164	572.417	519.315	481.709	471.688	512.565	483.682	491.838	548.889	510.923	495.085	589.513	513.571	498.69	631.922	478.627	428.391	534.897	563.51	512.143
CDK2AP1	Cyclin-dependent kinase 2-associated protein 1	O14519	1			7.49872	3.50229	3.7575	2.11428	3.25756	3.42355	2.82679	5.62977	2.04847	2.84876	6.3613	5.91342	3.54548	7.77661	4.93527	4.9272	2.96435	2.62657	6.5266	6.04509	3.00592	5.37694	5.85371	7.28604	7.29962	2.19784	3.69744	7.43509	6.93434	5.3716	8.95896	4.13162	2.75053	4.08025	7.80604	5.35903	1.2603	3.16605	6.89792	3.33684	4.93068	2.56559	7.26157	3.3594
SDHD	Succinate dehydrogenase [ubiquinone] cytochrome b small subunit, mitochondrial	O14521	1			51.4521	49.5946	39.2601	52.324	44.513	62.6552	58.0064	83.7411	51.9826	43.2805	62.0546	67.9491	57.6405	38.3283	63.2241	51.8578	48.2957	56.669	42.1084	55.1658	61.3225	65.2436	51.6509	45.7202	88.3017	51.9542	43.0316	57.5712	57.0495	54.5115	67.0304	46.4847	80.6365	30.4237	51.1744	66.2092	59.5674	37.2337	88.7318	52.9119	69.5809	54.6241	62.1437	47.5945
C2CD2L	Phospholipid transfer protein C2CD2L	O14523	5			7.62841	9.65818	9.46402	9.32915	8.28554	7.08835	10.1377	5.32908	11.3959	6.83908	8.33828	9.45386	7.43574	8.43254	6.16669	9.98899	7.95753	7.29826	9.07501	7.74539	8.19892	11.1404	10.1684	10.5523	8.03517	5.379	10.4303	9.185	10.0081	10.273	8.73057	8.39187	8.17087	7.19816	10.1493	9.03004	8.17428	8.36386	7.09375	9.72499	8.49201	10.3708	7.2597	7.17532
NEMP1	Nuclear envelope integral membrane protein 1	O14524	2			62.947	17.2569	10.2835	17.6014	14.1656	75.0521	54.555	39.4629	54.4783	51.3843	5.25109	6.37464	59.8075	6.31662	39.8974	70.9381	66.3808	51.4504	39.6986	42.1934	5.10315	20.213	44.2035	9.50433	56.3553	42.9739	12.6761	20.8842	103.354	16.9267	18.7371	169.906	95.46	29.1783	12.625	62.4777	97.5578	8.79529	65.1149	24.8055	80.6604	15.1821	71.3501	13.1151
CUX2	Homeobox protein cut-like 2	O14529	1			15.1984	5.90695	6.79568	3.96458	2.10699	6.89123	9.81177	8.89173	8.41479	6.64998	7.63748	16.372	6.17948	4.98762	3.87439	10.4419	4.58748	10.7876	8.29384	4.987	8.15412	6.67705	9.40228	6.97642	12.5952	7.94372	2.09987	3.5768	7.85066	4.60592	4.57289	10.5751	3.86903	6.49349	3.22139	13.3902	8.29674	9.43367	11.4163	11.9918	4.76529	11.395	5.93516	6.17689
TXNDC9	Thioredoxin domain-containing protein 9	O14530	3			8.38366	8.44229	4.76707	6.44075	8.36922	2.83964	6.24004	5.92011	3.67056	3.59951	6.43725	7.54209	6.0678	5.65105	4.76064	6.50903	6.9324	5.94769	4.6316	5.8793	5.55555	8.13166	4.3225	5.6416	4.40755	4.69396	10.0742	8.03769	7.03054	7.82716	5.45022	6.34226	5.56858	7.25146	6.26666	4.61346	5.48236	5.87619	6.29741	6.5584	5.48236	7.91869	5.9227	5.40762
TRAFD1	TRAF-type zinc finger domain-containing protein 1	O14545	1			16.5647	13.4385	14.066	12.1981	4.56503	10.2566	12.942	20.5365	17.8235	6.33168	20.1968	13.854	5.07404	16.5368	18.8643	13.6219	18.9676	15.7516	23.9601	31.2401	16.4973	7.20805	22.8575	14.0075	19.7773	14.6605	13.7104	15.423	19.6862	7.51591	3.35657	7.80706	6.03227	19.6789	11.1339	7.53627	17.2256	6.67115	19.7627	5.00169	11.0362	15.7101	17.467	32.4108
COX7A2L	Cytochrome c oxidase subunit 7A-related protein, mitochondrial	O14548	1			33.3795	5.0901	22.3979	24.8231	7.2045	27.1536	18.3054	40.0049	47.1909	23.7813	22.3996	35.134	43.1794	33.4909	24.018	27.3796	34.0367	20.3361	4.52334	28.3643	31.554	3.87659	35.8059	20.9697	19.2135	29.2033	34.7643	17.8287	31.6885	35.3968	6.11005	28.5416	19.5246	8.46185	28.884	3.76351	35.4691	25.6673	30.4846	24.9468	35.7756	36.5194	5.01557	4.90213
NDUFAB1	Acyl carrier protein, mitochondrial	O14561	2			58.6048	14.4407	26.9101	16.4247	18.8556	19.0988	18.2332	29.5978	15.3922	11.9464	9.85408	15.1733	41.1718	15.1781	11.0731	13.1091	14.3678	16.8019	30.1773	22.3711	28.1779	18.9956	38.189	24.0391	15.6232	19.4288	60.6433	31.313	14.3623	28.0309	32.234	28.8406	47.3356	21.6696	16.994	41.9469	8.68966	23.4215	32.4009	28.5634	30.0274	44.3812	67.5891	20.7211
CIT	Citron Rho-interacting kinase	O14578	34			46.6194	41.3597	40.9736	45.1029	45.0177	43.894	45.1799	38.4113	41.9347	34.87	46.13	49.0997	34.422	43.2821	39.7556	43.6106	52.9961	49.1073	50.1676	36.85	41.832	43.4237	44.7132	42.8243	41.6956	35.6996	39.7353	45.7778	46.4282	43.9623	44.4254	40.861	32.1665	42.1126	43.592	33.1577	45.2572	42.5274	37.4143	45.3091	39.512	48.1424	39.3162	45.3253
COPE	Coatomer subunit epsilon	O14579	5			69.5188	35.6631	54.2826	48.1219	39.8123	46.3775	68.0259	40.1175	55.3764	11.5318	38.2962	27.2801	67.4667	47.6773	20.3285	49.4752	43.5288	63.8972	52.3345	15.8842	77.8753	56.1425	43.9666	67.0327	57.8583	23.9594	48.6402	79.2602	59.3158	75.6565	42.3138	67.3157	45.3991	51.3717	56.557	25.4803	40.0389	62.4563	30.8598	63.5658	54.6653	79.5369	88.9422	57.0724
EIF1AY;EIF1AX	Eukaryotic translation initiation factor 1A, Y-chromosomal;Eukaryotic translation initiation factor 1A, X-chromosomal	O14602;P47813	2			51.5389	32.1114	39.2601	40.9073	25.7661	32.8638	47.1843	33.0517	34.3257	22.6595	28.6366	25.9024	80.2057	41.0864	29.6618	49.4175	44.5852	53.9853	51.4342	33.2691	40.7988	13.7146	48.7968	43.8871	50.1666	28.1602	45.2847	50.3831	39.2267	37.005	48.7966	12.8304	41.6944	61.4932	38.0484	40.6909	48.4828	38.6665	44.6115	71.9688	48.1504	42.7757	44.569	44.2884
AP3D1	AP-3 complex subunit delta-1	O14617	41			722.141	859.342	778.479	783.906	747.566	570.94	646.395	765.481	731.313	1061.4	774.374	720.798	670.3	762.845	558.24	775.281	766.537	710.466	957.645	923.518	660.696	865.778	638.333	653.534	856.575	958.617	658.112	806.315	654.239	861.712	827.978	734.022	920.066	672.297	503.521	856.686	798.865	655.912	485.333	710.24	548.632	884.158	912.14	799.664
ABLIM1	Actin-binding LIM protein 1	O14639	5			8.93532	11.3012	10.4726	14.1852	11.0667	11.3228	14.9523	9.03439	9.17548	10.8121	11.7112	11.0615	12.8048	9.86421	8.26797	10.7961	10.6817	8.84785	6.92348	7.22607	8.89887	12.4122	12.5272	11.4094	12.6072	7.50418	13.7171	8.47974	14.5401	9.54626	10.4622	16.7376	8.93933	17.5067	10.6923	9.4453	11.7892	13.4353	9.13244	13.8533	11.3013	9.16818	12.4104	15.0129
DVL2	Segment polarity protein dishevelled homolog DVL-2	O14641	5			6.21436	6.67528	6.94979	9.98812	4.44498	6.3998	5.8274	8.62129	8.43506	13.0899	8.57515	6.98269	5.38096	6.06161	8.17441	8.71982	6.68229	5.80182	10.9469	7.21019	7.10592	10.9897	11.2008	8.70795	11.4988	4.34736	8.78676	12.3425	10.0678	7.29475	8.87329	5.74233	10.1471	7.28175	14.8927	8.11313	11.6491	7.7698	7.20828	6.7904	5.57184	8.92849	10.6222	12.1683
CHD1	Chromodomain-helicase-DNA-binding protein 1	O14646	5			153.629	175.515	179.852	158.5	175.009	147.926	161.36	200.013	155.99	194.793	193.434	161.681	137.939	183.779	196.004	180.939	172.372	141.823	185.858	231.478	138.827	185.38	157.693	149.936	187.905	192.492	153.789	193.947	162.542	153.32	175.716	183.075	193.063	201.672	161.819	186.486	148.194	171.238	184.62	182.49	149.781	134.089	192.6	171.498
CHD2	Chromodomain-helicase-DNA-binding protein 2	O14647	7			77.0483	101.192	83.6674	83.8592	80.7018	79.5664	84.1334	94.555	96.382	118.099	98.4371	112.085	69.9274	103.557	102.819	111.055	78.8529	74.5149	100.765	105.015	82.3439	88.1436	91.6447	87.9916	118.626	108.43	94.1861	81.5785	90.1446	103.094	102.206	82.2749	97.7915	79.2224	83.1395	96.3931	88.5999	83.6158	90.9349	88.3851	82.762	88.9248	91.3967	88.3227
GOSR2	Golgi SNAP receptor complex member 2	O14653	1			63.1125	108.085	96.5794	119.102	74.5206	94.0334	101.935	98.4766	109.985	95.5395	114.979	108.149	102.707	108.211	79.4836	116.01	118.995	101.151	71.1214	134.027	95.9182	73.942	102.249	103.364	110.064	105.289	104.628	80.5864	99.0542	32.7705	103.359	65.1274	107.298	113.11	109.259	84.4486	122.74	79.5222	143.677	105.621	113.526	87.5053	127.832	105.667
IRS4	Insulin receptor substrate 4	O14654	34			457.526	462.573	456.535	472.16	382.666	436.614	451.716	385.561	483.05	430.288	461.869	494.613	459.823	487.331	360.396	528.324	476.283	474.048	511.993	411.023	405.632	429.738	518.741	386.942	536.289	384.844	410.763	468.683	422.944	410.916	586.935	445.618	425.205	619.523	414.413	414.506	534.868	501.366	296.655	452.713	425.777	484.919	428.714	461.459
TOR1A	Torsin-1A	O14656	7			9.89797	9.22224	10.2976	8.37866	9.0891	8.61216	8.9571	9.35355	10.8997	6.87569	9.74923	13.1442	8.43085	11.0005	9.16483	7.46169	9.58781	10.3189	10.0543	12.5499	10.775	8.1974	10.2698	13.1237	7.95439	9.24265	8.47783	10.0045	10.9359	15.8822	10.8766	10.3445	8.57921	9.77498	11.9572	9.26172	7.06438	7.79619	10.8654	8.30978	12.141	16.5636	8.46874	11.9534
TOR1B	Torsin-1B	O14657	6			7.38486	12.8786	9.77693	5.13909	8.62414	4.88644	9.87653	6.92311	8.31474	4.14363	8.06979	9.3372	6.96137	11.4326	12.1534	4.57617	5.17994	6.99471	12.1493	7.21279	11.4651	8.57502	10.9958	9.14538	10.5713	4.45188	7.58174	12.7325	11.1991	10.8074	9.79743	6.02977	5.11354	8.1007	14.2954	6.84332	10.2858	6.96155	11.0458	10.6801	9.95215	14.7986	8.12233	8.04435
STX16	Syntaxin-16	O14662	3			6.84883	8.97456	7.19521	3.34586	11.9433	6.61833	6.78447	3.94328	9.43366	4.136	4.56095	4.56567	2.45079	5.3658	3.50499	8.30548	4.1333	5.98492	4.54348	6.90144	4.45485	4.69301	4.08039	7.74965	10.5196	6.72988	7.59531	6.66879	3.01061	7.83693	7.06993	8.83388	6.44589	5.79507	8.79218	2.44144	2.60722	9.92814	6.10559	8.47243	7.10834	4.43866	5.52999	4.88019
ADAM10	Disintegrin and metalloproteinase domain-containing protein 10	O14672	1			14.4425	6.13912	8.71136	4.53788	6.01802	7.31627	39.8903	3.26457	2.83222	5.01952	3.911	16.2855	5.13193	4.40737	2.92286	63.4759	12.9635	28.5713	17.993	3.57836	3.4178	9.52858	3.36952	4.18126	3.97958	4.19511	6.38802	4.15581	22.4214	2.84668	5.02349	17.8965	5.29512	6.10356	4.41856	3.14049	61.6849	5.46707	4.08557	28.5793	8.59493	67.1687	4.1502	5.92449
EI24	Etoposide-induced protein 2.4 homolog	O14681	2			25.8746	33.7932	28.8026	38.0758	32.6017	50.1967	34.2486	42.9206	33.1085	45.1745	31.4961	30.3677	23.2034	38.2567	64.62	42.6156	33.941	26.0219	38.9214	35.1301	40.7309	41.2757	43.4004	32.3	39.8212	28.5444	22.3845	37.0051	42.1955	27.8094	35.0974	26.0973	30.5468	34.33	27.0841	39.647	27.2409	38.7184	30.6801	36.8441	27.6769	37.3525	35.6836	23.3143
TP53I11	Tumor protein p53-inducible protein 11	O14683	1			30.0836	21.5133	21.792	13.1578	3.74311	23.4489	18.5758	34.0725	24.0794	30.4936	13.8375	11.4113	13.6467	12.6356	14.7446	11.6804	24.6276	22.8059	8.1771	28.4539	12.3301	17.5552	16.2595	13.3504	12.0139	33.1562	23.6839	22.1587	15.9835	18.1615	30.8394	28.67	28.919	21.0549	30.3223	31.1999	22.3928	23.6576	29.0449	17.7371	19.4907	8.50546	40.8976	23.9187
KMT2D	Histone-lysine N-methyltransferase 2D	O14686	2			146.519	136.847	129.528	112.463	132.945	162.299	136.083	186.957	143.516	149.45	107.219	128.92	127.992	116.137	159.035	144.833	157.65	144.04	130.457	196.045	129.792	128.487	136.011	141.21	159.8	197.904	109.871	254.093	164.188	134.09	139.058	205.685	208.45	128.766	161.202	232.269	136.888	138.507	247.79	205.329	152.321	115.016	177.249	146.729
MAP2K7	Dual specificity mitogen-activated protein kinase kinase 7	O14733	6			15.3425	33.2271	18.1447	27.4547	22.1608	14.351	18.4924	21.7435	27.0948	11.816	8.80558	22.1038	22.4988	26.5294	21.7337	16.1714	19.8883	16.957	19.3671	21.5277	16.7625	16.4673	24.1992	22.9118	20.424	27.7615	15.2702	19.0931	23.813	22.4581	25.9627	12.9791	24.6251	23.1391	27.2095	17.8797	12.719	14.1196	26.285	13.5916	22.7068	21.5748	23.0266	26.3958
ACOT8	Acyl-coenzyme A thioesterase 8	O14734	4			21.2745	41.2134	30.1629	27.9535	34.0774	32.7718	26.2113	42.1581	34.3661	39.1207	39.3964	20.9252	19.7886	29.49	41.3142	30.8787	32.8913	25.1138	28.6905	41.1287	30.2873	41.9283	23.8258	33.9569	29.858	34.7437	34.4144	29.5741	37.5088	35.3292	29.5332	40.6808	49.514	29.1403	35.1754	37.0728	34.6246	38.1515	44.8383	23.8976	31.8521	26.9806	36.8762	35.2411
CDIPT	CDP-diacylglycerol--inositol 3-phosphatidyltransferase	O14735	4			47.9783	33.3277	32.0869	39.2912	29.3534	40.2965	30.8974	18.168	56.5998	22.1757	36.7941	75.7946	20.8138	27.5096	13.1329	41.5638	20.5487	40.8037	31.1429	29.3815	23.0719	35.2677	26.3959	21.3978	69.9554	22.1671	20.2768	52.9956	25.0751	28.6029	77.0983	55.5582	24.489	68.1126	24.8465	33.6077	56.606	53.3744	16.223	26.9908	29.2807	45.9248	49.1232	31.9984
PDCD5	Programmed cell death protein 5	O14737	6			16.1116	13.2504	15.8492	15.7634	14.2218	6.8457	15.8251	7.76952	30.2626	10.4555	11.1119	10.3593	34.0857	9.39092	14.1313	21.1589	21.0025	13.5863	14.3802	7.09654	27.1407	17.782	13.9046	39.3958	16.7941	15.7679	12.6148	26.1075	9.94702	13.3527	16.9358	15.6206	5.77205	13.9689	9.57484	9.67826	11.2504	17.5737	28.0796	19.4678	11.3296	16.2884	16.6022	14.4255
PRMT5	Protein arginine N-methyltransferase 5	O14744	12			154.145	118.173	111.544	111.175	100.149	101.211	90.8315	145.345	116.387	121.014	130.174	111.772	108.223	122.282	121.819	155.773	96.9646	126.862	147.548	116.357	123.777	123.209	128.182	121.879	133.235	128.559	100.379	132.855	128.802	119.386	123.769	121.077	104.463	103.484	118.203	128.509	107.898	115.458	116.85	119.776	124.418	129.438	117.143	102.159
SLC9A3R1	Na(+)/H(+) exchange regulatory cofactor NHE-RF1	O14745	2			7.27787	7.93797	5.75779	3.12411	5.15774	6.77249	6.00874	2.52187	3.13393	5.75996	4.27343	5.94946	20.9854	8.51391	12.458	16.7416	6.03265	21.6965	2.69356	6.85394	4.15469	4.9892	3.3376	7.70998	3.34727	5.26509	14.98	4.67902	3.9117	10.1899	9.0172	5.36071	3.95738	39.8829	7.91114	2.60816	8.09761	3.11912	6.51401	11.2681	5.92375	4.94045	20.9369	9.05427
CHEK1	Serine/threonine-protein kinase Chk1	O14757	5			13.8213	15.6958	21.4965	16.3126	15.3224	20.2916	20.3852	14.3987	20.6993	25.5972	21.2247	19.6243	10.8857	26.2699	16.6229	17.1289	21.6462	20.7791	25.1484	16.6719	19.8474	18.6204	20.5667	16.3814	12.2841	15.6009	18.3076	14.8297	19.1658	18.9905	19.9187	12.6286	21.2249	17.1766	21.577	12.6759	15.2417	14.0235	20.1378	12.4082	22.0616	22.2928	19.1453	14.8557
FPGT	Fucose-1-phosphate guanylyltransferase	O14772	3			7.84311	6.94228	17.3493	9.73091	7.11302	10.8651	8.05968	9.42065	14.2105	4.18559	16.208	10.4207	13.154	10.9827	11.2535	14.0776	11.2313	12.6221	14.64	8.23864	16.1879	7.50885	11.2362	13.8689	17.8696	8.69484	9.38396	16.7094	11.5392	12.9862	13.9072	7.85495	4.52942	9.27112	10.5389	9.3197	7.27136	7.63166	9.14415	8.84224	12.6129	13.7999	18.5185	6.2434
TCERG1	Transcription elongation regulator 1	O14776	26			197.434	228.863	205.991	224.096	208.693	208.776	206.619	237.374	204.932	218.353	218.853	216.441	197.12	239.91	226.486	211.221	233.567	207.017	233.326	229.542	193.455	207.233	221.141	214.208	199.65	215.149	202.372	216.842	223.219	219.704	245.928	209.496	257.955	209.11	206.279	249.112	218.898	204.911	203.936	202.276	207.372	225.223	221.418	218.366
NDC80	Kinetochore protein NDC80 homolog	O14777	1			3.3684	10.1961	4.16348	5.08277	4.95779	4.8545	4.4805	3.47382	4.41317	6.7074	3.16242	3.12386	5.53932	4.86227	2.41447	7.64657	7.18965	2.64856	4.4172	3.01296	4.78698	6.67451	4.61728	3.47686	7.70488	2.18954	5.17651	3.46668	6.63213	3.48742	3.06826	7.21708	5.5235	8.42001	3.24383	3.57067	5.83379	7.25306	2.86613	5.42432	4.293	4.84867	3.16596	7.26521
TNPO2	Transportin-2	O14787	3			39.5794	33.8806	40.7551	26.9223	21.4524	39.4451	36.1068	20.5422	39.5525	30.3563	24.8236	30.5693	30.9687	32.5502	35.1853	37.1459	37.6868	33.7927	36.4464	27.4091	43.7096	39.161	32.0235	46.2692	39.8886	26.017	47.5299	32.9503	43.0846	46.1621	29.9519	49.7504	36.2955	30.8848	35.5401	27.861	40.2846	42.4656	33.3577	54.0868	46.4242	43.0089	42.4191	37.5759
UNC13B	Protein unc-13 homolog B	O14795	1			41.4338	40.9883	45.5625	37.4619	40.1699	3.19578	33.8247	27.1826	39.8015	27.2003	32.2586	33.8851	18.6824	35.7913	18.3397	40.9961	30.9572	31.7107	44.5273	23.4366	36.7259	27.9093	18.2782	46.6732	40.695	22.2584	48.4711	41.6141	26.5641	37.3928	47.3279	4.42616	28.847	33.7302	26.3682	22.1089	2.93588	35.9775	21.9786	34.0939	36.1841	53.1641	32.4912	31.1247
POLR3A	DNA-directed RNA polymerase III subunit RPC1	O14802	15			15.1862	11.4741	18.29	15.0543	14.7592	13.5726	11.9274	11.683	15.5559	8.03259	14.0307	17.0665	14.1691	15.6924	13.7484	14.9718	14.1664	14.8424	15.9441	12.8258	19.5413	13.857	16.8092	15.5738	15.47	11.2117	15.5571	20.671	15.1656	21.0835	13.9481	20.3999	10.6948	16.5642	18.3031	12.378	12.3633	21.3311	11.6955	13.1768	14.331	17.9098	15.1883	15.7931
PSMA7	Proteasome subunit alpha type-7	O14818	8			22.3824	26.0337	31.5631	24.3874	16.7036	39.6624	29.4163	22.442	32.4167	18.0146	23.8285	18.4136	25.3329	26.9963	16.659	21.7542	28.6102	29.1006	26.7605	16.5249	20.5056	20.5776	16.6478	44.4091	18.1672	26.5041	33.9871	23.2124	27.6074	35.9569	22.6695	22.9917	15.0119	20.7366	29.3961	20.6688	26.0045	26.3077	26.5694	29.7234	28.0726	50.0863	37.4374	31.1727
SCAMP3	Secretory carrier-associated membrane protein 3	O14828	4			99.0014	114.367	112.51	85.6383	109.048	97.7452	97.8249	58.3545	107.524	70.9222	85.48	112.678	100.054	79.1413	63.3949	102.768	89.5098	102.899	100.853	71.7016	93.2358	97.1308	98.8122	90.5436	79.0832	63.9289	97.7205	96.5556	98.5292	84.414	100.953	80.6887	68.0563	92.0172	98.788	75.8059	94.7619	92.6039	68.4079	88.2433	107.277	93.1601	89.4576	103.511
BCKDK	[3-methyl-2-oxobutanoate dehydrogenase [lipoamide]] kinase, mitochondrial	O14874	4			44.6004	101.827	76.8959	99.1543	89.984	88.2184	69.4572	38.0751	91.2435	16.4804	74.6155	85.6213	78.1188	109.255	34.5859	43.5153	80.1032	64.3985	47.3017	23.2317	86.7897	40.2353	97.6025	76.7953	61.8571	21.5208	91.2997	35.2836	105.906	123.98	101.94	33.0079	37.4914	119.593	113.261	40.7013	86.4076	85.7168	23.2072	36.9574	114.222	91.4172	101.495	129.916
MGST3	Microsomal glutathione S-transferase 3	O14880	4			7.20982	6.585	6.06444	5.29944	4.41952	5.99833	5.12354	5.28802	9.94716	5.73982	5.88425	6.55946	10.3908	6.14972	6.35472	5.28866	4.55741	5.54914	8.20181	7.71252	5.38678	7.95427	5.98208	5.80321	8.23202	4.64707	4.75824	9.66001	7.44856	5.81681	9.12627	7.93023	7.16521	8.19915	5.89777	6.81883	11.0573	9.49611	5.05889	6.84325	7.27655	13.6311	5.57106	7.76571
GEMIN2	Gem-associated protein 2	O14893	3			244.727	201.377	228.664	212.067	176.896	162.756	189.109	252.095	205.212	273.579	204.797	173.335	197.746	221.595	177.478	216.552	264.701	220.812	230.67	244.07	220.726	263.841	252.947	222.957	244.978	226.227	206.762	200.206	247.305	219.752	256.748	265.84	261.175	209.072	156.893	226.916	209.774	183.566	210.956	227.412	232.58	278.929	200.525	237.519
GIPC1	PDZ domain-containing protein GIPC1	O14908	4			25.582	18.3416	29.3531	24.4509	24.954	21.9643	19.0521	17.0666	24.3688	15.7363	19.4191	22.3598	18.5808	20.3884	24.4405	17.7672	15.7769	21.0968	13.3348	21.7676	22.2583	16.5277	29.0962	35.268	26.6707	26.4258	14.1256	16.5744	26.7964	21.7659	20.3478	10.904	21.2647	16.8862	16.883	21.0164	21.603	20.9786	18.8818	30.0493	23.9381	17.0103	22.6651	14.2162
LIN7A	Protein lin-7 homolog A	O14910	5			44.9065	34.3047	33.3906	39.7106	33.5985	27.4501	25.07	24.5676	46.965	26.6095	34.4566	23.7535	64.4335	38.665	42.8935	46.5701	26.2176	36.2372	40.6946	48.5187	38.5238	38.593	27.73	40.9968	36.9805	41.2082	38.1004	45.9741	45.9979	41.2251	24.5951	18.4814	31.4863	34.8879	35.5644	33.378	28.2489	34.1571	40.2478	62.5155	18.3395	33.5952	22.5121	34.1665
IKBKB	Inhibitor of nuclear factor kappa-B kinase subunit beta	O14920	1			2.95398	9.6369	12.1509	8.98505	3.73875	2.97979	5.62531	6.13575	8.60772	2.48451	3.5588	5.16661	2.51984	9.00718	5.71542	5.69063	3.44411	3.03997	13.2245	6.9259	7.45581	6.1151	7.05613	6.03613	9.01049	13.2612	10.9557	6.56375	6.04399	10.1599	2.99266	15.72	3.18552	7.44545	10.5718	6.15534	2.74037	8.85582	2.5554	2.93687	4.31181	8.39548	5.55905	12.9664
TIMM23	Mitochondrial import inner membrane translocase subunit Tim23	O14925	4			71.7964	96.3638	109.815	117.658	124.398	95.0959	81.2038	66.4445	115.76	95.6045	109.808	110.191	82.6323	72.9644	50.1387	96.7791	65.5855	78.9778	99.9358	56.9682	106.683	95.0305	81.8684	107.179	81.4999	64.1556	106.096	65.9072	125.028	119.488	94.9101	72.9892	74.0085	83.7743	85.6387	82.3422	61.4114	113.428	78.1798	69.4029	98.5295	150.501	86.6995	96.384
HAT1	Histone acetyltransferase type B catalytic subunit	O14929	4			26.4219	18.3608	32.9692	19.5197	27.3125	34.3769	32.1931	21.9275	25.9896	15.1321	17.9831	26.6188	22.6499	26.1125	12.1656	33.8616	20.5237	30.1086	30.0026	11.7256	30.0473	20.4745	23.8855	26.6814	18.6467	12.8656	21.8615	20.1224	26.5655	35.6663	30.0533	25.0185	14.6348	30.9567	15.9616	22.847	30.4779	21.5698	24.4501	23.3148	33.3719	31.2251	33.5196	27.7133
CASK	Peripheral plasma membrane protein CASK	O14936	2			6.12476	4.90507	8.55869	4.78673	13.5236	3.46797	3.35805	3.92723	2.73713	2.40753	11.1423	8.15145	6.92127	6.47155	6.03032	8.17608	2.16209	4.50971	8.3608	3.0828	5.63452	4.72246	4.5121	8.40857	1.86501	4.09335	14.7762	8.78538	9.31656	8.4759	10.3143	29.5776	19.2644	10.8809	9.31557	3.65495	3.99178	5.86946	4.52033	23.8077	15.0203	11.2467	21.0239	6.60916
PLD2	Phospholipase D2	O14939	2			121.918	139.465	56.4393	131.246	169.488	128.59	183.933	136.549	139.511	143.816	118.264	148.158	208.865	148.359	137.843	117.514	190.994	128.755	115.376	122.561	130.924	232.916	182.347	141.777	101.633	169.57	130.541	119.676	177.14	147.003	153.44	160.169	128.252	175.256	166.281	125.117	206.109	170.756	204.416	151.656	198.939	164.599	115.244	240.741
UQCRQ	Cytochrome b-c1 complex subunit 8	O14949	3			69.9781	109.755	141.581	156.251	117.589	208.717	194.657	182.212	206.253	176.678	167.96	151.292	202.499	128.689	223.251	143.896	177.222	217.681	128.874	152.832	191.916	120.199	149.296	135.503	139.82	169.56	122.114	58.9985	198.908	136.357	190.393	106.769	206.945	101.5	145.538	191.214	187.819	107.219	224.831	117.861	229.962	156.365	137.104	172.17
MYL12B;MYL12A	Myosin regulatory light chain 12B;Myosin regulatory light chain 12A	O14950;P19105	8			37.0677	27.1395	31.0532	64.2803	37.0113	14.281	36.9364	28.9228	39.7504	13.7438	38.8575	31.5727	120.541	41.5576	22.2266	80.5733	29.6728	34.5734	32.8335	45.1248	44.5347	38.2215	33.3557	82.7724	42.1114	20.2661	47.6684	109.188	40.0534	25.6688	50.8689	40.9775	16.6965	18.1961	49.9319	18.1696	47.9287	25.2548	25.3683	65.4802	25.4804	80.5663	60.8661	47.0461
UQCR11	Cytochrome b-c1 complex subunit 10	O14957	1			27.8549	3.31306	4.71041	9.209	3.3806	3.13437	24.9556	14.2688	15.8062	2.69494	6.66377	25.1387	19.9218	21.569	5.35909	29.4411	17.6903	2.80173	5.72325	6.42039	6.14779	5.69282	6.2357	16.3799	21.8557	2.34319	3.50308	41.2981	17.2366	6.78088	18.379	33.1274	2.52084	14.4794	23.3055	17.4019	17.8494	2.99978	7.32571	3.16711	4.66705	6.26584	4.87613	4.23124
HGS	Hepatocyte growth factor-regulated tyrosine kinase substrate	O14964	1			4.53033	19.7619	8.83635	4.60338	5.93599	6.17077	5.45965	3.21895	41.186	5.09245	3.76191	3.19815	35.0435	43.6316	2.88358	26.7877	6.96935	4.96849	3.69608	3.53022	3.61027	9.4075	3.32181	4.12173	23.069	4.13488	6.21381	20.8248	3.71018	11.3581	4.94903	7.31662	40.9241	23.7194	4.35411	3.09744	7.04785	5.54363	4.03067	5.74578	8.7174	37.1706	4.09069	6.0107
AURKA	Aurora kinase A	O14965	4			9.33636	11.9834	11.0106	12.6693	11.5816	8.46428	11.2872	14.5036	10.7791	13.8511	12.056	12.9024	8.27299	12.751	11.069	15.1398	10.3325	11.0673	15.541	12.6126	12.478	11.6592	11.9134	10.7577	14.3306	7.46412	10.3411	12.3876	12.9047	11.2451	10.4902	10.4497	9.56297	11.2932	10.8969	7.58771	11.5086	11.8927	10.0493	9.102	9.94027	11.7755	13.3122	14.9389
RAB29	Ras-related protein Rab-7L1	O14966	4			34.0207	116.741	86.2037	31.0616	119.433	35.4673	23.0815	22.85	72.7504	94.5832	28.9644	87.495	86.1128	29.7084	162.091	90.5578	85.4705	90.7906	85.8117	24.3541	77.8217	89.0665	93.1127	81.9531	84.1348	102.639	127.084	69.3666	116.797	93.9553	53.2445	117.475	167.658	36.6669	59.4223	129.495	105.992	18.6444	133.057	82.2826	139.491	103.531	141.676	104.274
CLGN	Calmegin	O14967	5			115.445	94.1204	71.5582	101.23	81.8811	105.207	115.688	71.1555	124.93	58.478	64.1749	86.2963	104.058	122.826	72.5844	59.4459	170.647	92.3184	72.739	42.0415	55.1107	90.1256	104.627	90.3681	71.2297	89.6437	139.746	94.0322	68.7303	136.643	123.37	118.614	73.8366	148.71	42.9367	75.9039	126.083	150.628	71.1748	85.7615	129.328	145.935	118.49	165.702
PPP1R12A	Protein phosphatase 1 regulatory subunit 12A	O14974	26			30.9812	44.9964	37.5945	50.1538	32.2487	37.6389	44.5828	38.3357	41.3015	33.9954	39.6822	35.8986	54.3542	43.5564	45.6913	37.5871	43.7389	41.4557	34.5846	29.7228	41.574	40.7295	43.2313	39.012	35.6322	42.1852	45.5891	42.6084	47.9661	33.3082	45.962	39.9188	38.999	43.7729	48.611	38.838	35.9419	44.4515	38.3398	38.945	42.3379	38.3171	38.0549	41.4903
SLC27A2	Very long-chain acyl-CoA synthetase	O14975	4			42.1973	53.7019	51.0567	42.1701	49.3445	49.8639	51.1818	49.3598	51.8442	61.657	53.8403	47.2096	37.9673	44.3443	56.7101	53.0374	49.1582	49.7932	53.6956	42.2421	48.8762	50.9256	41.4176	48.8213	52.6865	31.4793	49.5819	47.0632	43.1245	49.5128	48.0001	48.5399	49.5907	47.9851	49.713	50.7307	48.8659	47.9509	51.9261	51.9235	50.3154	49.5576	43.1161	46.4829
HNRNPDL	Heterogeneous nuclear ribonucleoprotein D-like	O14979	9			567.05	678.804	567.841	613.443	651.877	543.855	549.089	528.413	649.414	715.841	539.456	552.569	701.776	561.257	618.513	654.127	568.309	563.844	653.444	617.811	605.97	554.188	513.904	605.155	628.857	682.441	568.062	599.477	592.532	582.197	623.209	529.391	731.536	613.692	605.793	647.955	591.184	579.411	570.459	610.176	521.905	624.96	627.24	582.878
XPO1	Exportin-1	O14980	31			86.8716	95.5048	93.786	95.434	99.9784	104.594	87.3536	91.3344	100.353	82.848	89.2527	107.314	88.6387	90.0327	98.49	87.643	87.2989	96.0566	92.6255	81.2847	101.247	101.94	87.7497	98.4286	101.176	81.1565	100.612	93.1178	96.9082	100.798	89.0336	94.7807	96.201	93.2346	101.038	93.1487	91.9582	103.566	105.328	88.19	92.0161	111.149	103.524	91.6041
BTAF1	TATA-binding protein-associated factor 172	O14981	4			6.51657	12.6173	12.6118	20.9097	14.4424	8.94884	7.62629	9.06869	14.3363	8.22875	12.3758	10.9535	8.9665	8.28883	8.47771	15.3011	8.80414	13.8217	13.3143	8.12255	10.9367	17.6908	3.95263	10.1298	17.3675	7.16244	8.90815	17.186	18.8142	19.4464	14.9246	12.7535	9.15664	10.2119	6.34245	9.55091	12.7226	16.3955	7.47034	13.4794	9.61368	25.5781	6.23888	13.139
SPTBN2	Spectrin beta chain, non-erythrocytic 2	O15020	28			47.5619	52.0499	46.8757	47.0883	52.5285	49.1842	42.2783	33.1215	44.1704	40.2368	42.1284	46.6391	57.1607	49.3855	33.2705	43.4132	51.2548	51.2937	42.98	32.1513	43.8638	46.5614	39.127	54.2287	46.3356	45.5897	51.911	45.2907	44.5734	49.7239	50.3163	45.266	36.0032	57.2744	49.6092	33.2749	52.1785	52.0991	43.24	46.2792	48.6036	46.6816	51.4636	53.652
SEC16A	Protein transport protein Sec16A	O15027	27			26.5095	26.8744	31.1826	26.2779	26.4258	25.4198	27.7544	20.8204	26.3953	22.3506	24.3254	29.3882	19.0403	26.9829	20.3078	22.8967	31.6651	21.7302	24.6218	24.0023	25.2721	25.2325	25.3088	26.5667	21.9481	22.5614	26.1021	25.7879	26.255	27.1832	25.4366	22.3028	23.0972	27.1744	29.5428	22.6332	21.0413	26.6552	23.0745	25.1183	26.4474	30.2161	28.8943	27.4362
U2SURP	U2 snRNP-associated SURP motif-containing protein	O15042	34			867.737	925.704	868.443	874.201	807.241	745.729	762.314	903.641	868.197	965.675	842.971	781.913	817.143	912.589	680.119	866.536	872.013	814.548	950.951	849.061	747.454	937.767	882.324	794.004	922.732	887.023	786.857	853.402	830.543	873.084	940.136	803.887	828.325	916.735	751.336	840.664	879.702	847.87	670.001	794.107	736.675	871.361	846.412	915.372
SETD1A	Histone-lysine N-methyltransferase SETD1A	O15047	7			77.5171	69.1536	64.1001	74.3095	64.8846	67.5818	56.9602	66.3755	60.0658	80.0007	73.7031	76.0866	40.8465	70.9588	68.3972	77.7052	66.1171	63.1872	88.1418	68.4675	70.8219	61.5794	57.652	67.121	88.7028	71.8013	62.6153	86.1789	67.6791	82.8565	72.7316	61.7076	81.4125	78.6565	62.0029	79.7166	65.8185	81.7771	59.0697	65.6369	62.6339	90.5074	66.0051	70.2974
PFAS	Phosphoribosylformylglycinamidine synthase	O15067	6			30.6373	45.4068	66.6001	61.3231	51.1376	69.462	43.4837	33.0128	51.7571	3.14932	8.19939	38.955	7.56092	51.3154	30.8697	56.6674	62.9296	62.1877	9.69294	47.8647	48.0671	53.2806	11.8917	6.90005	61.1739	43.7599	36.4306	49.8728	69.6006	51.7656	68.8845	21.8672	69.6162	73.013	56.7562	10.5339	10.3906	69.8757	50.4111	79.1041	13.9358	87.9892	62.4236	67.2306
CEP290	Centrosomal protein of 290 kDa	O15078	16			31.0135	30.0636	30.0866	36.3716	27.4842	23.7238	32.2915	31.8885	22.9531	38.0178	28.2556	27.6	23.3661	34.0664	26.3606	39.4495	31.7507	32.4034	31.8835	20.0818	27.9613	25.4939	31.1068	26.4884	23.0689	30.2059	31.3535	36.7351	26.6316	37.6979	35.2747	22.716	39.781	40.5306	28.2712	26.5129	30.944	32.9887	22.9737	29.9899	27.4202	31.6331	38.1135	25.2954
ANKRD28	Serine/threonine-protein phosphatase 6 regulatory ankyrin repeat subunit A	O15084	1			3.81328	4.98674	3.62246	35.3422	18.0443	28.4506	37.6295	3.98589	5.11187	24.4872	8.38094	21.9389	20.9053	38.801	6.54261	36.6468	16.117	29.9025	33.1835	3.4393	8.72585	31.2381	5.30768	28.2377	6.73696	2.5218	4.51822	21.6282	27.1919	4.01339	33.1945	8.1999	6.37365	31.704	32.2794	4.08621	27.9911	6.33153	3.27121	28.6246	3.73871	25.5095	3.64586	8.36669
PRORP	Mitochondrial ribonuclease P catalytic subunit	O15091	12			37.0569	42.4237	40.1658	35.3498	33.2511	39.1416	40.4767	34.0276	41.7525	27.3141	36.1582	42.8652	31.5997	39.3099	34.8021	37.5731	34.9955	36.8882	43.8393	25.5917	38.9026	37.4671	35.9554	37.6577	38.0756	29.1694	36.3896	32.4014	41.1969	41.7839	39.4571	37.0707	36.2691	37.1359	41.7743	39.8071	41.0475	38.8701	30.7357	42.8818	36.9052	44.709	42.9872	40.9472
CHUK	Inhibitor of nuclear factor kappa-B kinase subunit alpha	O15111	6			44.708	49.5443	63.9117	47.7547	45.0043	53.9196	71.7515	43.767	42.4234	48.1296	44.8483	55.5627	66.9977	52.9142	55.0529	41.412	65.049	60.6167	47.1563	44.5427	50.9703	49.2657	55.1362	46.4702	44.9972	59.4951	37.7003	57.8282	46.4289	69.0872	62.8199	58.6805	36.992	46.4901	51.9003	65.0585	59.5768	45.3317	61.156	54.4566	68.1446	49.8152	62.3608	63.7766
NPC1	NPC intracellular cholesterol transporter 1	O15118	1			3.17428	6.13029	4.45024	7.96967	5.28634	6.98239	12.6274	6.70214	6.217	5.75219	3.36421	3.60685	8.27821	3.26604	2.57216	8.61506	7.90916	8.35419	3.27526	2.82808	3.19211	6.28714	4.31945	12.5443	2.61096	6.83836	5.52461	3.68698	7.93362	3.26072	2.86134	13.2827	5.1578	2.44827	3.0285	3.34752	6.26072	4.54527	2.69045	5.77741	4.58659	7.77653	3.6209	6.79069
AGPAT2	1-acyl-sn-glycerol-3-phosphate acyltransferase beta	O15120	3			118.33	158.596	135.843	131.703	128.247	140.085	131.048	194.527	143.946	169.597	122.637	133.112	124.576	104.589	177.365	146.152	147.638	103.416	107.42	187.128	114.325	149.115	114.448	106.612	130.035	191.902	111.38	70.2785	161.15	163.017	153.186	163.402	200.388	131.863	131.45	190.134	151.467	127.719	206.43	116.797	158.699	120.582	170.29	126.57
DEGS1	Sphingolipid delta(4)-desaturase DES1	O15121	2			70.7182	41.4862	108.634	41.192	46.6457	43.9925	46.8081	40.2433	71.2238	17.6562	56.4442	55.2808	60.9375	55.4983	41.0502	47.0179	70.2833	61.099	54.4828	37.6281	63.1422	49.8044	64.573	62.722	61.8356	27.9583	59.4462	55.0999	46.6917	68.2399	76.5358	36.8291	21.9793	52.1362	68.7562	36.0723	91.4086	61.0238	39.6607	47.7036	54.6451	73.2647	90.0016	80.9648
SCAMP1	Secretory carrier-associated membrane protein 1	O15126	4			31.6831	28.7666	28.8556	28.2689	26.6429	30.3441	35.1729	25.3202	25.1854	13.3846	20.2459	38.2619	26.1058	33.1178	24.0934	31.9332	33.1511	29.0876	29.6259	22.268	27.7892	31.5479	34.1828	28.0924	22.1785	23.3736	29.8405	39.3037	30.2082	25.0848	36.7539	37.7558	19.8777	35.0892	37.4649	26.316	27.4879	32.1495	23.7085	27.8185	39.6291	27.7588	22.2868	27.879
ARPC1B	Actin-related protein 2/3 complex subunit 1B	O15143	4			34.4005	52.2613	40.3332	60.499	40.7314	38.4873	41.808	42.0533	39.5927	38.6459	20.8425	43.4604	48.5063	37.6775	42.1823	36.5241	23.9428	25.2929	34.6761	44.7517	40.1177	26.6221	38.6352	32.6237	34.3661	35.808	39.8603	29.0188	34.3122	49.5033	42.7779	36.0764	40.1488	50.5146	67.4859	40.229	44.7639	41.5378	42.8905	32.7015	34.4217	41.001	46.9388	36.5449
ARPC2	Actin-related protein 2/3 complex subunit 2	O15144	9			62.7525	86.0053	76.0555	81.6722	77.379	88.0643	75.1869	62.9894	92.9715	75.591	62.7045	83.5956	92.5844	74.6053	87.3596	78.1767	79.8653	75.8969	66.4184	76.0595	83.4281	62.1788	74.7248	63.4641	67.2189	57.2558	70.4666	68.8102	79.067	82.7386	72.2992	99.9105	76.7955	92.0496	85.8659	87.7095	72.2413	59.3066	66.7172	63.7007	90.5697	72.4589	78.1384	96.0541
ARPC3	Actin-related protein 2/3 complex subunit 3	O15145	5			291.121	114.73	212.951	208.908	190.926	161.26	172.593	173.433	277.323	117.127	197.362	225.143	215.133	205.574	233.824	198.209	165.131	232.07	162.318	120.654	215.518	146.765	188.913	226.845	189.038	188.499	168.303	177.557	180.372	219.601	231.934	174.249	217.701	221.596	256.563	166.337	204.186	246.275	285.337	232.347	207.089	274.781	266.08	256.959
BET1	BET1 homolog	O15155	1			52.8624	97.2692	12.1065	108.742	75.5284	97.1628	10.0746	62.9036	67.4003	8.78471	6.68451	51.9515	12.2467	109.854	5.42466	32.2577	9.94507	10.1562	36.1586	9.48708	6.61742	8.73147	7.34047	70.4892	6.30136	9.66035	62.4059	85.5603	20.0051	169.744	210.779	56.6601	16.0241	85.302	131.268	120.458	17.5187	8.59327	13.7402	79.2918	20.6035	92.8817	21.1142	150.228
POLR1C	DNA-directed RNA polymerases I and III subunit RPAC1	O15160	6			96.1331	145.067	133.186	113.185	139.631	123.304	138.886	113.558	148.278	152.178	85.3602	108.23	144.484	108.392	138.126	141.856	135.998	114.309	132.466	117.781	106.86	87.3739	110.007	119.417	119.345	129.621	132.253	122.805	118.268	111.835	132.656	147.579	114.305	119.934	129.383	65.786	125.505	120.195	134.419	118.741	129.178	118.285	111.784	134.329
TRIM24	Transcription intermediary factor 1-alpha	O15164	3			2048.8	2604.17	1860.55	2254.67	2364.09	2398.93	2258.79	2193.53	2245.34	2743.19	2148.44	2312.71	2347.26	2220.85	2552.75	2167.73	2568.5	2453.47	2544.21	2220.05	1995.76	1758.14	2526.84	2337.75	2301.67	2134.28	2374.11	2461.09	2004.48	2265.31	2025.66	1762.16	2173.21	2390.47	2329.8	2100.32	2396.7	2155.02	2354.64	1989.38	2028.37	2428.66	2296.54	2077.83
PGRMC2	Membrane-associated progesterone receptor component 2	O15173	4			50.4232	38.5092	33.3062	52.399	45.3155	30.0281	44.2222	35.7112	33.8016	32.1869	39.6874	33.9624	71.9967	41.4921	51.4186	55.8159	28.8315	46.9908	38.8809	37.0754	50.0177	39.5356	33.7137	51.5653	39.3181	30.5479	43.9017	54.5607	35.5241	44.2599	26.9963	36.989	48.748	44.5101	37.0851	36.756	28.6193	34.8059	37.2977	45.1523	34.5473	42.0331	40.82	44.6856
PFDN6	Prefoldin subunit 6	O15212	3			21.7416	6.57998	6.8443	12.5611	8.51848	11.6324	23.6979	5.26129	18.8318	6.64554	5.27898	5.84936	31.8975	9.90441	4.92326	16.0058	11.4171	22.2571	16.7188	16.4314	28.0954	14.0685	6.04875	19.9592	8.22914	11.3431	17.4114	25.6425	8.44032	5.61833	6.29535	6.10598	11.0642	13.9966	9.72272	7.1194	6.20394	9.08186	6.22284	23.4462	6.90213	15.353	16.6217	11.5701
WDR46	WD repeat-containing protein 46	O15213	1			25.7964	41.6601	38.3972	32.7782	40.3216	57.298	39.3889	44.7798	33.7467	27.4028	39.139	56.347	28.8525	30.1115	45.5336	38.8658	43.3722	40.9429	43.8088	33.5474	23.4186	48.7049	32.1056	60.1256	29.2516	51.8643	64.7814	36.2317	36.2125	56.9943	45.0915	33.9355	33.7373	30.8473	52.2947	38.7939	39.039	36.3657	38.9023	29.7101	49.4157	61.9603	58.8481	31.0367
NKRF	NF-kappa-B-repressing factor	O15226	27			636.134	663.395	627.233	608.656	610.179	634.706	667.763	773.48	634.043	707.012	675.907	627.168	630.283	698.328	639.504	638.02	709.146	620.084	675.013	749.991	593.767	743.891	697.03	601.844	598.698	716.071	598.581	611.068	658.971	625.52	672.127	694.812	688.389	702.455	633.64	758.951	675.256	657.838	650.842	661.093	658.319	639.146	658.088	665.276
GNPAT	Dihydroxyacetone phosphate acyltransferase	O15228	10			20.7356	27.1992	27.1398	30.7232	25.4947	25.0392	21.7329	11.2953	23.3323	9.7281	23.6415	30.5882	23.5115	28.3875	7.74573	25.091	22.0716	24.7173	24.9323	11.1273	23.9288	28.941	20.6221	25.2376	26.8776	9.83543	23.86	32.8482	27.4744	33.5004	25.5256	27.9705	6.0254	27.7616	24.2883	10.5786	27.1269	37.8604	9.4288	27.2639	25.3352	34.0784	27.5653	28.9443
ZNF185	Zinc finger protein 185	O15231	5			5.40687	4.32574	4.32863	4.91167	3.35942	4.61335	5.8413	3.28379	2.59117	3.51405	3.46259	3.92505	3.95898	6.35421	2.81423	6.53958	4.89801	3.85808	3.93325	3.48669	5.73828	5.97379	4.11045	4.5998	5.12523	2.99651	4.23584	6.01182	5.30251	4.83574	3.13478	5.25017	4.79586	5.11045	4.61902	4.3002	6.16416	5.14071	4.0332	5.7094	4.77131	5.48352	3.60308	5.77673
CASC3	Protein CASC3	O15234	2			68.119	48.1589	51.9841	48.5539	49.5309	68.1405	51.7	76.3011	48.4699	56.9205	53.4406	48.7962	49.8657	28.5907	30.0969	81.9172	63.3497	57.5038	38.638	27.2652	44.5495	14.9677	62.0788	65.3302	60.8536	66.9562	30.4916	53.8798	66.7694	67.8063	76.3662	58.0463	37.8388	53.9658	31.9827	44.714	73.4404	37.4114	62.8797	73.1531	102.871	47.8448	68.443	55.5003
MRPS12	28S ribosomal protein S12, mitochondrial	O15235	3			145.706	169.409	197.71	166.57	169.481	178.325	173.807	142.17	163.369	147.013	154.605	137.423	199.961	203.805	114.435	167.74	187.915	197.837	198.467	123.017	175.922	252.374	191.376	147.757	176.614	149.122	182.963	140.556	218.823	157.912	215.141	181.168	174.199	200.537	196.115	134.647	174.456	185.421	133.367	169.587	211.919	196.705	128.609	206.996
RER1	Protein RER1	O15258	5			78.3659	76.897	77.2887	89.1795	90.6916	101.771	73.3642	77.906	69.8696	67.6183	78.6627	88.4817	78.384	76.9186	72.4969	60.2359	43.2067	49.8026	74.3062	59.8115	74.6232	86.0161	83.6721	38.5688	70.3218	73.6422	62.7103	64.1651	73.7642	74.5285	76.9945	61.4039	69.71	74.0456	59.0541	57.5191	80.1311	98.9539	43.5733	63.6345	78.5595	84.0002	67.0283	92.3291
SURF4	Surfeit locus protein 4	O15260	5			456.754	465.767	700.076	663.309	514.418	327.266	488.229	491.958	402.223	243.474	565.721	707.85	448.732	580.222	519.605	404.445	312.059	539.958	563.083	291.178	458.434	492.575	602.134	516.989	512.879	421.634	438.423	671.814	494.269	653.903	538.477	532.836	425.387	619.494	533.937	635.837	420.449	639.78	373.174	407.733	416.887	550.592	606	508.196
SPTLC1	Serine palmitoyltransferase 1	O15269	6			123.176	136.483	135.594	133.218	151.774	145.695	127.42	124.337	128.883	134.891	134.894	137.721	155.203	145.412	126.144	134.111	135.596	130.328	144.278	130.749	146.091	127.762	133.679	133.523	138.782	126.254	144.13	118.419	136.322	146.011	143.376	124.365	132.209	130.421	139.052	127.893	154.276	127.118	124.604	122.331	134.408	150.197	133.791	145.882
SPTLC2	Serine palmitoyltransferase 2	O15270	2			102.309	55.2297	32.8656	48.2246	59.8632	100.31	24.9171	33.2102	50.9594	51.4777	51.9269	22.9228	96.4013	34.4629	36.7238	38.082	32.6525	33.0379	35.7431	25.2002	35.4552	44.2832	38.8876	28.0053	42.2352	24.154	54.323	154.678	65.8529	39.1193	41.6563	68.2759	55.7698	133.513	35.96	30.7288	48.0278	53.7584	37.5077	65.5305	44.683	39.3415	37.3617	49.0854
OGT	UDP-N-acetylglucosamine--peptide N-acetylglucosaminyltransferase 110 kDa subunit	O15294	9			101.447	138.584	101.384	123.823	112.563	128.152	116.576	109.411	119.076	115.264	117.695	123.88	109.78	116.778	123.662	123.53	119.965	116.227	114.197	135.364	116.746	104.745	122.673	115.231	111.589	113.373	111.553	102.764	115.406	121.703	120.924	95.5004	108.375	108.494	121.81	98.4857	122.091	123.27	120.172	109.608	124.992	114.824	108.409	114.897
PMM2	Phosphomannomutase 2	O15305	3			6.40859	5.2388	5.33836	9.93155	7.38822	9.12986	7.97424	7.30112	9.66201	4.82108	9.18628	9.97158	5.35395	8.15686	11.3497	10.7854	7.28517	8.34636	9.71799	8.00118	11.8455	10.8345	13.4721	8.55231	6.60022	6.82661	11.4324	10.4811	8.6215	9.33028	8.44598	7.77517	5.9104	4.27593	8.63612	9.39528	10.4122	9.69445	9.57091	11.054	9.6169	12.1641	5.97677	8.80776
POLR3G	DNA-directed RNA polymerase III subunit RPC7	O15318	1			4.03059	4.68513	3.40404	6.08659	4.08347	2.71239	11.0616	40.446	5.4588	2.26456	7.9106	4.71482	24.5713	2.91254	6.16731	6.24106	3.00424	3.25501	16.2433	3.64879	8.18792	7.99705	7.40192	4.25818	6.34477	2.78804	4.25183	6.0308	5.50671	4.27335	12.3014	5.1243	25.9039	3.28896	3.99261	4.33999	9.83974	13.1264	17.5699	5.39755	6.77888	5.26936	2.75935	20.1025
TM9SF1	Transmembrane 9 superfamily member 1	O15321	2			59.5776	55.4575	48.0962	56.3372	45.5938	64.943	50.2387	56.192	56.5475	56.4498	45.4817	49.0465	47.9364	55.6025	63.613	39.0373	43.0299	46.2456	53.7724	70.8796	53.2322	62.8432	56.6091	48.9919	45.702	59.6279	54.2878	61.6398	55.7078	59.067	51.9168	43.7297	61.3459	43.7754	70.7252	56.5196	60.0505	45.4204	64.2989	57.436	64.6273	59.7303	50.3647	48.0902
MID1	E3 ubiquitin-protein ligase Midline-1	O15344	7			87.9305	79.8158	86.2896	85.7085	83.0711	95.9328	94.302	97.8136	91.2458	88.5132	102.187	80.3746	77.1987	91.3714	80.5565	92.8084	95.9126	85.9692	92.293	77.7536	88.2855	75.2705	85.7303	75.5395	99.643	93.4771	73.8169	92.7101	94.2531	95.9479	84.5822	89.8109	99.2365	86.9664	87.9062	91.9831	101.154	88.515	83.4176	97.2956	91.1531	91.9218	103.117	87.4163
HMGB3	High mobility group protein B3	O15347	7			92.5721	85.1219	70.482	116.406	100.896	83.7615	149.949	118.866	131.797	105.429	91.5981	68.0245	261.991	113.358	135.439	119.447	117.234	149.887	98.7617	112.632	140.631	102.758	97.7631	156.826	104.86	97.7939	125.38	178.654	94.7577	123.001	111.092	84.5662	128.243	103.101	118.916	117.984	144.213	85.4414	140.008	162.75	107.525	100.426	140.775	119.259
PPM1G	Protein phosphatase 1G	O15355	13			216.955	232.58	234.287	238.089	234.022	211.978	191.262	159.851	219.093	179.932	226.013	216.107	253.63	225.005	175.149	220.759	210.389	203.147	208.409	160.639	211.746	194.058	230.374	230.07	196.55	171.981	247.988	206.168	233.253	225.483	223.21	228.141	164.263	229.919	237.495	175.893	247.455	242.8	152.913	231.167	202.162	238.619	195.186	224.889
EIF3D	Eukaryotic translation initiation factor 3 subunit D	O15371	16			310.087	302.921	318.183	301.105	307.735	290.856	303.863	296.591	291.634	251.076	340.825	325.811	277.621	318.719	344.575	293.388	282.46	302.089	290.701	307.962	293.503	346.191	305.148	307.948	263.059	279.929	325.987	309.772	283.018	325.378	301.685	364.499	358.909	363.18	342.62	326.086	296.885	319.198	288.924	289.557	303.336	325.479	317.521	308.5
NVL	Nuclear valosin-containing protein-like	O15381	15			96.6811	112.536	112.871	98.6235	99.4845	92.0853	104.601	74.9174	105.12	93.0116	107.122	99.3154	94.519	119.993	81.0638	106.041	108.266	99.2329	114.801	79.9479	110.924	103.579	101.952	100.237	95.8683	91.447	109.318	102.708	107.25	108.189	107.642	106.861	92.4991	100.399	104.039	92.8349	103.075	116.49	78.2417	99.4837	93.7657	122.529	114.819	116.444
BCAT2	Branched-chain-amino-acid aminotransferase, mitochondrial	O15382	2			9.39321	7.24454	5.70478	5.63014	7.55785	7.686	8.86575	4.94664	7.77708	8.69924	6.30249	6.88375	7.5141	4.59609	4.8311	6.02386	7.05591	5.33467	4.92939	2.76728	9.67024	9.05437	3.95361	11.867	6.63688	5.64662	8.87726	5.35809	8.02286	7.49399	3.92216	9.1002	6.25863	5.87353	7.70329	12.9037	6.02532	11.3491	10.0435	11.6152	6.33183	5.69596	6.98297	10.332
BIRC5	Baculoviral IAP repeat-containing protein 5	O15392	1			39.8342	19.4628	20.0737	14.8122	13.5427	10.2128	13.7984	20.3393	22.0842	9.9784	24.1376	23.551	17.7317	15.5865	6.43556	18.5138	15.0206	26.9469	21.4617	20.4917	11.2306	20.7671	16.7317	21.6376	30.0538	12.4753	27.6538	25.4676	11.274	21.8845	16.1069	25.4708	26.7901	21.3833	8.23187	18.5027	14.4307	26.0076	6.10053	19.5163	18.6197	14.1533	16.3138	22.5808
IPO8	Importin-8	O15397	11			34.9806	37.0198	31.8778	27.9068	37.4334	35.936	36.0221	27.6362	34.238	30.9426	32.8555	34.7412	30.5558	29.9987	24.0496	30.5921	30.4151	32.1893	33.0289	23.2287	30.8837	34.9915	34.2217	28.5343	37.3548	25.8561	39.5782	31.7009	35.4377	26.6492	31.2388	34.1944	31.2471	38.8939	30.0401	23.7929	35.0836	38.0889	26.9491	36.6567	32.6755	35.5997	32.2259	34.333
STX7	Syntaxin-7	O15400	5			125.955	137.118	137.16	172.46	186.317	184.831	181.502	38.4571	241.945	116.292	87.9603	232.489	160.833	135.091	64.1343	97.6167	131.024	215	104.124	53.0298	217.528	119.074	130.431	163.645	124.456	99.9381	125.865	133.363	186.609	203.82	214.052	139.345	74.0097	122.986	160.187	54.295	168.964	98.1912	60.4866	136.329	213.522	133.027	187.897	182.768
ABCC4	ATP-binding cassette sub-family C member 4	O15439	8			16.9196	16.8953	12.9276	16.652	14.6083	16.6441	16.701	12.5151	11.152	12.1751	14.1335	13.9329	12.815	18.2482	11.3864	13.0938	12.2407	14.6408	13.028	15.0953	15.6176	18.9475	13.9281	17.1662	9.96821	13.5664	19.1324	16.1317	12.849	13.5721	15.3625	19.4139	12.9596	16.5199	14.562	13.7081	11.6118	14.6245	13.9415	15.658	14.3019	14.0656	16.3999	16.0292
POLR1G	DNA-directed RNA polymerase I subunit RPA34	O15446	4			231.303	330.993	305.75	332.376	322.999	238.026	281.739	264.594	285.336	319.871	312.509	281.275	321.776	287.543	249.996	306.792	311.793	310.552	287.308	303.997	241.142	351.032	348.051	350.265	282.986	333.97	303.849	352.609	305.431	321.438	345.376	294.002	300.491	304.524	292.223	307.45	297.576	302.741	290.303	303.916	264.263	316.786	305.294	371.716
P4HA2	Prolyl 4-hydroxylase subunit alpha-2	O15460	5			42.3093	65.0303	60.5479	62.4793	53.9869	61.555	57.8906	36.4087	52.4321	32.7247	61.9349	44.737	56.0415	52.3264	58.1086	43.0341	54.8133	53.886	32.0715	43.6464	65.827	44.8971	61.7185	61.8286	39.1419	46.9482	55.87	41.5706	60.3097	61.2569	63.5821	52.5063	66.5379	50.813	56.9444	50.4888	51.6394	58.5981	66.7331	36.5317	63.4757	60.4678	56.6545	52.7857
MAGEB2	Melanoma-associated antigen B2	O15479	4			58.4803	49.5027	54.3932	48.6764	46.0057	52.703	43.6053	52.5402	50.0937	58.0944	63.0074	55.1006	28.6824	48.9681	38.5956	46.9557	46.7655	50.4964	61.7508	46.2316	45.8021	42.4023	52.5163	48.3208	49.2614	40.0146	48.7835	59.4486	52.5908	51.4122	50.7496	59.166	61.9018	48.5019	56.6861	61.7675	36.2027	61.3183	44.8981	55.6786	41.7788	46.3696	50.1835	53.9381
CAPN5	Calpain-5	O15484	2			10.4234	6.5313	5.56534	15.7101	18.8346	7.75511	7.23763	2.13476	10.9692	4.95903	7.4935	12.6746	9.37468	4.85203	4.69894	11.2546	2.83944	5.93729	5.02379	4.84975	4.84007	11.4804	12.7674	3.31778	8.82292	2.90284	10.622	9.12429	13.9428	10.2141	11.3733	17.5422	5.18301	12.6523	19.8137	3.27098	9.05289	11.8505	3.30689	13.5865	10.8052	8.74107	13.0302	25.1499
YKT6	Synaptobrevin homolog YKT6	O15498	3			56.1358	56.8182	52.8423	58.8574	60.3133	45.3898	62.6875	55.0591	39.3711	54.449	35.709	49.6801	33.1985	55.5527	43.3451	51.4338	53.473	66.2536	48.0877	42.7168	55.6712	78.4779	59.4352	32.0362	34.0123	51.0202	56.3608	48.2824	40.6914	77.7265	65.9101	47.7159	69.9154	93.7973	66.8703	51.0823	70.808	66.5812	69.3679	57.995	47.9853	49.8025	55.2155	64.0099
ARPC5	Actin-related protein 2/3 complex subunit 5	O15511	5			74.8785	63.627	67.0333	69.9277	58.5476	63.1088	77.9417	65.1924	63.1658	60.5267	56.4805	58.0556	72.6239	70.9709	71.1135	58.2834	75.5438	55.9742	59.2188	64.5787	66.1441	57.5741	53.0042	50.5048	57.7158	55.3106	64.3046	61.9161	65.4618	64.6595	60.545	68.342	49.7403	67.9993	59.5183	54.2656	63.7154	65.6599	57.2717	69.6725	68.8781	65.6986	72.2073	60.3909
RNF113A	E3 ubiquitin-protein ligase RNF113A	O15541	3			87.6049	87.9322	100.06	88.6268	80.5307	71.8909	90.8462	70.3147	90.9077	72.1767	85.6486	77.7001	91.4113	115.023	65.7378	107.82	101.784	79.4316	112.067	79.4027	86.4002	100.367	109.168	76.6483	104.003	72.4377	94.9149	90.837	97.2243	72.8284	106.317	94.9326	76.2687	98.7096	92.1308	82.9451	98.0774	107.912	69.2888	104.484	96.9912	92.9763	71.4	101.047
KDM6A	Lysine-specific demethylase 6A	O15550	2			4.20274	5.8347	4.86915	3.5859	6.24617	4.60786	4.94949	3.10566	3.34879	2.36818	2.81385	4.0231	4.92191	4.79398	1.83239	4.53177	6.9475	3.96067	5.39046	4.41016	6.78304	3.41132	3.68615	4.98091	2.60309	3.39603	5.86591	6.66522	5.23054	8.9593	5.94944	4.08901	5.2048	3.99155	5.15548	3.20103	2.93319	3.4648	5.42369	6.16389	4.07686	7.7041	4.28211	3.21205
DHX15	ATP-dependent RNA helicase DHX15	O43143	30			1594.26	1890.75	1737.55	1639.56	1729.83	1429.14	1530.25	1659.57	1648.94	1898.68	1654.71	1721.32	1485.1	1679.69	1417.91	1650.38	1511.89	1608.03	1877.01	1769.31	1529.69	1921.46	1568.69	1607.84	1789.42	1812.89	1609.34	1693.55	1515.74	1769.33	1731.11	1671.67	1798.01	1585.3	1365.09	1716.91	1629.06	1597.93	1242.63	1412.54	1357.87	1816.73	1851.62	1696.25
RNMT	mRNA cap guanine-N7 methyltransferase	O43148	2			249.039	241.703	191.763	199.313	231.889	261.303	229.814	237.305	205.254	224.655	214.894	230.252	234.408	221.373	279.105	181.765	204.362	238.494	215.559	275.503	245.701	201.523	189.953	195.544	258.81	252.221	217.911	152.606	217.188	228.694	206.022	230.872	249.986	231.187	186.13	191.798	262.616	229.273	239.745	250.904	242.773	179.54	258.562	186.922
TTI1	TELO2-interacting protein 1 homolog	O43156	1			7.39322	4.31346	3.85092	6.3972	4.22009	1.74636	3.11557	4.41164	6.30575	3.11283	7.31657	3.36602	7.65546	2.37018	4.49601	2.11333	4.29447	4.77173	3.80836	3.78923	0.980619	8.15908	2.78084	2.59755	2.44211	2.80056	10.8336	6.55726	4.48856	6.88882	3.95904	5.19129	1.57997	4.04236	3.742	4.51206	4.50206	5.49502	5.12902	7.57784	3.23794	6.50723	9.52225	4.88861
RRP8	Ribosomal RNA-processing protein 8	O43159	9			71.0221	72.1407	76.7083	66.6362	58.9872	68.5561	74.5857	68.2481	68.4724	62.2993	71.999	65.6379	64.3244	89.6482	52.6537	77.3754	73.9031	69.7432	90.4378	70.2303	66.9149	76.3133	77.5431	70.0363	60.1584	61.6479	78.0652	66.0743	76.94	71.3951	83.7816	72.3918	66.218	98.5455	81.4179	71.2606	77.8735	80.5269	68.5037	89.3446	77.321	86.2901	76.0041	89.569
PJA2	E3 ubiquitin-protein ligase Praja-2	O43164	1			21.2572	32.8237	3.87051	21.6759	25.9125	4.504	21.0913	3.73925	19.5407	14.8198	2.95523	20.0178	9.75424	31.7562	10.7175	18.6759	2.62479	16.8554	4.0144	3.2294	32.7992	22.0103	21.0589	29.7729	13.1911	2.35785	4.82029	3.24041	8.74844	25.7998	3.31216	29.6343	13.4616	23.6982	3.49735	3.83223	5.41876	6.75441	3.07179	25.0836	3.99291	21.5881	3.40907	45.4422
SIPA1L1	Signal-induced proliferation-associated 1-like protein 1	O43166	10			20.922	25.033	17.1556	26.9013	27.2619	19.5027	25.8937	14.9943	14.9224	18.6129	24.5818	27.0022	33.2898	18.7631	22.5735	23.5296	20.1839	17.083	18.9782	12.7515	21.7865	26.7144	22.4288	17.3986	23.739	19.3677	20.4566	25.4936	22.9894	21.4042	28.0369	27.3175	17.3218	16.9286	24.1544	16.5603	24.1204	24.9991	15.2859	25.2435	19.125	21.3932	21.9354	25.3789
ZBTB24	Zinc finger and BTB domain-containing protein 24	O43167	3			23.7484	37.7845	16.9924	26.995	28.3394	25.0441	26.3218	28.2911	16.3544	30.176	23.3132	25.3329	26.0632	20.013	18.1328	30.7234	28.3994	26.4876	35.1859	28.0787	24.0899	36.5023	22.6592	19.684	29.9298	26.4978	30.8646	19.553	21.1141	24.2175	26.1444	30.0797	27.9324	30.7333	23.9521	21.4027	24.2029	30.7494	23.4447	32.2246	14.8487	31.7451	17.2279	24.9575
CYB5B	Cytochrome b5 type B	O43169	3			44.2844	22.7199	35.019	35.9741	34.8846	28.2378	39.7665	27.1229	41.1223	21.9501	18.7886	30.0057	76.3037	12.9843	31.4383	45.013	41.6483	46.2998	30.3354	24.5783	46.2715	38.275	32.7717	45.8923	29.068	24.1539	33.5911	57.7116	30.7366	21.9859	30.536	49.2659	31.0679	44.5793	31.4216	34.5215	37.795	24.6301	35.4783	48.4788	27.1518	31.7123	33.4285	32.3438
PRPF4	U4/U6 small nuclear ribonucleoprotein Prp4	O43172	11			72.3271	78.8433	84.4997	82.048	82.0157	77.7958	89.4236	87.4706	81.2565	82.1067	97.3957	84.5567	89.0452	73.4783	85.2816	82.3327	85.3752	80.1112	77.6248	85.7926	88.9196	87.0302	78.6947	79.0934	82.6207	89.9008	88.4675	82.0834	84.5053	93.3526	82.8876	74.7829	92.3342	92.4887	76.6361	80.5506	74.6451	87.6974	99.2521	72.0602	85.6432	95.1103	81.8461	76.8459
PHGDH	D-3-phosphoglycerate dehydrogenase	O43175	20			145.673	155.377	148.65	156.5	142.154	160.472	185.735	161.247	164.688	159.867	136.104	147.574	190.551	154.073	162.8	153.449	151.945	151.209	123.388	155.435	173.5	172.973	157.433	155.577	134.809	149.094	159.357	167.425	160.393	151.25	168.319	172.064	152.986	153.382	164.119	152.28	152.161	169.242	162.813	146.536	152.329	133.495	147.143	160.05
NDUFS4	NADH dehydrogenase [ubiquinone] iron-sulfur protein 4, mitochondrial	O43181	4			160.703	110.935	158.725	124.266	240.035	346.257	306.222	296.625	182.807	88.4764	84.8349	450.624	430.895	135.525	122.454	137.773	73.2548	349.884	62.858	356.437	162.169	160.183	174.084	176.176	122.619	152.275	49.1634	354.041	142.531	149.9	140.902	118.368	355.027	77.5381	201.12	357.167	174.15	110.004	123.278	105.376	295.965	226.663	395.572	328.209
DYNC1LI2	Cytoplasmic dynein 1 light intermediate chain 2	O43237	8			17.1053	11.1901	15.9227	11.2312	11.4112	21.3247	18.6802	13.4298	16.9834	10.0293	15.4215	11.5208	16.6132	9.31983	14.4891	18.8044	18.0266	15.9522	13.6542	11.6403	15.0551	11.6318	14.9939	13.5913	8.63168	15.3316	14.1509	10.8378	9.19967	10.0064	13.7848	11.6287	13.0597	14.6123	33.6324	14.4019	9.91494	12.5771	19.7857	9.03603	15.4052	22.0982	8.88945	15.7759
PSMD3	26S proteasome non-ATPase regulatory subunit 3	O43242	22			126.892	144.068	148.352	140.141	157.925	143.707	129.443	157.726	145.193	147.855	166.654	145.972	143.6	159.097	158.221	150.263	133.224	131.223	122.476	147.542	163.696	154.215	149.392	134.598	139.243	140.353	133.794	140.531	152.666	145.054	142.82	123.709	134.115	138.46	161.049	161.689	147.577	149.543	149.97	119.052	135.545	145.508	152.898	146.899
RBFOX2	RNA binding protein fox-1 homolog 2	O43251	6			264.547	261.842	291.818	267.368	235.221	252.415	277.793	301.821	269.99	262.167	288.839	240.08	277.798	268.692	241.876	267.854	315.995	267.283	302.361	244.701	255.824	311.144	319.861	235.791	285.584	261.062	250.51	290.333	285.224	264.959	328.842	300.007	271.338	271.055	263.418	276.077	313.544	255.784	248.849	183.409	284.845	240.872	236.578	336.209
PAPSS1	Bifunctional 3'-phosphoadenosine 5'-phosphosulfate synthase 1	O43252	5			33.258	66.1848	63.9526	38.993	16.5675	43.941	43.0245	13.7943	42.9975	9.92426	37.9743	47.757	65.5512	56.2234	21.2078	47.0122	42.2343	19.9328	42.3544	23.6689	81.0873	52.8182	49.995	54.8074	28.342	77.9557	46.4526	38.015	23.7017	44.5146	37.7721	44.8575	19.6568	61.2153	29.8613	9.71463	31.6339	36.9006	45.3815	39.1031	42.7452	52.1316	14.2299	39.655
ZW10	Centromere/kinetochore protein zw10 homolog	O43264	11			65.3605	74.3163	76.0956	78.5236	74.9702	67.4987	69.8595	59.2715	72.7702	53.7107	79.3323	82.259	63.6634	80.4013	43.5418	63.2802	70.1999	68.5896	71.4523	46.5347	73.8085	54.5411	66.0145	71.4112	66.5127	67.8454	82.8614	69.0908	73.3766	76.4444	88.0517	60.2807	64.3104	71.0337	86.3436	55.2619	59.5936	77.7258	61.5184	73.6622	64.3729	90.0566	72.5617	87.2194
SART1	U4/U6.U5 tri-snRNP-associated protein 1	O43290	20			923.425	1030.69	1007.16	957.332	928.263	771.134	811.434	872.858	814.651	860.976	1006.43	935.885	893.193	1095.46	727.272	1000.28	962.255	915.235	1028.67	917.907	855.94	1034.51	1019.56	970.115	946.19	781.589	993.515	1057.88	896.732	1040.45	1026.76	805.108	853.769	1082.19	888.752	845.407	848.584	1070.63	781.878	935.705	832.838	1063.72	939.951	1085.02
HSPA12A	Heat shock 70 kDa protein 12A	O43301	3			10.9824	7.54774	9.88772	12.2316	7.73345	8.1104	11.3615	9.32226	12.7247	9.29335	9.15691	8.31124	10.9044	8.08931	5.10146	9.35857	8.50616	12.8069	13.5166	8.43714	13.3383	7.84497	10.2254	8.90129	17.6082	8.68211	10.3612	13.1264	8.54403	11.4209	11.354	10.4188	19.2396	13.6128	7.90374	10.1138	7.65214	13.5204	8.63873	9.74383	11.1231	9.48508	10.0992	8.82928
CCP110	Centriolar coiled-coil protein of 110 kDa	O43303	3			19.9731	47.3181	54.8796	26.1445	27.786	15.7825	49.6036	39.8174	28.4223	51.4186	52.1224	44.0057	61.0764	40.7085	32.4902	36.531	61.3277	37.7245	44.3927	47.7351	55.6911	65.4423	57.8204	6.17012	65.2718	26.8856	52.3528	33.0421	51.3433	48.5108	48.2772	48.754	44.462	34.9067	45.5494	63.3493	60.5212	38.728	41.8495	84.2759	21.7848	68.1876	54.9045	60.2776
PPIP5K2	Inositol hexakisphosphate and diphosphoinositol-pentakisphosphate kinase 2	O43314	3			30.784	34.8339	37.5785	18.1167	35.2319	24.9836	25.0244	22.8049	35.6793	26.7289	26.2819	35.1286	19.4151	34.8225	12.6097	36.1687	19.8442	25.3399	32.3284	8.46142	32.1664	25.3095	32.8759	25.7036	16.1686	16.8773	19.7152	33.5803	29.3789	36.5055	34.1958	24.0408	19.2121	31.3661	16.1213	14.7021	25.3173	24.9198	18.2487	29.4225	23.0287	21.606	32.9906	37.8561
EEF1E1	Eukaryotic translation elongation factor 1 epsilon-1	O43324	5			13.3869	12.4521	11.5514	9.80149	11.8567	12.6593	12.5536	6.31736	6.92752	8.61932	8.77754	6.37452	16.5376	14.1426	7.00417	7.5789	12.5542	11.2284	20.2335	9.8008	5.99176	9.08012	8.44514	9.36604	8.3211	11.9562	6.94379	11.2265	13.3373	6.94856	14.7872	11.4613	8.98679	10.907	10.896	6.73166	9.23458	11.2169	10.7752	13.5007	14.2021	9.64584	12.8451	12.5863
MSI1	RNA-binding protein Musashi homolog 1	O43347	8			100.759	89.9435	92.1659	89.9848	80.4764	88.6141	86.1786	59.6993	92.671	42.2714	94.7873	79.9421	80.0596	91.7489	46.1409	108.662	83.7369	85.7531	110.143	47.0041	88.0477	85.1455	90.5961	90.187	101.385	52.5856	90.0461	101.773	86.904	94.5828	88.205	93.6013	67.497	91.0859	85.8831	62.5689	90.5291	84.93	41.7668	102.225	81.3507	101.662	108.398	91.2107
HNRNPR	Heterogeneous nuclear ribonucleoprotein R	O43390	19			1601.64	1235.86	1322.78	1292.25	1200.72	1472.77	1504.29	1271.34	1438.76	1102.55	1431.15	1465.47	1312.19	1444.2	1374.23	1337.32	1421.94	1409.6	1184.61	1440.27	1443.09	1341.19	1386.06	1436.86	1470.4	1328.55	1377.3	1406.56	1436.24	1229.74	1263.41	1466.97	1156.79	1423.21	1531.28	1216.44	1423.86	1543.78	1316.84	1520.73	1638	1267.45	1156.11	1340.28
PRPF3	U4/U6 small nuclear ribonucleoprotein Prp3	O43395	18			284.773	346.903	361.33	376.633	311.039	338.285	327.816	336.122	316.343	301.598	321.157	380.805	342.522	359.312	356.26	315.504	347.556	315.608	267.591	331.663	317.347	350.613	357.494	301.537	305.771	312.213	315.877	357.878	373.836	317.555	330.356	356.619	291.647	342.026	377.169	323.719	341.503	372.149	362.608	306.629	356.644	304.759	320.794	356.01
TXNL1	Thioredoxin-like protein 1	O43396	6			24.2242	11.4454	19.1697	23.9522	21.5556	14.4272	15.8248	20.324	18.9387	18.8731	11.1737	19.1584	16.6771	17.6958	18.1912	16.0565	16.9695	18.0049	26.0414	14.1237	12.2977	19.2948	15.9845	25.4991	11.6088	13.4722	12.6339	20.8514	14.5263	16.8799	17.4074	18.9056	15.0075	24.6261	15.4472	13.977	11.1604	11.873	19.0515	16.2873	12.8937	16.6048	24.1346	11.7385
TPD52L2	Tumor protein D54	O43399	6			17.2748	8.19024	10.5841	22.0634	51.1062	13.206	31.3332	13.3173	25.8089	7.85714	18.3605	16.7685	40.8581	23.0201	33.1358	45.4453	46.3018	20.2517	22.272	23.9976	31.7393	25.7436	28.3999	35.5808	7.67128	26.3588	27.2893	38.2811	11.7188	31.7105	11.6941	12.3395	25.4079	22.568	22.3764	24.3552	6.43844	21.1541	28.0609	35.0801	18.2007	25.8882	39.4786	54.6473
EMC8	ER membrane protein complex subunit 8	O43402	5			120.647	103.808	94.2473	88.6659	97.5575	129.693	102.244	68.0114	100.558	61.0962	105.635	85.3808	120.922	114.328	94.9393	67.3233	99.1281	99.036	90.8894	31.0127	101.962	71.5354	94.8769	103.981	75.5526	87.5385	120.499	121.868	121.874	105.414	121.652	52.4726	79.7127	107.064	113.44	57.9828	92.0811	141.567	47.0753	94.9472	131.763	115.638	102.565	122.417
ERI3	ERI1 exoribonuclease 3	O43414	2			70.1895	105.777	71.0275	83.5222	81.2184	123.508	89.9965	117.736	83.5283	93.4391	86.2249	96.9892	111.286	85.0822	90.1046	68.4817	95.8676	89.6637	75.795	110.86	84.6343	76.3766	101.772	85.2821	75.7015	88.8987	79.919	66.2865	113.362	120.593	112.087	90.078	120.711	59.9802	92.5268	103.448	116.803	71.4959	108.255	71.9809	108.45	72.8593	120.762	111.736
FIBP	Acidic fibroblast growth factor intracellular-binding protein	O43427	4			4.6475	6.77009	7.77439	4.68432	6.26338	6.16035	5.65035	3.13815	2.75962	5.82618	4.00812	4.17227	6.41512	4.86665	4.093	6.42738	7.33856	5.97813	3.40382	5.1373	3.55068	4.62503	3.89744	4.11751	4.58943	7.18623	5.12874	4.80901	4.07053	4.10806	6.00134	6.79461	5.0119	7.25768	2.94765	3.71104	5.97774	11.2065	5.72334	6.36482	13.309	4.01189	4.53565	8.5392
EIF4G3	Eukaryotic translation initiation factor 4 gamma 3	O43432	7			19.3009	9.29641	13.5856	10.297	11.5787	10.6746	13.6681	9.101	14.4739	10.2069	11.6542	12.9268	14.3106	13.8207	9.1301	10.522	11.0939	5.92883	10.3361	6.68654	12.8132	11.3144	12.8857	12.3337	10.8865	6.28368	11.2538	13.5175	18.4339	8.41268	12.0615	8.88798	13.7287	11.6806	12.7142	9.03522	16.6572	14.7741	12.8466	20.4228	13.6649	17.3322	12.6054	16.6105
PPIH	Peptidyl-prolyl cis-trans isomerase H	O43447	2			61.0494	36.1118	39.907	51.8768	39.0852	48.4876	49.9684	21.5893	49.7148	35.5451	36.2388	52.6551	43.0897	45.5358	55.2515	49.3424	35.5431	45.3233	43.5309	42.9952	53.8902	34.4355	42.7698	48.4528	40.141	68.7745	61.8579	38.8506	48.6485	44.4652	47.7525	44.8534	51.6622	44.5874	42.8491	36.5031	43.6638	58.1862	53.7371	75.3404	43.2664	36.9215	43.05	40.274
HTRA2	Serine protease HTRA2, mitochondrial	O43464	2			8.05827	13.0107	14.0402	9.66711	11.1927	11.9394	18.0081	8.16869	10.8988	12.4886	3.54622	9.93369	17.8819	8.69583	16.3358	11.9819	3.43268	11.4432	8.05514	9.11343	8.76647	10.799	11.4237	10.0623	9.94248	10.7991	9.70188	13.7078	14.4491	13.0599	17.7253	12.1287	12.4692	14.8097	10.4689	3.96859	18.7957	15.2107	8.28607	19.7593	14.4974	18.1149	9.63227	17.7316
EPB41L2	Band 4.1-like protein 2	O43491	38			122.652	132.877	132.623	141.284	120.004	139.004	131.622	130.959	127.325	121.829	136.168	135.147	157.39	134.813	127.171	153.03	162.016	130.736	138.932	106.601	123.06	135.453	152.147	137.374	147.786	120.095	135.075	120.49	144.866	124.251	139.981	127.255	110.41	136.409	141.039	119.329	133.426	138.062	115.121	131.964	163.782	145.142	113.697	132.391
RAD51C	DNA repair protein RAD51 homolog 3	O43502	2			6.44099	8.73467	13.213	7.40069	6.09473	3.56972	4.29622	6.64339	6.167	3.73013	5.00902	2.72184	5.29737	6.75879	7.01957	6.58656	4.36818	4.38901	5.9137	2.67407	7.26803	10.2319	5.42919	6.06444	7.42204	3.82576	12.9542	9.46838	10.7998	4.0555	7.48088	15.1134	5.0701	5.12705	7.49935	10.0317	5.96701	6.28736	4.74021	15.7245	4.54486	9.01921	4.92163	4.43699
LAMTOR5	Ragulator complex protein LAMTOR5	O43504	2			26.9551	11.8606	15.8102	16.8138	13.9793	20.2435	18.588	6.6904	15.1821	11.4426	8.03107	6.90197	20.7991	9.13225	13.7979	13.546	7.22044	13.559	10.3231	11.6934	9.85783	8.24279	8.99428	11.9361	12.9832	9.06915	16.6558	21.6001	16.2333	9.68217	15.0888	14.7245	10.7505	10.0888	12.9869	16.0275	7.45351	16.049	7.93572	15.4638	13.9795	12.0998	16.5484	13.9896
B4GAT1	Beta-1,4-glucuronyltransferase 1	O43505	1			24.461	42.9648	43.4384	23.4531	38.7492	40.5017	45.9879	37.6887	52.5904	30.7977	4.45545	38.7602	50.3	36.0044	33.4113	35.088	41.1454	45.3876	30.6092	53.1622	44.4937	24.4355	33.7585	7.93325	39.4253	25.6193	29.4811	23.2	39.4724	24.6682	28.7037	23.5962	36.0368	20.8493	42.7761	21.1251	44.9024	3.25892	41.0775	7.69354	6.19398	25.79	25.5012	48.2982
FOXO3	Forkhead box protein O3	O43524	1			703.08	992.485	1019.3	939.615	856.034	987.905	799.988	1319.24	799.003	3.72487	5.01163	1070.35	826.036	920.819	1147.92	795.389	855.745	774.817	706.769	5.82228	778.222	1168.66	2.81084	811.906	677.246	1166.62	896.622	951.412	909.094	950.283	962.547	931.526	3.31718	1079.41	1209.33	6.98711	868.179	994.699	5.53451	899.332	956.579	846.216	1024.79	929.222
XRCC3	DNA repair protein XRCC3	O43542	2			20.4473	11.7987	14.0225	9.48005	4.81995	7.00507	15.6838	6.98661	6.51819	7.40697	4.97471	10.8626	3.35637	9.10912	6.90533	13.563	4.93911	9.22527	10.5572	3.31233	11.0296	15.0491	5.98488	13.2319	14.1231	7.78271	9.9647	6.90949	8.51437	16.1588	9.55101	10.3108	12.1952	8.60977	13.4641	13.0679	7.27998	10.2654	8.26914	6.4552	7.944	8.94671	16.4734	11.7892
DENR	Density-regulated protein	O43583	2			17.721	3.56492	6.48726	3.9535	3.4623	4.1186	5.377	3.05865	2.40634	2.21309	3.09751	2.50051	17.5349	3.27515	2.95552	2.52131	3.91831	3.39892	2.97467	3.01523	1.7891	2.65827	3.71941	3.62812	3.22222	2.83182	2.97581	5.37248	4.67221	4.45435	3.8951	6.06973	3.76512	19.8938	4.82265	3.73588	3.43824	4.59634	3.63128	6.23255	17.0675	5.6235	4.32865	21.041
XPOT	Exportin-T	O43592	14			29.7982	33.195	35.0087	36.5766	30.5613	28.9814	30.4226	27.6575	31.6219	25.5283	30.3609	28.3976	29.1191	31.9248	23.4762	28.1336	35.5183	22.6783	27.4757	21.7627	33.1531	33.4876	31.4454	25.6807	30.3116	25.675	29.0375	33.9092	34.0765	29.8132	29.76	37.9275	25.9896	28.3453	30.0369	19.2763	33.9304	38.1326	27.3637	28.6382	31.4494	30.3976	32.8184	33.0216
TIMM44	Mitochondrial import inner membrane translocase subunit TIM44	O43615	12			238.621	213.269	211.794	212.313	222.475	234.132	215.892	231.883	213.666	253.923	226.284	220.433	235.177	210.43	245.113	204.667	201.865	211.568	205.649	230.929	221.815	214.906	199.168	232.128	227.877	230.119	231.405	214.047	220.985	211.682	205.643	212.47	246.311	211.831	197.8	209.444	216.656	222.122	239.933	223.325	246.687	213.686	236.913	190.278
CHMP2A	Charged multivesicular body protein 2a	O43633	4			8.22073	13.6711	7.34712	6.04022	13.7898	14.6823	6.51282	6.08067	7.75205	5.85597	9.03407	5.11265	10.8361	18.41	4.96341	13.2641	7.8387	20.2308	5.96546	5.57996	8.89487	6.50355	5.49243	9.75722	8.62686	5.26066	22.2213	6.3015	6.38397	13.6389	19.2298	9.50352	8.59685	9.93706	6.7749	8.77953	6.88273	11.8638	6.14607	7.92258	9.93954	7.03854	8.76372	11.8499
PLRG1	Pleiotropic regulator 1	O43660	5			27.8863	23.6585	29.2714	25.4347	23.0956	27.6731	26.9671	29.7195	26.8588	19.9883	24.4817	29.8975	22.0295	28.8561	21.136	29.6199	29.5305	26.2388	27.1329	23.0924	24.6206	21.3567	26.7314	26.1914	22.2663	20.6781	20.6025	30.0736	28.722	27.6603	26.8237	18.6678	23.8825	35.5582	32.2712	23.3057	23.2463	26.6621	21.1782	23.5094	27.3343	31.4585	29.4576	27.5295
PRC1	Protein regulator of cytokinesis 1	O43663	16			70.329	57.4179	88.5315	69.3165	59.3333	84.7092	72.6728	57.8545	84.5578	52.8206	66.5387	73.3315	63.1844	77.1923	64.6021	74.4738	74.9488	95.0431	79.4059	51.1167	97.0294	65.7928	79.2446	75.167	81.2565	45.1516	75.9193	90.2419	85.9006	86.1447	72.3266	81.8524	63.991	75.6727	80.1985	55.628	82.8988	73.6286	40.5857	77.2544	78.0449	91.4213	87.4045	77.3142
ZNF207	BUB3-interacting and GLEBS motif-containing protein ZNF207	O43670	3			74.482	58.0716	82.3256	92.4576	67.8419	83.2352	80.1036	69.7886	60.8785	65.7841	59.8593	73.6371	88.2402	70.274	62.8551	70.2337	77.4067	74.1344	73.9794	82.7002	76.834	82.2768	81.8042	75.3668	71.5688	67.1932	72.6535	85.1336	82.5929	77.3788	98.8921	78.4048	76.847	83.4444	79.3634	71.3847	92.8997	80.564	73.2465	80.6652	92.5078	86.1935	71.7197	78.5062
NDUFB5	NADH dehydrogenase [ubiquinone] 1 beta subcomplex subunit 5, mitochondrial	O43674	3			78.8224	125.25	120.621	103.279	98.7016	176.954	123.114	43.5579	125.036	121.298	82.5698	82.3126	109.831	97.5507	182.039	94.6785	113.091	113.069	61.0878	57.016	150.712	101.973	113.887	116.788	74.5848	150.878	100.676	103.619	134.465	161.681	170.232	125.975	76.2108	126.388	143.002	256.948	164.795	95.0002	270.766	113.219	156.357	142.622	101.371	137.419
NDUFB3	NADH dehydrogenase [ubiquinone] 1 beta subcomplex subunit 3	O43676	3			53.1053	43.0661	27.155	34.0207	40.8029	38.072	41.2461	73.2067	67.8098	41.1675	47.1541	40.0987	40.3657	41.6854	84.6896	38.6819	64.1786	41.0561	57.4591	21.981	42.3856	44.3131	27.3738	39.7344	33.7902	35.004	69.6735	34.0024	48.6864	37.6179	23.9411	34.946	44.3138	49.743	31.2465	40.7283	42.0793	36.4471	44.1755	58.5912	40.3175	46.439	39.5503	29.2145
NDUFA2	NADH dehydrogenase [ubiquinone] 1 alpha subcomplex subunit 2	O43678	1			65.2549	43.1922	61.0062	91.1398	90.6678	54.1476	89.9119	75.3198	106.845	76.7985	51.0754	60.1873	131.449	65.2692	117.307	90.88	66.9539	99.5781	68.5935	109.855	115.286	72.9149	62.8015	108.07	115.958	102.091	96.0013	121.792	45.9499	65.7581	71.6039	35.2781	105.331	58.4086	51.4077	77.1778	53.5767	68.6972	114.606	120.579	57.8446	82.5687	121.153	61.3584
GET3	ATPase GET3	O43681	2			12.6857	19.8542	22.4801	13.1342	24.4735	13.112	8.26179	4.30955	16.1513	2.12823	16.9563	19.0563	15.7982	16.5438	3.79125	16.4025	12.9917	15.1553	10.1648	3.6938	18.5135	12.8845	17.2201	27.2824	13.3171	2.12187	20.0873	29.1867	17.9564	26.9272	14.9303	12.2854	3.30843	20.3282	20.6109	6.43347	12.571	30.4772	4.50474	22.2413	17.8533	28.502	22.9633	26.9944
BUB1	Mitotic checkpoint serine/threonine-protein kinase BUB1	O43683	5			31.6633	45.8623	50.3928	45.8336	34.6266	32.0082	50.8193	44.9911	37.8083	44.3871	43.4586	35.392	36.3913	39.4435	35.4532	42.1544	41.8557	29.5874	34.7579	45.2668	30.5696	36.784	45.2858	32.3338	41.8839	43.0353	42.0152	40.9679	41.8514	41.4029	43.3014	42.0082	40.1905	41.7884	37.463	43.5643	36.9524	34.6981	46.6831	32.8554	35.0922	39.7247	48.835	43.8189
BUB3	Mitotic checkpoint protein BUB3	O43684	11			900.329	942.659	921.174	895.721	1017.31	830.77	903.725	771.989	925.12	912.26	718.843	830.699	927.644	887.468	715.735	806.435	929.07	882.889	851.183	776.891	887.922	985.936	953.968	873.948	867.451	864.935	893.675	846.886	854.344	820.677	893.039	1016.91	705.696	822.775	805.981	663.34	910.711	848.663	739.561	824.401	926.812	813.983	842.649	909.182
[truncated: 4,089 more rows]
[truncated: 52 more columns]
