# Supplementary material for: Enantioselective OTUD7B fragment discovery through chemoproteomics screening and high-throughput optimisation
Source: Commun Chem. 2025 Jan 15;8:12. doi: 10.1038/s42004-025-01410-8 (PMC11732987; doi:10.1038/s42004-025-01410-8)
Supplement: Supplementary file 7 — Supplementary Data 4 [file 42004_2025_1410_MOESM7_ESM.xlsx]

## Sheet: IA-DTB_data_for_the_paper
unique_peptide	gene_site	gene	uniprot_id	protein_description	organism	modified_peptide_sequence	stripped_peptide_sequence	peptide_ptm_location	filters_failed	cell_treatment_condition	cell_line	treatment_condition	compound_number	compound_concentration_uM	log_compound_concentration	compound_treatment_time_h	allcompounds_allconcentrations_total_replicates	allcompounds_allconcentrations_real_count	allcompounds_allconcentrations_imputation_count	DMSO_0uM_total_replicates	DMSO_0uM_real_count	DMSO_0uM_imputation_count	DMSO_0uM_mean	DMSO_0uM_stdev	DMSO_0uM_median	DMSO_0uM_mad	DMSO_0uM_cv	total_replicates	real_count	imputation_count	cv	mean	stdev	log2_meanCR	log2_meanCR_stdev	meanCR	meanCR_stdev	median	mad	log2_medianCR	log2_medianCR_mad	medianCR	medianCR_mad	pvalue	neglog_pvalue	meanPD	meanPD_stdev	medianPD	medianPD_mad
AAAS_(C118)_TASGWALALC[DTB]R	AAAS_(C118)	AAAS	Q9NRG9	Aladin	Homo sapiens	TASGWALALC[DTB]R	TASGWALALCR	(C118)	control_missing_value_limit	HEK293T_GSK29_50uM_4h	HEK293T	29_50uM_4h	29	50	-4.30103	4	78	2	8	62	2	NaN	48.208	14.1638	48.208	10.0153	29.3805	4	0	2	44.7015	7.16232	3.20167	2.75077	0.771733	6.73078	3.60046	7.16232	2.26392	2.75077	0.545697	6.73078	2.54591	0.0518891	1.28492	14.8571	7.94744	14.8571	5.61969
AAAS_(C118)_TASGWALALC[DTB]R	AAAS_(C118)	AAAS	Q9NRG9	Aladin	Homo sapiens	TASGWALALC[DTB]R	TASGWALALCR	(C118)	control_missing_value_limit	HEK293T_GSK29_200uM_4h	HEK293T	29_200uM_4h	29	200	-3.69897	4	78	2	8	62	2	NaN	48.208	14.1638	48.208	10.0153	29.3805	4	0	2	36.9387	6.25247	2.30958	2.94677	0.680928	7.71024	3.6391	6.25247	1.63312	2.94677	0.481489	7.71024	2.57323	0.0298403	1.5252	12.9698	6.12152	12.9698	4.32857
AAAS_(C2)_[Acetyl (Protein N-term)]C[DTB]SLGLFPPPPPR	AAAS_(C2)	AAAS	Q9NRG9	Aladin	Homo sapiens	[Acetyl (Protein N-term)]C[DTB]SLGLFPPPPPR	CSLGLFPPPPPR	(C2)		HEK293T_GSK29_50uM_4h	HEK293T	29_50uM_4h	29	50	-4.30103	4	78	78	0	62	62	NaN	3589.75	1067.71	3236.38	679.013	29.7433	4	4	0	7.34868	3891.93	286.005	-0.116602	0.442008	0.922357	0.282589	3868.67	191.971	-0.257457	0.311038	0.836561	0.180358	0.0399628	1.39834	108.418	33.2167	119.537	25.7716
AAAS_(C2)_[Acetyl (Protein N-term)]C[DTB]SLGLFPPPPPR	AAAS_(C2)	AAAS	Q9NRG9	Aladin	Homo sapiens	[Acetyl (Protein N-term)]C[DTB]SLGLFPPPPPR	CSLGLFPPPPPR	(C2)		HEK293T_GSK29_200uM_4h	HEK293T	29_200uM_4h	29	200	-3.69897	4	78	78	0	62	62	NaN	3589.75	1067.71	3236.38	679.013	29.7433	4	4	0	16.7521	3333.24	558.388	0.106955	0.492484	1.07695	0.367633	3541.71	167.995	-0.130067	0.310326	0.913789	0.196557	0.665115	0.177103	92.8546	31.6972	109.434	23.5395
AAAS_(C279)_VWDVSTETC[DTB]VPLPWFR	AAAS_(C279)	AAAS	Q9NRG9	Aladin	Homo sapiens	VWDVSTETC[DTB]VPLPWFR	VWDVSTETCVPLPWFR	(C279)	control_missing_value_limit, control_cv_limit	HEK293T_GSK29_50uM_4h	HEK293T	29_50uM_4h	29	50	-4.30103	4	78	33	5	62	30	NaN	72.4554	82.8268	43.9241	21.5599	114.314	4	2	0	47.1576	5.75602	2.7144	3.65395	1.78403	12.5877	15.5659	5.75602	1.91937	2.93187	0.856091	7.63098	4.5282	0.0581466	1.23548	7.94423	9.82378	13.1045	7.77616
AAAS_(C279)_VWDVSTETC[DTB]VPLPWFR	AAAS_(C279)	AAAS	Q9NRG9	Aladin	Homo sapiens	VWDVSTETC[DTB]VPLPWFR	VWDVSTETCVPLPWFR	(C279)	control_missing_value_limit, control_cv_limit	HEK293T_GSK29_200uM_4h	HEK293T	29_200uM_4h	29	200	-3.69897	4	78	33	5	62	30	NaN	72.4554	82.8268	43.9241	21.5599	114.314	4	1	1	105.738	35.2364	37.2582	1.04003	2.24654	2.05626	3.20198	35.2364	26.3455	0.317946	1.29035	1.24655	1.11492	0.5819	0.235152	48.6319	75.7288	80.2211	71.7498
AAAS_(C321)_VWEAQMWTC[DTB]ER	AAAS_(C321)	AAAS	Q9NRG9	Aladin	Homo sapiens	VWEAQMWTC[DTB]ER	VWEAQMWTCER	(C321)	control_missing_value_limit, control_cv_limit	HEK293T_GSK29_50uM_4h	HEK293T	29_50uM_4h	29	50	-4.30103	4	78	39	2	62	33	NaN	89.4807	50.3298	73.242	20.7517	56.2466	4	0	2	34.3013	6.93395	2.37843	3.68983	0.950456	12.9047	8.50171	6.93395	1.68181	3.40092	0.538078	10.5628	3.93958	0.0409234	1.38803	7.7491	5.10516	9.46719	3.53095
AAAS_(C321)_VWEAQMWTC[DTB]ER	AAAS_(C321)	AAAS	Q9NRG9	Aladin	Homo sapiens	VWEAQMWTC[DTB]ER	VWEAQMWTCER	(C321)	control_missing_value_limit, control_cv_limit	HEK293T_GSK29_200uM_4h	HEK293T	29_200uM_4h	29	200	-3.69897	4	78	39	2	62	33	NaN	89.4807	50.3298	73.242	20.7517	56.2466	4	2	0	65.9344	145.383	95.8572	-0.700207	1.25033	0.615484	0.533417	145.383	67.7813	-0.989113	0.787087	0.503787	0.27485	0.506751	0.295205	162.474	140.81	198.496	108.293
AAAS_(C331)_C[DTB]QTGCWSPDGSR	AAAS_(C331)	AAAS	Q9NRG9	Aladin	Homo sapiens	C[DTB]QTGCWSPDGSR	CQTGCWSPDGSR	(C331)	control_missing_value_limit, control_cv_limit	HEK293T_GSK29_50uM_4h	HEK293T	29_50uM_4h	29	50	-4.30103	4	78	1	8	62	1	NaN	19.2441	NaN	19.2441	0	NaN	4	0	2	5.49333	7.61228	0.418167	1.33802	NaN	2.52803	NaN	7.61228	0.295689	1.33802	0.0560396	2.52803	0.0981981	NaN	NaN	39.5565	NaN	39.5565	1.53652
AAAS_(C331)_C[DTB]QTGCWSPDGSR	AAAS_(C331)	AAAS	Q9NRG9	Aladin	Homo sapiens	C[DTB]QTGCWSPDGSR	CQTGCWSPDGSR	(C331)	control_missing_value_limit, control_cv_limit	HEK293T_GSK29_200uM_4h	HEK293T	29_200uM_4h	29	200	-3.69897	4	78	1	8	62	1	NaN	19.2441	NaN	19.2441	0	NaN	4	0	2	18.9345	7.53561	1.42683	1.35262	NaN	2.55375	NaN	7.53561	1.00892	1.35262	0.193159	2.55375	0.341915	NaN	NaN	39.1581	NaN	39.1581	5.24277
AAAS_(C331,C335)_C[DTB]QTGC[DTB]WSPDGSR	AAAS_(C331,C335)	AAAS	Q9NRG9	Aladin	Homo sapiens	C[DTB]QTGC[DTB]WSPDGSR	CQTGCWSPDGSR	(C331,C335)	single_dtb_modification, control_missing_value_limit	HEK293T_GSK29_50uM_4h	HEK293T	29_50uM_4h	29	50	-4.30103	4	78	12	7	62	11	NaN	21.3419	6.00601	20.503	5.49863	28.1418	4	0	2	18.357	8.84055	1.62286	1.27148	0.484742	2.4141	0.81113	8.84055	1.14754	1.21363	0.429848	2.3192	0.691001	0.0277198	1.55721	41.4234	13.9181	43.1183	12.847
AAAS_(C331,C335)_C[DTB]QTGC[DTB]WSPDGSR	AAAS_(C331,C335)	AAAS	Q9NRG9	Aladin	Homo sapiens	C[DTB]QTGC[DTB]WSPDGSR	CQTGCWSPDGSR	(C331,C335)	single_dtb_modification, control_missing_value_limit	HEK293T_GSK29_200uM_4h	HEK293T	29_200uM_4h	29	200	-3.69897	4	78	12	7	62	11	NaN	21.3419	6.00601	20.503	5.49863	28.1418	4	0	2	2.91254	5.58344	0.16262	1.93446	0.408169	3.82236	1.08143	5.58344	0.11499	1.87661	0.38805	3.67211	0.987709	3.41616e-08	7.46646	26.1618	7.40174	27.2323	7.32484
AAAS_(C368)_GC[DTB]VGGAK	AAAS_(C368)	AAAS	Q9NRG9	Aladin	Homo sapiens	GC[DTB]VGGAK	GCVGGAK	(C368)		HEK293T_GSK29_50uM_4h	HEK293T	29_50uM_4h	29	50	-4.30103	4	78	78	0	62	62	NaN	369.027	49.9041	365.834	27.2771	13.5232	4	4	0	19.8089	369.481	73.1902	-0.00177443	0.346027	0.998771	0.239553	373.286	49.9022	-0.029092	0.220835	0.980037	0.150015	0.962135	0.0167639	100.123	24.0143	102.037	15.6189
AAAS_(C368)_GC[DTB]VGGAK	AAAS_(C368)	AAAS	Q9NRG9	Aladin	Homo sapiens	GC[DTB]VGGAK	GCVGGAK	(C368)		HEK293T_GSK29_200uM_4h	HEK293T	29_200uM_4h	29	200	-3.69897	4	78	78	0	62	62	NaN	369.027	49.9041	365.834	27.2771	13.5232	4	4	0	8.45299	363.296	30.7094	0.02258	0.230077	1.01577	0.161993	360.844	19.6056	0.0198134	0.133099	1.01383	0.0935333	0.844685	0.0733052	98.4471	15.7	98.636	9.09991
AAAS_(C444)_NSPVFELLPC[DTB]GIIQGEPGAQPQLITFHPSFNK	AAAS_(C444)	AAAS	Q9NRG9	Aladin	Homo sapiens	NSPVFELLPC[DTB]GIIQGEPGAQPQLITFHPSFNK	NSPVFELLPCGIIQGEPGAQPQLITFHPSFNK	(C444)	control_missing_value_limit, control_cv_limit	HEK293T_GSK29_50uM_4h	HEK293T	29_50uM_4h	29	50	-4.30103	4	78	1	8	62	1	NaN	5.06225	NaN	5.06225	0	NaN	4	0	2	3.68184	9.05259	0.333302	-0.838552	NaN	0.559204	NaN	9.05259	0.23568	-0.838552	0.0375599	0.559204	0.0145586	NaN	NaN	178.825	NaN	178.825	4.65564
AAAS_(C444)_NSPVFELLPC[DTB]GIIQGEPGAQPQLITFHPSFNK	AAAS_(C444)	AAAS	Q9NRG9	Aladin	Homo sapiens	NSPVFELLPC[DTB]GIIQGEPGAQPQLITFHPSFNK	NSPVFELLPCGIIQGEPGAQPQLITFHPSFNK	(C444)	control_missing_value_limit, control_cv_limit	HEK293T_GSK29_200uM_4h	HEK293T	29_200uM_4h	29	200	-3.69897	4	78	1	8	62	1	NaN	5.06225	NaN	5.06225	0	NaN	4	0	2	20.7597	5.25844	1.09164	-0.0548559	NaN	0.962691	NaN	5.25844	0.771904	-0.0548559	0.211778	0.962691	0.141317	NaN	NaN	103.876	NaN	103.876	15.2482
AACS_(C15)_EEILEC[DTB]QVMWEPDSK	AACS_(C15)	AACS	Q86V21	Acetoacetyl-CoA synthetase	Homo sapiens	EEILEC[DTB]QVMWEPDSK	EEILECQVMWEPDSK	(C15)	control_missing_value_limit, single_cleavage_product	HEK293T_GSK29_50uM_4h	HEK293T	29_50uM_4h	29	50	-4.30103	4	78	30	2	62	23	NaN	30.243	11.6812	28.0953	6.63929	38.6245	4	1	1	76.5586	9.31796	7.1337	1.69852	1.23711	3.24567	2.78316	9.31796	5.04428	1.59224	0.852173	3.01517	1.78101	0.276433	0.55841	30.8103	26.4198	33.1656	19.5903
AACS_(C15)_EEILEC[DTB]QVMWEPDSK	AACS_(C15)	AACS	Q86V21	Acetoacetyl-CoA synthetase	Homo sapiens	EEILEC[DTB]QVMWEPDSK	EEILECQVMWEPDSK	(C15)	control_missing_value_limit, single_cleavage_product	HEK293T_GSK29_200uM_4h	HEK293T	29_200uM_4h	29	200	-3.69897	4	78	30	2	62	23	NaN	30.243	11.6812	28.0953	6.63929	38.6245	4	1	1	97.5212	18.6648	18.2021	0.696283	1.51326	1.62032	1.69958	18.6648	12.8708	0.590007	1.05165	1.50525	1.09725	0.542742	0.265406	61.716	64.7349	66.434	48.4268
AACS_(C15)_EEILEC[DTB]QVMWEPDSKK	AACS_(C15)	AACS	Q86V21	Acetoacetyl-CoA synthetase	Homo sapiens	EEILEC[DTB]QVMWEPDSKK	EEILECQVMWEPDSKK	(C15)	control_missing_value_limit, single_cleavage_product	HEK293T_GSK29_50uM_4h	HEK293T	29_50uM_4h	29	50	-4.30103	4	78	29	3	62	23	NaN	93.0612	26.3656	87.8375	22.2581	28.3314	4	3	0	15.9007	115.931	18.4339	-0.317017	0.46871	0.802728	0.260794	106.23	1.85713	-0.274288	0.36645	0.826858	0.210025	0.0767024	1.11519	124.575	40.4726	120.94	30.7191
AACS_(C15)_EEILEC[DTB]QVMWEPDSKK	AACS_(C15)	AACS	Q86V21	Acetoacetyl-CoA synthetase	Homo sapiens	EEILEC[DTB]QVMWEPDSKK	EEILECQVMWEPDSKK	(C15)	control_missing_value_limit, single_cleavage_product	HEK293T_GSK29_200uM_4h	HEK293T	29_200uM_4h	29	200	-3.69897	4	78	29	3	62	23	NaN	93.0612	26.3656	87.8375	22.2581	28.3314	4	1	1	126.791	61.9125	78.4993	0.58795	1.87431	1.50311	1.9528	61.9125	55.5074	0.504607	1.34411	1.41874	1.32179	0.564968	0.247976	66.5288	86.4325	70.4852	65.6689
AACS_(C15)_EERPGREEILEC[DTB]QVMWEPDSK	AACS_(C15)	AACS	Q86V21	Acetoacetyl-CoA synthetase	Homo sapiens	EERPGREEILEC[DTB]QVMWEPDSK	EERPGREEILECQVMWEPDSK	(C15)		HEK293T_GSK29_50uM_4h	HEK293T	29_50uM_4h	29	50	-4.30103	4	78	78	0	62	62	NaN	102.238	22.2618	103.547	13.1283	21.7744	4	4	0	26.5535	111.76	29.6763	-0.128472	0.495418	0.9148	0.31414	109.228	22.9	-0.0770466	0.353473	0.947996	0.232267	0.55588	0.255019	109.314	37.538	105.486	25.8449
AACS_(C15)_EERPGREEILEC[DTB]QVMWEPDSK	AACS_(C15)	AACS	Q86V21	Acetoacetyl-CoA synthetase	Homo sapiens	EERPGREEILEC[DTB]QVMWEPDSK	EERPGREEILECQVMWEPDSK	(C15)		HEK293T_GSK29_200uM_4h	HEK293T	29_200uM_4h	29	200	-3.69897	4	78	78	0	62	62	NaN	102.238	22.2618	103.547	13.1283	21.7744	4	4	0	24.3687	111.489	27.1683	-0.124962	0.471468	0.917028	0.299682	100.693	5.03246	0.0403256	0.196612	1.02835	0.140144	0.464747	0.332784	109.048	35.6365	97.2435	13.2524
AACS_(C299)_C[DTB]MVHSAGGTLIQHLK	AACS_(C299)	AACS	Q86V21	Acetoacetyl-CoA synthetase	Homo sapiens	C[DTB]MVHSAGGTLIQHLK	CMVHSAGGTLIQHLK	(C299)	control_missing_value_limit	HEK293T_GSK29_50uM_4h	HEK293T	29_50uM_4h	29	50	-4.30103	4	78	2	8	62	2	NaN	13.8838	1.04366	13.8838	0.737977	7.51707	4	0	2	37.6137	7.29551	2.74411	0.928324	0.553382	1.90306	0.729967	7.29551	1.94038	0.928324	0.3913	1.90306	0.516165	0.232798	0.63302	52.5469	20.1557	52.5469	14.2522
AACS_(C299)_C[DTB]MVHSAGGTLIQHLK	AACS_(C299)	AACS	Q86V21	Acetoacetyl-CoA synthetase	Homo sapiens	C[DTB]MVHSAGGTLIQHLK	CMVHSAGGTLIQHLK	(C299)	control_missing_value_limit	HEK293T_GSK29_200uM_4h	HEK293T	29_200uM_4h	29	200	-3.69897	4	78	2	8	62	2	NaN	13.8838	1.04366	13.8838	0.737977	7.51707	4	0	2	7.96493	4.81224	0.383291	1.52862	0.158004	2.8851	0.315977	4.81224	0.271028	1.52862	0.111726	2.8851	0.223429	0.00537889	2.26931	34.6608	3.79605	34.6608	2.68421
AACS_(C525)_FPGIWAHGDYC[DTB]R	AACS_(C525)	AACS	Q86V21	Acetoacetyl-CoA synthetase	Homo sapiens	FPGIWAHGDYC[DTB]R	FPGIWAHGDYCR	(C525)	control_missing_value_limit, control_cv_limit	HEK293T_GSK29_50uM_4h	HEK293T	29_50uM_4h	29	50	-4.30103	4	78	22	7	62	21	NaN	115.237	168.241	53.7099	21.9501	145.996	4	0	2	33.6705	6.93441	2.33485	4.05468	2.16157	16.6181	24.8986	6.93441	1.65099	2.95334	0.682356	7.74541	3.66337	0.00670045	2.1739	6.01755	9.01601	12.9109	6.1065
AACS_(C525)_FPGIWAHGDYC[DTB]R	AACS_(C525)	AACS	Q86V21	Acetoacetyl-CoA synthetase	Homo sapiens	FPGIWAHGDYC[DTB]R	FPGIWAHGDYCR	(C525)	control_missing_value_limit, control_cv_limit	HEK293T_GSK29_200uM_4h	HEK293T	29_200uM_4h	29	200	-3.69897	4	78	22	7	62	21	NaN	115.237	168.241	53.7099	21.9501	145.996	4	0	2	21.6867	8.58945	1.86277	3.74589	2.12939	13.4161	19.8019	8.58945	1.31718	2.64455	0.629739	6.253	2.72945	0.000132156	3.87891	7.45375	11.0016	15.9923	6.98068
AAGAB_(C203)_NQGFSLLNSLTGTNHSIGSADPC[DTB]HPEQPHLPAADSTESLSDHR	AAGAB_(C203)	AAGAB	Q6PD74	Alpha- and gamma-adaptin-binding protein p34	Homo sapiens	NQGFSLLNSLTGTNHSIGSADPC[DTB]HPEQPHLPAADSTESLSDHR	NQGFSLLNSLTGTNHSIGSADPCHPEQPHLPAADSTESLSDHR	(C203)	control_missing_value_limit, control_cv_limit	HEK293T_GSK29_50uM_4h	HEK293T	29_50uM_4h	29	50	-4.30103	4	78	35	4	62	31	NaN	131.294	58.0624	135.131	28.5149	44.2231	4	0	2	3.37259	4.91549	0.16578	4.73933	0.639857	26.7103	11.8464	4.91549	0.117224	4.78088	0.30637	27.4909	5.83795	2.65e-22	21.5768	3.74387	1.66046	3.63757	0.772473
AAGAB_(C203)_NQGFSLLNSLTGTNHSIGSADPC[DTB]HPEQPHLPAADSTESLSDHR	AAGAB_(C203)	AAGAB	Q6PD74	Alpha- and gamma-adaptin-binding protein p34	Homo sapiens	NQGFSLLNSLTGTNHSIGSADPC[DTB]HPEQPHLPAADSTESLSDHR	NQGFSLLNSLTGTNHSIGSADPCHPEQPHLPAADSTESLSDHR	(C203)	control_missing_value_limit, control_cv_limit	HEK293T_GSK29_200uM_4h	HEK293T	29_200uM_4h	29	200	-3.69897	4	78	35	4	62	31	NaN	131.294	58.0624	135.131	28.5149	44.2231	4	2	0	131.732	69.5035	91.5581	0.917649	2.00472	1.88903	2.62494	69.5035	64.7413	0.959205	1.3779	1.94424	1.85691	0.532969	0.273298	52.9371	73.5596	51.434	49.1239
AAGAB_(C61)_YYSADINLC[DTB]VVPNK	AAGAB_(C61)	AAGAB	Q6PD74	Alpha- and gamma-adaptin-binding protein p34	Homo sapiens	YYSADINLC[DTB]VVPNK	YYSADINLCVVPNK	(C61)	control_missing_value_limit, control_cv_limit	HEK293T_GSK29_50uM_4h	HEK293T	29_50uM_4h	29	50	-4.30103	4	78	2	7	62	1	NaN	66.1624	NaN	66.1624	0	NaN	4	0	2	25.7751	8.25971	2.12894	3.00185	NaN	8.01026	NaN	8.25971	1.50539	3.00185	0.262942	8.01026	1.45993	NaN	NaN	12.484	NaN	12.484	2.2753
AAGAB_(C61)_YYSADINLC[DTB]VVPNK	AAGAB_(C61)	AAGAB	Q6PD74	Alpha- and gamma-adaptin-binding protein p34	Homo sapiens	YYSADINLC[DTB]VVPNK	YYSADINLCVVPNK	(C61)	control_missing_value_limit, control_cv_limit	HEK293T_GSK29_200uM_4h	HEK293T	29_200uM_4h	29	200	-3.69897	4	78	2	7	62	1	NaN	66.1624	NaN	66.1624	0	NaN	4	0	2	4.29007	7.71824	0.331118	3.09967	NaN	8.57222	NaN	7.71824	0.234136	3.09967	0.0437647	8.57222	0.260042	NaN	NaN	11.6656	NaN	11.6656	0.35388
AAK1_(C193)_GHYVLC[DTB]DFGSATNK	AAK1_(C193)	AAK1	Q2M2I8	AP2-associated protein kinase 1	Homo sapiens	GHYVLC[DTB]DFGSATNK	GHYVLCDFGSATNK	(C193)		HEK293T_GSK29_50uM_4h	HEK293T	29_50uM_4h	29	50	-4.30103	4	78	78	0	62	62	NaN	301.052	64.4336	319.697	36.6502	21.4028	4	4	0	34.2448	307.47	105.292	-0.030431	0.582603	0.979128	0.395401	309.339	88.9705	0.0475154	0.446687	1.03348	0.319987	0.999135	0.00037573	102.132	41.2438	96.7601	29.9589
AAK1_(C193)_GHYVLC[DTB]DFGSATNK	AAK1_(C193)	AAK1	Q2M2I8	AP2-associated protein kinase 1	Homo sapiens	GHYVLC[DTB]DFGSATNK	GHYVLCDFGSATNK	(C193)		HEK293T_GSK29_200uM_4h	HEK293T	29_200uM_4h	29	200	-3.69897	4	78	78	0	62	62	NaN	301.052	64.4336	319.697	36.6502	21.4028	4	4	0	20.1313	328.172	66.0652	-0.124439	0.423904	0.91736	0.269546	353.79	13.8751	-0.146187	0.174802	0.903635	0.109487	0.473437	0.324738	109.008	32.0297	110.664	13.4084
AAK1_(C288)_YSQDMHC[DTB]LIR	AAK1_(C288)	AAK1	Q2M2I8	AP2-associated protein kinase 1	Homo sapiens	YSQDMHC[DTB]LIR	YSQDMHCLIR	(C288)		HEK293T_GSK29_50uM_4h	HEK293T	29_50uM_4h	29	50	-4.30103	4	78	78	0	62	62	NaN	368.977	135.588	340.641	89.1927	36.7471	4	4	0	31.5293	242.208	76.3665	0.607287	0.698546	1.52339	0.737619	265.954	29.7315	0.357078	0.410741	1.28083	0.364657	0.114301	0.941949	65.643	31.784	78.0744	22.2281
AAK1_(C288)_YSQDMHC[DTB]LIR	AAK1_(C288)	AAK1	Q2M2I8	AP2-associated protein kinase 1	Homo sapiens	YSQDMHC[DTB]LIR	YSQDMHCLIR	(C288)		HEK293T_GSK29_200uM_4h	HEK293T	29_200uM_4h	29	200	-3.69897	4	78	78	0	62	62	NaN	368.977	135.588	340.641	89.1927	36.7471	4	4	0	29.6452	304.705	90.3304	0.276116	0.681158	1.21093	0.571732	275.028	22.5189	0.308676	0.39579	1.23857	0.339791	0.325454	0.487511	82.5811	38.9901	80.7382	22.1498
AAK1_(C319)_EC[DTB]PIPNVQNSPIPAK	AAK1_(C319)	AAK1	Q2M2I8	AP2-associated protein kinase 1	Homo sapiens	EC[DTB]PIPNVQNSPIPAK	ECPIPNVQNSPIPAK	(C319)		HEK293T_GSK29_50uM_4h	HEK293T	29_50uM_4h	29	50	-4.30103	4	78	76	0	62	60	NaN	110.956	27.2172	106.733	14.8314	24.5298	4	4	0	9.02318	116.171	10.4823	-0.0662618	0.377073	0.95511	0.249634	113.156	4.00404	-0.0842955	0.206871	0.943245	0.135254	0.225141	0.647546	104.7	27.3651	106.017	15.202
AAK1_(C319)_EC[DTB]PIPNVQNSPIPAK	AAK1_(C319)	AAK1	Q2M2I8	AP2-associated protein kinase 1	Homo sapiens	EC[DTB]PIPNVQNSPIPAK	ECPIPNVQNSPIPAK	(C319)		HEK293T_GSK29_200uM_4h	HEK293T	29_200uM_4h	29	200	-3.69897	4	78	76	0	62	60	NaN	110.956	27.2172	106.733	14.8314	24.5298	4	4	0	21.3241	164.582	35.0958	-0.568826	0.468915	0.674165	0.219122	165.816	26.54	-0.635574	0.305795	0.643684	0.136436	0.0293762	1.532	148.332	48.2118	155.356	32.9293
AAK1_(C319)_KEC[DTB]PIPNVQNSPIPAK	AAK1_(C319)	AAK1	Q2M2I8	AP2-associated protein kinase 1	Homo sapiens	KEC[DTB]PIPNVQNSPIPAK	KECPIPNVQNSPIPAK	(C319)	single_cleavage_product	HEK293T_GSK29_50uM_4h	HEK293T	29_50uM_4h	29	50	-4.30103	4	78	74	0	62	58	NaN	34.4162	10.569	33.3436	5.82999	30.7094	4	4	0	28.9706	40.4167	11.709	-0.231866	0.609078	0.851533	0.359501	37.8781	6.87973	-0.183954	0.363719	0.880287	0.22193	0.315939	0.500397	117.435	49.5789	113.599	28.6396
AAK1_(C319)_KEC[DTB]PIPNVQNSPIPAK	AAK1_(C319)	AAK1	Q2M2I8	AP2-associated protein kinase 1	Homo sapiens	KEC[DTB]PIPNVQNSPIPAK	KECPIPNVQNSPIPAK	(C319)	single_cleavage_product	HEK293T_GSK29_200uM_4h	HEK293T	29_200uM_4h	29	200	-3.69897	4	78	74	0	62	58	NaN	34.4162	10.569	33.3436	5.82999	30.7094	4	4	0	17.5324	38.2093	6.69903	-0.150838	0.510163	0.900727	0.318513	36.9398	3.8021	-0.147766	0.292711	0.902647	0.18314	0.215283	0.666991	111.021	39.2591	110.785	22.4774
AAK1_(C87)_MFVNNEHDLQVC[DTB]K	AAK1_(C87)	AAK1	Q2M2I8	AP2-associated protein kinase 1	Homo sapiens	MFVNNEHDLQVC[DTB]K	MFVNNEHDLQVCK	(C87)		HEK293T_GSK29_50uM_4h	HEK293T	29_50uM_4h	29	50	-4.30103	4	78	78	0	62	62	NaN	273.445	68.4921	261.729	46.7803	25.0479	4	4	0	31.909	352.665	112.532	-0.367047	0.58524	0.775368	0.314534	359.843	67.5354	-0.459297	0.373907	0.727341	0.188507	0.261809	0.582015	128.971	52.3181	137.487	35.6329
AAK1_(C87)_MFVNNEHDLQVC[DTB]K	AAK1_(C87)	AAK1	Q2M2I8	AP2-associated protein kinase 1	Homo sapiens	MFVNNEHDLQVC[DTB]K	MFVNNEHDLQVCK	(C87)		HEK293T_GSK29_200uM_4h	HEK293T	29_200uM_4h	29	200	-3.69897	4	78	78	0	62	62	NaN	273.445	68.4921	261.729	46.7803	25.0479	4	4	0	29.3877	295.278	86.7753	-0.110823	0.557081	0.92606	0.357588	306.829	59.7863	-0.229362	0.381466	0.853012	0.225547	0.679033	0.168109	107.984	41.697	117.232	30.9975
AAMDC_(C122)_VGGVFHSTC[DTB]	AAMDC_(C122)	AAMDC	Q9H7C9	Mth938 domain-containing protein	Homo sapiens	VGGVFHSTC[DTB]	VGGVFHSTC	(C122)		HEK293T_GSK29_50uM_4h	HEK293T	29_50uM_4h	29	50	-4.30103	4	78	78	0	62	62	NaN	132.439	27.2683	129.853	19.3605	20.5893	4	4	0	12.1061	123.179	14.9122	0.104571	0.344582	1.07517	0.256802	120.862	7.18926	0.103523	0.231587	1.07439	0.172466	0.426378	0.370205	93.0081	22.2146	93.0757	14.9409
AAMDC_(C122)_VGGVFHSTC[DTB]	AAMDC_(C122)	AAMDC	Q9H7C9	Mth938 domain-containing protein	Homo sapiens	VGGVFHSTC[DTB]	VGGVFHSTC	(C122)		HEK293T_GSK29_200uM_4h	HEK293T	29_200uM_4h	29	200	-3.69897	4	78	78	0	62	62	NaN	132.439	27.2683	129.853	19.3605	20.5893	4	4	0	35.7854	110.059	39.3851	0.267051	0.595627	1.20335	0.49681	97.6023	10.4955	0.411893	0.265209	1.33043	0.244571	0.295638	0.529239	83.1016	34.3091	75.1637	13.8173
AAMP_(C139)_DSVTC[DTB]AGFSHDSTLVATGDMSGLLK	AAMP_(C139)	AAMP	Q13685	Angio-associated migratory cell protein	Homo sapiens	DSVTC[DTB]AGFSHDSTLVATGDMSGLLK	DSVTCAGFSHDSTLVATGDMSGLLK	(C139)	control_missing_value_limit, control_cv_limit	HEK293T_GSK29_50uM_4h	HEK293T	29_50uM_4h	29	50	-4.30103	4	78	5	6	62	3	NaN	333.916	497.969	64.7195	36.2318	149.13	4	1	1	140.706	826.816	1163.38	-1.30808	2.95798	0.403858	0.828037	826.816	822.635	-3.67529	1.64703	0.0782756	0.0893619	0.925405	0.0336683	247.612	507.683	1277.54	1458.48
AAMP_(C139)_DSVTC[DTB]AGFSHDSTLVATGDMSGLLK	AAMP_(C139)	AAMP	Q13685	Angio-associated migratory cell protein	Homo sapiens	DSVTC[DTB]AGFSHDSTLVATGDMSGLLK	DSVTCAGFSHDSTLVATGDMSGLLK	(C139)	control_missing_value_limit, control_cv_limit	HEK293T_GSK29_200uM_4h	HEK293T	29_200uM_4h	29	200	-3.69897	4	78	5	6	62	3	NaN	333.916	497.969	64.7195	36.2318	149.13	4	1	1	135.111	200.316	270.649	0.737209	2.90318	1.66695	3.35445	200.316	191.378	-1.63	1.59753	0.323088	0.357762	0.783575	0.105919	59.9899	120.72	309.514	342.731
AAMP_(C208)_VPNGDC[DTB]K	AAMP_(C208)	AAMP	Q13685	Angio-associated migratory cell protein	Homo sapiens	VPNGDC[DTB]K	VPNGDCK	(C208)		HEK293T_GSK29_50uM_4h	HEK293T	29_50uM_4h	29	50	-4.30103	4	78	56	0	62	47	NaN	117.137	30.8724	110.652	19.4734	26.3559	4	2	0	18.1741	132.018	23.993	-0.172537	0.461872	0.887281	0.284059	132.018	16.9656	-0.254703	0.314384	0.83816	0.182647	0.449046	0.347709	112.704	36.0816	119.309	25.9992
AAMP_(C208)_VPNGDC[DTB]K	AAMP_(C208)	AAMP	Q13685	Angio-associated migratory cell protein	Homo sapiens	VPNGDC[DTB]K	VPNGDCK	(C208)		HEK293T_GSK29_200uM_4h	HEK293T	29_200uM_4h	29	200	-3.69897	4	78	56	0	62	47	NaN	117.137	30.8724	110.652	19.4734	26.3559	4	3	0	24.5506	90.3718	22.1868	0.374251	0.519644	1.29617	0.466866	94.5532	15.6172	0.226831	0.348203	1.17026	0.282449	0.238584	0.622359	77.1506	27.7888	85.451	20.6241
AAMP_(C216,C220)_TFQGPNC[DTB]PATC[DTB]GR	AAMP_(C216,C220)	AAMP	Q13685	Angio-associated migratory cell protein	Homo sapiens	TFQGPNC[DTB]PATC[DTB]GR	TFQGPNCPATCGR	(C216,C220)	single_dtb_modification, control_missing_value_limit, control_cv_limit	HEK293T_GSK29_50uM_4h	HEK293T	29_50uM_4h	29	50	-4.30103	4	78	10	7	62	9	NaN	57.2442	29.4243	69.5404	16.211	51.4013	4	0	2	10.0832	9.26276	0.933988	2.62761	0.755698	6.18003	3.23716	9.26276	0.660429	2.90834	0.351695	7.50752	1.83016	8.96131e-05	4.04763	16.1812	8.47585	13.32	3.2471
AAMP_(C216,C220)_TFQGPNC[DTB]PATC[DTB]GR	AAMP_(C216,C220)	AAMP	Q13685	Angio-associated migratory cell protein	Homo sapiens	TFQGPNC[DTB]PATC[DTB]GR	TFQGPNCPATCGR	(C216,C220)	single_dtb_modification, control_missing_value_limit, control_cv_limit	HEK293T_GSK29_200uM_4h	HEK293T	29_200uM_4h	29	200	-3.69897	4	78	10	7	62	9	NaN	57.2442	29.4243	69.5404	16.211	51.4013	4	1	1	115.681	35.7838	41.3949	0.677821	1.82626	1.59972	2.02503	35.7838	29.2706	0.958545	1.22709	1.94335	1.65292	0.595747	0.224938	62.5109	79.1302	51.4576	43.7675
AAMP_(C428)_VFC[DTB]VQRPDR	AAMP_(C428)	AAMP	Q13685	Angio-associated migratory cell protein	Homo sapiens	VFC[DTB]VQRPDR	VFCVQRPDR	(C428)		HEK293T_GSK29_50uM_4h	HEK293T	29_50uM_4h	29	50	-4.30103	4	78	78	0	62	62	NaN	692.693	207.104	674.072	76.2104	29.8983	4	4	0	16.1993	783.122	126.86	-0.177021	0.490586	0.884528	0.300782	768.103	71.1377	-0.188396	0.210851	0.877581	0.128259	0.153466	0.813989	113.055	38.444	113.95	16.6538
AAMP_(C428)_VFC[DTB]VQRPDR	AAMP_(C428)	AAMP	Q13685	Angio-associated migratory cell protein	Homo sapiens	VFC[DTB]VQRPDR	VFCVQRPDR	(C428)		HEK293T_GSK29_200uM_4h	HEK293T	29_200uM_4h	29	200	-3.69897	4	78	78	0	62	62	NaN	692.693	207.104	674.072	76.2104	29.8983	4	4	0	5.87991	811.83	47.7348	-0.228961	0.439604	0.853249	0.259994	823.907	24.3694	-0.289577	0.1686	0.818142	0.0956118	0.000650441	3.18679	117.199	35.7118	122.228	14.2842
AAR2_(C156)_QIC[DTB]AFSDVLPVLSMK	AAR2_(C156)	AAR2	Q9Y312	Protein AAR2 homolog	Homo sapiens	QIC[DTB]AFSDVLPVLSMK	QICAFSDVLPVLSMK	(C156)	control_missing_value_limit, control_cv_limit	HEK293T_GSK29_50uM_4h	HEK293T	29_50uM_4h	29	50	-4.30103	4	78	25	8	62	25	NaN	23.8495	32.3902	12.2047	2.57465	135.811	4	0	2	11.473	5.10734	0.585965	2.22332	1.96631	4.66965	6.36448	5.10734	0.41434	1.2568	0.326074	2.38964	0.540101	1.56046e-05	4.80675	21.4149	29.1873	41.8472	9.4582
AAR2_(C156)_QIC[DTB]AFSDVLPVLSMK	AAR2_(C156)	AAR2	Q9Y312	Protein AAR2 homolog	Homo sapiens	QIC[DTB]AFSDVLPVLSMK	QICAFSDVLPVLSMK	(C156)	control_missing_value_limit, control_cv_limit	HEK293T_GSK29_200uM_4h	HEK293T	29_200uM_4h	29	200	-3.69897	4	78	25	8	62	25	NaN	23.8495	32.3902	12.2047	2.57465	135.811	4	0	2	16.3464	8.88696	1.4527	1.4242	1.97348	2.68365	3.67099	8.88696	1.02721	0.457676	0.347035	1.37333	0.330349	0.0204786	1.6887	37.2627	50.972	72.8158	17.5156
AARS1_(C152)_LYVTYFGGDEAAGLEADLEC[DTB]K	AARS1_(C152)	AARS1	P49588	Alanine--tRNA ligase, cytoplasmic	Homo sapiens	LYVTYFGGDEAAGLEADLEC[DTB]K	LYVTYFGGDEAAGLEADLECK	(C152)	control_missing_value_limit	HEK293T_GSK29_50uM_4h	HEK293T	29_50uM_4h	29	50	-4.30103	4	78	3	8	62	3	NaN	8.15764	1.76175	7.2738	0.261019	21.5964	4	0	2	24.7939	5.76306	1.42888	0.501318	0.474368	1.41551	0.465428	5.76306	1.01037	0.335875	0.258176	1.26214	0.225865	0.249734	0.602523	70.6461	23.2289	79.2304	14.1786
AARS1_(C152)_LYVTYFGGDEAAGLEADLEC[DTB]K	AARS1_(C152)	AARS1	P49588	Alanine--tRNA ligase, cytoplasmic	Homo sapiens	LYVTYFGGDEAAGLEADLEC[DTB]K	LYVTYFGGDEAAGLEADLECK	(C152)	control_missing_value_limit	HEK293T_GSK29_200uM_4h	HEK293T	29_200uM_4h	29	200	-3.69897	4	78	3	8	62	3	NaN	8.15764	1.76175	7.2738	0.261019	21.5964	4	0	2	20.8793	8.473	1.7691	-0.0547206	0.433373	0.962781	0.289211	8.473	1.25095	-0.220164	0.2192	0.858468	0.130434	0.845732	0.0727671	103.866	31.2004	116.487	17.6987
AARS1_(C525)_MFVEEVSTGQEC[DTB]GVVLDK	AARS1_(C525)	AARS1	P49588	Alanine--tRNA ligase, cytoplasmic	Homo sapiens	MFVEEVSTGQEC[DTB]GVVLDK	MFVEEVSTGQECGVVLDK	(C525)	control_missing_value_limit, control_cv_limit	HEK293T_GSK29_50uM_4h	HEK293T	29_50uM_4h	29	50	-4.30103	4	78	44	2	62	34	NaN	16.382	7.94528	14.8539	3.34465	48.5002	4	0	2	9.30219	6.72817	0.625866	1.28382	0.712463	2.43483	1.20242	6.72817	0.442554	1.14256	0.338427	2.20773	0.517888	0.000717669	3.14408	41.0706	20.2824	45.2955	10.6254
AARS1_(C525)_MFVEEVSTGQEC[DTB]GVVLDK	AARS1_(C525)	AARS1	P49588	Alanine--tRNA ligase, cytoplasmic	Homo sapiens	MFVEEVSTGQEC[DTB]GVVLDK	MFVEEVSTGQECGVVLDK	(C525)	control_missing_value_limit, control_cv_limit	HEK293T_GSK29_200uM_4h	HEK293T	29_200uM_4h	29	200	-3.69897	4	78	44	2	62	34	NaN	16.382	7.94528	14.8539	3.34465	48.5002	4	4	0	12.7408	21.3308	2.71771	-0.380832	0.72345	0.767995	0.385117	22.5772	0.237828	-0.604023	0.325206	0.657917	0.148305	0.00436729	2.35979	130.209	65.2944	151.995	34.262
AARS1_(C533)_TC[DTB]FYAEQGGQIYDEGYLVK	AARS1_(C533)	AARS1	P49588	Alanine--tRNA ligase, cytoplasmic	Homo sapiens	TC[DTB]FYAEQGGQIYDEGYLVK	TCFYAEQGGQIYDEGYLVK	(C533)	control_missing_value_limit, control_cv_limit	HEK293T_GSK29_50uM_4h	HEK293T	29_50uM_4h	29	50	-4.30103	4	78	31	5	62	27	NaN	27.0725	13.1169	22.704	8.85769	48.4512	4	0	2	35.6097	6.71105	2.38978	2.01222	0.867487	4.03401	2.42564	6.71105	1.68983	1.75834	0.669898	3.38308	1.57089	0.090044	1.04555	24.7892	14.9056	29.5589	13.7253
AARS1_(C533)_TC[DTB]FYAEQGGQIYDEGYLVK	AARS1_(C533)	AARS1	P49588	Alanine--tRNA ligase, cytoplasmic	Homo sapiens	TC[DTB]FYAEQGGQIYDEGYLVK	TCFYAEQGGQIYDEGYLVK	(C533)	control_missing_value_limit, control_cv_limit	HEK293T_GSK29_200uM_4h	HEK293T	29_200uM_4h	29	200	-3.69897	4	78	31	5	62	27	NaN	27.0725	13.1169	22.704	8.85769	48.4512	4	3	0	19.6737	49.4654	9.73167	-0.869593	0.75443	0.547301	0.286201	44.9	2.04428	-0.98377	0.56667	0.505657	0.198615	0.00293076	2.53302	182.715	95.5473	197.763	77.6783
AARS1_(C671)_AVYTQDC[DTB]PLAAAK	AARS1_(C671)	AARS1	P49588	Alanine--tRNA ligase, cytoplasmic	Homo sapiens	AVYTQDC[DTB]PLAAAK	AVYTQDCPLAAAK	(C671)		HEK293T_GSK29_50uM_4h	HEK293T	29_50uM_4h	29	50	-4.30103	4	78	78	0	62	62	NaN	1236.54	194.774	1172.7	134.912	15.7515	4	4	0	12.4446	1649.65	205.293	-0.415847	0.289611	0.749579	0.150473	1591.54	94.2399	-0.440596	0.186668	0.73683	0.0953373	0.0122112	1.91324	133.408	26.7808	135.717	17.5601
AARS1_(C671)_AVYTQDC[DTB]PLAAAK	AARS1_(C671)	AARS1	P49588	Alanine--tRNA ligase, cytoplasmic	Homo sapiens	AVYTQDC[DTB]PLAAAK	AVYTQDCPLAAAK	(C671)		HEK293T_GSK29_200uM_4h	HEK293T	29_200uM_4h	29	200	-3.69897	4	78	78	0	62	62	NaN	1236.54	194.774	1172.7	134.912	15.7515	4	4	0	11.0516	1699.35	187.806	-0.458667	0.277601	0.727658	0.140015	1774.67	35.6744	-0.59772	0.168488	0.660797	0.0771727	0.00783893	2.10574	137.427	26.4435	151.332	17.6737
AARS1_(C723)_VVSIGVPVSELLDDPSGPAGSLTSVEFC[DTB]GGTHLR	AARS1_(C723)	AARS1	P49588	Alanine--tRNA ligase, cytoplasmic	Homo sapiens	VVSIGVPVSELLDDPSGPAGSLTSVEFC[DTB]GGTHLR	VVSIGVPVSELLDDPSGPAGSLTSVEFCGGTHLR	(C723)	control_missing_value_limit, control_cv_limit	HEK293T_GSK29_50uM_4h	HEK293T	29_50uM_4h	29	50	-4.30103	4	78	3	7	62	2	NaN	5.41859	2.72216	5.41859	1.92486	50.2373	4	1	1	57.8955	7.06783	4.09195	-0.383349	1.10587	0.766656	0.587664	7.06783	2.89345	-0.383349	0.781967	0.766656	0.415541	0.714828	0.145798	130.437	99.9835	130.437	70.699
AARS1_(C723)_VVSIGVPVSELLDDPSGPAGSLTSVEFC[DTB]GGTHLR	AARS1_(C723)	AARS1	P49588	Alanine--tRNA ligase, cytoplasmic	Homo sapiens	VVSIGVPVSELLDDPSGPAGSLTSVEFC[DTB]GGTHLR	VVSIGVPVSELLDDPSGPAGSLTSVEFCGGTHLR	(C723)	control_missing_value_limit, control_cv_limit	HEK293T_GSK29_200uM_4h	HEK293T	29_200uM_4h	29	200	-3.69897	4	78	3	7	62	2	NaN	5.41859	2.72216	5.41859	1.92486	50.2373	4	0	2	52.6776	6.60649	3.48014	-0.285967	1.05017	0.820192	0.597036	6.60649	2.46083	-0.285967	0.742583	0.820192	0.422169	0.757266	0.120751	121.923	88.7504	121.923	62.756
AARS1_(C773)_C[DTB]LSVMEAK	AARS1_(C773)	AARS1	P49588	Alanine--tRNA ligase, cytoplasmic	Homo sapiens	C[DTB]LSVMEAK	CLSVMEAK	(C773)	control_cv_limit	HEK293T_GSK29_50uM_4h	HEK293T	29_50uM_4h	29	50	-4.30103	4	78	78	0	62	62	NaN	7550.82	3447.98	7240.6	1891.89	45.6636	4	4	0	6.93046	5205.28	360.75	0.536656	0.666331	1.45061	0.669985	5105.79	130.566	0.503973	0.378761	1.41811	0.372307	4.03455e-05	4.3942	68.9367	31.8395	70.5162	18.5131
AARS1_(C773)_C[DTB]LSVMEAK	AARS1_(C773)	AARS1	P49588	Alanine--tRNA ligase, cytoplasmic	Homo sapiens	C[DTB]LSVMEAK	CLSVMEAK	(C773)	control_cv_limit	HEK293T_GSK29_200uM_4h	HEK293T	29_200uM_4h	29	200	-3.69897	4	78	78	0	62	62	NaN	7550.82	3447.98	7240.6	1891.89	45.6636	4	4	0	25.0523	6924.68	1734.79	0.124885	0.751419	1.09042	0.567939	6587.36	740.064	0.136407	0.410328	1.09916	0.312622	0.811864	0.0905167	91.7077	47.7654	90.9782	25.8758
AARS1_(C901,C903)_ITC[DTB]LC[DTB]QVPQNAANR	AARS1_(C901,C903)	AARS1	P49588	Alanine--tRNA ligase, cytoplasmic	Homo sapiens	ITC[DTB]LC[DTB]QVPQNAANR	ITCLCQVPQNAANR	(C901,C903)	single_dtb_modification, control_missing_value_limit, control_cv_limit	HEK293T_GSK29_50uM_4h	HEK293T	29_50uM_4h	29	50	-4.30103	4	78	15	7	62	14	NaN	68.4633	63.5599	39.8043	24.997	92.838	4	0	2	14.9885	8.73856	1.30978	2.96986	1.35671	7.83462	7.36769	8.73856	0.926154	2.18746	0.918819	4.55502	2.90099	6.35641e-05	4.19679	12.7639	12.0032	21.9538	13.9819
AARS1_(C901,C903)_ITC[DTB]LC[DTB]QVPQNAANR	AARS1_(C901,C903)	AARS1	P49588	Alanine--tRNA ligase, cytoplasmic	Homo sapiens	ITC[DTB]LC[DTB]QVPQNAANR	ITCLCQVPQNAANR	(C901,C903)	single_dtb_modification, control_missing_value_limit, control_cv_limit	HEK293T_GSK29_200uM_4h	HEK293T	29_200uM_4h	29	200	-3.69897	4	78	15	7	62	14	NaN	68.4633	63.5599	39.8043	24.997	92.838	4	1	1	83.0568	17.6367	14.6485	1.95675	1.79714	3.88186	4.83558	17.6367	10.3581	1.17434	1.24047	2.2569	1.94054	0.309864	0.508828	25.7609	32.0899	44.3086	38.0977
AARS1_(C947)_NVGC[DTB]LQEALQLATSFAQLR	AARS1_(C947)	AARS1	P49588	Alanine--tRNA ligase, cytoplasmic	Homo sapiens	NVGC[DTB]LQEALQLATSFAQLR	NVGCLQEALQLATSFAQLR	(C947)	control_missing_value_limit, control_cv_limit	HEK293T_GSK29_50uM_4h	HEK293T	29_50uM_4h	29	50	-4.30103	4	78	18	6	62	16	NaN	97.6359	117.81	48.0226	16.769	120.663	4	0	2	30.3999	5.84037	1.77547	4.06328	1.79519	16.7174	20.802	5.84037	1.25544	3.03958	0.591578	8.22252	3.37165	0.00182568	2.73857	5.98179	7.44335	12.1617	4.98692
AARS1_(C947)_NVGC[DTB]LQEALQLATSFAQLR	AARS1_(C947)	AARS1	P49588	Alanine--tRNA ligase, cytoplasmic	Homo sapiens	NVGC[DTB]LQEALQLATSFAQLR	NVGCLQEALQLATSFAQLR	(C947)	control_missing_value_limit, control_cv_limit	HEK293T_GSK29_200uM_4h	HEK293T	29_200uM_4h	29	200	-3.69897	4	78	18	6	62	16	NaN	97.6359	117.81	48.0226	16.769	120.663	4	2	0	41.444	63.2887	26.2294	0.625463	1.84062	1.54271	1.96821	63.2887	18.547	-0.398234	0.657676	0.758787	0.345905	0.933528	0.0298725	64.8212	82.7	131.789	60.0783
AARS2_(C300)_HSTYDTDLFSPLLNAIQQGC[DTB]R	AARS2_(C300)	AARS2	Q5JTZ9	Alanine--tRNA ligase, mitochondrial	Homo sapiens	HSTYDTDLFSPLLNAIQQGC[DTB]R	HSTYDTDLFSPLLNAIQQGCR	(C300)	control_missing_value_limit, control_cv_limit	HEK293T_GSK29_50uM_4h	HEK293T	29_50uM_4h	29	50	-4.30103	4	78	5	8	62	5	NaN	14.3886	8.41667	9.35168	2.99866	58.4953	4	0	2	20.6808	6.81314	1.40902	1.07854	0.895099	2.11189	1.31029	6.81314	0.996325	0.456904	0.508444	1.37259	0.483738	0.099573	1.00186	47.3509	29.3782	72.8548	25.676
AARS2_(C300)_HSTYDTDLFSPLLNAIQQGC[DTB]R	AARS2_(C300)	AARS2	Q5JTZ9	Alanine--tRNA ligase, mitochondrial	Homo sapiens	HSTYDTDLFSPLLNAIQQGC[DTB]R	HSTYDTDLFSPLLNAIQQGCR	(C300)	control_missing_value_limit, control_cv_limit	HEK293T_GSK29_200uM_4h	HEK293T	29_200uM_4h	29	200	-3.69897	4	78	5	8	62	5	NaN	14.3886	8.41667	9.35168	2.99866	58.4953	4	0	2	11.9026	7.69527	0.91594	0.902884	0.861203	1.8698	1.11616	7.69527	0.647667	0.281253	0.478277	1.21525	0.402875	0.146574	0.833943	53.4817	31.9254	82.2876	27.2797
AARS2_(C555)_C[DTB]GLLLDR	AARS2_(C555)	AARS2	Q5JTZ9	Alanine--tRNA ligase, mitochondrial	Homo sapiens	C[DTB]GLLLDR	CGLLLDR	(C555)		HEK293T_GSK29_50uM_4h	HEK293T	29_50uM_4h	29	50	-4.30103	4	78	78	0	62	62	NaN	75.1338	24.3598	70.3478	12.7033	32.4218	4	4	0	32.6945	83.5214	27.3069	-0.152685	0.664284	0.899575	0.414206	86.1314	20.7292	-0.292035	0.434082	0.816749	0.245746	0.576099	0.239503	111.164	51.1849	122.437	36.8391
AARS2_(C555)_C[DTB]GLLLDR	AARS2_(C555)	AARS2	Q5JTZ9	Alanine--tRNA ligase, mitochondrial	Homo sapiens	C[DTB]GLLLDR	CGLLLDR	(C555)		HEK293T_GSK29_200uM_4h	HEK293T	29_200uM_4h	29	200	-3.69897	4	78	78	0	62	62	NaN	75.1338	24.3598	70.3478	12.7033	32.4218	4	4	0	45.3789	74.4237	33.7727	0.0136994	0.804608	1.00954	0.563033	67.3963	18.8403	0.0618343	0.480125	1.04379	0.347371	0.870551	0.0602058	99.0549	55.2441	95.8045	31.8835
AARS2_(C596,C609)_AQVC[DTB]GGFILHEAVAPEC[DTB]LR	AARS2_(C596,C609)	AARS2	Q5JTZ9	Alanine--tRNA ligase, mitochondrial	Homo sapiens	AQVC[DTB]GGFILHEAVAPEC[DTB]LR	AQVCGGFILHEAVAPECLR	(C596,C609)	single_dtb_modification, control_missing_value_limit	HEK293T_GSK29_50uM_4h	HEK293T	29_50uM_4h	29	50	-4.30103	4	78	5	8	62	5	NaN	28.0316	6.43839	29.7698	3.1612	22.9684	4	0	2	34.2813	6.46765	2.21719	2.11574	0.59532	4.33412	1.78845	6.46765	1.56779	2.20254	0.3818	4.60288	1.21812	0.0607604	1.21638	23.0727	9.52082	21.7255	5.74952
AARS2_(C596,C609)_AQVC[DTB]GGFILHEAVAPEC[DTB]LR	AARS2_(C596,C609)	AARS2	Q5JTZ9	Alanine--tRNA ligase, mitochondrial	Homo sapiens	AQVC[DTB]GGFILHEAVAPEC[DTB]LR	AQVCGGFILHEAVAPECLR	(C596,C609)	single_dtb_modification, control_missing_value_limit	HEK293T_GSK29_200uM_4h	HEK293T	29_200uM_4h	29	200	-3.69897	4	78	5	8	62	5	NaN	28.0316	6.43839	29.7698	3.1612	22.9684	4	0	2	47.1325	6.33041	2.98368	2.14668	0.75642	4.42808	2.32169	6.33041	2.10978	2.23348	0.504633	4.70266	1.64492	0.113162	0.946299	22.5832	11.8406	21.2646	7.43802
AARS2_(C749,C750)_VVSVGVPVAHALDPASQAALQTSVELC[DTB]C[DTB]GTHLLR	AARS2_(C749,C750)	AARS2	Q5JTZ9	Alanine--tRNA ligase, mitochondrial	Homo sapiens	VVSVGVPVAHALDPASQAALQTSVELC[DTB]C[DTB]GTHLLR	VVSVGVPVAHALDPASQAALQTSVELCCGTHLLR	(C749,C750)	single_dtb_modification, control_missing_value_limit, control_cv_limit	HEK293T_GSK29_50uM_4h	HEK293T	29_50uM_4h	29	50	-4.30103	4	78	5	8	62	5	NaN	8.27007	3.74445	7.86354	3.86301	45.2772	4	0	2	4.07391	9.50172	0.387091	-0.200288	0.65585	0.870377	0.395674	9.50172	0.273715	-0.27301	0.709951	0.827591	0.407258	0.356509	0.447929	114.893	52.2303	120.833	59.4618
AARS2_(C749,C750)_VVSVGVPVAHALDPASQAALQTSVELC[DTB]C[DTB]GTHLLR	AARS2_(C749,C750)	AARS2	Q5JTZ9	Alanine--tRNA ligase, mitochondrial	Homo sapiens	VVSVGVPVAHALDPASQAALQTSVELC[DTB]C[DTB]GTHLLR	VVSVGVPVAHALDPASQAALQTSVELCCGTHLLR	(C749,C750)	single_dtb_modification, control_missing_value_limit, control_cv_limit	HEK293T_GSK29_200uM_4h	HEK293T	29_200uM_4h	29	200	-3.69897	4	78	5	8	62	5	NaN	8.27007	3.74445	7.86354	3.86301	45.2772	4	0	2	7.3933	8.08585	0.597811	0.0325009	0.661862	1.02278	0.46922	8.08585	0.422716	-0.0402211	0.712735	0.972506	0.480447	0.777813	0.109125	97.7724	44.8549	102.827	50.7997
AARS2_(C904)_QLC[DTB]EQAPSTSVLLLSPQPMGK	AARS2_(C904)	AARS2	Q5JTZ9	Alanine--tRNA ligase, mitochondrial	Homo sapiens	QLC[DTB]EQAPSTSVLLLSPQPMGK	QLCEQAPSTSVLLLSPQPMGK	(C904)		HEK293T_GSK29_50uM_4h	HEK293T	29_50uM_4h	29	50	-4.30103	4	78	78	0	62	62	NaN	1686.18	365.514	1732.88	158.044	21.6771	4	4	0	5.61412	1823.91	102.396	-0.113274	0.323052	0.924487	0.207014	1840.39	45.7068	-0.0868426	0.136369	0.941581	0.089002	0.0280133	1.55264	108.168	24.2213	106.204	10.0389
AARS2_(C904)_QLC[DTB]EQAPSTSVLLLSPQPMGK	AARS2_(C904)	AARS2	Q5JTZ9	Alanine--tRNA ligase, mitochondrial	Homo sapiens	QLC[DTB]EQAPSTSVLLLSPQPMGK	QLCEQAPSTSVLLLSPQPMGK	(C904)		HEK293T_GSK29_200uM_4h	HEK293T	29_200uM_4h	29	200	-3.69897	4	78	78	0	62	62	NaN	1686.18	365.514	1732.88	158.044	21.6771	4	4	0	15.5034	1933.43	299.748	-0.197407	0.384486	0.872117	0.232424	1861.96	137.054	-0.103652	0.169085	0.930674	0.109076	0.116716	0.93287	114.664	30.5584	107.449	12.5931
AARSD1_(C21,C21,C22,C22)_EFTTTVVSC[Carbamidomethyl (C)]C[DTB]PAELQTEGSNGK	AARSD1_(C21,C21,C22,C22)	AARSD1	Q9BTE6	Alanyl-tRNA editing protein Aarsd1	Homo sapiens	EFTTTVVSC[Carbamidomethyl (C)]C[DTB]PAELQTEGSNGK	EFTTTVVSCCPAELQTEGSNGK	(C21,C21,C22,C22)	control_missing_value_limit	HEK293T_GSK29_50uM_4h	HEK293T	29_50uM_4h	29	50	-4.30103	4	78	11	6	62	9	NaN	42.6384	10.1442	43.3002	4.05398	23.7912	4	0	2	10.6155	9.26333	0.983349	2.20255	0.375852	4.60293	1.19916	9.26333	0.695332	2.22477	0.173124	4.67437	0.560926	0.00022312	3.65146	21.7253	5.65989	21.3933	2.5672
AARSD1_(C21,C21,C22,C22)_EFTTTVVSC[Carbamidomethyl (C)]C[DTB]PAELQTEGSNGK	AARSD1_(C21,C21,C22,C22)	AARSD1	Q9BTE6	Alanyl-tRNA editing protein Aarsd1	Homo sapiens	EFTTTVVSC[Carbamidomethyl (C)]C[DTB]PAELQTEGSNGK	EFTTTVVSCCPAELQTEGSNGK	(C21,C21,C22,C22)	control_missing_value_limit	HEK293T_GSK29_200uM_4h	HEK293T	29_200uM_4h	29	200	-3.69897	4	78	11	6	62	9	NaN	42.6384	10.1442	43.3002	4.05398	23.7912	4	1	1	114.486	40.1458	45.9613	0.0869048	1.68697	1.06209	1.24192	40.1458	32.4995	0.109126	1.1757	1.07857	0.878966	0.702313	0.15347	94.1541	110.096	92.715	75.5565
AARSD1_(C21,C21,C22,C22)_EFTTTVVSC[DTB]C[Carbamidomethyl (C)]PAELQTEGSNGK	AARSD1_(C21,C21,C22,C22)	AARSD1	Q9BTE6	Alanyl-tRNA editing protein Aarsd1	Homo sapiens	EFTTTVVSC[DTB]C[Carbamidomethyl (C)]PAELQTEGSNGK	EFTTTVVSCCPAELQTEGSNGK	(C21,C21,C22,C22)	control_missing_value_limit, single_cleavage_product	HEK293T_GSK29_50uM_4h	HEK293T	29_50uM_4h	29	50	-4.30103	4	78	30	1	62	21	NaN	35.1355	6.74276	34.3313	5.27365	19.1907	4	1	1	84.1457	16.6688	14.0261	1.07578	1.24514	2.10786	1.81921	16.6688	9.91795	1.04237	0.886549	2.05961	1.26565	0.398085	0.400024	47.4416	40.9451	48.5528	29.8361
AARSD1_(C21,C21,C22,C22)_EFTTTVVSC[DTB]C[Carbamidomethyl (C)]PAELQTEGSNGK	AARSD1_(C21,C21,C22,C22)	AARSD1	Q9BTE6	Alanyl-tRNA editing protein Aarsd1	Homo sapiens	EFTTTVVSC[DTB]C[Carbamidomethyl (C)]PAELQTEGSNGK	EFTTTVVSCCPAELQTEGSNGK	(C21,C21,C22,C22)	control_missing_value_limit, single_cleavage_product	HEK293T_GSK29_200uM_4h	HEK293T	29_200uM_4h	29	200	-3.69897	4	78	30	1	62	21	NaN	35.1355	6.74276	34.3313	5.27365	19.1907	4	3	0	8.3274	53.4851	4.45392	-0.606209	0.301806	0.65692	0.137425	55.5445	0.992195	-0.69412	0.223107	0.618086	0.0955845	0.000768739	3.11422	152.225	31.845	161.79	25.0201
AARSD1_(C21,C22)_EFTTTVVSC[DTB]C[DTB]PAELQTEGSNGK	AARSD1_(C21,C22)	AARSD1	Q9BTE6	Alanyl-tRNA editing protein Aarsd1	Homo sapiens	EFTTTVVSC[DTB]C[DTB]PAELQTEGSNGK	EFTTTVVSCCPAELQTEGSNGK	(C21,C22)	single_dtb_modification, control_missing_value_limit, control_cv_limit	HEK293T_GSK29_50uM_4h	HEK293T	29_50uM_4h	29	50	-4.30103	4	78	1	8	62	1	NaN	9.16794	NaN	9.16794	0	NaN	4	0	2	21.1937	5.7419	1.21692	0.675069	NaN	1.59667	NaN	5.7419	0.860495	0.675069	0.216206	1.59667	0.239281	NaN	NaN	62.6302	NaN	62.6302	9.38591
AARSD1_(C21,C22)_EFTTTVVSC[DTB]C[DTB]PAELQTEGSNGK	AARSD1_(C21,C22)	AARSD1	Q9BTE6	Alanyl-tRNA editing protein Aarsd1	Homo sapiens	EFTTTVVSC[DTB]C[DTB]PAELQTEGSNGK	EFTTTVVSCCPAELQTEGSNGK	(C21,C22)	single_dtb_modification, control_missing_value_limit, control_cv_limit	HEK293T_GSK29_200uM_4h	HEK293T	29_200uM_4h	29	200	-3.69897	4	78	1	8	62	1	NaN	9.16794	NaN	9.16794	0	NaN	4	0	2	14.2645	6.55016	0.934349	0.485068	NaN	1.39965	NaN	6.55016	0.660685	0.485068	0.145518	1.39965	0.141176	NaN	NaN	71.4464	NaN	71.4464	7.20647
AARSD1_(C266)_C[DTB]GAEDHVEAVK	AARSD1_(C266)	AARSD1	Q9BTE6	Alanyl-tRNA editing protein Aarsd1	Homo sapiens	C[DTB]GAEDHVEAVK	CGAEDHVEAVK	(C266)		HEK293T_GSK29_50uM_4h	HEK293T	29_50uM_4h	29	50	-4.30103	4	78	78	0	62	62	NaN	100.044	18.1788	99.1795	8.51428	18.1708	4	4	0	13.4239	91.8791	12.3338	0.122824	0.325928	1.08886	0.245992	91.3327	9.83029	0.118911	0.198623	1.08591	0.149503	0.345529	0.461516	91.8388	20.7479	92.0882	12.6782
AARSD1_(C266)_C[DTB]GAEDHVEAVK	AARSD1_(C266)	AARSD1	Q9BTE6	Alanyl-tRNA editing protein Aarsd1	Homo sapiens	C[DTB]GAEDHVEAVK	CGAEDHVEAVK	(C266)		HEK293T_GSK29_200uM_4h	HEK293T	29_200uM_4h	29	200	-3.69897	4	78	78	0	62	62	NaN	100.044	18.1788	99.1795	8.51428	18.1708	4	4	0	7.20566	96.8612	6.97949	0.0466432	0.28201	1.03286	0.201897	96.8146	4.9433	0.0348181	0.144102	1.02443	0.102324	0.672818	0.172102	96.8186	18.9255	97.6155	9.75022
AARSD1_(C266)_C[DTB]GAEDHVEAVKK	AARSD1_(C266)	AARSD1	Q9BTE6	Alanyl-tRNA editing protein Aarsd1	Homo sapiens	C[DTB]GAEDHVEAVKK	CGAEDHVEAVKK	(C266)	single_cleavage_product	HEK293T_GSK29_50uM_4h	HEK293T	29_50uM_4h	29	50	-4.30103	4	78	78	0	62	62	NaN	70.2934	14.5938	69.6232	11.5347	20.7613	4	4	0	12.7263	87.7957	11.1731	-0.320761	0.351316	0.800648	0.194969	86.3604	6.82645	-0.310801	0.264828	0.806194	0.147989	0.0234388	1.63006	124.899	30.4146	124.04	22.7693
AARSD1_(C266)_C[DTB]GAEDHVEAVKK	AARSD1_(C266)	AARSD1	Q9BTE6	Alanyl-tRNA editing protein Aarsd1	Homo sapiens	C[DTB]GAEDHVEAVKK	CGAEDHVEAVKK	(C266)	single_cleavage_product	HEK293T_GSK29_200uM_4h	HEK293T	29_200uM_4h	29	200	-3.69897	4	78	78	0	62	62	NaN	70.2934	14.5938	69.6232	11.5347	20.7613	4	4	0	12.4824	85.2457	10.6407	-0.278237	0.349491	0.824598	0.199758	84.7491	6.11222	-0.28363	0.260682	0.821521	0.148442	0.0349224	1.4569	121.271	29.3778	121.725	21.9947
AASDHPPT_(C23)_WAFSC[DTB]GTWLPSR	AASDHPPT_(C23)	AASDHPPT	Q9NRN7	L-aminoadipate-semialdehyde dehydrogenase-phosphopantetheinyl transferase	Homo sapiens	WAFSC[DTB]GTWLPSR	WAFSCGTWLPSR	(C23)	control_cv_limit	HEK293T_GSK29_50uM_4h	HEK293T	29_50uM_4h	29	50	-4.30103	4	78	61	0	62	49	NaN	112.929	115.862	92.283	50.9133	102.597	4	2	0	0.301413	53.5623	0.161444	1.07613	1.48016	2.10838	2.16313	53.5623	0.114158	0.784845	0.795952	1.72291	0.950549	0.338321	0.470672	47.4299	48.6617	58.0414	32.0222
AASDHPPT_(C23)_WAFSC[DTB]GTWLPSR	AASDHPPT_(C23)	AASDHPPT	Q9NRN7	L-aminoadipate-semialdehyde dehydrogenase-phosphopantetheinyl transferase	Homo sapiens	WAFSC[DTB]GTWLPSR	WAFSCGTWLPSR	(C23)	control_cv_limit	HEK293T_GSK29_200uM_4h	HEK293T	29_200uM_4h	29	200	-3.69897	4	78	61	0	62	49	NaN	112.929	115.862	92.283	50.9133	102.597	4	3	0	56.5891	74.2591	42.0225	0.604783	1.69038	1.52075	1.78184	57.1856	13.725	0.690412	0.868001	1.61374	0.970914	0.882478	0.0542962	65.757	77.0464	61.9677	37.283
AASDHPPT_(C9)_FC[DTB]LVPSMEGVR	AASDHPPT_(C9)	AASDHPPT	Q9NRN7	L-aminoadipate-semialdehyde dehydrogenase-phosphopantetheinyl transferase	Homo sapiens	FC[DTB]LVPSMEGVR	FCLVPSMEGVR	(C9)	control_missing_value_limit, control_cv_limit	HEK293T_GSK29_50uM_4h	HEK293T	29_50uM_4h	29	50	-4.30103	4	78	2	7	62	1	NaN	73.1892	NaN	73.1892	0	NaN	4	1	1	105.053	33.5578	35.2535	1.12498	NaN	2.18099	NaN	33.5578	24.928	1.12498	1.07169	2.18099	1.62012	NaN	NaN	45.8507	NaN	45.8507	34.0596
AASDHPPT_(C9)_FC[DTB]LVPSMEGVR	AASDHPPT_(C9)	AASDHPPT	Q9NRN7	L-aminoadipate-semialdehyde dehydrogenase-phosphopantetheinyl transferase	Homo sapiens	FC[DTB]LVPSMEGVR	FCLVPSMEGVR	(C9)	control_missing_value_limit, control_cv_limit	HEK293T_GSK29_200uM_4h	HEK293T	29_200uM_4h	29	200	-3.69897	4	78	2	7	62	1	NaN	73.1892	NaN	73.1892	0	NaN	4	0	2	15.0947	4.5893	0.692738	3.99529	NaN	15.9478	NaN	4.5893	0.48984	3.99529	0.153987	15.9478	1.70219	NaN	NaN	6.27045	NaN	6.27045	0.669279
AASDH_(C13)_AASC[DTB]YMDR	AASDH_(C13)	AASDH	Q4L235	Beta-alanine-activating enzyme	Homo sapiens	AASC[DTB]YMDR	AASCYMDR	(C13)		HEK293T_GSK29_50uM_4h	HEK293T	29_50uM_4h	29	50	-4.30103	4	78	78	0	62	62	NaN	292.618	36.7178	284.908	22.7566	12.548	4	4	0	13.6298	278.018	37.8932	0.0738415	0.267278	1.05252	0.194992	286.568	14.5265	-0.00838127	0.136481	0.994207	0.0940532	0.529727	0.275948	95.0105	17.6019	100.583	9.51524
AASDH_(C13)_AASC[DTB]YMDR	AASDH_(C13)	AASDH	Q4L235	Beta-alanine-activating enzyme	Homo sapiens	AASC[DTB]YMDR	AASCYMDR	(C13)		HEK293T_GSK29_200uM_4h	HEK293T	29_200uM_4h	29	200	-3.69897	4	78	78	0	62	62	NaN	292.618	36.7178	284.908	22.7566	12.548	4	4	0	6.61029	300.713	19.878	-0.0393701	0.204613	0.97308	0.138009	302.54	13.057	-0.0866297	0.130979	0.94172	0.0854966	0.417645	0.379192	102.767	14.5751	106.189	9.64062
AASDH_(C410)_VC[DTB]FLDDEVTVPLGTMR	AASDH_(C410)	AASDH	Q4L235	Beta-alanine-activating enzyme	Homo sapiens	VC[DTB]FLDDEVTVPLGTMR	VCFLDDEVTVPLGTMR	(C410)	control_missing_value_limit	HEK293T_GSK29_50uM_4h	HEK293T	29_50uM_4h	29	50	-4.30103	4	78	50	1	62	40	NaN	45.8346	16.532	43.6924	11.2757	36.0689	4	3	0	12.6207	27.0278	3.41109	0.761994	0.5513	1.69583	0.648032	27.7928	2.19855	0.65267	0.389415	1.57208	0.424338	0.00388178	2.41097	58.9681	22.5336	63.6102	17.1698
AASDH_(C410)_VC[DTB]FLDDEVTVPLGTMR	AASDH_(C410)	AASDH	Q4L235	Beta-alanine-activating enzyme	Homo sapiens	VC[DTB]FLDDEVTVPLGTMR	VCFLDDEVTVPLGTMR	(C410)	control_missing_value_limit	HEK293T_GSK29_200uM_4h	HEK293T	29_200uM_4h	29	200	-3.69897	4	78	50	1	62	40	NaN	45.8346	16.532	43.6924	11.2757	36.0689	4	4	0	11.3186	38.5512	4.36347	0.249661	0.545384	1.18893	0.449452	37.5349	2.0271	0.219151	0.380382	1.16405	0.306914	0.202586	0.693391	84.1094	31.796	85.9071	22.6503
AASDH_(C736)_SKDPSC[DTB]VAK	AASDH_(C736)	AASDH	Q4L235	Beta-alanine-activating enzyme	Homo sapiens	SKDPSC[DTB]VAK	SKDPSCVAK	(C736)		HEK293T_GSK29_50uM_4h	HEK293T	29_50uM_4h	29	50	-4.30103	4	78	78	0	62	62	NaN	68.8405	18.2791	65.1159	9.36536	26.5528	4	4	0	9.06909	66.269	6.01	0.0549232	0.404803	1.0388	0.291476	67.3218	3.73599	-0.0480642	0.222407	0.967233	0.149109	0.888962	0.0511169	96.2646	27.0107	103.388	15.9383
AASDH_(C736)_SKDPSC[DTB]VAK	AASDH_(C736)	AASDH	Q4L235	Beta-alanine-activating enzyme	Homo sapiens	SKDPSC[DTB]VAK	SKDPSCVAK	(C736)		HEK293T_GSK29_200uM_4h	HEK293T	29_200uM_4h	29	200	-3.69897	4	78	78	0	62	62	NaN	68.8405	18.2791	65.1159	9.36536	26.5528	4	4	0	20.9761	74.2828	15.5816	-0.109771	0.488187	0.926735	0.313593	72.4332	8.83697	-0.153641	0.272094	0.898979	0.169548	0.445852	0.350809	107.906	36.5137	111.237	20.9795
AASDH_(C766)_C[DTB]VDASPLVVIPTFDK	AASDH_(C766)	AASDH	Q4L235	Beta-alanine-activating enzyme	Homo sapiens	C[DTB]VDASPLVVIPTFDK	CVDASPLVVIPTFDK	(C766)	control_missing_value_limit	HEK293T_GSK29_50uM_4h	HEK293T	29_50uM_4h	29	50	-4.30103	4	78	55	1	62	45	NaN	38.4694	13.9085	36.2312	8.65589	36.1546	4	1	1	116.945	24.6495	28.8264	0.642152	1.76595	1.56066	1.91034	24.6495	20.3833	0.555674	1.24179	1.46986	1.26517	0.565631	0.247467	64.0756	78.4326	68.0339	58.5599
AASDH_(C766)_C[DTB]VDASPLVVIPTFDK	AASDH_(C766)	AASDH	Q4L235	Beta-alanine-activating enzyme	Homo sapiens	C[DTB]VDASPLVVIPTFDK	CVDASPLVVIPTFDK	(C766)	control_missing_value_limit	HEK293T_GSK29_200uM_4h	HEK293T	29_200uM_4h	29	200	-3.69897	4	78	55	1	62	45	NaN	38.4694	13.9085	36.2312	8.65589	36.1546	4	3	0	21.5171	46.2045	9.94186	-0.264321	0.606986	0.83259	0.350296	44.1052	6.62535	-0.283717	0.407141	0.821472	0.231827	0.185373	0.731953	120.107	50.5327	121.733	34.354
AASDH_(C819)_IESSAC[DTB]VSK	AASDH_(C819)	AASDH	Q4L235	Beta-alanine-activating enzyme	Homo sapiens	IESSAC[DTB]VSK	IESSACVSK	(C819)	control_missing_value_limit, control_cv_limit	HEK293T_GSK29_50uM_4h	HEK293T	29_50uM_4h	29	50	-4.30103	4	78	2	7	62	1	NaN	18.5173	NaN	18.5173	0	NaN	4	0	2	34.622	7.20227	2.49357	1.36235	NaN	2.57103	NaN	7.20227	1.76322	1.36235	0.353193	2.57103	0.629426	NaN	NaN	38.8949	NaN	38.8949	9.52204
AASDH_(C819)_IESSAC[DTB]VSK	AASDH_(C819)	AASDH	Q4L235	Beta-alanine-activating enzyme	Homo sapiens	IESSAC[DTB]VSK	IESSACVSK	(C819)	control_missing_value_limit, control_cv_limit	HEK293T_GSK29_200uM_4h	HEK293T	29_200uM_4h	29	200	-3.69897	4	78	2	7	62	1	NaN	18.5173	NaN	18.5173	0	NaN	4	0	2	16.7511	4.75205	0.796019	1.96225	NaN	3.89669	NaN	4.75205	0.56287	1.96225	0.170884	3.89669	0.461555	NaN	NaN	25.6628	NaN	25.6628	3.0397
AASS_(C240)_GAQAIFNELPC[DTB]EYVEPHELK	AASS_(C240)	AASS	Q9UDR5	Alpha-aminoadipic semialdehyde synthase, mitochondrial	Homo sapiens	GAQAIFNELPC[DTB]EYVEPHELK	GAQAIFNELPCEYVEPHELK	(C240)	control_missing_value_limit	HEK293T_GSK29_50uM_4h	HEK293T	29_50uM_4h	29	50	-4.30103	4	78	20	6	62	18	NaN	21.3444	7.15006	23.0331	5.97317	33.4985	4	0	2	24.1997	4.99462	1.20869	2.09541	0.596198	4.27348	1.76603	4.99462	0.85467	2.20526	0.448242	4.61159	1.43281	0.0351649	1.45389	23.4001	9.67017	21.6845	6.73734
AASS_(C240)_GAQAIFNELPC[DTB]EYVEPHELK	AASS_(C240)	AASS	Q9UDR5	Alpha-aminoadipic semialdehyde synthase, mitochondrial	Homo sapiens	GAQAIFNELPC[DTB]EYVEPHELK	GAQAIFNELPCEYVEPHELK	(C240)	control_missing_value_limit	HEK293T_GSK29_200uM_4h	HEK293T	29_200uM_4h	29	200	-3.69897	4	78	20	6	62	18	NaN	21.3444	7.15006	23.0331	5.97317	33.4985	4	1	1	103.487	15.0573	15.5824	0.503392	1.56928	1.41754	1.54192	15.0573	11.0184	0.613244	1.12005	1.52969	1.18759	0.601387	0.220846	70.5446	76.7341	65.3725	50.7525
AASS_(C342)_FSPAGVEGC[DTB]PALPHK	AASS_(C342)	AASS	Q9UDR5	Alpha-aminoadipic semialdehyde synthase, mitochondrial	Homo sapiens	FSPAGVEGC[DTB]PALPHK	FSPAGVEGCPALPHK	(C342)		HEK293T_GSK29_50uM_4h	HEK293T	29_50uM_4h	29	50	-4.30103	4	78	78	0	62	62	NaN	442.412	114.688	431.606	43.0994	25.9235	4	4	0	21.9867	532.382	117.053	-0.267071	0.490397	0.831005	0.282473	504.174	56.5866	-0.224206	0.216734	0.856066	0.128605	0.119285	0.923412	120.336	40.9044	116.813	17.5487
AASS_(C342)_FSPAGVEGC[DTB]PALPHK	AASS_(C342)	AASS	Q9UDR5	Alpha-aminoadipic semialdehyde synthase, mitochondrial	Homo sapiens	FSPAGVEGC[DTB]PALPHK	FSPAGVEGCPALPHK	(C342)		HEK293T_GSK29_200uM_4h	HEK293T	29_200uM_4h	29	200	-3.69897	4	78	78	0	62	62	NaN	442.412	114.688	431.606	43.0994	25.9235	4	4	0	14.7694	550.58	81.3173	-0.315563	0.430436	0.803537	0.23974	543.451	59.7748	-0.332432	0.214325	0.794196	0.117985	0.0219879	1.65782	124.45	37.1303	125.913	18.7055
AASS_(C534)_KYNINPVSMDIC[DTB]K	AASS_(C534)	AASS	Q9UDR5	Alpha-aminoadipic semialdehyde synthase, mitochondrial	Homo sapiens	KYNINPVSMDIC[DTB]K	KYNINPVSMDICK	(C534)	control_missing_value_limit, control_cv_limit, single_cleavage_product	HEK293T_GSK29_50uM_4h	HEK293T	29_50uM_4h	29	50	-4.30103	4	78	51	2	62	41	NaN	167.895	76.2298	150.135	38.655	45.4033	4	0	2	27.0183	6.65045	1.79684	4.65796	0.762236	25.2456	13.3383	6.65045	1.27056	4.49667	0.462538	22.5752	7.23778	0.0230951	1.63648	3.96108	2.0928	4.42963	1.42017
AASS_(C534)_KYNINPVSMDIC[DTB]K	AASS_(C534)	AASS	Q9UDR5	Alpha-aminoadipic semialdehyde synthase, mitochondrial	Homo sapiens	KYNINPVSMDIC[DTB]K	KYNINPVSMDICK	(C534)	control_missing_value_limit, control_cv_limit, single_cleavage_product	HEK293T_GSK29_200uM_4h	HEK293T	29_200uM_4h	29	200	-3.69897	4	78	51	2	62	41	NaN	167.895	76.2298	150.135	38.655	45.4033	4	3	0	40.4116	199.247	80.5187	-0.246998	0.876911	0.842648	0.512185	234.069	22.4252	-0.640668	0.39633	0.641416	0.176206	0.570168	0.243997	118.674	72.1331	155.905	42.8294
AASS_(C534)_YNINPVSMDIC[DTB]K	AASS_(C534)	AASS	Q9UDR5	Alpha-aminoadipic semialdehyde synthase, mitochondrial	Homo sapiens	YNINPVSMDIC[DTB]K	YNINPVSMDICK	(C534)		HEK293T_GSK29_50uM_4h	HEK293T	29_50uM_4h	29	50	-4.30103	4	78	78	0	62	62	NaN	424.227	92.345	415.856	23.8413	21.7678	4	4	0	5.88079	414.336	24.3662	0.0340356	0.325302	1.02387	0.230865	420.738	11.5178	-0.016839	0.0916561	0.988396	0.0627939	0.987041	0.00566485	97.6684	22.0225	101.174	6.4277
AASS_(C534)_YNINPVSMDIC[DTB]K	AASS_(C534)	AASS	Q9UDR5	Alpha-aminoadipic semialdehyde synthase, mitochondrial	Homo sapiens	YNINPVSMDIC[DTB]K	YNINPVSMDICK	(C534)		HEK293T_GSK29_200uM_4h	HEK293T	29_200uM_4h	29	200	-3.69897	4	78	78	0	62	62	NaN	424.227	92.345	415.856	23.8413	21.7678	4	4	0	3.85265	436.021	16.7984	-0.0395624	0.318924	0.97295	0.215082	438.215	9.0454	-0.0755567	0.0879082	0.948976	0.0578243	0.157	0.804101	102.78	22.7207	105.377	6.42096
AASS_(C765)_QLLC[DTB]DLVGISPSSEHDVLK	AASS_(C765)	AASS	Q9UDR5	Alpha-aminoadipic semialdehyde synthase, mitochondrial	Homo sapiens	QLLC[DTB]DLVGISPSSEHDVLK	QLLCDLVGISPSSEHDVLK	(C765)		HEK293T_GSK29_50uM_4h	HEK293T	29_50uM_4h	29	50	-4.30103	4	78	71	0	62	56	NaN	48.7118	8.27546	48.9732	5.63725	16.9886	4	4	0	19.7829	49.3621	9.76524	-0.0191325	0.376202	0.986826	0.257328	50.1568	7.04073	-0.0344532	0.2619	0.976402	0.177251	0.909935	0.0409898	101.335	26.4245	102.417	18.5923
AASS_(C765)_QLLC[DTB]DLVGISPSSEHDVLK	AASS_(C765)	AASS	Q9UDR5	Alpha-aminoadipic semialdehyde synthase, mitochondrial	Homo sapiens	QLLC[DTB]DLVGISPSSEHDVLK	QLLCDLVGISPSSEHDVLK	(C765)		HEK293T_GSK29_200uM_4h	HEK293T	29_200uM_4h	29	200	-3.69897	4	78	71	0	62	56	NaN	48.7118	8.27546	48.9732	5.63725	16.9886	4	4	0	22.1144	45.8001	10.1284	0.0889189	0.402318	1.06357	0.296594	42.1066	3.3359	0.217946	0.201599	1.16308	0.162526	0.588786	0.230043	94.0227	26.2197	85.9789	12.0145
AASS_(C87)_AGGILQEDISEAC[DTB]LILGVK	AASS_(C87)	AASS	Q9UDR5	Alpha-aminoadipic semialdehyde synthase, mitochondrial	Homo sapiens	AGGILQEDISEAC[DTB]LILGVK	AGGILQEDISEACLILGVK	(C87)	control_cv_limit	HEK293T_GSK29_50uM_4h	HEK293T	29_50uM_4h	29	50	-4.30103	4	78	75	0	62	59	NaN	76.8808	44.2085	73.3927	37.1342	57.5027	4	4	0	60.7876	90.1518	54.8011	-0.229732	1.20719	0.852793	0.713584	77.8673	29.9154	-0.0853803	0.916536	0.942536	0.598788	0.465488	0.332092	117.262	98.12	106.097	67.4027
AASS_(C87)_AGGILQEDISEAC[DTB]LILGVK	AASS_(C87)	AASS	Q9UDR5	Alpha-aminoadipic semialdehyde synthase, mitochondrial	Homo sapiens	AGGILQEDISEAC[DTB]LILGVK	AGGILQEDISEACLILGVK	(C87)	control_cv_limit	HEK293T_GSK29_200uM_4h	HEK293T	29_200uM_4h	29	200	-3.69897	4	78	75	0	62	59	NaN	76.8808	44.2085	73.3927	37.1342	57.5027	4	4	0	57.0512	95.4706	54.4671	-0.312433	1.16862	0.805283	0.652299	85.8661	34.1417	-0.226452	0.928383	0.854734	0.550027	0.350719	0.455041	124.18	100.589	116.995	75.2872
ABAT_(C224)_TMGC[DTB]LATTHSK	ABAT_(C224)	ABAT	P80404	4-aminobutyrate aminotransferase, mitochondrial	Homo sapiens	TMGC[DTB]LATTHSK	TMGCLATTHSK	(C224)	control_missing_value_limit, control_cv_limit	HEK293T_GSK29_50uM_4h	HEK293T	29_50uM_4h	29	50	-4.30103	4	78	2	7	62	1	NaN	407.83	NaN	407.83	0	NaN	4	0	2	1.67269	8.66093	0.144871	5.5573	NaN	47.0884	NaN	8.66093	0.102439	5.5573	0.0170638	47.0884	0.556948	NaN	NaN	2.12366	NaN	2.12366	0.0251181
ABAT_(C224)_TMGC[DTB]LATTHSK	ABAT_(C224)	ABAT	P80404	4-aminobutyrate aminotransferase, mitochondrial	Homo sapiens	TMGC[DTB]LATTHSK	TMGCLATTHSK	(C224)	control_missing_value_limit, control_cv_limit	HEK293T_GSK29_200uM_4h	HEK293T	29_200uM_4h	29	200	-3.69897	4	78	2	7	62	1	NaN	407.83	NaN	407.83	0	NaN	4	0	2	19.0386	8.42212	1.60345	5.59764	NaN	48.4236	NaN	8.42212	1.13381	5.59764	0.19422	48.4236	6.51896	NaN	NaN	2.06511	NaN	2.06511	0.278012
ABAT_(C269)_C[DTB]LEEVEDLIVK	ABAT_(C269)	ABAT	P80404	4-aminobutyrate aminotransferase, mitochondrial	Homo sapiens	C[DTB]LEEVEDLIVK	CLEEVEDLIVK	(C269)	control_missing_value_limit	HEK293T_GSK29_50uM_4h	HEK293T	29_50uM_4h	29	50	-4.30103	4	78	2	8	62	2	NaN	25.7352	2.17388	25.7352	1.53717	8.44713	4	0	2	33.3425	7.46678	2.48961	1.78518	0.496228	3.44662	1.1855	7.46678	1.76042	1.78518	0.350886	3.44662	0.838273	0.103266	0.986044	29.0139	9.97961	29.0139	7.05665
ABAT_(C269)_C[DTB]LEEVEDLIVK	ABAT_(C269)	ABAT	P80404	4-aminobutyrate aminotransferase, mitochondrial	Homo sapiens	C[DTB]LEEVEDLIVK	CLEEVEDLIVK	(C269)	control_missing_value_limit	HEK293T_GSK29_200uM_4h	HEK293T	29_200uM_4h	29	200	-3.69897	4	78	2	8	62	2	NaN	25.7352	2.17388	25.7352	1.53717	8.44713	4	0	2	20.6764	7.77107	1.60678	1.72755	0.322231	3.31166	0.739672	7.77107	1.13617	1.72755	0.227852	3.31166	0.523027	0.0475379	1.32296	30.1963	6.74447	30.1963	4.76906
ABAT_(C440)_GTFC[DTB]SFDTPDDSIR	ABAT_(C440)	ABAT	P80404	4-aminobutyrate aminotransferase, mitochondrial	Homo sapiens	GTFC[DTB]SFDTPDDSIR	GTFCSFDTPDDSIR	(C440)	control_missing_value_limit	HEK293T_GSK29_50uM_4h	HEK293T	29_50uM_4h	29	50	-4.30103	4	78	2	8	62	2	NaN	38.0319	13.6456	38.0319	9.64889	35.8793	4	0	2	2.94719	6.08028	0.179197	2.645	0.519373	6.25496	2.2518	6.08028	0.126712	2.645	0.367252	6.25496	1.59226	0.0893352	1.04898	15.9873	5.75546	15.9873	4.06973
ABAT_(C440)_GTFC[DTB]SFDTPDDSIR	ABAT_(C440)	ABAT	P80404	4-aminobutyrate aminotransferase, mitochondrial	Homo sapiens	GTFC[DTB]SFDTPDDSIR	GTFCSFDTPDDSIR	(C440)	control_missing_value_limit	HEK293T_GSK29_200uM_4h	HEK293T	29_200uM_4h	29	200	-3.69897	4	78	2	8	62	2	NaN	38.0319	13.6456	38.0319	9.64889	35.8793	4	0	2	32.4032	5.88026	1.90539	2.69326	0.697479	6.46772	3.12686	5.88026	1.34732	2.69326	0.493192	6.46772	2.21102	0.0342073	1.46588	15.4614	7.4749	15.4614	5.28555
ABAT_(C467)_GVVLGGC[DTB]GDK	ABAT_(C467)	ABAT	P80404	4-aminobutyrate aminotransferase, mitochondrial	Homo sapiens	GVVLGGC[DTB]GDK	GVVLGGCGDK	(C467)	control_missing_value_limit	HEK293T_GSK29_50uM_4h	HEK293T	29_50uM_4h	29	50	-4.30103	4	78	55	1	62	45	NaN	108.822	38.1781	97.381	20.2016	35.083	4	1	1	133.666	84.7227	113.245	0.361155	1.9937	1.28445	1.77503	84.7227	80.0765	0.200891	1.39603	1.14941	1.11223	0.59634	0.224506	77.8541	107.589	87.0013	84.1874
ABAT_(C467)_GVVLGGC[DTB]GDK	ABAT_(C467)	ABAT	P80404	4-aminobutyrate aminotransferase, mitochondrial	Homo sapiens	GVVLGGC[DTB]GDK	GVVLGGCGDK	(C467)	control_missing_value_limit	HEK293T_GSK29_200uM_4h	HEK293T	29_200uM_4h	29	200	-3.69897	4	78	55	1	62	45	NaN	108.822	38.1781	97.381	20.2016	35.083	4	3	0	20.8788	66.9263	13.9734	0.701331	0.58899	1.626	0.663828	60.1188	2.4575	0.695825	0.305041	1.61981	0.342491	0.0422816	1.37385	61.5005	25.108	61.7356	13.0533
ABCA2_(C1362)_C[DTB]SELTQSQASLQSASSVGSAR	ABCA2_(C1362)	ABCA2	Q9BZC7	ATP-binding cassette sub-family A member 2	Homo sapiens	C[DTB]SELTQSQASLQSASSVGSAR	CSELTQSQASLQSASSVGSAR	(C1362)		HEK293T_GSK29_50uM_4h	HEK293T	29_50uM_4h	29	50	-4.30103	4	78	62	1	62	53	NaN	64.4802	13.8445	64.3936	9.15228	21.4709	4	1	1	84.3978	18.1236	15.2959	1.83099	1.25639	3.5578	3.09835	18.1236	10.8158	1.82905	0.885056	3.55302	2.17969	0.279165	0.554139	28.1072	24.4775	28.1451	17.2663
ABCA2_(C1362)_C[DTB]SELTQSQASLQSASSVGSAR	ABCA2_(C1362)	ABCA2	Q9BZC7	ATP-binding cassette sub-family A member 2	Homo sapiens	C[DTB]SELTQSQASLQSASSVGSAR	CSELTQSQASLQSASSVGSAR	(C1362)		HEK293T_GSK29_200uM_4h	HEK293T	29_200uM_4h	29	200	-3.69897	4	78	62	1	62	53	NaN	64.4802	13.8445	64.3936	9.15228	21.4709	4	2	0	28.8723	64.8724	18.7302	-0.00874864	0.519092	0.993954	0.357632	64.8724	13.2442	-0.0106886	0.358885	0.992619	0.246924	0.968374	0.0139567	100.608	36.1996	100.744	25.061
ABCA2_(C268)_DAVC[DTB]SGQAAAR	ABCA2_(C268)	ABCA2	Q9BZC7	ATP-binding cassette sub-family A member 2	Homo sapiens	DAVC[DTB]SGQAAAR	DAVCSGQAAAR	(C268)	control_missing_value_limit, control_cv_limit	HEK293T_GSK29_50uM_4h	HEK293T	29_50uM_4h	29	50	-4.30103	4	78	5	6	62	3	NaN	31.3242	18.178	28.7887	14.2415	58.0318	4	1	1	116.243	26.747	31.0915	0.227902	1.8744	1.17113	1.52157	26.747	21.985	0.106122	1.38404	1.07633	1.03257	0.698531	0.155814	85.3876	110.939	92.9082	89.1309
ABCA2_(C268)_DAVC[DTB]SGQAAAR	ABCA2_(C268)	ABCA2	Q9BZC7	ATP-binding cassette sub-family A member 2	Homo sapiens	DAVC[DTB]SGQAAAR	DAVCSGQAAAR	(C268)	control_missing_value_limit, control_cv_limit	HEK293T_GSK29_200uM_4h	HEK293T	29_200uM_4h	29	200	-3.69897	4	78	5	6	62	3	NaN	31.3242	18.178	28.7887	14.2415	58.0318	4	0	2	8.74449	7.62899	0.667116	2.03771	0.846673	4.10595	2.40965	7.62899	0.471722	1.91594	0.719243	3.77358	1.88129	0.0661333	1.17958	24.3549	14.2931	26.5	13.2113
ABCA2_(C966)_LSVMEEDQAC[DTB]AMESR	ABCA2_(C966)	ABCA2	Q9BZC7	ATP-binding cassette sub-family A member 2	Homo sapiens	LSVMEEDQAC[DTB]AMESR	LSVMEEDQACAMESR	(C966)	control_missing_value_limit	HEK293T_GSK29_50uM_4h	HEK293T	29_50uM_4h	29	50	-4.30103	4	78	46	2	62	40	NaN	16.9352	3.62428	16.9629	2.33993	21.4009	4	1	1	37.0078	9.57476	3.5434	0.822714	0.616754	1.76873	0.756134	9.57476	2.50556	0.825077	0.426772	1.77163	0.524077	0.26996	0.568701	56.5377	24.17	56.4452	16.6974
ABCA2_(C966)_LSVMEEDQAC[DTB]AMESR	ABCA2_(C966)	ABCA2	Q9BZC7	ATP-binding cassette sub-family A member 2	Homo sapiens	LSVMEEDQAC[DTB]AMESR	LSVMEEDQACAMESR	(C966)	control_missing_value_limit	HEK293T_GSK29_200uM_4h	HEK293T	29_200uM_4h	29	200	-3.69897	4	78	46	2	62	40	NaN	16.9352	3.62428	16.9629	2.33993	21.4009	4	2	0	34.7162	18.2366	6.33106	-0.106815	0.588368	0.928636	0.378721	18.2366	4.47673	-0.104451	0.406239	0.930159	0.261917	0.834092	0.0787859	107.685	43.9166	107.509	30.2726
ABCA5_(C648)_ILLLDEPTAGMDPC[DTB]SR	ABCA5_(C648)	ABCA5	Q8WWZ7	Cholesterol transporter ABCA5	Homo sapiens	ILLLDEPTAGMDPC[DTB]SR	ILLLDEPTAGMDPCSR	(C648)	control_missing_value_limit	HEK293T_GSK29_50uM_4h	HEK293T	29_50uM_4h	29	50	-4.30103	4	78	21	5	62	18	NaN	27.2729	7.31461	25.2413	4.17996	26.82	4	2	0	15.9279	28.5817	4.55247	-0.0676238	0.450022	0.954208	0.297648	28.5817	3.21908	-0.179306	0.288929	0.883128	0.176864	0.650281	0.186899	104.799	32.6901	113.234	22.6774
ABCA5_(C648)_ILLLDEPTAGMDPC[DTB]SR	ABCA5_(C648)	ABCA5	Q8WWZ7	Cholesterol transporter ABCA5	Homo sapiens	ILLLDEPTAGMDPC[DTB]SR	ILLLDEPTAGMDPCSR	(C648)	control_missing_value_limit	HEK293T_GSK29_200uM_4h	HEK293T	29_200uM_4h	29	200	-3.69897	4	78	21	5	62	18	NaN	27.2729	7.31461	25.2413	4.17996	26.82	4	0	2	1.42549	7.89608	0.112558	1.78826	0.387478	3.45398	0.927668	7.89608	0.0795904	1.67658	0.239352	3.19669	0.530351	5.36846e-14	13.2701	28.9521	7.77592	31.2823	5.18994
ABCA5_(C718)_YC[DTB]ATESLSSLVK	ABCA5_(C718)	ABCA5	Q8WWZ7	Cholesterol transporter ABCA5	Homo sapiens	YC[DTB]ATESLSSLVK	YCATESLSSLVK	(C718)	control_missing_value_limit	HEK293T_GSK29_50uM_4h	HEK293T	29_50uM_4h	29	50	-4.30103	4	78	3	7	62	2	NaN	46.5269	18.581	46.5269	13.1387	39.936	4	0	2	2.23286	6.52415	0.145675	2.8342	0.577054	7.13149	2.85248	6.52415	0.103008	2.8342	0.408039	7.13149	2.01701	0.0945502	1.02434	14.0223	5.6087	14.0223	3.96595
ABCA5_(C718)_YC[DTB]ATESLSSLVK	ABCA5_(C718)	ABCA5	Q8WWZ7	Cholesterol transporter ABCA5	Homo sapiens	YC[DTB]ATESLSSLVK	YCATESLSSLVK	(C718)	control_missing_value_limit	HEK293T_GSK29_200uM_4h	HEK293T	29_200uM_4h	29	200	-3.69897	4	78	3	7	62	2	NaN	46.5269	18.581	46.5269	13.1387	39.936	4	0	2	8.78674	7.46174	0.655644	2.64048	0.589935	6.23539	2.54973	7.46174	0.46361	2.64048	0.417147	6.23539	1.80293	0.0903723	1.04396	16.0375	6.55792	16.0375	4.63715
ABCA6_(C1309)_NISFC[DTB]VQEGEILGLLGPNGAGK	ABCA6_(C1309)	ABCA6	Q8N139	ATP-binding cassette sub-family A member 6	Homo sapiens	NISFC[DTB]VQEGEILGLLGPNGAGK	NISFCVQEGEILGLLGPNGAGK	(C1309)	control_missing_value_limit	HEK293T_GSK29_50uM_4h	HEK293T	29_50uM_4h	29	50	-4.30103	4	78	3	8	62	3	NaN	5.37969	1.82475	4.87924	1.02186	33.9193	4	0	2	33.0122	5.36479	1.77104	0.00400226	0.682857	1.00278	0.474636	5.36479	1.25231	-0.136864	0.452445	0.909494	0.285227	0.985336	0.00641561	99.723	47.2009	109.951	34.4819
ABCA6_(C1309)_NISFC[DTB]VQEGEILGLLGPNGAGK	ABCA6_(C1309)	ABCA6	Q8N139	ATP-binding cassette sub-family A member 6	Homo sapiens	NISFC[DTB]VQEGEILGLLGPNGAGK	NISFCVQEGEILGLLGPNGAGK	(C1309)	control_missing_value_limit	HEK293T_GSK29_200uM_4h	HEK293T	29_200uM_4h	29	200	-3.69897	4	78	3	8	62	3	NaN	5.37969	1.82475	4.87924	1.02186	33.9193	4	0	2	5.17294	4.65848	0.24098	0.207666	0.49501	1.15482	0.396235	4.65848	0.170399	0.0667996	0.306719	1.04739	0.222677	0.631745	0.199458	86.5937	29.7116	95.4754	20.2982
ABCB10_(C582)_IGTVSQEPILFSC[DTB]SIAENIAYGADDPSSVTAEEIQR	ABCB10_(C582)	ABCB10	Q9NRK6	ATP-binding cassette sub-family B member 10, mitochondrial	Homo sapiens	IGTVSQEPILFSC[DTB]SIAENIAYGADDPSSVTAEEIQR	IGTVSQEPILFSCSIAENIAYGADDPSSVTAEEIQR	(C582)		HEK293T_GSK29_50uM_4h	HEK293T	29_50uM_4h	29	50	-4.30103	4	78	67	0	62	52	NaN	22.8696	6.64433	23.0767	3.54814	29.0531	4	3	0	30.8267	34.88	10.7524	-0.608972	0.611126	0.655664	0.277739	38.6774	4.54112	-0.745052	0.279099	0.596647	0.115425	0.157226	0.803476	152.517	64.6063	167.603	32.424
ABCB10_(C582)_IGTVSQEPILFSC[DTB]SIAENIAYGADDPSSVTAEEIQR	ABCB10_(C582)	ABCB10	Q9NRK6	ATP-binding cassette sub-family B member 10, mitochondrial	Homo sapiens	IGTVSQEPILFSC[DTB]SIAENIAYGADDPSSVTAEEIQR	IGTVSQEPILFSCSIAENIAYGADDPSSVTAEEIQR	(C582)		HEK293T_GSK29_200uM_4h	HEK293T	29_200uM_4h	29	200	-3.69897	4	78	67	0	62	52	NaN	22.8696	6.64433	23.0767	3.54814	29.0531	4	4	0	10.6352	26.0044	2.76561	-0.185327	0.446348	0.87945	0.272089	26.3138	1.83378	-0.189382	0.243542	0.876981	0.148043	0.0423589	1.37306	113.707	35.1794	114.028	19.249
ABCB1_(C1074)_GQTLALVGSSGC[DTB]GK	ABCB1_(C1074)	ABCB1	P08183	ATP-dependent translocase ABCB1	Homo sapiens	GQTLALVGSSGC[DTB]GK	GQTLALVGSSGCGK	(C1074)	single_cleavage_product	HEK293T_GSK29_50uM_4h	HEK293T	29_50uM_4h	29	50	-4.30103	4	78	78	0	62	62	NaN	81.5785	27.1088	80.8365	20.7256	33.2303	4	4	0	57.6882	101.969	58.8241	-0.321871	0.960468	0.800032	0.532618	85.8251	28.0322	-0.0863924	0.599051	0.941875	0.391096	0.61698	0.209729	124.995	83.2149	106.171	44.0856
ABCB1_(C1074)_GQTLALVGSSGC[DTB]GK	ABCB1_(C1074)	ABCB1	P08183	ATP-dependent translocase ABCB1	Homo sapiens	GQTLALVGSSGC[DTB]GK	GQTLALVGSSGCGK	(C1074)	single_cleavage_product	HEK293T_GSK29_200uM_4h	HEK293T	29_200uM_4h	29	200	-3.69897	4	78	78	0	62	62	NaN	81.5785	27.1088	80.8365	20.7256	33.2303	4	4	0	24.3653	80.3647	19.5811	0.0216273	0.594474	1.0151	0.418282	74.6827	8.27591	0.114233	0.402962	1.0824	0.302328	0.890915	0.0501637	98.5121	40.5927	92.3873	25.8049
ABCB1_(C1074)_KGQTLALVGSSGC[DTB]GK	ABCB1_(C1074)	ABCB1	P08183	ATP-dependent translocase ABCB1	Homo sapiens	KGQTLALVGSSGC[DTB]GK	KGQTLALVGSSGCGK	(C1074)		HEK293T_GSK29_50uM_4h	HEK293T	29_50uM_4h	29	50	-4.30103	4	78	62	0	62	49	NaN	99.5602	35.1218	102.638	28.6805	35.2769	4	2	0	19.2875	81.4286	15.7056	0.290033	0.580041	1.22267	0.491578	81.4286	11.1055	0.333962	0.44859	1.26047	0.391929	0.487437	0.312081	81.7883	32.8833	79.3355	24.6685
ABCB1_(C1074)_KGQTLALVGSSGC[DTB]GK	ABCB1_(C1074)	ABCB1	P08183	ATP-dependent translocase ABCB1	Homo sapiens	KGQTLALVGSSGC[DTB]GK	KGQTLALVGSSGCGK	(C1074)		HEK293T_GSK29_200uM_4h	HEK293T	29_200uM_4h	29	200	-3.69897	4	78	62	0	62	49	NaN	99.5602	35.1218	102.638	28.6805	35.2769	4	4	0	61.1567	83.8306	51.268	0.248093	1.01857	1.18764	0.838492	70.1933	25.4854	0.548164	0.660977	1.46222	0.669924	0.491959	0.308071	84.2009	59.4473	68.389	31.3327
ABCB1_(C1227)_TC[DTB]IVIAHR	ABCB1_(C1227)	ABCB1	P08183	ATP-dependent translocase ABCB1	Homo sapiens	TC[DTB]IVIAHR	TCIVIAHR	(C1227)	control_missing_value_limit	HEK293T_GSK29_50uM_4h	HEK293T	29_50uM_4h	29	50	-4.30103	4	78	10	8	62	10	NaN	19.3132	6.114	21.0143	1.85094	31.6571	4	0	2	32.2736	5.19005	1.67502	1.89577	0.652213	3.7212	1.68228	5.19005	1.18442	2.01755	0.352908	4.04896	0.990445	0.0623249	1.20534	26.8731	12.1488	24.6977	6.04147
ABCB1_(C1227)_TC[DTB]IVIAHR	ABCB1_(C1227)	ABCB1	P08183	ATP-dependent translocase ABCB1	Homo sapiens	TC[DTB]IVIAHR	TCIVIAHR	(C1227)	control_missing_value_limit	HEK293T_GSK29_200uM_4h	HEK293T	29_200uM_4h	29	200	-3.69897	4	78	10	8	62	10	NaN	19.3132	6.114	21.0143	1.85094	31.6571	4	0	2	11.644	6.98072	0.812836	1.46814	0.48663	2.76665	0.933208	6.98072	0.574762	1.58993	0.173947	3.01034	0.362958	0.000439217	3.35732	36.1448	12.1919	33.2188	4.00521
ABCB1_(C431)_VQSGQTVALVGNSGC[DTB]GK	ABCB1_(C431)	ABCB1	P08183	ATP-dependent translocase ABCB1	Homo sapiens	VQSGQTVALVGNSGC[DTB]GK	VQSGQTVALVGNSGCGK	(C431)		HEK293T_GSK29_50uM_4h	HEK293T	29_50uM_4h	29	50	-4.30103	4	78	78	0	62	62	NaN	42.9008	15.6924	42.2206	12.0326	36.5783	4	4	0	41.9206	50.5019	21.1707	-0.235332	0.80265	0.849489	0.472617	51.9753	16.6191	-0.299877	0.61794	0.812321	0.347936	0.540591	0.267131	117.718	65.4929	123.104	52.7283
ABCB1_(C431)_VQSGQTVALVGNSGC[DTB]GK	ABCB1_(C431)	ABCB1	P08183	ATP-dependent translocase ABCB1	Homo sapiens	VQSGQTVALVGNSGC[DTB]GK	VQSGQTVALVGNSGCGK	(C431)		HEK293T_GSK29_200uM_4h	HEK293T	29_200uM_4h	29	200	-3.69897	4	78	78	0	62	62	NaN	42.9008	15.6924	42.2206	12.0326	36.5783	4	4	0	20.0901	52.3207	10.5113	-0.286377	0.602069	0.819958	0.342187	48.5271	3.07269	-0.200843	0.421184	0.870042	0.254002	0.0663798	1.17796	121.957	50.8956	114.937	33.555
ABCB8_(C323)_QC[DTB]QEQIAR	ABCB8_(C323)	ABCB8	Q9NUT2	Mitochondrial potassium channel ATP-binding subunit	Homo sapiens	QC[DTB]QEQIAR	QCQEQIAR	(C323)		HEK293T_GSK29_50uM_4h	HEK293T	29_50uM_4h	29	50	-4.30103	4	78	77	0	62	62	NaN	104.957	23.5314	101.562	15.5067	22.42	4	3	0	60.3	79.8299	48.1375	0.394803	0.92813	1.31476	0.845828	100.133	14.3568	0.0204501	0.30217	1.01428	0.212438	0.461452	0.335873	76.0593	48.9313	98.5925	20.65
ABCB8_(C323)_QC[DTB]QEQIAR	ABCB8_(C323)	ABCB8	Q9NUT2	Mitochondrial potassium channel ATP-binding subunit	Homo sapiens	QC[DTB]QEQIAR	QCQEQIAR	(C323)		HEK293T_GSK29_200uM_4h	HEK293T	29_200uM_4h	29	200	-3.69897	4	78	77	0	62	62	NaN	104.957	23.5314	101.562	15.5067	22.42	4	4	0	13.0398	109.766	14.3132	-0.0646294	0.374181	0.956191	0.248	109.306	11.4885	-0.106	0.267418	0.929161	0.172229	0.420296	0.376445	104.582	27.1246	107.624	19.9492
ABCB8_(C364)_YGAELEAC[DTB]R	ABCB8_(C364)	ABCB8	Q9NUT2	Mitochondrial potassium channel ATP-binding subunit	Homo sapiens	YGAELEAC[DTB]R	YGAELEACR	(C364)		HEK293T_GSK29_50uM_4h	HEK293T	29_50uM_4h	29	50	-4.30103	4	78	78	0	62	62	NaN	398.922	84.0825	393.657	64.3716	21.0774	4	4	0	11.3402	419.95	47.6233	-0.0741122	0.345302	0.949927	0.22736	407.604	21.6528	-0.0502296	0.248049	0.965783	0.166051	0.323811	0.489709	105.271	25.1961	103.543	17.8026
ABCB8_(C364)_YGAELEAC[DTB]R	ABCB8_(C364)	ABCB8	Q9NUT2	Mitochondrial potassium channel ATP-binding subunit	Homo sapiens	YGAELEAC[DTB]R	YGAELEACR	(C364)		HEK293T_GSK29_200uM_4h	HEK293T	29_200uM_4h	29	200	-3.69897	4	78	78	0	62	62	NaN	398.922	84.0825	393.657	64.3716	21.0774	4	4	0	4.64894	332.29	15.448	0.263664	0.311392	1.20052	0.259122	327.97	5.23631	0.263373	0.237034	1.20028	0.197206	0.000305854	3.51449	83.2969	17.9789	83.3138	13.6884
ABCB9_(C548)_SSC[DTB]VNILENFYPLEGGR	ABCB9_(C548)	ABCB9	Q9NP78	ABC-type oligopeptide transporter ABCB9	Homo sapiens	SSC[DTB]VNILENFYPLEGGR	SSCVNILENFYPLEGGR	(C548)	control_missing_value_limit, control_cv_limit	HEK293T_GSK29_50uM_4h	HEK293T	29_50uM_4h	29	50	-4.30103	4	78	31	5	62	28	NaN	35.0074	24.5373	23.6943	10.5273	70.0919	4	0	2	1.03298	4.19334	0.0433164	3.06149	1.01132	8.34832	5.85214	4.19334	0.0306293	2.49837	0.64107	5.65045	2.51081	1.84027e-15	14.7351	11.9785	8.39684	17.6977	7.86408
ABCB9_(C548)_SSC[DTB]VNILENFYPLEGGR	ABCB9_(C548)	ABCB9	Q9NP78	ABC-type oligopeptide transporter ABCB9	Homo sapiens	SSC[DTB]VNILENFYPLEGGR	SSCVNILENFYPLEGGR	(C548)	control_missing_value_limit, control_cv_limit	HEK293T_GSK29_200uM_4h	HEK293T	29_200uM_4h	29	200	-3.69897	4	78	31	5	62	28	NaN	35.0074	24.5373	23.6943	10.5273	70.0919	4	0	2	35.0199	7.05868	2.47194	2.31019	1.1304	4.95948	3.88593	7.05868	1.74793	1.74707	0.733818	3.35676	1.70739	0.0641115	1.19306	20.1634	15.7987	29.7907	15.1528
ABCC10_(C1404)_ILC[DTB]IDEATASVDQK	ABCC10_(C1404)	ABCC10	Q5T3U5	ATP-binding cassette sub-family C member 10	Homo sapiens	ILC[DTB]IDEATASVDQK	ILCIDEATASVDQK	(C1404)	control_missing_value_limit, control_cv_limit	HEK293T_GSK29_50uM_4h	HEK293T	29_50uM_4h	29	50	-4.30103	4	78	14	4	62	10	NaN	285.149	389.818	128.077	90.7521	136.707	4	1	1	138.834	267.464	371.33	0.092371	2.81098	1.06612	2.07726	267.464	262.57	-1.06233	1.74669	0.478856	0.579757	0.756625	0.121119	93.798	182.758	208.831	252.834
ABCC10_(C1404)_ILC[DTB]IDEATASVDQK	ABCC10_(C1404)	ABCC10	Q5T3U5	ATP-binding cassette sub-family C member 10	Homo sapiens	ILC[DTB]IDEATASVDQK	ILCIDEATASVDQK	(C1404)	control_missing_value_limit, control_cv_limit	HEK293T_GSK29_200uM_4h	HEK293T	29_200uM_4h	29	200	-3.69897	4	78	14	4	62	10	NaN	285.149	389.818	128.077	90.7521	136.707	4	2	0	24.0876	62.6784	15.0977	2.18568	2.00264	4.5494	6.31514	62.6784	10.6757	1.03097	1.05138	2.0434	1.48914	0.128861	0.889879	21.9809	30.5123	48.9381	35.6641
ABCC10_(C1425)_TDQLLQQTIC[DTB]K	ABCC10_(C1425)	ABCC10	Q5T3U5	ATP-binding cassette sub-family C member 10	Homo sapiens	TDQLLQQTIC[DTB]K	TDQLLQQTICK	(C1425)		HEK293T_GSK29_50uM_4h	HEK293T	29_50uM_4h	29	50	-4.30103	4	78	75	0	62	60	NaN	71.847	20.265	68.2091	11.6405	28.2058	4	4	0	23.6438	85.9251	20.316	-0.258152	0.530982	0.836158	0.307747	84.29	12.0009	-0.305397	0.32064	0.809219	0.17985	0.196653	0.706299	119.595	44.0167	123.576	27.4648
ABCC10_(C1425)_TDQLLQQTIC[DTB]K	ABCC10_(C1425)	ABCC10	Q5T3U5	ATP-binding cassette sub-family C member 10	Homo sapiens	TDQLLQQTIC[DTB]K	TDQLLQQTICK	(C1425)		HEK293T_GSK29_200uM_4h	HEK293T	29_200uM_4h	29	200	-3.69897	4	78	75	0	62	60	NaN	71.847	20.265	68.2091	11.6405	28.2058	4	4	0	14.4525	69.9541	10.1101	0.0385183	0.457233	1.02706	0.325505	69.9445	6.2883	-0.036247	0.278284	0.975188	0.188106	0.962908	0.0164151	97.3654	30.858	102.544	19.7799
ABCC10_(C62)_SPDYILPC[DTB]SPGWR	ABCC10_(C62)	ABCC10	Q5T3U5	ATP-binding cassette sub-family C member 10	Homo sapiens	SPDYILPC[DTB]SPGWR	SPDYILPCSPGWR	(C62)	control_missing_value_limit	HEK293T_GSK29_50uM_4h	HEK293T	29_50uM_4h	29	50	-4.30103	4	78	15	6	62	13	NaN	56.4956	16.5446	53.6125	6.95823	29.2848	4	0	2	3.53197	7.20639	0.254527	2.97079	0.425552	7.83965	2.31246	7.20639	0.179978	2.89522	0.190679	7.43959	0.983279	5.02492e-12	11.2989	12.7557	3.76254	13.4416	1.77656
ABCC10_(C62)_SPDYILPC[DTB]SPGWR	ABCC10_(C62)	ABCC10	Q5T3U5	ATP-binding cassette sub-family C member 10	Homo sapiens	SPDYILPC[DTB]SPGWR	SPDYILPCSPGWR	(C62)	control_missing_value_limit	HEK293T_GSK29_200uM_4h	HEK293T	29_200uM_4h	29	200	-3.69897	4	78	15	6	62	13	NaN	56.4956	16.5446	53.6125	6.95823	29.2848	4	0	2	4.32018	8.62839	0.372762	2.71097	0.427063	6.54764	1.93822	8.62839	0.263582	2.63541	0.19236	6.21351	0.828472	3.33987e-11	10.4763	15.2727	4.52098	16.094	2.14588
ABCC10_(C702)_EVLEAC[DTB]ALNDDLSILPAGDQTEVGEK	ABCC10_(C702)	ABCC10	Q5T3U5	ATP-binding cassette sub-family C member 10	Homo sapiens	EVLEAC[DTB]ALNDDLSILPAGDQTEVGEK	EVLEACALNDDLSILPAGDQTEVGEK	(C702)	control_missing_value_limit, control_cv_limit	HEK293T_GSK29_50uM_4h	HEK293T	29_50uM_4h	29	50	-4.30103	4	78	1	8	62	1	NaN	17.9276	NaN	17.9276	0	NaN	4	0	2	0.341541	4.96939	0.0169725	1.85104	NaN	3.6076	NaN	4.96939	0.0120014	1.85104	0.0034842	3.6076	0.00871258	NaN	NaN	27.7192	NaN	27.7192	0.0669437
ABCC10_(C702)_EVLEAC[DTB]ALNDDLSILPAGDQTEVGEK	ABCC10_(C702)	ABCC10	Q5T3U5	ATP-binding cassette sub-family C member 10	Homo sapiens	EVLEAC[DTB]ALNDDLSILPAGDQTEVGEK	EVLEACALNDDLSILPAGDQTEVGEK	(C702)	control_missing_value_limit, control_cv_limit	HEK293T_GSK29_200uM_4h	HEK293T	29_200uM_4h	29	200	-3.69897	4	78	1	8	62	1	NaN	17.9276	NaN	17.9276	0	NaN	4	0	2	52.5484	7.16202	3.76352	1.32374	NaN	2.50315	NaN	7.16202	2.66121	1.32374	0.536067	2.50315	0.930102	NaN	NaN	39.9497	NaN	39.9497	14.8442
ABCC1_(C1047)_C[DTB]LHVDLLHSILR	ABCC1_(C1047)	ABCC1	P33527	Multidrug resistance-associated protein 1	Homo sapiens	C[DTB]LHVDLLHSILR	CLHVDLLHSILR	(C1047)	control_missing_value_limit, control_cv_limit	HEK293T_GSK29_50uM_4h	HEK293T	29_50uM_4h	29	50	-4.30103	4	78	19	8	62	19	NaN	26.7081	26.4305	19.5613	7.43951	98.9604	4	0	2	33.7816	6.51305	2.20022	2.03587	1.50859	4.1007	4.28801	6.51305	1.55579	1.5866	0.647931	3.0034	1.34886	0.0553968	1.25652	24.3861	25.4999	33.2956	14.9534
ABCC1_(C1047)_C[DTB]LHVDLLHSILR	ABCC1_(C1047)	ABCC1	P33527	Multidrug resistance-associated protein 1	Homo sapiens	C[DTB]LHVDLLHSILR	CLHVDLLHSILR	(C1047)	control_missing_value_limit, control_cv_limit	HEK293T_GSK29_200uM_4h	HEK293T	29_200uM_4h	29	200	-3.69897	4	78	19	8	62	19	NaN	26.7081	26.4305	19.5613	7.43951	98.9604	4	0	2	6.70443	8.15411	0.546687	1.71168	1.43097	3.27542	3.2488	8.15411	0.386566	1.2624	0.552928	2.39895	0.919424	3.57479e-05	4.44675	30.5305	30.2823	41.6849	15.9762
ABCC1_(C1423)_DFVSALPDKLDHEC[DTB]AEGGENLSVGQR	ABCC1_(C1423)	ABCC1	P33527	Multidrug resistance-associated protein 1	Homo sapiens	DFVSALPDKLDHEC[DTB]AEGGENLSVGQR	DFVSALPDKLDHECAEGGENLSVGQR	(C1423)	control_missing_value_limit	HEK293T_GSK29_50uM_4h	HEK293T	29_50uM_4h	29	50	-4.30103	4	78	57	0	62	45	NaN	80.908	20.7994	76.552	13.2502	25.7075	4	2	0	22.5094	60.6618	13.6546	0.415494	0.49296	1.33376	0.455736	60.6618	9.65526	0.335651	0.339242	1.26195	0.29674	0.330649	0.480632	74.9763	25.6189	79.2427	18.6335
ABCC1_(C1423)_DFVSALPDKLDHEC[DTB]AEGGENLSVGQR	ABCC1_(C1423)	ABCC1	P33527	Multidrug resistance-associated protein 1	Homo sapiens	DFVSALPDKLDHEC[DTB]AEGGENLSVGQR	DFVSALPDKLDHECAEGGENLSVGQR	(C1423)	control_missing_value_limit	HEK293T_GSK29_200uM_4h	HEK293T	29_200uM_4h	29	200	-3.69897	4	78	57	0	62	45	NaN	80.908	20.7994	76.552	13.2502	25.7075	4	4	0	18.4054	85.4856	15.734	-0.079398	0.456137	0.946452	0.29924	87.3846	9.28011	-0.190939	0.292968	0.876035	0.177896	0.521456	0.282782	105.658	33.4058	114.151	23.1806
ABCC1_(C1439)_QLVC[DTB]LAR	ABCC1_(C1439)	ABCC1	P33527	Multidrug resistance-associated protein 1	Homo sapiens	QLVC[DTB]LAR	QLVCLAR	(C1439)	control_missing_value_limit, control_cv_limit	HEK293T_GSK29_50uM_4h	HEK293T	29_50uM_4h	29	50	-4.30103	4	78	47	0	62	38	NaN	264.177	132.99	243.61	58.3283	50.3411	4	2	0	5.86824	137.513	8.0696	0.941935	0.731187	1.9211	0.973654	137.513	5.70607	0.825003	0.350578	1.77154	0.430488	1.73297e-05	4.76121	52.0534	26.3817	56.4481	13.717
ABCC1_(C1439)_QLVC[DTB]LAR	ABCC1_(C1439)	ABCC1	P33527	Multidrug resistance-associated protein 1	Homo sapiens	QLVC[DTB]LAR	QLVCLAR	(C1439)	control_missing_value_limit, control_cv_limit	HEK293T_GSK29_200uM_4h	HEK293T	29_200uM_4h	29	200	-3.69897	4	78	47	0	62	38	NaN	264.177	132.99	243.61	58.3283	50.3411	4	2	0	44.3651	165.45	73.4022	0.675106	0.968057	1.59671	1.0714	165.45	51.9032	0.558174	0.569346	1.4724	0.581071	0.409562	0.38768	62.6286	42.0242	67.9161	26.8025
ABCC1_(C1479)_TQFEDC[DTB]TVLTIAHR	ABCC1_(C1479)	ABCC1	P33527	Multidrug resistance-associated protein 1	Homo sapiens	TQFEDC[DTB]TVLTIAHR	TQFEDCTVLTIAHR	(C1479)		HEK293T_GSK29_50uM_4h	HEK293T	29_50uM_4h	29	50	-4.30103	4	78	78	0	62	62	NaN	122.595	28.1882	122.918	21.6018	22.9929	4	4	0	45.7134	161.899	74.0095	-0.401193	0.73823	0.757232	0.387477	145.816	40.7674	-0.246453	0.476419	0.842967	0.278372	0.383655	0.416059	132.06	67.5754	118.629	39.1746
ABCC1_(C1479)_TQFEDC[DTB]TVLTIAHR	ABCC1_(C1479)	ABCC1	P33527	Multidrug resistance-associated protein 1	Homo sapiens	TQFEDC[DTB]TVLTIAHR	TQFEDCTVLTIAHR	(C1479)		HEK293T_GSK29_200uM_4h	HEK293T	29_200uM_4h	29	200	-3.69897	4	78	78	0	62	62	NaN	122.595	28.1882	122.918	21.6018	22.9929	4	4	0	7.85949	152.282	11.9686	-0.312849	0.350562	0.80505	0.19562	151.917	7.06166	-0.305589	0.262261	0.809112	0.147085	0.001481	2.82945	124.216	30.1833	123.592	22.4672
ABCC1_(C208)_SPLFSETIHDPNPC[DTB]PESSASFLSR	ABCC1_(C208)	ABCC1	P33527	Multidrug resistance-associated protein 1	Homo sapiens	SPLFSETIHDPNPC[DTB]PESSASFLSR	SPLFSETIHDPNPCPESSASFLSR	(C208)	control_missing_value_limit	HEK293T_GSK29_50uM_4h	HEK293T	29_50uM_4h	29	50	-4.30103	4	78	13	6	62	11	NaN	14.2366	3.52071	13.7871	1.86942	24.7299	4	1	1	8.02249	7.09535	0.569223	1.00466	0.375081	2.00648	0.521657	7.09535	0.402502	0.958376	0.212047	1.94312	0.2856	0.000612621	3.21281	49.8386	12.9574	51.4636	7.56412
ABCC1_(C208)_SPLFSETIHDPNPC[DTB]PESSASFLSR	ABCC1_(C208)	ABCC1	P33527	Multidrug resistance-associated protein 1	Homo sapiens	SPLFSETIHDPNPC[DTB]PESSASFLSR	SPLFSETIHDPNPCPESSASFLSR	(C208)	control_missing_value_limit	HEK293T_GSK29_200uM_4h	HEK293T	29_200uM_4h	29	200	-3.69897	4	78	13	6	62	11	NaN	14.2366	3.52071	13.7871	1.86942	24.7299	4	0	2	41.2295	5.67296	2.33893	1.32743	0.693611	2.50956	1.20653	5.67296	1.65388	1.28115	0.463863	2.43032	0.78141	0.181566	0.740965	39.8476	19.1577	41.1468	13.2298
ABCC1_(C682)_SDPPTLNGITFSIPEGALVAVVGQVGC[DTB]GK	ABCC1_(C682)	ABCC1	P33527	Multidrug resistance-associated protein 1	Homo sapiens	SDPPTLNGITFSIPEGALVAVVGQVGC[DTB]GK	SDPPTLNGITFSIPEGALVAVVGQVGCGK	(C682)	control_cv_limit	HEK293T_GSK29_50uM_4h	HEK293T	29_50uM_4h	29	50	-4.30103	4	78	65	0	62	53	NaN	69.7208	57.532	42.3095	16.9528	82.5177	4	3	0	32.5895	42.6209	13.8899	0.710027	1.27996	1.63583	1.45131	49.8787	1.49971	-0.237443	0.579692	0.848247	0.340835	0.327353	0.484984	61.1309	54.2353	117.89	47.3696
ABCC1_(C682)_SDPPTLNGITFSIPEGALVAVVGQVGC[DTB]GK	ABCC1_(C682)	ABCC1	P33527	Multidrug resistance-associated protein 1	Homo sapiens	SDPPTLNGITFSIPEGALVAVVGQVGC[DTB]GK	SDPPTLNGITFSIPEGALVAVVGQVGCGK	(C682)	control_cv_limit	HEK293T_GSK29_200uM_4h	HEK293T	29_200uM_4h	29	200	-3.69897	4	78	65	0	62	53	NaN	69.7208	57.532	42.3095	16.9528	82.5177	4	3	0	27.7269	57.8147	16.0302	0.270154	1.25589	1.20594	1.04978	51.2226	5.09107	-0.275798	0.595585	0.825993	0.340993	0.808606	0.0922632	82.9231	72.1857	121.066	49.9796
ABCC1_(C730)_ENILFGC[DTB]QLEEPYYR	ABCC1_(C730)	ABCC1	P33527	Multidrug resistance-associated protein 1	Homo sapiens	ENILFGC[DTB]QLEEPYYR	ENILFGCQLEEPYYR	(C730)		HEK293T_GSK29_50uM_4h	HEK293T	29_50uM_4h	29	50	-4.30103	4	78	78	0	62	62	NaN	226.37	36.7123	219.568	16.3239	16.2178	4	4	0	15.5499	226.442	35.2115	-0.00045977	0.324147	0.999681	0.22461	221.08	22.3826	-0.00989589	0.181213	0.993164	0.124749	0.92875	0.032101	100.032	22.4753	100.688	12.6472
ABCC1_(C730)_ENILFGC[DTB]QLEEPYYR	ABCC1_(C730)	ABCC1	P33527	Multidrug resistance-associated protein 1	Homo sapiens	ENILFGC[DTB]QLEEPYYR	ENILFGCQLEEPYYR	(C730)		HEK293T_GSK29_200uM_4h	HEK293T	29_200uM_4h	29	200	-3.69897	4	78	78	0	62	62	NaN	226.37	36.7123	219.568	16.3239	16.2178	4	4	0	9.844	257.276	25.3263	-0.184635	0.273703	0.879872	0.166926	254.907	15.4615	-0.215301	0.138426	0.861367	0.0826476	0.0527436	1.27783	113.653	21.5618	116.095	11.1392
ABCC1_(C744)_SVIQAC[DTB]ALLPDLEILPSGDR	ABCC1_(C744)	ABCC1	P33527	Multidrug resistance-associated protein 1	Homo sapiens	SVIQAC[DTB]ALLPDLEILPSGDR	SVIQACALLPDLEILPSGDR	(C744)	control_missing_value_limit, single_cleavage_product	HEK293T_GSK29_50uM_4h	HEK293T	29_50uM_4h	29	50	-4.30103	4	78	9	5	62	6	NaN	13.1033	5.22128	13.6286	4.62452	39.8472	4	2	0	55.3925	13.019	7.21156	0.00930671	0.984435	1.00647	0.686775	13.019	5.09934	0.0660166	0.747642	1.04682	0.542491	0.979528	0.00898332	99.357	67.7971	95.5272	49.5047
ABCC1_(C744)_SVIQAC[DTB]ALLPDLEILPSGDR	ABCC1_(C744)	ABCC1	P33527	Multidrug resistance-associated protein 1	Homo sapiens	SVIQAC[DTB]ALLPDLEILPSGDR	SVIQACALLPDLEILPSGDR	(C744)	control_missing_value_limit, single_cleavage_product	HEK293T_GSK29_200uM_4h	HEK293T	29_200uM_4h	29	200	-3.69897	4	78	9	5	62	6	NaN	13.1033	5.22128	13.6286	4.62452	39.8472	4	1	1	61.4354	8.56656	5.2629	0.613139	1.05643	1.52958	1.12006	8.56656	3.72143	0.669849	0.79526	1.59091	0.876959	0.498854	0.302026	65.3773	47.8735	62.8573	34.649
ABCC1_(C744)_SVIQAC[DTB]ALLPDLEILPSGDRTEIGEK	ABCC1_(C744)	ABCC1	P33527	Multidrug resistance-associated protein 1	Homo sapiens	SVIQAC[DTB]ALLPDLEILPSGDRTEIGEK	SVIQACALLPDLEILPSGDRTEIGEK	(C744)	control_missing_value_limit	HEK293T_GSK29_50uM_4h	HEK293T	29_50uM_4h	29	50	-4.30103	4	78	31	0	62	23	NaN	15.0655	5.00537	13.8128	2.85547	33.2241	4	2	0	12.058	25.6622	3.09434	-0.768395	0.509914	0.58707	0.207497	25.6622	2.18803	-0.893642	0.322616	0.538254	0.120364	0.01616	1.79156	170.337	60.2049	185.786	41.5455
ABCC1_(C744)_SVIQAC[DTB]ALLPDLEILPSGDRTEIGEK	ABCC1_(C744)	ABCC1	P33527	Multidrug resistance-associated protein 1	Homo sapiens	SVIQAC[DTB]ALLPDLEILPSGDRTEIGEK	SVIQACALLPDLEILPSGDRTEIGEK	(C744)	control_missing_value_limit	HEK293T_GSK29_200uM_4h	HEK293T	29_200uM_4h	29	200	-3.69897	4	78	31	0	62	23	NaN	15.0655	5.00537	13.8128	2.85547	33.2241	4	2	0	38.1622	15.6115	5.95771	-0.0513654	0.72998	0.965023	0.488285	15.6115	4.21273	-0.176613	0.490418	0.884778	0.300764	0.884066	0.0535152	103.625	52.4323	113.023	38.42
ABCC4_(C1226)_FAHC[DTB]TVLTIAHR	ABCC4_(C1226)	ABCC4	O15439	ATP-binding cassette sub-family C member 4	Homo sapiens	FAHC[DTB]TVLTIAHR	FAHCTVLTIAHR	(C1226)	control_missing_value_limit, control_cv_limit	HEK293T_GSK29_50uM_4h	HEK293T	29_50uM_4h	29	50	-4.30103	4	78	9	8	62	9	NaN	29.458	12.6967	26.0337	7.55427	43.1009	4	0	2	5.07094	9.21788	0.467434	1.67615	0.626104	3.19575	1.3869	9.21788	0.330526	1.49788	0.421814	2.82426	0.825756	4.75209e-05	4.32312	31.2916	13.58	35.4074	10.3524
ABCC4_(C1226)_FAHC[DTB]TVLTIAHR	ABCC4_(C1226)	ABCC4	O15439	ATP-binding cassette sub-family C member 4	Homo sapiens	FAHC[DTB]TVLTIAHR	FAHCTVLTIAHR	(C1226)	control_missing_value_limit, control_cv_limit	HEK293T_GSK29_200uM_4h	HEK293T	29_200uM_4h	29	200	-3.69897	4	78	9	8	62	9	NaN	29.458	12.6967	26.0337	7.55427	43.1009	4	0	2	18.5207	6.98047	1.29283	2.07726	0.676793	4.22006	1.9797	6.98047	0.914171	1.89899	0.459291	3.72951	1.18731	0.00213372	2.67086	23.6963	11.1163	26.8132	8.53614
ABCC4_(C19)_[Acetyl (Protein N-term)]MLPVYQEVKPNPLQDANLC[DTB]SR	ABCC4_(C19)	ABCC4	O15439	ATP-binding cassette sub-family C member 4	Homo sapiens	[Acetyl (Protein N-term)]MLPVYQEVKPNPLQDANLC[DTB]SR	MLPVYQEVKPNPLQDANLCSR	(C19)	control_missing_value_limit	HEK293T_GSK29_50uM_4h	HEK293T	29_50uM_4h	29	50	-4.30103	4	78	7	8	62	7	NaN	5.96336	2.38392	5.05043	1.40849	39.9761	4	0	2	1.99067	8.44897	0.168191	-0.502651	0.577448	0.705809	0.282504	8.44897	0.118929	-0.742369	0.402859	0.597757	0.166918	0.0323704	1.48985	141.681	56.7089	167.292	46.7147
ABCC4_(C19)_[Acetyl (Protein N-term)]MLPVYQEVKPNPLQDANLC[DTB]SR	ABCC4_(C19)	ABCC4	O15439	ATP-binding cassette sub-family C member 4	Homo sapiens	[Acetyl (Protein N-term)]MLPVYQEVKPNPLQDANLC[DTB]SR	MLPVYQEVKPNPLQDANLCSR	(C19)	control_missing_value_limit	HEK293T_GSK29_200uM_4h	HEK293T	29_200uM_4h	29	200	-3.69897	4	78	7	8	62	7	NaN	5.96336	2.38392	5.05043	1.40849	39.9761	4	0	2	21.4973	4.99473	1.07373	0.255718	0.654835	1.19393	0.541921	4.99473	0.759243	0.0159993	0.458232	1.01115	0.321164	0.60971	0.214876	83.757	38.017	98.8971	31.4119
ABCC5_(C1250)_LVELSGGC[DTB]IK	ABCC5_(C1250)	ABCC5	O15440	ATP-binding cassette sub-family C member 5	Homo sapiens	LVELSGGC[DTB]IK	LVELSGGCIK	(C1250)	control_missing_value_limit	HEK293T_GSK29_50uM_4h	HEK293T	29_50uM_4h	29	50	-4.30103	4	78	34	3	62	28	NaN	48.4165	10.7408	50.2337	8.7601	22.1842	4	0	2	19.457	5.77185	1.12303	3.06839	0.425709	8.38838	2.47523	5.77185	0.794101	3.12155	0.320459	8.70321	1.9332	0.0255413	1.59276	11.9212	3.51771	11.49	2.55222
ABCC5_(C1250)_LVELSGGC[DTB]IK	ABCC5_(C1250)	ABCC5	O15440	ATP-binding cassette sub-family C member 5	Homo sapiens	LVELSGGC[DTB]IK	LVELSGGCIK	(C1250)	control_missing_value_limit	HEK293T_GSK29_200uM_4h	HEK293T	29_200uM_4h	29	200	-3.69897	4	78	34	3	62	28	NaN	48.4165	10.7408	50.2337	8.7601	22.1842	4	2	0	48.5039	62.8505	30.4849	-0.376424	0.769481	0.770345	0.410874	62.8505	21.5561	-0.323269	0.555095	0.799257	0.307524	0.642634	0.192036	129.812	69.237	125.116	48.14
ABCC5_(C1311)_EC[DTB]IAQLPLK	ABCC5_(C1311)	ABCC5	O15440	ATP-binding cassette sub-family C member 5	Homo sapiens	EC[DTB]IAQLPLK	ECIAQLPLK	(C1311)	control_missing_value_limit	HEK293T_GSK29_50uM_4h	HEK293T	29_50uM_4h	29	50	-4.30103	4	78	40	3	62	33	NaN	12.6574	3.26759	12.8428	2.19288	25.8157	4	1	1	45.8683	9.23736	4.23701	0.454425	0.759349	1.37024	0.721212	9.23736	2.99602	0.475411	0.528801	1.39031	0.509602	0.497813	0.302934	72.9801	38.4124	71.9262	26.3636
ABCC5_(C1311)_EC[DTB]IAQLPLK	ABCC5_(C1311)	ABCC5	O15440	ATP-binding cassette sub-family C member 5	Homo sapiens	EC[DTB]IAQLPLK	ECIAQLPLK	(C1311)	control_missing_value_limit	HEK293T_GSK29_200uM_4h	HEK293T	29_200uM_4h	29	200	-3.69897	4	78	40	3	62	33	NaN	12.6574	3.26759	12.8428	2.19288	25.8157	4	3	0	38.4632	15.0245	5.77892	-0.247342	0.668307	0.842447	0.390251	15.8401	4.51218	-0.302622	0.479136	0.810778	0.269269	0.608382	0.215824	118.702	54.9869	123.338	40.9621
ABCC5_(C1339)_QLLC[DTB]IAR	ABCC5_(C1339)	ABCC5	O15440	ATP-binding cassette sub-family C member 5	Homo sapiens	QLLC[DTB]IAR	QLLCIAR	(C1339)	control_missing_value_limit, control_cv_limit	HEK293T_GSK29_50uM_4h	HEK293T	29_50uM_4h	29	50	-4.30103	4	78	27	5	62	23	NaN	76.5901	46.0295	62.9514	30.2564	60.0985	4	1	1	123.545	60.3836	74.6012	0.343001	1.98208	1.26839	1.74261	60.3836	52.751	0.0600803	1.43849	1.04252	1.03949	0.666389	0.176272	78.84	108.316	95.9211	95.6416
ABCC5_(C1339)_QLLC[DTB]IAR	ABCC5_(C1339)	ABCC5	O15440	ATP-binding cassette sub-family C member 5	Homo sapiens	QLLC[DTB]IAR	QLLCIAR	(C1339)	control_missing_value_limit, control_cv_limit	HEK293T_GSK29_200uM_4h	HEK293T	29_200uM_4h	29	200	-3.69897	4	78	27	5	62	23	NaN	76.5901	46.0295	62.9514	30.2564	60.0985	4	0	2	22.1972	7.80328	1.73211	3.29501	0.924288	9.81512	6.28823	7.80328	1.22478	3.01208	0.729443	8.06729	4.07892	0.00248595	2.60451	10.1884	6.52736	12.3957	6.26742
ABCC5_(C1379)_EAFADC[DTB]TMLTIAHR	ABCC5_(C1379)	ABCC5	O15440	ATP-binding cassette sub-family C member 5	Homo sapiens	EAFADC[DTB]TMLTIAHR	EAFADCTMLTIAHR	(C1379)	control_missing_value_limit, control_cv_limit	HEK293T_GSK29_50uM_4h	HEK293T	29_50uM_4h	29	50	-4.30103	4	78	26	4	62	21	NaN	65.4508	139.741	33.463	4.47225	213.506	4	0	2	22.7698	8.09457	1.84312	3.01539	3.09771	8.08577	17.3615	8.09457	1.30328	2.04754	0.301882	4.13401	0.865035	0.00421602	2.3751	12.3674	26.5549	24.1896	5.06163
ABCC5_(C1379)_EAFADC[DTB]TMLTIAHR	ABCC5_(C1379)	ABCC5	O15440	ATP-binding cassette sub-family C member 5	Homo sapiens	EAFADC[DTB]TMLTIAHR	EAFADCTMLTIAHR	(C1379)	control_missing_value_limit, control_cv_limit	HEK293T_GSK29_200uM_4h	HEK293T	29_200uM_4h	29	200	-3.69897	4	78	26	4	62	21	NaN	65.4508	139.741	33.463	4.47225	213.506	4	2	0	6.61631	35.9846	2.38085	0.863032	3.08172	1.81886	3.88523	35.9846	1.68352	-0.104812	0.204285	0.929926	0.131677	0.529991	0.275732	54.9796	117.441	107.535	15.227
ABCC5_(C146)_HESSDVNC[DTB]R	ABCC5_(C146)	ABCC5	O15440	ATP-binding cassette sub-family C member 5	Homo sapiens	HESSDVNC[DTB]R	HESSDVNCR	(C146)		HEK293T_GSK29_50uM_4h	HEK293T	29_50uM_4h	29	50	-4.30103	4	78	78	0	62	62	NaN	194.184	55.7134	183.168	32.779	28.6911	4	4	0	38.3918	197.765	75.9258	-0.0263662	0.691457	0.98189	0.470602	211.001	44.099	-0.204083	0.396953	0.86809	0.238853	0.959504	0.0179533	101.844	48.8121	115.195	31.6957
ABCC5_(C146)_HESSDVNC[DTB]R	ABCC5_(C146)	ABCC5	O15440	ATP-binding cassette sub-family C member 5	Homo sapiens	HESSDVNC[DTB]R	HESSDVNCR	(C146)		HEK293T_GSK29_200uM_4h	HEK293T	29_200uM_4h	29	200	-3.69897	4	78	78	0	62	62	NaN	194.184	55.7134	183.168	32.779	28.6911	4	4	0	73.1429	113.964	83.3564	0.76885	1.13351	1.70391	1.33874	117.388	54.4009	0.64188	0.716703	1.56036	0.775157	0.263106	0.57987	58.6885	46.1109	64.0877	31.8375
ABCC5_(C280)_SLGELINIC[DTB]SNDGQR	ABCC5_(C280)	ABCC5	O15440	ATP-binding cassette sub-family C member 5	Homo sapiens	SLGELINIC[DTB]SNDGQR	SLGELINICSNDGQR	(C280)		HEK293T_GSK29_50uM_4h	HEK293T	29_50uM_4h	29	50	-4.30103	4	78	77	0	62	61	NaN	46.6957	17.7364	43.229	10.841	37.9829	4	4	0	58.4889	41.8815	24.496	0.156979	1.00613	1.11495	0.777565	40.5889	19.47	0.0909109	0.78091	1.06504	0.576492	0.61653	0.210046	89.6901	62.5498	93.893	50.8229
ABCC5_(C280)_SLGELINIC[DTB]SNDGQR	ABCC5_(C280)	ABCC5	O15440	ATP-binding cassette sub-family C member 5	Homo sapiens	SLGELINIC[DTB]SNDGQR	SLGELINICSNDGQR	(C280)		HEK293T_GSK29_200uM_4h	HEK293T	29_200uM_4h	29	200	-3.69897	4	78	77	0	62	61	NaN	46.6957	17.7364	43.229	10.841	37.9829	4	4	0	24.9404	50.4684	12.587	-0.11209	0.655549	0.925247	0.420425	56.193	1.02546	-0.378392	0.362758	0.769295	0.193435	0.470436	0.327499	108.079	49.1104	129.989	32.6851
ABCC5_(C347)_C[DTB]VAATDER	ABCC5_(C347)	ABCC5	O15440	ATP-binding cassette sub-family C member 5	Homo sapiens	C[DTB]VAATDER	CVAATDER	(C347)		HEK293T_GSK29_50uM_4h	HEK293T	29_50uM_4h	29	50	-4.30103	4	78	75	0	62	62	NaN	148.09	19.5198	151.254	13.0425	13.181	4	3	0	6.9589	153.717	10.697	-0.0537967	0.215036	0.963398	0.143596	151.39	7.01485	-0.00129423	0.141226	0.999103	0.0978026	0.381376	0.418647	103.799	15.4715	100.09	9.79782
ABCC5_(C347)_C[DTB]VAATDER	ABCC5_(C347)	ABCC5	O15440	ATP-binding cassette sub-family C member 5	Homo sapiens	C[DTB]VAATDER	CVAATDER	(C347)		HEK293T_GSK29_200uM_4h	HEK293T	29_200uM_4h	29	200	-3.69897	4	78	75	0	62	62	NaN	148.09	19.5198	151.254	13.0425	13.181	4	4	0	10.7675	127.532	13.732	0.215618	0.245545	1.1612	0.197635	128.17	10.0916	0.238919	0.168461	1.18011	0.137799	0.0705292	1.15163	86.1177	14.6571	84.738	9.89473
ABCC5_(C46)_TRPLEC[DTB]QDALETAAR	ABCC5_(C46)	ABCC5	O15440	ATP-binding cassette sub-family C member 5	Homo sapiens	TRPLEC[DTB]QDALETAAR	TRPLECQDALETAAR	(C46)	control_cv_limit	HEK293T_GSK29_50uM_4h	HEK293T	29_50uM_4h	29	50	-4.30103	4	78	72	0	62	56	NaN	91.9746	45.5097	91.2767	33.741	49.4808	4	4	0	38.2126	67.4207	25.7632	0.448044	0.90195	1.36419	0.852869	65.6254	20.2959	0.475993	0.695334	1.39088	0.670358	0.306951	0.512931	73.3036	45.8283	71.8972	34.6522
ABCC5_(C46)_TRPLEC[DTB]QDALETAAR	ABCC5_(C46)	ABCC5	O15440	ATP-binding cassette sub-family C member 5	Homo sapiens	TRPLEC[DTB]QDALETAAR	TRPLECQDALETAAR	(C46)	control_cv_limit	HEK293T_GSK29_200uM_4h	HEK293T	29_200uM_4h	29	200	-3.69897	4	78	72	0	62	56	NaN	91.9746	45.5097	91.2767	33.741	49.4808	4	4	0	41.0573	73.8384	30.3161	0.316863	0.927603	1.24562	0.80089	62.6754	8.98688	0.542348	0.572017	1.45634	0.577427	0.482298	0.316684	80.2814	51.6181	68.6653	27.2252
ABCC5_(C760)_EGC[DTB]ITER	ABCC5_(C760)	ABCC5	O15440	ATP-binding cassette sub-family C member 5	Homo sapiens	EGC[DTB]ITER	EGCITER	(C760)		HEK293T_GSK29_50uM_4h	HEK293T	29_50uM_4h	29	50	-4.30103	4	78	73	0	62	59	NaN	190.668	36.7391	184.02	22.8653	19.2686	4	2	0	0.0276284	212.094	0.0585983	-0.153643	0.277988	0.898977	0.173221	212.094	0.0414352	-0.204839	0.179262	0.867635	0.107808	4.98153e-06	5.30264	111.237	21.434	115.256	14.3211
ABCC5_(C760)_EGC[DTB]ITER	ABCC5_(C760)	ABCC5	O15440	ATP-binding cassette sub-family C member 5	Homo sapiens	EGC[DTB]ITER	EGCITER	(C760)		HEK293T_GSK29_200uM_4h	HEK293T	29_200uM_4h	29	200	-3.69897	4	78	73	0	62	59	NaN	190.668	36.7391	184.02	22.8653	19.2686	4	4	0	17.6875	179.262	31.7071	0.0889892	0.377349	1.06362	0.2782	176.062	19.2425	0.0637817	0.23874	1.0452	0.172962	0.579903	0.236645	94.0181	24.5912	95.6753	15.8326
ABCD1_(C39)_QC[DTB]LAPAR	ABCD1_(C39)	ABCD1	P33897	ATP-binding cassette sub-family D member 1	Homo sapiens	QC[DTB]LAPAR	QCLAPAR	(C39)		HEK293T_GSK29_50uM_4h	HEK293T	29_50uM_4h	29	50	-4.30103	4	78	78	0	62	62	NaN	1043.23	269.384	961.835	204.618	25.8222	4	4	0	44.5445	1033.62	460.42	0.0133544	0.742813	1.0093	0.519667	1168.98	153.57	-0.281393	0.360717	0.822796	0.205724	0.785908	0.104628	99.0786	51.0135	121.537	30.3879
ABCD1_(C39)_QC[DTB]LAPAR	ABCD1_(C39)	ABCD1	P33897	ATP-binding cassette sub-family D member 1	Homo sapiens	QC[DTB]LAPAR	QCLAPAR	(C39)		HEK293T_GSK29_200uM_4h	HEK293T	29_200uM_4h	29	200	-3.69897	4	78	78	0	62	62	NaN	1043.23	269.384	961.835	204.618	25.8222	4	4	0	10.7205	948.358	101.669	0.137551	0.403365	1.10004	0.307561	934.73	55.6791	0.0412405	0.318719	1.029	0.227325	0.324603	0.488648	90.9061	25.4166	97.1819	21.4693
ABCD1_(C511)_VEEGMHLLITGPNGC[DTB]GK	ABCD1_(C511)	ABCD1	P33897	ATP-binding cassette sub-family D member 1	Homo sapiens	VEEGMHLLITGPNGC[DTB]GK	VEEGMHLLITGPNGCGK	(C511)		HEK293T_GSK29_50uM_4h	HEK293T	29_50uM_4h	29	50	-4.30103	4	78	78	0	62	62	NaN	286.529	68.8831	291.008	35.9924	24.0406	4	4	0	32.9954	327.317	108	-0.192012	0.588975	0.875384	0.357372	309.16	65.2751	-0.0872949	0.353021	0.941286	0.230328	0.478663	0.31997	114.236	46.6362	106.238	25.9959
ABCD1_(C511)_VEEGMHLLITGPNGC[DTB]GK	ABCD1_(C511)	ABCD1	P33897	ATP-binding cassette sub-family D member 1	Homo sapiens	VEEGMHLLITGPNGC[DTB]GK	VEEGMHLLITGPNGCGK	(C511)		HEK293T_GSK29_200uM_4h	HEK293T	29_200uM_4h	29	200	-3.69897	4	78	78	0	62	62	NaN	286.529	68.8831	291.008	35.9924	24.0406	4	4	0	5.01363	292.533	14.6666	-0.0299232	0.354294	0.979472	0.240537	288.524	6.77492	0.01237	0.181622	1.00861	0.126975	0.219508	0.65855	102.096	25.0725	99.1462	12.4816
ABCD1_(C599)_EGGWEAMC[DTB]DWK	ABCD1_(C599)	ABCD1	P33897	ATP-binding cassette sub-family D member 1	Homo sapiens	EGGWEAMC[DTB]DWK	EGGWEAMCDWK	(C599)		HEK293T_GSK29_50uM_4h	HEK293T	29_50uM_4h	29	50	-4.30103	4	78	76	0	62	60	NaN	78.7753	21.139	76.3587	14.5019	26.8345	4	4	0	17.2938	71.9165	12.4371	0.13142	0.460571	1.09537	0.34969	71.8315	10.6026	0.0881757	0.347014	1.06303	0.255691	0.538837	0.268542	91.2932	29.1448	94.0712	22.6271
ABCD1_(C599)_EGGWEAMC[DTB]DWK	ABCD1_(C599)	ABCD1	P33897	ATP-binding cassette sub-family D member 1	Homo sapiens	EGGWEAMC[DTB]DWK	EGGWEAMCDWK	(C599)		HEK293T_GSK29_200uM_4h	HEK293T	29_200uM_4h	29	200	-3.69897	4	78	76	0	62	60	NaN	78.7753	21.139	76.3587	14.5019	26.8345	4	4	0	11.9568	83.7998	10.0198	-0.089203	0.423832	0.940042	0.276164	83.8569	7.89916	-0.135136	0.305845	0.910584	0.19304	0.229765	0.638716	106.378	31.2516	109.82	23.2813
ABCD1_(C631)_YALLDEC[DTB]TSAVSIDVEGK	ABCD1_(C631)	ABCD1	P33897	ATP-binding cassette sub-family D member 1	Homo sapiens	YALLDEC[DTB]TSAVSIDVEGK	YALLDECTSAVSIDVEGK	(C631)		HEK293T_GSK29_50uM_4h	HEK293T	29_50uM_4h	29	50	-4.30103	4	78	61	0	62	49	NaN	45.788	13.7153	43.8952	8.24162	29.954	4	4	0	36.9252	39.8938	14.7308	0.198807	0.685957	1.14775	0.545719	41.816	9.70923	0.0700084	0.430795	1.04972	0.313452	0.529944	0.27577	87.1271	41.4263	95.2632	28.446
ABCD1_(C631)_YALLDEC[DTB]TSAVSIDVEGK	ABCD1_(C631)	ABCD1	P33897	ATP-binding cassette sub-family D member 1	Homo sapiens	YALLDEC[DTB]TSAVSIDVEGK	YALLDECTSAVSIDVEGK	(C631)		HEK293T_GSK29_200uM_4h	HEK293T	29_200uM_4h	29	200	-3.69897	4	78	61	0	62	49	NaN	45.788	13.7153	43.8952	8.24162	29.954	4	3	0	57.2969	38.0303	21.7901	0.267822	0.932764	1.20399	0.77843	39.0904	20.1806	0.167251	0.792528	1.12292	0.616862	0.55669	0.254386	83.0572	53.7	89.0538	48.9207
ABCD1_(C717)_LQELC[DTB]QILGEAVAPAHVPAPSPQGPGGLQGAST	ABCD1_(C717)	ABCD1	P33897	ATP-binding cassette sub-family D member 1	Homo sapiens	LQELC[DTB]QILGEAVAPAHVPAPSPQGPGGLQGAST	LQELCQILGEAVAPAHVPAPSPQGPGGLQGAST	(C717)		HEK293T_GSK29_50uM_4h	HEK293T	29_50uM_4h	29	50	-4.30103	4	78	76	0	62	60	NaN	36.1841	8.74134	35.2883	5.54092	24.158	4	4	0	14.5895	33.7384	4.92227	0.100967	0.407152	1.07249	0.302675	35.2328	2.19232	0.00226994	0.243669	1.00157	0.169164	0.582228	0.234907	93.2408	26.3141	99.8428	16.8633
ABCD1_(C717)_LQELC[DTB]QILGEAVAPAHVPAPSPQGPGGLQGAST	ABCD1_(C717)	ABCD1	P33897	ATP-binding cassette sub-family D member 1	Homo sapiens	LQELC[DTB]QILGEAVAPAHVPAPSPQGPGGLQGAST	LQELCQILGEAVAPAHVPAPSPQGPGGLQGAST	(C717)		HEK293T_GSK29_200uM_4h	HEK293T	29_200uM_4h	29	200	-3.69897	4	78	76	0	62	60	NaN	36.1841	8.74134	35.2883	5.54092	24.158	4	4	0	29.7569	43.6203	12.98	-0.269643	0.552964	0.829525	0.317945	45.632	8.53996	-0.370858	0.352441	0.773322	0.188918	0.349317	0.45678	120.551	46.2055	129.312	31.5901
ABCD3_(C472,C477)_SGANVLIC[DTB]GPNGC[DTB]GK	ABCD3_(C472,C477)	ABCD3	P28288	ATP-binding cassette sub-family D member 3	Homo sapiens	SGANVLIC[DTB]GPNGC[DTB]GK	SGANVLICGPNGCGK	(C472,C477)	single_dtb_modification, control_cv_limit	HEK293T_GSK29_50uM_4h	HEK293T	29_50uM_4h	29	50	-4.30103	4	78	61	3	62	54	NaN	47.8495	29.9654	44.8654	27.4143	62.6242	4	1	1	80.5016	18.9297	15.2387	1.33785	1.47143	2.52775	2.57809	18.9297	10.7754	1.24495	1.20479	2.37011	1.97927	0.401433	0.396387	39.5609	40.3488	42.1922	35.2346
ABCD3_(C472,C477)_SGANVLIC[DTB]GPNGC[DTB]GK	ABCD3_(C472,C477)	ABCD3	P28288	ATP-binding cassette sub-family D member 3	Homo sapiens	SGANVLIC[DTB]GPNGC[DTB]GK	SGANVLICGPNGCGK	(C472,C477)	single_dtb_modification, control_cv_limit	HEK293T_GSK29_200uM_4h	HEK293T	29_200uM_4h	29	200	-3.69897	4	78	61	3	62	54	NaN	47.8495	29.9654	44.8654	27.4143	62.6242	4	1	1	49.6591	14.2997	7.10108	1.74252	1.15306	3.3462	2.67441	14.2997	5.02122	1.64962	1.01673	3.13751	2.21115	0.196867	0.705828	29.8846	23.8849	31.8724	22.4619
ABCD3_(C477)_SGANVLICGPNGC[DTB]GK	ABCD3_(C477)	ABCD3	P28288	ATP-binding cassette sub-family D member 3	Homo sapiens	SGANVLICGPNGC[DTB]GK	SGANVLICGPNGCGK	(C477)	control_missing_value_limit	HEK293T_GSK29_50uM_4h	HEK293T	29_50uM_4h	29	50	-4.30103	4	78	32	3	62	27	NaN	118.053	26.7469	111.128	18.8979	22.6567	4	1	1	116.823	36.9422	43.1571	1.67609	1.71681	3.19561	3.80277	36.9422	30.5167	1.58888	1.21675	3.00816	2.53704	0.383115	0.41667	31.293	37.2386	33.2429	28.0366
ABCD3_(C477)_SGANVLICGPNGC[DTB]GK	ABCD3_(C477)	ABCD3	P28288	ATP-binding cassette sub-family D member 3	Homo sapiens	SGANVLICGPNGC[DTB]GK	SGANVLICGPNGCGK	(C477)	control_missing_value_limit	HEK293T_GSK29_200uM_4h	HEK293T	29_200uM_4h	29	200	-3.69897	4	78	32	3	62	27	NaN	118.053	26.7469	111.128	18.8979	22.6567	4	1	1	121.125	37.5299	45.4582	1.65332	1.77777	3.14556	3.87615	37.5299	32.1438	1.56611	1.25977	2.96106	2.5856	0.396281	0.401996	31.7908	39.1745	33.7717	29.4896
ABCD3_(C99)_TYC[DTB]DVWMIQNGTLIESGIIGR	ABCD3_(C99)	ABCD3	P28288	ATP-binding cassette sub-family D member 3	Homo sapiens	TYC[DTB]DVWMIQNGTLIESGIIGR	TYCDVWMIQNGTLIESGIIGR	(C99)	control_missing_value_limit, control_cv_limit	HEK293T_GSK29_50uM_4h	HEK293T	29_50uM_4h	29	50	-4.30103	4	78	2	7	62	1	NaN	7.73725	NaN	7.73725	0	NaN	4	0	2	6.03043	8.80373	0.530903	-0.186294	NaN	0.878861	NaN	8.80373	0.375405	-0.186294	0.0615188	0.878861	0.037476	NaN	NaN	113.784	NaN	113.784	4.85192
ABCD3_(C99)_TYC[DTB]DVWMIQNGTLIESGIIGR	ABCD3_(C99)	ABCD3	P28288	ATP-binding cassette sub-family D member 3	Homo sapiens	TYC[DTB]DVWMIQNGTLIESGIIGR	TYCDVWMIQNGTLIESGIIGR	(C99)	control_missing_value_limit, control_cv_limit	HEK293T_GSK29_200uM_4h	HEK293T	29_200uM_4h	29	200	-3.69897	4	78	2	7	62	1	NaN	7.73725	NaN	7.73725	0	NaN	4	1	1	15.9035	8.74636	1.39098	-0.176861	NaN	0.884626	NaN	8.74636	0.98357	-0.176861	0.162238	0.884626	0.0994805	NaN	NaN	113.042	NaN	113.042	12.7121
ABCE1_(C201)_TQAIVC[DTB]QQLDLTHLK	ABCE1_(C201)	ABCE1	P61221	ATP-binding cassette sub-family E member 1	Homo sapiens	TQAIVC[DTB]QQLDLTHLK	TQAIVCQQLDLTHLK	(C201)	control_cv_limit	HEK293T_GSK29_50uM_4h	HEK293T	29_50uM_4h	29	50	-4.30103	4	78	78	0	62	62	NaN	107.235	53.8954	105.33	45.0403	50.2593	4	4	0	55.1679	109.363	60.3333	-0.0283513	1.07667	0.98054	0.731768	98.4422	38.3366	0.0975624	0.83441	1.06996	0.618834	0.888977	0.0511093	101.985	76.1101	93.4611	54.055
ABCE1_(C201)_TQAIVC[DTB]QQLDLTHLK	ABCE1_(C201)	ABCE1	P61221	ATP-binding cassette sub-family E member 1	Homo sapiens	TQAIVC[DTB]QQLDLTHLK	TQAIVCQQLDLTHLK	(C201)	control_cv_limit	HEK293T_GSK29_200uM_4h	HEK293T	29_200uM_4h	29	200	-3.69897	4	78	78	0	62	62	NaN	107.235	53.8954	105.33	45.0403	50.2593	4	4	0	33.116	108.038	35.7779	-0.0107678	0.868337	0.992564	0.59741	95.3134	10.615	0.14416	0.637495	1.10509	0.488313	0.52472	0.280073	100.749	60.6395	90.4906	39.9858
ABCE1_(C38)_LC[DTB]IEVTPQSK	ABCE1_(C38)	ABCE1	P61221	ATP-binding cassette sub-family E member 1	Homo sapiens	LC[DTB]IEVTPQSK	LCIEVTPQSK	(C38)		HEK293T_GSK29_50uM_4h	HEK293T	29_50uM_4h	29	50	-4.30103	4	78	74	0	62	58	NaN	85.052	17.8019	84.8337	13.0785	20.9306	4	4	0	26.2543	101.339	26.606	-0.252776	0.484406	0.83928	0.281801	94.5832	9.99915	-0.156947	0.269686	0.896921	0.167663	0.25317	0.596588	119.15	40.0063	111.493	20.8415
ABCE1_(C38)_LC[DTB]IEVTPQSK	ABCE1_(C38)	ABCE1	P61221	ATP-binding cassette sub-family E member 1	Homo sapiens	LC[DTB]IEVTPQSK	LCIEVTPQSK	(C38)		HEK293T_GSK29_200uM_4h	HEK293T	29_200uM_4h	29	200	-3.69897	4	78	74	0	62	58	NaN	85.052	17.8019	84.8337	13.0785	20.9306	4	4	0	19.1553	85.8956	16.4535	-0.014239	0.409333	0.990179	0.280941	86.9315	10.9664	-0.0352411	0.287386	0.975869	0.194394	0.859463	0.0657727	100.992	28.6542	102.473	20.4127
ABCE1_(C65)_C[DTB]PFGALSIVNLPSNLEK	ABCE1_(C65)	ABCE1	P61221	ATP-binding cassette sub-family E member 1	Homo sapiens	C[DTB]PFGALSIVNLPSNLEK	CPFGALSIVNLPSNLEK	(C65)	control_missing_value_limit	HEK293T_GSK29_50uM_4h	HEK293T	29_50uM_4h	29	50	-4.30103	4	78	18	7	62	17	NaN	16.3856	4.53003	16.8035	1.72016	27.6464	4	0	2	44.3308	7.51467	3.33132	1.12465	0.753737	2.18048	1.13919	7.51467	2.3556	1.16098	0.475741	2.23609	0.73737	0.234264	0.630295	45.8614	23.9603	44.7209	14.7471
ABCE1_(C65)_C[DTB]PFGALSIVNLPSNLEK	ABCE1_(C65)	ABCE1	P61221	ATP-binding cassette sub-family E member 1	Homo sapiens	C[DTB]PFGALSIVNLPSNLEK	CPFGALSIVNLPSNLEK	(C65)	control_missing_value_limit	HEK293T_GSK29_200uM_4h	HEK293T	29_200uM_4h	29	200	-3.69897	4	78	18	7	62	17	NaN	16.3856	4.53003	16.8035	1.72016	27.6464	4	1	1	98.1116	16.2897	15.9821	0.00847215	1.47057	1.00589	1.02533	16.2897	11.301	0.0448039	1.01171	1.03154	0.723386	0.787602	0.103693	99.4145	101.336	96.9422	67.9822
ABCE1_(C88)_YC[DTB]ANAFK	ABCE1_(C88)	ABCE1	P61221	ATP-binding cassette sub-family E member 1	Homo sapiens	YC[DTB]ANAFK	YCANAFK	(C88)	control_cv_limit	HEK293T_GSK29_50uM_4h	HEK293T	29_50uM_4h	29	50	-4.30103	4	78	74	0	62	60	NaN	1273.94	1251.86	947.341	682.032	98.267	4	3	0	55.5745	396.069	220.113	1.68547	1.62871	3.21645	3.63116	450.879	132.719	1.07114	1.12212	2.1011	1.63422	0.185625	0.731363	31.0901	35.0987	47.5941	37.0184
ABCE1_(C88)_YC[DTB]ANAFK	ABCE1_(C88)	ABCE1	P61221	ATP-binding cassette sub-family E member 1	Homo sapiens	YC[DTB]ANAFK	YCANAFK	(C88)	control_cv_limit	HEK293T_GSK29_200uM_4h	HEK293T	29_200uM_4h	29	200	-3.69897	4	78	74	0	62	60	NaN	1273.94	1251.86	947.341	682.032	98.267	4	3	0	72.8579	1729.3	1259.93	-0.440896	1.76485	0.736677	0.901178	1739.7	1244.3	-0.876881	1.4641	0.544544	0.552621	0.404331	0.393263	135.745	166.057	183.64	186.364
ABCF1_(C365)_ALSIPPNIDVLLC[DTB]EQEVVADETPAVQAVLR	ABCF1_(C365)	ABCF1	Q8NE71	ATP-binding cassette sub-family F member 1	Homo sapiens	ALSIPPNIDVLLC[DTB]EQEVVADETPAVQAVLR	ALSIPPNIDVLLCEQEVVADETPAVQAVLR	(C365)	control_cv_limit	HEK293T_GSK29_50uM_4h	HEK293T	29_50uM_4h	29	50	-4.30103	4	78	75	0	62	60	NaN	143.667	118.291	110.502	63.04	82.337	4	3	0	66.6856	53.105	35.4134	1.43581	1.5286	2.70534	2.86643	60.9499	22.9882	0.858373	0.986651	1.81299	1.2399	0.241884	0.616392	36.9639	39.1649	55.1574	37.7219
ABCF1_(C365)_ALSIPPNIDVLLC[DTB]EQEVVADETPAVQAVLR	ABCF1_(C365)	ABCF1	Q8NE71	ATP-binding cassette sub-family F member 1	Homo sapiens	ALSIPPNIDVLLC[DTB]EQEVVADETPAVQAVLR	ALSIPPNIDVLLCEQEVVADETPAVQAVLR	(C365)	control_cv_limit	HEK293T_GSK29_200uM_4h	HEK293T	29_200uM_4h	29	200	-3.69897	4	78	75	0	62	60	NaN	143.667	118.291	110.502	63.04	82.337	4	4	0	47.8831	86.5118	41.4245	0.731761	1.37414	1.66066	1.58175	81.0964	22.7463	0.446358	0.917138	1.3626	0.866218	0.413514	0.38351	60.2169	57.3553	73.3893	46.6544
ABCF1_(C515)_TLLIVSHDQGFLDDVC[DTB]TDIIHLDAQR	ABCF1_(C515)	ABCF1	Q8NE71	ATP-binding cassette sub-family F member 1	Homo sapiens	TLLIVSHDQGFLDDVC[DTB]TDIIHLDAQR	TLLIVSHDQGFLDDVCTDIIHLDAQR	(C515)		HEK293T_GSK29_50uM_4h	HEK293T	29_50uM_4h	29	50	-4.30103	4	78	61	0	62	49	NaN	32.2961	12.762	30.8204	8.39334	39.5156	4	3	0	22.6745	23.4811	5.32423	0.459861	0.657276	1.37541	0.626622	21.6218	2.28592	0.511399	0.421458	1.42543	0.416415	0.163816	0.785644	72.7056	33.1239	70.1542	20.4943
ABCF1_(C515)_TLLIVSHDQGFLDDVC[DTB]TDIIHLDAQR	ABCF1_(C515)	ABCF1	Q8NE71	ATP-binding cassette sub-family F member 1	Homo sapiens	TLLIVSHDQGFLDDVC[DTB]TDIIHLDAQR	TLLIVSHDQGFLDDVCTDIIHLDAQR	(C515)		HEK293T_GSK29_200uM_4h	HEK293T	29_200uM_4h	29	200	-3.69897	4	78	61	0	62	49	NaN	32.2961	12.762	30.8204	8.39334	39.5156	4	4	0	47.8653	29.9078	14.3154	0.110841	0.895467	1.07986	0.670257	32.9514	8.51532	-0.0964555	0.541626	0.935328	0.351147	0.732965	0.134917	92.6048	57.4789	106.914	40.1385
ABCF1_(C655)_IC[DTB]IVGPNGVGK	ABCF1_(C655)	ABCF1	Q8NE71	ATP-binding cassette sub-family F member 1	Homo sapiens	IC[DTB]IVGPNGVGK	ICIVGPNGVGK	(C655)		HEK293T_GSK29_50uM_4h	HEK293T	29_50uM_4h	29	50	-4.30103	4	78	78	0	62	62	NaN	814.425	192.204	758.242	151.329	23.6	4	4	0	21.8805	980.797	214.603	-0.268172	0.464296	0.830371	0.267235	930.141	90.1929	-0.29479	0.320116	0.815191	0.180881	0.154511	0.81104	120.428	38.7569	122.671	27.2191
ABCF1_(C655)_IC[DTB]IVGPNGVGK	ABCF1_(C655)	ABCF1	Q8NE71	ATP-binding cassette sub-family F member 1	Homo sapiens	IC[DTB]IVGPNGVGK	ICIVGPNGVGK	(C655)		HEK293T_GSK29_200uM_4h	HEK293T	29_200uM_4h	29	200	-3.69897	4	78	78	0	62	62	NaN	814.425	192.204	758.242	151.329	23.6	4	4	0	16.9526	931.395	157.896	-0.193611	0.419214	0.874415	0.254085	963.126	86.5573	-0.345066	0.315777	0.787272	0.172318	0.192185	0.716279	114.362	33.2311	127.021	27.8023
ABCF1_(C741)_FGLESHAHTIQIC[DTB]K	ABCF1_(C741)	ABCF1	Q8NE71	ATP-binding cassette sub-family F member 1	Homo sapiens	FGLESHAHTIQIC[DTB]K	FGLESHAHTIQICK	(C741)	control_cv_limit	HEK293T_GSK29_50uM_4h	HEK293T	29_50uM_4h	29	50	-4.30103	4	78	78	0	62	62	NaN	269.11	189.708	232.395	113.229	70.4945	4	4	0	54.7861	199.841	109.485	0.429339	1.28804	1.34662	1.20226	204.541	85.0307	0.184183	0.924011	1.13617	0.727691	0.59418	0.226082	74.2602	66.2998	88.0147	56.3713
ABCF1_(C741)_FGLESHAHTIQIC[DTB]K	ABCF1_(C741)	ABCF1	Q8NE71	ATP-binding cassette sub-family F member 1	Homo sapiens	FGLESHAHTIQIC[DTB]K	FGLESHAHTIQICK	(C741)	control_cv_limit	HEK293T_GSK29_200uM_4h	HEK293T	29_200uM_4h	29	200	-3.69897	4	78	78	0	62	62	NaN	269.11	189.708	232.395	113.229	70.4945	4	4	0	69.1194	206.733	142.893	0.380424	1.42433	1.30172	1.28515	158.233	37.8183	0.554527	0.782938	1.46869	0.797043	0.615491	0.210778	76.8212	75.8431	68.088	36.9508
ABCF1_(C758)_VVFAELAC[DTB]R	ABCF1_(C758)	ABCF1	Q8NE71	ATP-binding cassette sub-family F member 1	Homo sapiens	VVFAELAC[DTB]R	VVFAELACR	(C758)	control_cv_limit	HEK293T_GSK29_50uM_4h	HEK293T	29_50uM_4h	29	50	-4.30103	4	78	76	0	62	61	NaN	186.51	174.224	124.829	67.13	93.4123	4	3	0	3.31219	60.674	2.00964	1.6201	1.3485	3.07397	2.87327	61.3175	0.965591	1.02558	0.776181	2.03578	1.09526	1.27823e-10	9.89339	32.5312	30.4073	49.1213	26.4276
ABCF1_(C758)_VVFAELAC[DTB]R	ABCF1_(C758)	ABCF1	Q8NE71	ATP-binding cassette sub-family F member 1	Homo sapiens	VVFAELAC[DTB]R	VVFAELACR	(C758)	control_cv_limit	HEK293T_GSK29_200uM_4h	HEK293T	29_200uM_4h	29	200	-3.69897	4	78	76	0	62	61	NaN	186.51	174.224	124.829	67.13	93.4123	4	4	0	79.1024	132.309	104.659	0.495349	1.76593	1.40966	1.7255	90.6813	26.989	0.461073	0.886741	1.37657	0.846095	0.591724	0.227881	70.939	86.8331	72.6446	44.6504
ABCF1_(C807)_LITETNC[DTB]QLWVVEEQSVSQIDGDFEDYK	ABCF1_(C807)	ABCF1	Q8NE71	ATP-binding cassette sub-family F member 1	Homo sapiens	LITETNC[DTB]QLWVVEEQSVSQIDGDFEDYK	LITETNCQLWVVEEQSVSQIDGDFEDYK	(C807)	control_missing_value_limit, control_cv_limit	HEK293T_GSK29_50uM_4h	HEK293T	29_50uM_4h	29	50	-4.30103	4	78	21	3	62	15	NaN	25.0804	14.1862	21.2875	11.9237	56.5627	4	2	0	16.2948	8.81003	1.43558	1.50934	0.849214	2.8468	1.67572	8.81003	1.01511	1.27279	0.825012	2.41629	1.38176	0.00321237	2.49317	35.1271	20.6769	41.3858	23.6667
ABCF1_(C807)_LITETNC[DTB]QLWVVEEQSVSQIDGDFEDYK	ABCF1_(C807)	ABCF1	Q8NE71	ATP-binding cassette sub-family F member 1	Homo sapiens	LITETNC[DTB]QLWVVEEQSVSQIDGDFEDYK	LITETNCQLWVVEEQSVSQIDGDFEDYK	(C807)	control_missing_value_limit, control_cv_limit	HEK293T_GSK29_200uM_4h	HEK293T	29_200uM_4h	29	200	-3.69897	4	78	21	3	62	15	NaN	25.0804	14.1862	21.2875	11.9237	56.5627	4	0	2	28.5905	8.26994	2.36442	1.60061	0.91435	3.03272	1.92207	8.26994	1.6719	1.36406	0.859115	2.57409	1.53285	0.0439656	1.35689	32.9737	20.898	38.8487	23.1342
ABCF1_(C807)_LITETNC[DTB]QLWVVEEQSVSQIDGDFEDYKR	ABCF1_(C807)	ABCF1	Q8NE71	ATP-binding cassette sub-family F member 1	Homo sapiens	LITETNC[DTB]QLWVVEEQSVSQIDGDFEDYKR	LITETNCQLWVVEEQSVSQIDGDFEDYKR	(C807)	control_missing_value_limit, single_cleavage_product	HEK293T_GSK29_50uM_4h	HEK293T	29_50uM_4h	29	50	-4.30103	4	78	19	7	62	18	NaN	6.96884	2.46272	6.72267	2.1115	35.339	4	0	2	56.201	6.96914	3.91673	-6.11546e-05	0.957781	0.999958	0.663855	6.96914	2.76955	-0.0519452	0.730776	0.964635	0.488622	0.962667	0.0165238	100.004	66.3911	103.666	52.5106
ABCF1_(C807)_LITETNC[DTB]QLWVVEEQSVSQIDGDFEDYKR	ABCF1_(C807)	ABCF1	Q8NE71	ATP-binding cassette sub-family F member 1	Homo sapiens	LITETNC[DTB]QLWVVEEQSVSQIDGDFEDYKR	LITETNCQLWVVEEQSVSQIDGDFEDYKR	(C807)	control_missing_value_limit, single_cleavage_product	HEK293T_GSK29_200uM_4h	HEK293T	29_200uM_4h	29	200	-3.69897	4	78	19	7	62	18	NaN	6.96884	2.46272	6.72267	2.1115	35.339	4	0	2	24.2334	6.24503	1.51338	0.15821	0.618192	1.1159	0.478162	6.24503	1.07012	0.106326	0.51618	1.07648	0.385154	0.781443	0.107102	89.6136	38.3993	92.8951	33.2368
ABCF2_(C161)_EMPPSDKTPLHC[DTB]VMEVDTER	ABCF2_(C161)	ABCF2	Q9UG63	ATP-binding cassette sub-family F member 2	Homo sapiens	EMPPSDKTPLHC[DTB]VMEVDTER	EMPPSDKTPLHCVMEVDTER	(C161)	control_missing_value_limit, control_cv_limit	HEK293T_GSK29_50uM_4h	HEK293T	29_50uM_4h	29	50	-4.30103	4	78	1	8	62	1	NaN	25.9023	NaN	25.9023	0	NaN	4	0	2	18.9608	5.00365	0.948733	2.37203	NaN	5.17667	NaN	5.00365	0.670856	2.37203	0.193427	5.17667	0.694054	NaN	NaN	19.3174	NaN	19.3174	2.58995
ABCF2_(C161)_EMPPSDKTPLHC[DTB]VMEVDTER	ABCF2_(C161)	ABCF2	Q9UG63	ATP-binding cassette sub-family F member 2	Homo sapiens	EMPPSDKTPLHC[DTB]VMEVDTER	EMPPSDKTPLHCVMEVDTER	(C161)	control_missing_value_limit, control_cv_limit	HEK293T_GSK29_200uM_4h	HEK293T	29_200uM_4h	29	200	-3.69897	4	78	1	8	62	1	NaN	25.9023	NaN	25.9023	0	NaN	4	0	2	2.96536	6.34132	0.188043	2.03022	NaN	4.08468	NaN	6.34132	0.132967	2.03022	0.0302509	4.08468	0.0856488	NaN	NaN	24.4817	NaN	24.4817	0.51334
ABCF2_(C186)_LAHEDAEC[DTB]EK	ABCF2_(C186)	ABCF2	Q9UG63	ATP-binding cassette sub-family F member 2	Homo sapiens	LAHEDAEC[DTB]EK	LAHEDAECEK	(C186)		HEK293T_GSK29_50uM_4h	HEK293T	29_50uM_4h	29	50	-4.30103	4	78	78	0	62	62	NaN	201.786	28.6602	205.933	13.011	14.2033	4	4	0	11.6789	216.145	25.2433	-0.0991712	0.265287	0.933569	0.171668	218.582	15.7894	-0.0859977	0.138452	0.942133	0.0904142	0.295518	0.529416	107.116	19.6968	106.142	10.1862
ABCF2_(C186)_LAHEDAEC[DTB]EK	ABCF2_(C186)	ABCF2	Q9UG63	ATP-binding cassette sub-family F member 2	Homo sapiens	LAHEDAEC[DTB]EK	LAHEDAECEK	(C186)		HEK293T_GSK29_200uM_4h	HEK293T	29_200uM_4h	29	200	-3.69897	4	78	78	0	62	62	NaN	201.786	28.6602	205.933	13.011	14.2033	4	4	0	21.3961	198.94	42.5654	0.0204941	0.370502	1.01431	0.260487	185.799	17.325	0.148435	0.162498	1.10837	0.124841	0.882913	0.054082	98.5895	25.319	90.2229	10.1622
ABCF2_(C388)_TLSFYFPPC[DTB]GK	ABCF2_(C388)	ABCF2	Q9UG63	ATP-binding cassette sub-family F member 2	Homo sapiens	TLSFYFPPC[DTB]GK	TLSFYFPPCGK	(C388)		HEK293T_GSK29_50uM_4h	HEK293T	29_50uM_4h	29	50	-4.30103	4	78	78	0	62	62	NaN	1274.27	458.575	1253.8	278.048	35.9872	4	4	0	19.3438	919.771	177.919	0.470327	0.589436	1.38542	0.566037	954.036	109.83	0.394194	0.360479	1.31421	0.328374	0.0611935	1.21329	72.1801	29.4903	76.0915	19.0126
ABCF2_(C388)_TLSFYFPPC[DTB]GK	ABCF2_(C388)	ABCF2	Q9UG63	ATP-binding cassette sub-family F member 2	Homo sapiens	TLSFYFPPC[DTB]GK	TLSFYFPPCGK	(C388)		HEK293T_GSK29_200uM_4h	HEK293T	29_200uM_4h	29	200	-3.69897	4	78	78	0	62	62	NaN	1274.27	458.575	1253.8	278.048	35.9872	4	4	0	30.385	922.223	280.218	0.466487	0.679497	1.38174	0.650788	815.532	78.0742	0.620496	0.348477	1.5374	0.371354	0.122929	0.910347	72.3725	34.0868	65.0447	15.7113
ABCF2_(C411)_DGPC[DTB]IYNNLEFGIDLDTR	ABCF2_(C411)	ABCF2	Q9UG63	ATP-binding cassette sub-family F member 2	Homo sapiens	DGPC[DTB]IYNNLEFGIDLDTR	DGPCIYNNLEFGIDLDTR	(C411)	control_missing_value_limit, control_cv_limit	HEK293T_GSK29_50uM_4h	HEK293T	29_50uM_4h	29	50	-4.30103	4	78	8	7	62	7	NaN	17.0482	9.52312	12.5082	1.47423	55.8601	4	0	2	0.132373	7.81318	0.0103426	1.12563	0.805894	2.18197	1.21886	7.81318	0.00731331	0.678896	0.170043	1.60091	0.188691	0.0090919	2.04135	45.8301	25.6008	62.4643	7.36235
ABCF2_(C411)_DGPC[DTB]IYNNLEFGIDLDTR	ABCF2_(C411)	ABCF2	Q9UG63	ATP-binding cassette sub-family F member 2	Homo sapiens	DGPC[DTB]IYNNLEFGIDLDTR	DGPCIYNNLEFGIDLDTR	(C411)	control_missing_value_limit, control_cv_limit	HEK293T_GSK29_200uM_4h	HEK293T	29_200uM_4h	29	200	-3.69897	4	78	8	7	62	7	NaN	17.0482	9.52312	12.5082	1.47423	55.8601	4	1	1	59.9116	11.5038	6.89213	0.567503	1.18176	1.48196	1.21392	11.5038	4.87347	0.120766	0.634395	1.08731	0.478122	0.544452	0.264041	67.4784	55.2737	91.9699	40.4418
ABCF2_(C586)_LIQQVAQEIWVC[DTB]EK	ABCF2_(C586)	ABCF2	Q9UG63	ATP-binding cassette sub-family F member 2	Homo sapiens	LIQQVAQEIWVC[DTB]EK	LIQQVAQEIWVCEK	(C586)		HEK293T_GSK29_50uM_4h	HEK293T	29_50uM_4h	29	50	-4.30103	4	78	78	0	62	62	NaN	361.417	69.544	365.719	37.5104	19.242	4	4	0	23.0692	369.677	85.2816	-0.0325995	0.433396	0.977657	0.293695	334.083	11.8999	0.130531	0.156641	1.0947	0.118857	0.780301	0.107738	102.285	30.7272	91.3495	9.91828
ABCF2_(C586)_LIQQVAQEIWVC[DTB]EK	ABCF2_(C586)	ABCF2	Q9UG63	ATP-binding cassette sub-family F member 2	Homo sapiens	LIQQVAQEIWVC[DTB]EK	LIQQVAQEIWVCEK	(C586)		HEK293T_GSK29_200uM_4h	HEK293T	29_200uM_4h	29	200	-3.69897	4	78	78	0	62	62	NaN	361.417	69.544	365.719	37.5104	19.242	4	4	0	4.63744	430.261	19.9531	-0.251545	0.285552	0.839996	0.16626	438.754	2.62537	-0.262673	0.148223	0.833542	0.0856385	6.95712e-05	4.15757	119.048	23.5632	119.97	12.3258
ABCF3_(C102)_ITENYDC[DTB]GTK	ABCF3_(C102)	ABCF3	Q9NUQ8	ATP-binding cassette sub-family F member 3	Homo sapiens	ITENYDC[DTB]GTK	ITENYDCGTK	(C102)		HEK293T_GSK29_50uM_4h	HEK293T	29_50uM_4h	29	50	-4.30103	4	78	78	0	62	62	NaN	415.426	48.9012	418.023	28.94	11.7713	4	4	0	1.50195	403.608	6.06198	0.0416335	0.171201	1.02928	0.122142	405.04	3.33812	0.0455173	0.100584	1.03205	0.0719543	0.237174	0.624933	97.1554	11.5292	96.8942	6.75543
ABCF3_(C102)_ITENYDC[DTB]GTK	ABCF3_(C102)	ABCF3	Q9NUQ8	ATP-binding cassette sub-family F member 3	Homo sapiens	ITENYDC[DTB]GTK	ITENYDCGTK	(C102)		HEK293T_GSK29_200uM_4h	HEK293T	29_200uM_4h	29	200	-3.69897	4	78	78	0	62	62	NaN	415.426	48.9012	418.023	28.94	11.7713	4	4	0	4.54265	446.545	20.285	-0.104217	0.182031	0.93031	0.117381	454.176	3.69653	-0.119669	0.100567	0.920399	0.0641588	0.0287564	1.54127	107.491	13.5626	108.649	7.57362
ABCF3_(C4)_[Acetyl (Protein N-term)]ATC[DTB]AEILR	ABCF3_(C4)	ABCF3	Q9NUQ8	ATP-binding cassette sub-family F member 3	Homo sapiens	[Acetyl (Protein N-term)]ATC[DTB]AEILR	ATCAEILR	(C4)		HEK293T_GSK29_50uM_4h	HEK293T	29_50uM_4h	29	50	-4.30103	4	78	78	0	62	62	NaN	666.313	229.346	618.797	122.789	34.4201	4	4	0	77.2612	514.681	397.648	0.372522	1.22025	1.29461	1.095	478.941	300.739	0.369619	0.950063	1.29201	0.850833	0.363838	0.439091	77.2431	65.3334	77.3987	50.9696
ABCF3_(C4)_[Acetyl (Protein N-term)]ATC[DTB]AEILR	ABCF3_(C4)	ABCF3	Q9NUQ8	ATP-binding cassette sub-family F member 3	Homo sapiens	[Acetyl (Protein N-term)]ATC[DTB]AEILR	ATCAEILR	(C4)		HEK293T_GSK29_200uM_4h	HEK293T	29_200uM_4h	29	200	-3.69897	4	78	78	0	62	62	NaN	666.313	229.346	618.797	122.789	34.4201	4	4	0	18.3691	623.025	114.444	0.0969089	0.562867	1.06948	0.417257	580.577	33.3962	0.0919792	0.298063	1.06583	0.220203	0.811955	0.0904682	93.5034	36.4804	93.8235	19.3841
ABCF3_(C522)_IC[DTB]VVGENGAGK	ABCF3_(C522)	ABCF3	Q9NUQ8	ATP-binding cassette sub-family F member 3	Homo sapiens	IC[DTB]VVGENGAGK	ICVVGENGAGK	(C522)		HEK293T_GSK29_50uM_4h	HEK293T	29_50uM_4h	29	50	-4.30103	4	78	78	0	62	62	NaN	365.513	54.0558	367.952	34.1339	14.789	4	4	0	15.0142	388.849	58.3827	-0.0892883	0.304044	0.939986	0.198099	374.201	21.6582	-0.0242938	0.157747	0.983302	0.107516	0.433146	0.363365	106.385	22.4202	101.698	11.1199
ABCF3_(C522)_IC[DTB]VVGENGAGK	ABCF3_(C522)	ABCF3	Q9NUQ8	ATP-binding cassette sub-family F member 3	Homo sapiens	IC[DTB]VVGENGAGK	ICVVGENGAGK	(C522)		HEK293T_GSK29_200uM_4h	HEK293T	29_200uM_4h	29	200	-3.69897	4	78	78	0	62	62	NaN	365.513	54.0558	367.952	34.1339	14.789	4	4	0	8.80355	366.137	32.2331	-0.00246282	0.248302	0.998294	0.171816	357.316	15.6037	0.0423199	0.147922	1.02977	0.105584	0.823331	0.0844257	100.171	17.2404	97.1092	9.95677
ABCF3_(C680)_ELWVC[DTB]EGGGVTR	ABCF3_(C680)	ABCF3	Q9NUQ8	ATP-binding cassette sub-family F member 3	Homo sapiens	ELWVC[DTB]EGGGVTR	ELWVCEGGGVTR	(C680)		HEK293T_GSK29_50uM_4h	HEK293T	29_50uM_4h	29	50	-4.30103	4	78	78	0	62	62	NaN	240.884	71.8299	230.369	44.6247	29.8193	4	4	0	37.7951	228.412	86.3284	0.0767003	0.694543	1.0546	0.507708	225.277	71.2855	0.0322505	0.535266	1.02261	0.379405	0.7763	0.10997	94.8224	45.6495	97.7894	36.2816
ABCF3_(C680)_ELWVC[DTB]EGGGVTR	ABCF3_(C680)	ABCF3	Q9NUQ8	ATP-binding cassette sub-family F member 3	Homo sapiens	ELWVC[DTB]EGGGVTR	ELWVCEGGGVTR	(C680)		HEK293T_GSK29_200uM_4h	HEK293T	29_200uM_4h	29	200	-3.69897	4	78	78	0	62	62	NaN	240.884	71.8299	230.369	44.6247	29.8193	4	4	0	19.8742	250.355	49.756	-0.0556382	0.516995	0.962169	0.344797	236.699	24.4463	-0.0391022	0.316704	0.97326	0.213653	0.525528	0.279404	103.932	37.2444	102.747	22.5554
ABCG2_(C55)_SGFLPC[DTB]R	ABCG2_(C55)	ABCG2	Q9UNQ0	Broad substrate specificity ATP-binding cassette transporter ABCG2	Homo sapiens	SGFLPC[DTB]R	SGFLPCR	(C55)	control_missing_value_limit	HEK293T_GSK29_50uM_4h	HEK293T	29_50uM_4h	29	50	-4.30103	4	78	52	2	62	43	NaN	145.842	57.1686	129.737	27.9118	39.199	4	1	1	132.426	92.051	121.899	0.663901	1.99244	1.58436	2.18809	92.051	86.1958	0.495089	1.38613	1.40941	1.35414	0.551968	0.258086	63.1169	87.168	70.9518	68.1697
ABCG2_(C55)_SGFLPC[DTB]R	ABCG2_(C55)	ABCG2	Q9UNQ0	Broad substrate specificity ATP-binding cassette transporter ABCG2	Homo sapiens	SGFLPC[DTB]R	SGFLPCR	(C55)	control_missing_value_limit	HEK293T_GSK29_200uM_4h	HEK293T	29_200uM_4h	29	200	-3.69897	4	78	52	2	62	43	NaN	145.842	57.1686	129.737	27.9118	39.199	4	3	0	25.5215	127.473	32.533	0.194219	0.674822	1.1441	0.535156	119.98	20.6404	0.1128	0.397411	1.08132	0.297867	0.575915	0.239641	87.4046	40.8836	92.4791	25.4747
ABHD10_(C100)_ALAIEEFC[DTB]K	ABHD10_(C100)	ABHD10	Q9NUJ1	Palmitoyl-protein thioesterase ABHD10, mitochondrial	Homo sapiens	ALAIEEFC[DTB]K	ALAIEEFCK	(C100)		HEK293T_GSK29_50uM_4h	HEK293T	29_50uM_4h	29	50	-4.30103	4	78	64	0	62	53	NaN	74.6369	25.5712	66.352	16.0332	34.2608	4	3	0	22.1552	91.1237	20.1886	-0.287938	0.588622	0.819072	0.334183	100.512	4.39735	-0.59915	0.354279	0.660143	0.16211	0.22175	0.654137	122.089	49.8127	151.482	37.1992
ABHD10_(C100)_ALAIEEFC[DTB]K	ABHD10_(C100)	ABHD10	Q9NUJ1	Palmitoyl-protein thioesterase ABHD10, mitochondrial	Homo sapiens	ALAIEEFC[DTB]K	ALAIEEFCK	(C100)		HEK293T_GSK29_200uM_4h	HEK293T	29_200uM_4h	29	200	-3.69897	4	78	64	0	62	53	NaN	74.6369	25.5712	66.352	16.0332	34.2608	4	3	0	13.6533	83.8674	11.4507	-0.168222	0.532082	0.889939	0.328219	80.7379	6.43111	-0.283106	0.367064	0.82182	0.209095	0.145815	0.836198	112.367	41.4423	121.681	30.9592
ABHD10_(C107)_SLGHAC[DTB]IR	ABHD10_(C107)	ABHD10	Q9NUJ1	Palmitoyl-protein thioesterase ABHD10, mitochondrial	Homo sapiens	SLGHAC[DTB]IR	SLGHACIR	(C107)	control_missing_value_limit	HEK293T_GSK29_50uM_4h	HEK293T	29_50uM_4h	29	50	-4.30103	4	78	58	0	62	45	NaN	42.4243	9.9481	43.2793	8.65878	23.4491	4	2	0	28.0185	41.5323	11.6367	0.0306562	0.527106	1.02148	0.373209	41.5323	8.2284	0.0594441	0.406212	1.04206	0.293409	0.957624	0.0188049	97.8975	35.768	95.9634	27.0199
ABHD10_(C107)_SLGHAC[DTB]IR	ABHD10_(C107)	ABHD10	Q9NUJ1	Palmitoyl-protein thioesterase ABHD10, mitochondrial	Homo sapiens	SLGHAC[DTB]IR	SLGHACIR	(C107)	control_missing_value_limit	HEK293T_GSK29_200uM_4h	HEK293T	29_200uM_4h	29	200	-3.69897	4	78	58	0	62	45	NaN	42.4243	9.9481	43.2793	8.65878	23.4491	4	4	0	19.5135	52.174	10.181	-0.298441	0.440113	0.813131	0.248056	55.3465	2.8111	-0.354813	0.297792	0.781971	0.16141	0.133194	0.875514	122.981	37.5171	127.882	26.3966
ABHD10_(C229,C239)_EAEHHC[DTB]LLHSPIPVNC[DTB]PIR	ABHD10_(C229,C239)	ABHD10	Q9NUJ1	Palmitoyl-protein thioesterase ABHD10, mitochondrial	Homo sapiens	EAEHHC[DTB]LLHSPIPVNC[DTB]PIR	EAEHHCLLHSPIPVNCPIR	(C229,C239)	single_dtb_modification, control_missing_value_limit	HEK293T_GSK29_50uM_4h	HEK293T	29_50uM_4h	29	50	-4.30103	4	78	2	8	62	2	NaN	37.8844	0.18758	37.8844	0.132639	0.495137	4	0	2	10.8135	9.19698	0.994516	2.04237	0.156169	4.11922	0.445899	9.19698	0.703229	2.04237	0.110428	4.11922	0.315298	0.0339946	1.46859	24.2764	2.62789	24.2764	1.8582
ABHD10_(C229,C239)_EAEHHC[DTB]LLHSPIPVNC[DTB]PIR	ABHD10_(C229,C239)	ABHD10	Q9NUJ1	Palmitoyl-protein thioesterase ABHD10, mitochondrial	Homo sapiens	EAEHHC[DTB]LLHSPIPVNC[DTB]PIR	EAEHHCLLHSPIPVNCPIR	(C229,C239)	single_dtb_modification, control_missing_value_limit	HEK293T_GSK29_200uM_4h	HEK293T	29_200uM_4h	29	200	-3.69897	4	78	2	8	62	2	NaN	37.8844	0.18758	37.8844	0.132639	0.495137	4	0	2	31.0381	6.57865	2.04189	2.52574	0.447842	5.75868	1.78761	6.57865	1.44383	2.52574	0.316672	5.75868	1.26403	0.0795185	1.09953	17.3651	5.39048	17.3651	3.81165
ABHD12_(C15,C34)_C[DTB]AAAGSSSSGSAAAALDADC[DTB]R	ABHD12_(C15,C34)	ABHD12	Q8N2K0	Lysophosphatidylserine lipase ABHD12	Homo sapiens	C[DTB]AAAGSSSSGSAAAALDADC[DTB]R	CAAAGSSSSGSAAAALDADCR	(C15,C34)	single_dtb_modification, control_missing_value_limit	HEK293T_GSK29_50uM_4h	HEK293T	29_50uM_4h	29	50	-4.30103	4	78	8	8	62	8	NaN	43.9359	10.7461	47.6906	7.14927	24.4585	4	0	2	23.0677	8.06503	1.86042	2.44565	0.485042	5.44771	1.83155	8.06503	1.31552	2.56395	0.319611	5.91326	1.31001	0.0171301	1.76624	18.3563	6.1715	16.9111	3.74645
ABHD12_(C15,C34)_C[DTB]AAAGSSSSGSAAAALDADC[DTB]R	ABHD12_(C15,C34)	ABHD12	Q8N2K0	Lysophosphatidylserine lipase ABHD12	Homo sapiens	C[DTB]AAAGSSSSGSAAAALDADC[DTB]R	CAAAGSSSSGSAAAALDADCR	(C15,C34)	single_dtb_modification, control_missing_value_limit	HEK293T_GSK29_200uM_4h	HEK293T	29_200uM_4h	29	200	-3.69897	4	78	8	8	62	8	NaN	43.9359	10.7461	47.6906	7.14927	24.4585	4	0	2	10.698	8.21345	0.878672	2.41934	0.385139	5.34927	1.42803	8.21345	0.621315	2.53765	0.242249	5.80641	0.974977	3.54108e-05	4.45086	18.6942	4.99055	17.2224	2.89187
ABHD12_(C52)_C[DTB]AADAGMK	ABHD12_(C52)	ABHD12	Q8N2K0	Lysophosphatidylserine lipase ABHD12	Homo sapiens	C[DTB]AADAGMK	CAADAGMK	(C52)		HEK293T_GSK29_50uM_4h	HEK293T	29_50uM_4h	29	50	-4.30103	4	78	78	0	62	62	NaN	701.261	76.4019	690.694	57.1183	10.8949	4	4	0	13.7253	738.193	101.319	-0.0740474	0.252815	0.949969	0.166471	753.457	64.0271	-0.12548	0.171067	0.916699	0.108697	0.537023	0.270007	105.267	18.4467	109.087	12.935
ABHD12_(C52)_C[DTB]AADAGMK	ABHD12_(C52)	ABHD12	Q8N2K0	Lysophosphatidylserine lipase ABHD12	Homo sapiens	C[DTB]AADAGMK	CAADAGMK	(C52)		HEK293T_GSK29_200uM_4h	HEK293T	29_200uM_4h	29	200	-3.69897	4	78	78	0	62	62	NaN	701.261	76.4019	690.694	57.1183	10.8949	4	4	0	9.37319	612.373	57.3989	0.195541	0.207345	1.14515	0.164582	636.027	8.12405	0.118959	0.120721	1.08595	0.0908698	0.0684686	1.16451	87.3245	12.5503	92.0852	7.70547
ABHD12_(C93)_LC[DTB]PGIQAK	ABHD12_(C93)	ABHD12	Q8N2K0	Lysophosphatidylserine lipase ABHD12	Homo sapiens	LC[DTB]PGIQAK	LCPGIQAK	(C93)	control_missing_value_limit, control_cv_limit	HEK293T_GSK29_50uM_4h	HEK293T	29_50uM_4h	29	50	-4.30103	4	78	2	7	62	1	NaN	39.803	NaN	39.803	0	NaN	4	0	2	16.6022	7.27377	1.2076	2.4521	NaN	5.47213	NaN	7.27377	0.853904	2.4521	0.169365	5.47213	0.6424	NaN	NaN	18.2744	NaN	18.2744	2.14532
ABHD12_(C93)_LC[DTB]PGIQAK	ABHD12_(C93)	ABHD12	Q8N2K0	Lysophosphatidylserine lipase ABHD12	Homo sapiens	LC[DTB]PGIQAK	LCPGIQAK	(C93)	control_missing_value_limit, control_cv_limit	HEK293T_GSK29_200uM_4h	HEK293T	29_200uM_4h	29	200	-3.69897	4	78	2	7	62	1	NaN	39.803	NaN	39.803	0	NaN	4	1	1	131.455	80.8315	106.257	-1.02204	NaN	0.49242	NaN	80.8315	75.1353	-1.02204	1.34103	0.49242	0.457719	NaN	NaN	203.079	NaN	203.079	188.768
ABHD16A_(C205)_LPC[DTB]QITSYLVAHTLGR	ABHD16A_(C205)	ABHD16A	O95870	Phosphatidylserine lipase ABHD16A	Homo sapiens	LPC[DTB]QITSYLVAHTLGR	LPCQITSYLVAHTLGR	(C205)	control_missing_value_limit, control_cv_limit	HEK293T_GSK29_50uM_4h	HEK293T	29_50uM_4h	29	50	-4.30103	4	78	1	8	62	1	NaN	52.0386	NaN	52.0386	0	NaN	4	0	2	14.867	7.68878	1.14309	2.75876	NaN	6.76813	NaN	7.68878	0.808285	2.75876	0.151664	6.76813	0.711502	NaN	NaN	14.7751	NaN	14.7751	1.55324
ABHD16A_(C205)_LPC[DTB]QITSYLVAHTLGR	ABHD16A_(C205)	ABHD16A	O95870	Phosphatidylserine lipase ABHD16A	Homo sapiens	LPC[DTB]QITSYLVAHTLGR	LPCQITSYLVAHTLGR	(C205)	control_missing_value_limit, control_cv_limit	HEK293T_GSK29_200uM_4h	HEK293T	29_200uM_4h	29	200	-3.69897	4	78	1	8	62	1	NaN	52.0386	NaN	52.0386	0	NaN	4	0	2	6.76636	8.06387	0.54563	2.69004	NaN	6.45331	NaN	8.06387	0.385819	2.69004	0.0690263	6.45331	0.308761	NaN	NaN	15.4959	NaN	15.4959	0.741408
ABHD16A_(C248)_LVEEC[DTB]NGR	ABHD16A_(C248)	ABHD16A	O95870	Phosphatidylserine lipase ABHD16A	Homo sapiens	LVEEC[DTB]NGR	LVEECNGR	(C248)		HEK293T_GSK29_50uM_4h	HEK293T	29_50uM_4h	29	50	-4.30103	4	78	78	0	62	62	NaN	301.678	62.3498	300.851	39.6403	20.6676	4	4	0	12.8947	339.471	43.7739	-0.170278	0.351445	0.888671	0.216483	353.976	10.9558	-0.234602	0.195264	0.849919	0.115034	0.140932	0.850989	112.528	27.4121	117.658	15.9247
ABHD16A_(C248)_LVEEC[DTB]NGR	ABHD16A_(C248)	ABHD16A	O95870	Phosphatidylserine lipase ABHD16A	Homo sapiens	LVEEC[DTB]NGR	LVEECNGR	(C248)		HEK293T_GSK29_200uM_4h	HEK293T	29_200uM_4h	29	200	-3.69897	4	78	78	0	62	62	NaN	301.678	62.3498	300.851	39.6403	20.6676	4	4	0	4.54393	276.534	12.5655	0.125556	0.305292	1.09093	0.230854	275.141	9.28156	0.128879	0.196222	1.09344	0.14872	0.103645	0.984451	91.6651	19.3975	91.4542	12.4387
ABHD16A_(C258)_LLAC[DTB]DGNEIDTMFVDR	ABHD16A_(C258)	ABHD16A	O95870	Phosphatidylserine lipase ABHD16A	Homo sapiens	LLAC[DTB]DGNEIDTMFVDR	LLACDGNEIDTMFVDR	(C258)	control_missing_value_limit, control_cv_limit, single_cleavage_product	HEK293T_GSK29_50uM_4h	HEK293T	29_50uM_4h	29	50	-4.30103	4	78	49	0	62	40	NaN	24.5032	10.0605	23.2015	4.67807	41.058	4	2	0	20.4315	22.4723	4.59143	0.124823	0.66163	1.09037	0.500053	22.4723	3.24663	0.0460672	0.357853	1.03245	0.256093	0.89562	0.0478762	91.7117	42.0596	96.8573	24.025
ABHD16A_(C258)_LLAC[DTB]DGNEIDTMFVDR	ABHD16A_(C258)	ABHD16A	O95870	Phosphatidylserine lipase ABHD16A	Homo sapiens	LLAC[DTB]DGNEIDTMFVDR	LLACDGNEIDTMFVDR	(C258)	control_missing_value_limit, control_cv_limit, single_cleavage_product	HEK293T_GSK29_200uM_4h	HEK293T	29_200uM_4h	29	200	-3.69897	4	78	49	0	62	40	NaN	24.5032	10.0605	23.2015	4.67807	41.058	4	3	0	20.2571	24.3678	4.93621	0.00799355	0.660513	1.00556	0.460376	22.714	2.24309	0.0306345	0.323904	1.02146	0.229332	0.70117	0.154177	99.4475	45.5303	97.899	21.9796
ABHD16A_(C258)_LLAC[DTB]DGNEIDTMFVDRR	ABHD16A_(C258)	ABHD16A	O95870	Phosphatidylserine lipase ABHD16A	Homo sapiens	LLAC[DTB]DGNEIDTMFVDRR	LLACDGNEIDTMFVDRR	(C258)		HEK293T_GSK29_50uM_4h	HEK293T	29_50uM_4h	29	50	-4.30103	4	78	78	0	62	62	NaN	38.0209	11.8071	36.0942	6.8604	31.0542	4	4	0	27.7586	34.1452	9.47824	0.155107	0.600914	1.1135	0.463799	36.7191	4.44271	-0.0247642	0.325056	0.982981	0.221477	0.582445	0.234745	89.8066	37.4064	101.731	22.9213
ABHD16A_(C258)_LLAC[DTB]DGNEIDTMFVDRR	ABHD16A_(C258)	ABHD16A	O95870	Phosphatidylserine lipase ABHD16A	Homo sapiens	LLAC[DTB]DGNEIDTMFVDRR	LLACDGNEIDTMFVDRR	(C258)		HEK293T_GSK29_200uM_4h	HEK293T	29_200uM_4h	29	200	-3.69897	4	78	78	0	62	62	NaN	38.0209	11.8071	36.0942	6.8604	31.0542	4	4	0	33.5519	34.5432	11.5899	0.138388	0.659564	1.10067	0.503201	34.2097	7.30038	0.0773603	0.412283	1.05509	0.301515	0.624784	0.20427	90.8534	41.5359	94.779	27.0853
ABHD16A_(C416)_QHLNLNNAEQLC[DTB]R	ABHD16A_(C416)	ABHD16A	O95870	Phosphatidylserine lipase ABHD16A	Homo sapiens	QHLNLNNAEQLC[DTB]R	QHLNLNNAEQLCR	(C416)		HEK293T_GSK29_50uM_4h	HEK293T	29_50uM_4h	29	50	-4.30103	4	78	76	0	62	61	NaN	63.4007	24.2548	57.6804	13.4902	38.2563	4	3	0	28.177	70.0353	19.7338	-0.143584	0.685468	0.905268	0.43012	66.6375	14.4165	-0.208254	0.459636	0.865584	0.275771	0.477349	0.321164	110.465	52.4851	115.529	36.807
ABHD16A_(C416)_QHLNLNNAEQLC[DTB]R	ABHD16A_(C416)	ABHD16A	O95870	Phosphatidylserine lipase ABHD16A	Homo sapiens	QHLNLNNAEQLC[DTB]R	QHLNLNNAEQLCR	(C416)		HEK293T_GSK29_200uM_4h	HEK293T	29_200uM_4h	29	200	-3.69897	4	78	76	0	62	61	NaN	63.4007	24.2548	57.6804	13.4902	38.2563	4	4	0	8.77296	53.3724	4.68234	0.248405	0.566248	1.18789	0.46624	54.1338	3.04565	0.0915492	0.347041	1.06551	0.25631	0.125043	0.902941	84.1827	33.0412	93.8514	22.576
ABHD16A_(C7)_LLSC[DTB]VLGPR	ABHD16A_(C7)	ABHD16A	O95870	Phosphatidylserine lipase ABHD16A	Homo sapiens	LLSC[DTB]VLGPR	LLSCVLGPR	(C7)	control_cv_limit	HEK293T_GSK29_50uM_4h	HEK293T	29_50uM_4h	29	50	-4.30103	4	78	78	0	62	62	NaN	135.262	60.6296	121.649	14.0303	44.8237	4	4	0	14.9593	144.42	21.6041	-0.0945057	0.681732	0.936593	0.442578	150.187	10.4902	-0.304035	0.194527	0.809984	0.109215	0.264984	0.57678	106.77	50.4531	123.459	16.6467
ABHD16A_(C7)_LLSC[DTB]VLGPR	ABHD16A_(C7)	ABHD16A	O95870	Phosphatidylserine lipase ABHD16A	Homo sapiens	LLSC[DTB]VLGPR	LLSCVLGPR	(C7)	control_cv_limit	HEK293T_GSK29_200uM_4h	HEK293T	29_200uM_4h	29	200	-3.69897	4	78	78	0	62	62	NaN	135.262	60.6296	121.649	14.0303	44.8237	4	4	0	13.0176	110.541	14.3898	0.29118	0.673388	1.22364	0.571143	115.173	5.75806	0.0789212	0.181352	1.05623	0.132772	0.10459	0.980511	81.7233	38.1449	94.6765	11.9012
ABHD17A_(C230)_TYC[DTB]FDAFPNIEK	ABHD17A_(C230)	ABHD17A	Q96GS6	Alpha/beta hydrolase domain-containing protein 17A	Homo sapiens	TYC[DTB]FDAFPNIEK	TYCFDAFPNIEK	(C230)	control_missing_value_limit	HEK293T_GSK29_50uM_4h	HEK293T	29_50uM_4h	29	50	-4.30103	4	78	20	6	62	18	NaN	51.9804	19.757	50.2537	9.97641	38.0085	4	0	2	23.4358	8.13664	1.90688	2.67546	0.644206	6.38844	2.85263	8.13664	1.34837	2.62672	0.373076	6.17622	1.59715	0.0106912	1.97097	15.6533	6.98965	16.1911	4.18698
ABHD17A_(C230)_TYC[DTB]FDAFPNIEK	ABHD17A_(C230)	ABHD17A	Q96GS6	Alpha/beta hydrolase domain-containing protein 17A	Homo sapiens	TYC[DTB]FDAFPNIEK	TYCFDAFPNIEK	(C230)	control_missing_value_limit	HEK293T_GSK29_200uM_4h	HEK293T	29_200uM_4h	29	200	-3.69897	4	78	20	6	62	18	NaN	51.9804	19.757	50.2537	9.97641	38.0085	4	1	1	104.871	25.8629	27.1227	1.00708	1.60927	2.00984	2.2419	25.8629	19.1786	0.958344	1.1075	1.94308	1.49163	0.481279	0.317603	49.7551	55.5	51.4647	39.5076
ABHD17B_(C120)_INC[DTB]NIFSYDYSGYGASSGKPTEK	ABHD17B_(C120)	ABHD17B	Q5VST6	Alpha/beta hydrolase domain-containing protein 17B	Homo sapiens	INC[DTB]NIFSYDYSGYGASSGKPTEK	INCNIFSYDYSGYGASSGKPTEK	(C120)	control_missing_value_limit	HEK293T_GSK29_50uM_4h	HEK293T	29_50uM_4h	29	50	-4.30103	4	78	2	8	62	2	NaN	217.894	41.5135	217.894	29.3545	19.0522	4	0	2	7.19441	8.70824	0.626507	4.6451	0.293809	25.0216	5.09571	8.70824	0.443007	4.6451	0.207754	25.0216	3.60321	0.0131352	1.88156	3.99655	0.813909	3.99655	0.575521
ABHD17B_(C120)_INC[DTB]NIFSYDYSGYGASSGKPTEK	ABHD17B_(C120)	ABHD17B	Q5VST6	Alpha/beta hydrolase domain-containing protein 17B	Homo sapiens	INC[DTB]NIFSYDYSGYGASSGKPTEK	INCNIFSYDYSGYGASSGKPTEK	(C120)	control_missing_value_limit	HEK293T_GSK29_200uM_4h	HEK293T	29_200uM_4h	29	200	-3.69897	4	78	2	8	62	2	NaN	217.894	41.5135	217.894	29.3545	19.0522	4	0	2	25.1389	6.64637	1.67083	5.03492	0.455067	32.7839	10.341	6.64637	1.18145	5.03492	0.321781	32.7839	7.31218	0.00554159	2.25637	3.05028	0.962145	3.05028	0.680339
ABHD17B_(C210)_KTYC[DTB]FDAFPNIDK	ABHD17B_(C210)	ABHD17B	Q5VST6	Alpha/beta hydrolase domain-containing protein 17B	Homo sapiens	KTYC[DTB]FDAFPNIDK	KTYCFDAFPNIDK	(C210)	control_missing_value_limit, control_cv_limit, single_cleavage_product	HEK293T_GSK29_50uM_4h	HEK293T	29_50uM_4h	29	50	-4.30103	4	78	54	1	62	44	NaN	44.9767	18.6406	41.9681	10.794	41.4451	4	1	1	60.8573	16.8748	10.2695	1.41431	1.06225	2.66533	1.96247	16.8748	7.26165	1.31443	0.723263	2.48703	1.24682	0.267692	0.572364	37.5189	27.625	40.2086	20.1577
ABHD17B_(C210)_KTYC[DTB]FDAFPNIDK	ABHD17B_(C210)	ABHD17B	Q5VST6	Alpha/beta hydrolase domain-containing protein 17B	Homo sapiens	KTYC[DTB]FDAFPNIDK	KTYCFDAFPNIDK	(C210)	control_missing_value_limit, control_cv_limit, single_cleavage_product	HEK293T_GSK29_200uM_4h	HEK293T	29_200uM_4h	29	200	-3.69897	4	78	54	1	62	44	NaN	44.9767	18.6406	41.9681	10.794	41.4451	4	4	0	7.90931	34.4421	2.72413	0.385007	0.608717	1.30587	0.550984	34.607	2.15005	0.27823	0.381726	1.21271	0.320872	0.00834566	2.07854	76.5775	32.3104	82.4602	21.8183
ABHD17B_(C210)_TYC[DTB]FDAFPNIDK	ABHD17B_(C210)	ABHD17B	Q5VST6	Alpha/beta hydrolase domain-containing protein 17B	Homo sapiens	TYC[DTB]FDAFPNIDK	TYCFDAFPNIDK	(C210)	control_missing_value_limit	HEK293T_GSK29_50uM_4h	HEK293T	29_50uM_4h	29	50	-4.30103	4	78	48	2	62	39	NaN	64.804	15.1299	62.1179	6.39219	23.3471	4	1	1	95.6664	25.2704	24.1752	1.35864	1.42068	2.56443	2.52529	25.2704	17.0945	1.29756	0.987158	2.45813	1.68197	0.37653	0.4242	38.9951	38.4	40.6813	27.836
ABHD17B_(C210)_TYC[DTB]FDAFPNIDK	ABHD17B_(C210)	ABHD17B	Q5VST6	Alpha/beta hydrolase domain-containing protein 17B	Homo sapiens	TYC[DTB]FDAFPNIDK	TYCFDAFPNIDK	(C210)	control_missing_value_limit	HEK293T_GSK29_200uM_4h	HEK293T	29_200uM_4h	29	200	-3.69897	4	78	48	2	62	39	NaN	64.804	15.1299	62.1179	6.39219	23.3471	4	4	0	7.55747	50.8878	3.84583	0.348763	0.354035	1.27347	0.312507	50.9674	2.99204	0.285436	0.170919	1.21878	0.144391	0.00178684	2.74791	78.5257	19.2701	82.0494	9.72053
ABHD17B_(C250)_C[DTB]QRPVEPLWVEGAGHNDVELYGQYLER	ABHD17B_(C250)	ABHD17B	Q5VST6	Alpha/beta hydrolase domain-containing protein 17B	Homo sapiens	C[DTB]QRPVEPLWVEGAGHNDVELYGQYLER	CQRPVEPLWVEGAGHNDVELYGQYLER	(C250)	control_missing_value_limit	HEK293T_GSK29_50uM_4h	HEK293T	29_50uM_4h	29	50	-4.30103	4	78	2	8	62	2	NaN	20.54	2.118	20.54	1.49765	10.3116	4	0	2	32.0522	5.70059	1.82716	1.84925	0.485756	3.60314	1.21318	5.70059	1.292	1.84925	0.343481	3.60314	0.857845	0.0873553	1.05871	27.7536	9.34465	27.7536	6.60766
ABHD17B_(C250)_C[DTB]QRPVEPLWVEGAGHNDVELYGQYLER	ABHD17B_(C250)	ABHD17B	Q5VST6	Alpha/beta hydrolase domain-containing protein 17B	Homo sapiens	C[DTB]QRPVEPLWVEGAGHNDVELYGQYLER	CQRPVEPLWVEGAGHNDVELYGQYLER	(C250)	control_missing_value_limit	HEK293T_GSK29_200uM_4h	HEK293T	29_200uM_4h	29	200	-3.69897	4	78	2	8	62	2	NaN	20.54	2.118	20.54	1.49765	10.3116	4	0	2	18.9712	8.54228	1.62057	1.26574	0.311513	2.40451	0.519193	8.54228	1.14592	1.26574	0.220273	2.40451	0.367125	0.0505958	1.29589	41.5885	8.97998	41.5885	6.34981
ABHD17B_(C39)_LAFLPPDPTYTLMC[DTB]DESGSR	ABHD17B_(C39)	ABHD17B	Q5VST6	Alpha/beta hydrolase domain-containing protein 17B	Homo sapiens	LAFLPPDPTYTLMC[DTB]DESGSR	LAFLPPDPTYTLMCDESGSR	(C39)	control_missing_value_limit	HEK293T_GSK29_50uM_4h	HEK293T	29_50uM_4h	29	50	-4.30103	4	78	5	8	62	5	NaN	12.2958	4.09507	13.8838	2.86801	33.3046	4	0	2	20.979	7.95811	1.66953	0.627668	0.567864	1.54507	0.608159	7.95811	1.18054	0.802902	0.366905	1.74461	0.443687	0.171975	0.764534	64.7222	25.4755	57.3195	14.5774
ABHD17B_(C39)_LAFLPPDPTYTLMC[DTB]DESGSR	ABHD17B_(C39)	ABHD17B	Q5VST6	Alpha/beta hydrolase domain-containing protein 17B	Homo sapiens	LAFLPPDPTYTLMC[DTB]DESGSR	LAFLPPDPTYTLMCDESGSR	(C39)	control_missing_value_limit	HEK293T_GSK29_200uM_4h	HEK293T	29_200uM_4h	29	200	-3.69897	4	78	5	8	62	5	NaN	12.2958	4.09507	13.8838	2.86801	33.3046	4	0	2	11.0833	5.39497	0.597942	1.18848	0.506392	2.27912	0.799981	5.39497	0.422809	1.36371	0.318749	2.57347	0.568581	0.0112435	1.9491	43.8765	15.4008	38.8581	8.5853
ABHD17B_(C68)_DAIEC[DTB]FMTR	ABHD17B_(C68)	ABHD17B	Q5VST6	Alpha/beta hydrolase domain-containing protein 17B	Homo sapiens	DAIEC[DTB]FMTR	DAIECFMTR	(C68)	control_missing_value_limit	HEK293T_GSK29_50uM_4h	HEK293T	29_50uM_4h	29	50	-4.30103	4	78	14	6	62	12	NaN	250.318	82.0456	267.893	64.7997	32.7765	4	1	1	129.175	91.9749	118.808	1.44445	1.92265	2.72159	3.62701	91.9749	84.0101	1.54235	1.36318	2.91268	2.75215	0.445791	0.350869	36.7432	48.9669	34.3327	32.4405
ABHD17B_(C68)_DAIEC[DTB]FMTR	ABHD17B_(C68)	ABHD17B	Q5VST6	Alpha/beta hydrolase domain-containing protein 17B	Homo sapiens	DAIEC[DTB]FMTR	DAIECFMTR	(C68)	control_missing_value_limit	HEK293T_GSK29_200uM_4h	HEK293T	29_200uM_4h	29	200	-3.69897	4	78	14	6	62	12	NaN	250.318	82.0456	267.893	64.7997	32.7765	4	0	2	23.8721	6.14061	1.46589	5.34924	0.584991	40.7644	16.5293	6.14061	1.03654	5.44713	0.425541	43.6265	12.8682	0.00183777	2.73571	2.45312	0.994703	2.29219	0.676109
ABHD17B_(C68)_EKDAIEC[DTB]FMTR	ABHD17B_(C68)	ABHD17B	Q5VST6	Alpha/beta hydrolase domain-containing protein 17B	Homo sapiens	EKDAIEC[DTB]FMTR	EKDAIECFMTR	(C68)	control_missing_value_limit, control_cv_limit, single_cleavage_product	HEK293T_GSK29_50uM_4h	HEK293T	29_50uM_4h	29	50	-4.30103	4	78	23	5	62	20	NaN	21.1927	14.4427	15.6392	3.34786	68.1494	4	1	1	51.8475	11.8904	6.16489	0.833766	1.23538	1.78233	1.52621	11.8904	4.35924	0.395366	0.61248	1.31528	0.558386	0.404314	0.393282	56.1063	48.0438	76.0296	32.2775
ABHD17B_(C68)_EKDAIEC[DTB]FMTR	ABHD17B_(C68)	ABHD17B	Q5VST6	Alpha/beta hydrolase domain-containing protein 17B	Homo sapiens	EKDAIEC[DTB]FMTR	EKDAIECFMTR	(C68)	control_missing_value_limit, control_cv_limit, single_cleavage_product	HEK293T_GSK29_200uM_4h	HEK293T	29_200uM_4h	29	200	-3.69897	4	78	23	5	62	20	NaN	21.1927	14.4427	15.6392	3.34786	68.1494	4	0	2	17.6307	7.90584	1.39385	1.42258	1.01556	2.68064	1.88698	7.90584	0.985603	0.984177	0.35739	1.97818	0.490044	0.0128909	1.88972	37.3045	26.2598	50.5514	12.5228
ABHD17B_(C81)_IAC[DTB]MFVR	ABHD17B_(C81)	ABHD17B	Q5VST6	Alpha/beta hydrolase domain-containing protein 17B	Homo sapiens	IAC[DTB]MFVR	IACMFVR	(C81)	control_missing_value_limit, control_cv_limit	HEK293T_GSK29_50uM_4h	HEK293T	29_50uM_4h	29	50	-4.30103	4	78	1	8	62	1	NaN	44.3089	NaN	44.3089	0	NaN	4	0	2	12.3871	8.70987	1.0789	2.34688	NaN	5.08721	NaN	8.70987	0.762895	2.34688	0.126365	5.08721	0.445587	NaN	NaN	19.6571	NaN	19.6571	1.72176
ABHD17B_(C81)_IAC[DTB]MFVR	ABHD17B_(C81)	ABHD17B	Q5VST6	Alpha/beta hydrolase domain-containing protein 17B	Homo sapiens	IAC[DTB]MFVR	IACMFVR	(C81)	control_missing_value_limit, control_cv_limit	HEK293T_GSK29_200uM_4h	HEK293T	29_200uM_4h	29	200	-3.69897	4	78	1	8	62	1	NaN	44.3089	NaN	44.3089	0	NaN	4	0	2	17.0549	8.79022	1.49916	2.33363	NaN	5.04071	NaN	8.79022	1.06007	2.33363	0.173983	5.04071	0.60789	NaN	NaN	19.8385	NaN	19.8385	2.39244
ABHD17C_(C251)_TYC[DTB]FDAFPSIDK	ABHD17C_(C251)	ABHD17C	Q6PCB6	Alpha/beta hydrolase domain-containing protein 17C	Homo sapiens	TYC[DTB]FDAFPSIDK	TYCFDAFPSIDK	(C251)	control_missing_value_limit, control_cv_limit	HEK293T_GSK29_50uM_4h	HEK293T	29_50uM_4h	29	50	-4.30103	4	78	1	8	62	1	NaN	74.0294	NaN	74.0294	0	NaN	4	0	2	7.66354	6.96329	0.533634	3.41026	NaN	10.6314	NaN	6.96329	0.377337	3.41026	0.0781788	10.6314	0.576109	NaN	NaN	9.40611	NaN	9.40611	0.509712
ABHD17C_(C251)_TYC[DTB]FDAFPSIDK	ABHD17C_(C251)	ABHD17C	Q6PCB6	Alpha/beta hydrolase domain-containing protein 17C	Homo sapiens	TYC[DTB]FDAFPSIDK	TYCFDAFPSIDK	(C251)	control_missing_value_limit, control_cv_limit	HEK293T_GSK29_200uM_4h	HEK293T	29_200uM_4h	29	200	-3.69897	4	78	1	8	62	1	NaN	74.0294	NaN	74.0294	0	NaN	4	0	2	51.5819	6.70974	3.46101	3.46377	NaN	11.0331	NaN	6.70974	2.4473	3.46377	0.526207	11.0331	4.02421	NaN	NaN	9.06362	NaN	9.06362	3.30585
ABHD17C_(C87)_GAGASAPAPAQATAAAAAAQPAPQQPEEGAGAGPGAC[DTB]SLHLSER	ABHD17C_(C87)	ABHD17C	Q6PCB6	Alpha/beta hydrolase domain-containing protein 17C	Homo sapiens	GAGASAPAPAQATAAAAAAQPAPQQPEEGAGAGPGAC[DTB]SLHLSER	GAGASAPAPAQATAAAAAAQPAPQQPEEGAGAGPGACSLHLSER	(C87)		HEK293T_GSK29_50uM_4h	HEK293T	29_50uM_4h	29	50	-4.30103	4	78	78	0	62	62	NaN	59.8135	18.2149	59.8986	12.4577	30.4528	4	4	0	21.424	70.7861	15.1652	-0.242996	0.537171	0.844989	0.314622	76.1841	4.24646	-0.346967	0.31064	0.786235	0.169291	0.2041	0.690158	118.345	44.0643	127.188	27.3861
ABHD17C_(C87)_GAGASAPAPAQATAAAAAAQPAPQQPEEGAGAGPGAC[DTB]SLHLSER	ABHD17C_(C87)	ABHD17C	Q6PCB6	Alpha/beta hydrolase domain-containing protein 17C	Homo sapiens	GAGASAPAPAQATAAAAAAQPAPQQPEEGAGAGPGAC[DTB]SLHLSER	GAGASAPAPAQATAAAAAAQPAPQQPEEGAGAGPGACSLHLSER	(C87)		HEK293T_GSK29_200uM_4h	HEK293T	29_200uM_4h	29	200	-3.69897	4	78	78	0	62	62	NaN	59.8135	18.2149	59.8986	12.4577	30.4528	4	4	0	21.5388	64.7612	13.9488	-0.114658	0.538126	0.923601	0.344504	60.6643	4.69449	-0.0183243	0.320148	0.987379	0.219109	0.367499	0.434744	108.272	40.3855	101.278	22.4746
ABHD18_(C150)_MASLLLENPYYGC[DTB]R	ABHD18_(C150)	ABHD18	Q0P651	Protein ABHD18	Homo sapiens	MASLLLENPYYGC[DTB]R	MASLLLENPYYGCR	(C150)	control_missing_value_limit	HEK293T_GSK29_50uM_4h	HEK293T	29_50uM_4h	29	50	-4.30103	4	78	19	7	62	18	NaN	40.6251	12.8907	39.0298	5.65847	31.7309	4	0	2	11.7566	9.09398	1.06914	2.15939	0.488191	4.46725	1.51167	9.09398	0.755996	2.10159	0.241105	4.29183	0.717256	0.000937158	3.02819	22.3851	7.57487	23.3001	3.89393
ABHD18_(C150)_MASLLLENPYYGC[DTB]R	ABHD18_(C150)	ABHD18	Q0P651	Protein ABHD18	Homo sapiens	MASLLLENPYYGC[DTB]R	MASLLLENPYYGCR	(C150)	control_missing_value_limit	HEK293T_GSK29_200uM_4h	HEK293T	29_200uM_4h	29	200	-3.69897	4	78	19	7	62	18	NaN	40.6251	12.8907	39.0298	5.65847	31.7309	4	1	1	91.7284	20.0837	18.4224	1.01635	1.4003	2.02279	1.96335	20.0837	13.0266	0.958555	0.958849	1.94336	1.2916	0.439432	0.357108	49.4366	47.984	51.4572	34.1997
ABHD18_(C280)_TLNLDISNQVVSQKPADC[DTB]HNSSK	ABHD18_(C280)	ABHD18	Q0P651	Protein ABHD18	Homo sapiens	TLNLDISNQVVSQKPADC[DTB]HNSSK	TLNLDISNQVVSQKPADCHNSSK	(C280)	control_cv_limit	HEK293T_GSK29_50uM_4h	HEK293T	29_50uM_4h	29	50	-4.30103	4	78	64	0	62	49	NaN	28.8685	12.5242	30.1278	7.4688	43.3836	4	3	0	22.5457	40.3027	9.08651	-0.481382	0.705365	0.716291	0.35021	40.5027	8.78477	-0.426923	0.475212	0.743847	0.245017	0.0376521	1.42421	139.608	68.2574	134.436	44.2822
ABHD18_(C280)_TLNLDISNQVVSQKPADC[DTB]HNSSK	ABHD18_(C280)	ABHD18	Q0P651	Protein ABHD18	Homo sapiens	TLNLDISNQVVSQKPADC[DTB]HNSSK	TLNLDISNQVVSQKPADCHNSSK	(C280)	control_cv_limit	HEK293T_GSK29_200uM_4h	HEK293T	29_200uM_4h	29	200	-3.69897	4	78	64	0	62	49	NaN	28.8685	12.5242	30.1278	7.4688	43.3836	4	4	0	18.5827	32.3656	6.01441	-0.164968	0.680893	0.891948	0.420963	32.8432	3.51707	-0.124496	0.389592	0.917324	0.247718	0.0830674	1.08057	112.114	52.9133	109.013	29.4383
ABHD18_(C393)_SLQEIWPGC[DTB]EIR	ABHD18_(C393)	ABHD18	Q0P651	Protein ABHD18	Homo sapiens	SLQEIWPGC[DTB]EIR	SLQEIWPGCEIR	(C393)	control_missing_value_limit	HEK293T_GSK29_50uM_4h	HEK293T	29_50uM_4h	29	50	-4.30103	4	78	53	1	62	43	NaN	82.404	28.7039	73.0951	14.0651	34.8332	4	1	1	125.518	71.2883	89.4795	0.209049	1.87928	1.15593	1.50573	71.2883	63.2716	0.0361094	1.3102	1.02534	0.931182	0.649679	0.187301	86.5108	112.69	97.5282	88.5716
ABHD18_(C393)_SLQEIWPGC[DTB]EIR	ABHD18_(C393)	ABHD18	Q0P651	Protein ABHD18	Homo sapiens	SLQEIWPGC[DTB]EIR	SLQEIWPGCEIR	(C393)	control_missing_value_limit	HEK293T_GSK29_200uM_4h	HEK293T	29_200uM_4h	29	200	-3.69897	4	78	53	1	62	43	NaN	82.404	28.7039	73.0951	14.0651	34.8332	4	3	0	32.495	95.594	31.0633	-0.214206	0.687255	0.862021	0.41064	101.918	21.0904	-0.479564	0.407668	0.717194	0.20266	0.511894	0.29082	116.007	55.2619	139.432	39.3999
ABHD5_(C140)_C[DTB]ALGLDK	ABHD5_(C140)	ABHD5	Q8WTS1	1-acylglycerol-3-phosphate O-acyltransferase ABHD5	Homo sapiens	C[DTB]ALGLDK	CALGLDK	(C140)		HEK293T_GSK29_50uM_4h	HEK293T	29_50uM_4h	29	50	-4.30103	4	78	75	0	62	59	NaN	677.708	238.396	594.745	138.987	35.1768	4	4	0	46.6004	693.556	323.2	-0.0333501	0.842342	0.977149	0.570525	737.155	229.265	-0.309698	0.561246	0.806811	0.313871	0.972745	0.0120011	102.339	59.7521	123.945	48.2178
ABHD5_(C140)_C[DTB]ALGLDK	ABHD5_(C140)	ABHD5	Q8WTS1	1-acylglycerol-3-phosphate O-acyltransferase ABHD5	Homo sapiens	C[DTB]ALGLDK	CALGLDK	(C140)		HEK293T_GSK29_200uM_4h	HEK293T	29_200uM_4h	29	200	-3.69897	4	78	75	0	62	59	NaN	677.708	238.396	594.745	138.987	35.1768	4	4	0	23.3117	546.189	127.326	0.311263	0.608818	1.24079	0.523615	575.727	59.8088	0.046885	0.368958	1.03303	0.26419	0.269774	0.568999	80.5936	34.0105	96.8024	24.7565
ABHD5_(C299)_SC[DTB]IDGNSGTSIQSLRPHSYVK	ABHD5_(C299)	ABHD5	Q8WTS1	1-acylglycerol-3-phosphate O-acyltransferase ABHD5	Homo sapiens	SC[DTB]IDGNSGTSIQSLRPHSYVK	SCIDGNSGTSIQSLRPHSYVK	(C299)		HEK293T_GSK29_50uM_4h	HEK293T	29_50uM_4h	29	50	-4.30103	4	78	76	0	62	61	NaN	591.257	113.391	585.626	42.593	19.1779	4	3	0	21.3179	565.74	120.604	0.0636459	0.41369	1.0451	0.299681	605.404	56.1143	-0.0479179	0.169975	0.967331	0.113969	0.769324	0.11389	95.6843	27.4373	103.377	12.1797
ABHD5_(C299)_SC[DTB]IDGNSGTSIQSLRPHSYVK	ABHD5_(C299)	ABHD5	Q8WTS1	1-acylglycerol-3-phosphate O-acyltransferase ABHD5	Homo sapiens	SC[DTB]IDGNSGTSIQSLRPHSYVK	SCIDGNSGTSIQSLRPHSYVK	(C299)		HEK293T_GSK29_200uM_4h	HEK293T	29_200uM_4h	29	200	-3.69897	4	78	76	0	62	61	NaN	591.257	113.391	585.626	42.593	19.1779	4	4	0	8.81178	574.626	50.6347	0.0411627	0.304487	1.02894	0.217162	578.342	29.7571	0.018057	0.12853	1.01259	0.0902126	0.775475	0.110432	97.1871	20.5117	98.7562	8.79824
ABHD6_(C102)_NLHLVC[DTB]VDMPGHEGTTR	ABHD6_(C102)	ABHD6	Q9BV23	Monoacylglycerol lipase ABHD6	Homo sapiens	NLHLVC[DTB]VDMPGHEGTTR	NLHLVCVDMPGHEGTTR	(C102)		HEK293T_GSK29_50uM_4h	HEK293T	29_50uM_4h	29	50	-4.30103	4	78	78	0	62	62	NaN	142.003	50.2474	140.29	32.818	35.3848	4	4	0	34.7145	246.192	85.4642	-0.793865	0.715144	0.576797	0.285918	225.163	41.6865	-0.682555	0.430395	0.623061	0.185876	0.0335784	1.47394	173.371	85.9401	160.498	47.8809
ABHD6_(C102)_NLHLVC[DTB]VDMPGHEGTTR	ABHD6_(C102)	ABHD6	Q9BV23	Monoacylglycerol lipase ABHD6	Homo sapiens	NLHLVC[DTB]VDMPGHEGTTR	NLHLVCVDMPGHEGTTR	(C102)		HEK293T_GSK29_200uM_4h	HEK293T	29_200uM_4h	29	200	-3.69897	4	78	78	0	62	62	NaN	142.003	50.2474	140.29	32.818	35.3848	4	4	0	11.0265	169.942	18.7387	-0.259125	0.534707	0.835595	0.309697	165.967	8.58451	-0.242479	0.345639	0.845291	0.202514	0.00713231	2.14677	119.675	44.3553	118.302	28.3428
ABHD6_(C134)_IHQFVEC[DTB]LK	ABHD6_(C134)	ABHD6	Q9BV23	Monoacylglycerol lipase ABHD6	Homo sapiens	IHQFVEC[DTB]LK	IHQFVECLK	(C134)		HEK293T_GSK29_50uM_4h	HEK293T	29_50uM_4h	29	50	-4.30103	4	78	78	0	62	62	NaN	152.391	37.8795	142.613	27.3554	24.8567	4	4	0	14.4955	195.246	28.3018	-0.357511	0.415129	0.78051	0.224588	190.088	12.0725	-0.414558	0.291505	0.750249	0.151592	0.020995	1.67788	128.121	36.8664	133.289	26.9318
ABHD6_(C134)_IHQFVEC[DTB]LK	ABHD6_(C134)	ABHD6	Q9BV23	Monoacylglycerol lipase ABHD6	Homo sapiens	IHQFVEC[DTB]LK	IHQFVECLK	(C134)		HEK293T_GSK29_200uM_4h	HEK293T	29_200uM_4h	29	200	-3.69897	4	78	78	0	62	62	NaN	152.391	37.8795	142.613	27.3554	24.8567	4	4	0	24.7537	144.324	35.7255	0.0784707	0.506096	1.0559	0.370408	146.762	24.4277	-0.0413699	0.36639	0.971732	0.246783	0.7479	0.126157	94.7061	33.2228	102.909	26.135
ABHD6_(C296,C304)_SIANC[DTB]QVELLENC[DTB]GHSVVMERPR	ABHD6_(C296,C304)	ABHD6	Q9BV23	Monoacylglycerol lipase ABHD6	Homo sapiens	SIANC[DTB]QVELLENC[DTB]GHSVVMERPR	SIANCQVELLENCGHSVVMERPR	(C296,C304)	single_dtb_modification, control_missing_value_limit	HEK293T_GSK29_50uM_4h	HEK293T	29_50uM_4h	29	50	-4.30103	4	78	23	6	62	21	NaN	24.2224	9.54545	23.2479	5.19487	39.4075	4	0	2	33.2287	6.51357	2.16438	1.89482	0.743667	3.71876	1.91691	6.51357	1.53045	1.83558	0.467798	3.56915	1.15731	0.0765326	1.11615	26.8907	13.8614	28.0179	9.08487
ABHD6_(C296,C304)_SIANC[DTB]QVELLENC[DTB]GHSVVMERPR	ABHD6_(C296,C304)	ABHD6	Q9BV23	Monoacylglycerol lipase ABHD6	Homo sapiens	SIANC[DTB]QVELLENC[DTB]GHSVVMERPR	SIANCQVELLENCGHSVVMERPR	(C296,C304)	single_dtb_modification, control_missing_value_limit	HEK293T_GSK29_200uM_4h	HEK293T	29_200uM_4h	29	200	-3.69897	4	78	23	6	62	21	NaN	24.2224	9.54545	23.2479	5.19487	39.4075	4	1	1	76.5855	18.1157	13.874	0.419098	1.24259	1.33709	1.15163	18.1157	9.81042	0.359858	0.845177	1.2833	0.751798	0.650422	0.186805	74.7892	64.4156	77.9241	45.6505
ABI1_(C33)_VADYC[DTB]ENNYIQATDK	ABI1_(C33)	ABI1	Q8IZP0	Abl interactor 1	Homo sapiens	VADYC[DTB]ENNYIQATDK	VADYCENNYIQATDK	(C33)	control_cv_limit, single_cleavage_product	HEK293T_GSK29_50uM_4h	HEK293T	29_50uM_4h	29	50	-4.30103	4	78	76	0	62	61	NaN	18.6383	7.58149	18.1209	3.56453	40.677	4	3	0	65.4223	33.9642	22.2201	-0.865746	1.11141	0.548763	0.42275	24.8536	7.1063	-0.455801	0.500697	0.729105	0.253041	0.268846	0.570497	182.228	140.383	137.154	47.6003
ABI1_(C33)_VADYC[DTB]ENNYIQATDK	ABI1_(C33)	ABI1	Q8IZP0	Abl interactor 1	Homo sapiens	VADYC[DTB]ENNYIQATDK	VADYCENNYIQATDK	(C33)	control_cv_limit, single_cleavage_product	HEK293T_GSK29_200uM_4h	HEK293T	29_200uM_4h	29	200	-3.69897	4	78	76	0	62	61	NaN	18.6383	7.58149	18.1209	3.56453	40.677	4	4	0	21.5286	23.3007	5.01632	-0.322104	0.66397	0.799903	0.368138	21.5913	1.64946	-0.252798	0.304441	0.839267	0.177104	0.0562067	1.25021	125.015	57.5356	119.152	25.1436
ABI1_(C33)_VADYC[DTB]ENNYIQATDKR	ABI1_(C33)	ABI1	Q8IZP0	Abl interactor 1	Homo sapiens	VADYC[DTB]ENNYIQATDKR	VADYCENNYIQATDKR	(C33)		HEK293T_GSK29_50uM_4h	HEK293T	29_50uM_4h	29	50	-4.30103	4	78	78	0	62	62	NaN	82.5531	17.3416	82.8427	11.883	21.0066	4	4	0	43.1932	129.024	55.7297	-0.644248	0.692934	0.639826	0.307312	108.434	17.6626	-0.388366	0.313128	0.763995	0.16582	0.130868	0.883167	156.292	75.0681	130.891	28.409
ABI1_(C33)_VADYC[DTB]ENNYIQATDKR	ABI1_(C33)	ABI1	Q8IZP0	Abl interactor 1	Homo sapiens	VADYC[DTB]ENNYIQATDKR	VADYCENNYIQATDKR	(C33)		HEK293T_GSK29_200uM_4h	HEK293T	29_200uM_4h	29	200	-3.69897	4	78	78	0	62	62	NaN	82.5531	17.3416	82.8427	11.883	21.0066	4	4	0	14.2052	86.5833	12.2993	-0.0687674	0.365849	0.953452	0.241784	84.7585	6.94083	-0.0329842	0.238289	0.977396	0.161436	0.460655	0.336624	104.882	26.5968	102.313	16.8989
ABI1_(C488)_KNDDGWYEGVC[DTB]NR	ABI1_(C488)	ABI1	Q8IZP0	Abl interactor 1	Homo sapiens	KNDDGWYEGVC[DTB]NR	KNDDGWYEGVCNR	(C488)	single_cleavage_product	HEK293T_GSK29_50uM_4h	HEK293T	29_50uM_4h	29	50	-4.30103	4	78	66	0	62	54	NaN	23.5572	8.03565	22.3723	6.14481	34.1112	4	2	0	29.1775	22.8952	6.68024	0.0411265	0.647591	1.02892	0.461856	22.8952	4.72364	-0.0333294	0.495593	0.977163	0.335674	0.973543	0.011645	97.1896	43.6261	102.337	35.1547
ABI1_(C488)_KNDDGWYEGVC[DTB]NR	ABI1_(C488)	ABI1	Q8IZP0	Abl interactor 1	Homo sapiens	KNDDGWYEGVC[DTB]NR	KNDDGWYEGVCNR	(C488)	single_cleavage_product	HEK293T_GSK29_200uM_4h	HEK293T	29_200uM_4h	29	200	-3.69897	4	78	66	0	62	54	NaN	23.5572	8.03565	22.3723	6.14481	34.1112	4	4	0	21.9917	25.6999	5.65182	-0.12559	0.585529	0.916629	0.372021	23.8566	1.96585	-0.0926745	0.413702	0.937783	0.268915	0.313328	0.504	109.095	44.2772	106.635	30.5781
ABI1_(C488)_NDDGWYEGVC[DTB]NR	ABI1_(C488)	ABI1	Q8IZP0	Abl interactor 1	Homo sapiens	NDDGWYEGVC[DTB]NR	NDDGWYEGVCNR	(C488)	control_missing_value_limit	HEK293T_GSK29_50uM_4h	HEK293T	29_50uM_4h	29	50	-4.30103	4	78	4	8	62	4	NaN	45.3607	17.0495	49.4623	6.19617	37.5866	4	0	2	28.4486	5.49969	1.56459	3.04402	0.68007	8.24786	3.88795	5.49969	1.10633	3.16891	0.341888	8.99366	2.13131	0.00464617	2.33291	12.1244	5.71529	11.1189	2.63495
ABI1_(C488)_NDDGWYEGVC[DTB]NR	ABI1_(C488)	ABI1	Q8IZP0	Abl interactor 1	Homo sapiens	NDDGWYEGVC[DTB]NR	NDDGWYEGVCNR	(C488)	control_missing_value_limit	HEK293T_GSK29_200uM_4h	HEK293T	29_200uM_4h	29	200	-3.69897	4	78	4	8	62	4	NaN	45.3607	17.0495	49.4623	6.19617	37.5866	4	0	2	1.36768	5.01882	0.0686413	3.17602	0.542618	9.03811	3.39936	5.01882	0.0485367	3.30091	0.181265	9.85537	1.23826	0.00281168	2.55103	11.0643	4.16143	10.1468	1.27487
ABI2_(C33)_VADYC[DTB]ENNYIQSADK	ABI2_(C33)	ABI2	Q9NYB9	Abl interactor 2	Homo sapiens	VADYC[DTB]ENNYIQSADK	VADYCENNYIQSADK	(C33)		HEK293T_GSK29_50uM_4h	HEK293T	29_50uM_4h	29	50	-4.30103	4	78	74	0	62	58	NaN	28.6099	10.6148	26.322	5.11147	37.1019	4	4	0	72.9695	33.7007	24.5912	-0.236264	1.18099	0.848941	0.694946	26.9238	9.55585	-0.0326106	0.583676	0.97765	0.395531	0.948429	0.0229949	117.794	96.4263	102.286	41.3822
ABI2_(C33)_VADYC[DTB]ENNYIQSADK	ABI2_(C33)	ABI2	Q9NYB9	Abl interactor 2	Homo sapiens	VADYC[DTB]ENNYIQSADK	VADYCENNYIQSADK	(C33)		HEK293T_GSK29_200uM_4h	HEK293T	29_200uM_4h	29	200	-3.69897	4	78	74	0	62	58	NaN	28.6099	10.6148	26.322	5.11147	37.1019	4	4	0	43.9294	25.1611	11.0531	0.18532	0.829562	1.13707	0.653825	25.6996	6.41268	0.0345213	0.456156	1.02422	0.32384	0.577504	0.238445	87.9454	50.5693	97.6356	30.8707
ABITRAM_(C46)_IC[DTB]VITLAESHPVLQSGK	ABITRAM_(C46)	ABITRAM	Q9NX38	Protein Abitram	Homo sapiens	IC[DTB]VITLAESHPVLQSGK	ICVITLAESHPVLQSGK	(C46)	control_missing_value_limit	HEK293T_GSK29_50uM_4h	HEK293T	29_50uM_4h	29	50	-4.30103	4	78	3	7	62	2	NaN	34.3297	9.99791	34.3297	7.06959	29.1232	4	0	2	34.0438	7.50616	2.55538	2.19331	0.646344	4.57353	2.04899	7.50616	1.80693	2.19331	0.457034	4.57353	1.44886	0.0438177	1.35835	21.8649	9.79575	21.8649	6.92664
ABITRAM_(C46)_IC[DTB]VITLAESHPVLQSGK	ABITRAM_(C46)	ABITRAM	Q9NX38	Protein Abitram	Homo sapiens	IC[DTB]VITLAESHPVLQSGK	ICVITLAESHPVLQSGK	(C46)	control_missing_value_limit	HEK293T_GSK29_200uM_4h	HEK293T	29_200uM_4h	29	200	-3.69897	4	78	3	7	62	2	NaN	34.3297	9.99791	34.3297	7.06959	29.1232	4	1	1	123.878	59.6041	73.8365	-0.795956	1.83591	0.575961	0.732942	59.6041	52.2103	-0.795956	1.29818	0.575961	0.518269	0.927575	0.0326512	173.623	220.945	173.623	156.231
ABITRAM_(C74)_SISYQISTNC[DTB]SR	ABITRAM_(C74)	ABITRAM	Q9NX38	Protein Abitram	Homo sapiens	SISYQISTNC[DTB]SR	SISYQISTNCSR	(C74)		HEK293T_GSK29_50uM_4h	HEK293T	29_50uM_4h	29	50	-4.30103	4	78	78	0	62	62	NaN	163.099	31.9695	161.578	25.4042	19.6013	4	4	0	25.9212	171.046	44.337	-0.0686346	0.468846	0.95354	0.309881	171.501	37.4915	-0.0859852	0.388483	0.942141	0.253696	0.779007	0.108459	104.872	34.0814	106.141	28.5813
ABITRAM_(C74)_SISYQISTNC[DTB]SR	ABITRAM_(C74)	ABITRAM	Q9NX38	Protein Abitram	Homo sapiens	SISYQISTNC[DTB]SR	SISYQISTNCSR	(C74)		HEK293T_GSK29_200uM_4h	HEK293T	29_200uM_4h	29	200	-3.69897	4	78	78	0	62	62	NaN	163.099	31.9695	161.578	25.4042	19.6013	4	4	0	19.7902	178.018	35.2302	-0.126279	0.401853	0.916191	0.255199	179.47	28.4996	-0.151511	0.322393	0.900307	0.201188	0.433698	0.362813	109.148	30.4023	111.073	24.821
ABITRAM_(C99)_GAQFLTELAPLC[DTB]K	ABITRAM_(C99)	ABITRAM	Q9NX38	Protein Abitram	Homo sapiens	GAQFLTELAPLC[DTB]K	GAQFLTELAPLCK	(C99)	control_missing_value_limit, control_cv_limit	HEK293T_GSK29_50uM_4h	HEK293T	29_50uM_4h	29	50	-4.30103	4	78	13	7	62	12	NaN	17.6253	12.246	14.5731	6.0643	69.4798	4	0	2	6.75038	5.68099	0.383488	1.63343	1.0071	3.1025	2.16576	5.68099	0.271167	1.35909	0.604285	2.56523	1.07447	0.00017251	3.76319	32.2321	22.5003	38.9828	16.3283
ABITRAM_(C99)_GAQFLTELAPLC[DTB]K	ABITRAM_(C99)	ABITRAM	Q9NX38	Protein Abitram	Homo sapiens	GAQFLTELAPLC[DTB]K	GAQFLTELAPLCK	(C99)	control_missing_value_limit, control_cv_limit	HEK293T_GSK29_200uM_4h	HEK293T	29_200uM_4h	29	200	-3.69897	4	78	13	7	62	12	NaN	17.6253	12.246	14.5731	6.0643	69.4798	4	1	1	18.4743	9.98135	1.84399	0.820336	1.03721	1.76582	1.26952	9.98135	1.3039	0.545998	0.629236	1.46003	0.636796	0.114181	0.942406	56.631	40.7143	68.4917	29.8729
ABL1_(C1100)_ELQIC[DTB]PATAGSGPAATQDFSK	ABL1_(C1100)	ABL1	P00519	Tyrosine-protein kinase ABL1	Homo sapiens	ELQIC[DTB]PATAGSGPAATQDFSK	ELQICPATAGSGPAATQDFSK	(C1100)	control_missing_value_limit, control_cv_limit	HEK293T_GSK29_50uM_4h	HEK293T	29_50uM_4h	29	50	-4.30103	4	78	40	2	62	34	NaN	49.4454	24.979	43.7176	16.9059	50.5183	4	1	1	91.1458	24.8711	22.6689	0.991369	1.50343	1.98807	2.07176	24.8711	16.0293	0.813746	1.08435	1.75777	1.32116	0.479183	0.319498	50.3	52.4175	56.8903	42.7594
ABL1_(C1100)_ELQIC[DTB]PATAGSGPAATQDFSK	ABL1_(C1100)	ABL1	P00519	Tyrosine-protein kinase ABL1	Homo sapiens	ELQIC[DTB]PATAGSGPAATQDFSK	ELQICPATAGSGPAATQDFSK	(C1100)	control_missing_value_limit, control_cv_limit	HEK293T_GSK29_200uM_4h	HEK293T	29_200uM_4h	29	200	-3.69897	4	78	40	2	62	34	NaN	49.4454	24.979	43.7176	16.9059	50.5183	4	2	0	64.4852	57.5934	37.1393	-0.220067	1.18182	0.858525	0.703281	57.5934	26.2614	-0.39769	0.862559	0.759073	0.453834	0.778695	0.108633	116.479	95.4163	131.74	78.7645
ABL1_(C305)_HPNLVQLLGVC[DTB]TR	ABL1_(C305)	ABL1	P00519	Tyrosine-protein kinase ABL1	Homo sapiens	HPNLVQLLGVC[DTB]TR	HPNLVQLLGVCTR	(C305)	control_missing_value_limit	HEK293T_GSK29_50uM_4h	HEK293T	29_50uM_4h	29	50	-4.30103	4	78	11	8	62	11	NaN	21.9091	5.09273	22.9029	3.31032	23.2448	4	0	2	14.5338	7.72734	1.12307	1.50349	0.395507	2.83528	0.777275	7.72734	0.794133	1.56749	0.25586	2.96388	0.52564	0.00977256	2.00999	35.2699	9.66906	33.7396	5.98366
ABL1_(C305)_HPNLVQLLGVC[DTB]TR	ABL1_(C305)	ABL1	P00519	Tyrosine-protein kinase ABL1	Homo sapiens	HPNLVQLLGVC[DTB]TR	HPNLVQLLGVCTR	(C305)	control_missing_value_limit	HEK293T_GSK29_200uM_4h	HEK293T	29_200uM_4h	29	200	-3.69897	4	78	11	8	62	11	NaN	21.9091	5.09273	22.9029	3.31032	23.2448	4	0	2	30.0003	8.12775	2.43835	1.4306	0.547529	2.69559	1.02303	8.12775	1.72418	1.4946	0.370332	2.81786	0.723329	0.104481	0.980961	37.0976	14.0792	35.4879	9.10955
ABL1_(C369)_NC[DTB]LVGENHLVK	ABL1_(C369)	ABL1	P00519	Tyrosine-protein kinase ABL1	Homo sapiens	NC[DTB]LVGENHLVK	NCLVGENHLVK	(C369)		HEK293T_GSK29_50uM_4h	HEK293T	29_50uM_4h	29	50	-4.30103	4	78	76	0	62	62	NaN	251.846	53.1447	253.311	20.6962	21.102	4	4	0	10.0331	300.335	30.1329	-0.254029	0.337097	0.838551	0.195934	291.251	10.0915	-0.201354	0.128034	0.869734	0.0771858	0.00805115	2.09414	119.253	27.8644	114.978	10.2039
ABL1_(C369)_NC[DTB]LVGENHLVK	ABL1_(C369)	ABL1	P00519	Tyrosine-protein kinase ABL1	Homo sapiens	NC[DTB]LVGENHLVK	NCLVGENHLVK	(C369)		HEK293T_GSK29_200uM_4h	HEK293T	29_200uM_4h	29	200	-3.69897	4	78	76	0	62	62	NaN	251.846	53.1447	253.311	20.6962	21.102	4	3	0	9.94591	252.419	25.1053	-0.00327554	0.336559	0.997732	0.232756	244.182	11.7159	0.052949	0.136695	1.03738	0.0982917	0.455206	0.341792	100.227	23.3815	96.3964	9.13352
ABL1_(C464)_MERPEGC[DTB]PEK	ABL1_(C464)	ABL1	P00519	Tyrosine-protein kinase ABL1	Homo sapiens	MERPEGC[DTB]PEK	MERPEGCPEK	(C464)		HEK293T_GSK29_50uM_4h	HEK293T	29_50uM_4h	29	50	-4.30103	4	78	62	0	62	50	NaN	70.1315	15.7839	71.6694	10.3572	22.5061	4	3	0	15.8036	56.4364	8.91901	0.313435	0.396749	1.24266	0.341739	51.5599	0.541	0.475109	0.209038	1.39002	0.201407	0.139321	0.855983	80.4723	22.1303	71.9413	10.4239
ABL1_(C464)_MERPEGC[DTB]PEK	ABL1_(C464)	ABL1	P00519	Tyrosine-protein kinase ABL1	Homo sapiens	MERPEGC[DTB]PEK	MERPEGCPEK	(C464)		HEK293T_GSK29_200uM_4h	HEK293T	29_200uM_4h	29	200	-3.69897	4	78	62	0	62	50	NaN	70.1315	15.7839	71.6694	10.3572	22.5061	4	4	0	24.9835	77.9343	19.4708	-0.152197	0.485119	0.899879	0.302592	77.7946	13.9399	-0.118312	0.332111	0.921265	0.212077	0.464759	0.332773	111.126	37.3672	108.546	24.9876
ABL1_(C717,C721)_SC[DTB]SASC[DTB]VPHGAK	ABL1_(C717,C721)	ABL1	P00519	Tyrosine-protein kinase ABL1	Homo sapiens	SC[DTB]SASC[DTB]VPHGAK	SCSASCVPHGAK	(C717,C721)	single_dtb_modification, control_missing_value_limit	HEK293T_GSK29_50uM_4h	HEK293T	29_50uM_4h	29	50	-4.30103	4	78	47	2	62	41	NaN	46.3107	11.4559	45.2808	6.88244	24.7371	4	2	0	16.3448	43.8074	7.16025	0.0801693	0.427748	1.05714	0.313435	43.8074	5.06306	0.0477254	0.275475	1.03363	0.197367	0.831089	0.0803523	94.5947	28.0466	96.746	18.4732
ABL1_(C717,C721)_SC[DTB]SASC[DTB]VPHGAK	ABL1_(C717,C721)	ABL1	P00519	Tyrosine-protein kinase ABL1	Homo sapiens	SC[DTB]SASC[DTB]VPHGAK	SCSASCVPHGAK	(C717,C721)	single_dtb_modification, control_missing_value_limit	HEK293T_GSK29_200uM_4h	HEK293T	29_200uM_4h	29	200	-3.69897	4	78	47	2	62	41	NaN	46.3107	11.4559	45.2808	6.88244	24.7371	4	1	1	89.0742	12.754	11.3605	1.8604	1.3337	3.63108	3.35677	12.754	8.03307	1.82796	0.934765	3.55034	2.30037	0.289439	0.538442	27.54	25.4594	28.1663	18.2498
ABL2_(C266)_C[DTB]NKPTVYGVSPIHDK	ABL2_(C266)	ABL2	P42684	Tyrosine-protein kinase ABL2	Homo sapiens	C[DTB]NKPTVYGVSPIHDK	CNKPTVYGVSPIHDK	(C266)	control_missing_value_limit, control_cv_limit	HEK293T_GSK29_50uM_4h	HEK293T	29_50uM_4h	29	50	-4.30103	4	78	56	0	62	44	NaN	51.8351	22.2992	51.7878	19.878	43.0196	4	2	0	29.3615	36.0097	10.573	0.525545	0.751418	1.43948	0.749743	36.0097	7.47623	0.524227	0.629576	1.43816	0.627598	0.385645	0.413812	69.4697	36.1828	69.5332	30.3435
ABL2_(C266)_C[DTB]NKPTVYGVSPIHDK	ABL2_(C266)	ABL2	P42684	Tyrosine-protein kinase ABL2	Homo sapiens	C[DTB]NKPTVYGVSPIHDK	CNKPTVYGVSPIHDK	(C266)	control_missing_value_limit, control_cv_limit	HEK293T_GSK29_200uM_4h	HEK293T	29_200uM_4h	29	200	-3.69897	4	78	56	0	62	44	NaN	51.8351	22.2992	51.7878	19.878	43.0196	4	4	0	22.8981	58.1696	13.3198	-0.166336	0.703084	0.891103	0.434271	56.4461	9.37528	-0.124262	0.60338	0.917473	0.383716	0.201533	0.695653	112.221	54.6896	108.995	45.5851
ABL2_(C415)_NC[DTB]LVGENHVVK	ABL2_(C415)	ABL2	P42684	Tyrosine-protein kinase ABL2	Homo sapiens	NC[DTB]LVGENHVVK	NCLVGENHVVK	(C415)		HEK293T_GSK29_50uM_4h	HEK293T	29_50uM_4h	29	50	-4.30103	4	78	78	0	62	62	NaN	484.478	37.0153	484.254	25.039	7.64024	4	4	0	36.3082	571.048	207.337	-0.237183	0.535288	0.8484	0.314785	482.225	21.8941	0.00605799	0.0992728	1.00421	0.0691002	0.490651	0.309227	117.869	43.7333	99.581	6.85223
ABL2_(C415)_NC[DTB]LVGENHVVK	ABL2_(C415)	ABL2	P42684	Tyrosine-protein kinase ABL2	Homo sapiens	NC[DTB]LVGENHVVK	NCLVGENHVVK	(C415)		HEK293T_GSK29_200uM_4h	HEK293T	29_200uM_4h	29	200	-3.69897	4	78	78	0	62	62	NaN	484.478	37.0153	484.254	25.039	7.64024	4	4	0	6.39287	500.51	31.997	-0.0469698	0.143722	0.967967	0.0964292	508.024	16.0567	-0.069133	0.087429	0.953211	0.0577657	0.382835	0.416988	103.309	10.2917	104.909	6.35758
ABL2_(C510)_MEQPEGC[DTB]PPK	ABL2_(C510)	ABL2	P42684	Tyrosine-protein kinase ABL2	Homo sapiens	MEQPEGC[DTB]PPK	MEQPEGCPPK	(C510)		HEK293T_GSK29_50uM_4h	HEK293T	29_50uM_4h	29	50	-4.30103	4	78	78	0	62	62	NaN	144.926	32.9961	145.682	18.5898	22.7675	4	4	0	26.2754	184.147	48.3854	-0.345545	0.501584	0.78701	0.273621	173.891	20.0291	-0.255361	0.248001	0.837778	0.144015	0.145229	0.837946	127.063	44.1762	119.363	20.5187
ABL2_(C510)_MEQPEGC[DTB]PPK	ABL2_(C510)	ABL2	P42684	Tyrosine-protein kinase ABL2	Homo sapiens	MEQPEGC[DTB]PPK	MEQPEGCPPK	(C510)		HEK293T_GSK29_200uM_4h	HEK293T	29_200uM_4h	29	200	-3.69897	4	78	78	0	62	62	NaN	144.926	32.9961	145.682	18.5898	22.7675	4	4	0	8.41498	181.985	15.314	-0.328505	0.350184	0.796361	0.1933	182.404	12.5924	-0.324313	0.20931	0.798679	0.115875	0.00166078	2.77969	125.571	30.4797	125.207	18.1653
ABL2_(C58)_TTETGFNIFTQHDHFASC[DTB]VEDGFEGDK	ABL2_(C58)	ABL2	P42684	Tyrosine-protein kinase ABL2	Homo sapiens	TTETGFNIFTQHDHFASC[DTB]VEDGFEGDK	TTETGFNIFTQHDHFASCVEDGFEGDK	(C58)	control_missing_value_limit	HEK293T_GSK29_50uM_4h	HEK293T	29_50uM_4h	29	50	-4.30103	4	78	29	5	62	26	NaN	14.7045	5.66509	14.4998	4.90413	38.5262	4	0	2	30.7933	5.2498	1.61659	1.48592	0.711542	2.80096	1.38145	5.2498	1.1431	1.46569	0.580324	2.76196	1.111	0.105096	0.978412	35.702	17.6084	36.2061	14.5639
ABL2_(C58)_TTETGFNIFTQHDHFASC[DTB]VEDGFEGDK	ABL2_(C58)	ABL2	P42684	Tyrosine-protein kinase ABL2	Homo sapiens	TTETGFNIFTQHDHFASC[DTB]VEDGFEGDK	TTETGFNIFTQHDHFASCVEDGFEGDK	(C58)	control_missing_value_limit	HEK293T_GSK29_200uM_4h	HEK293T	29_200uM_4h	29	200	-3.69897	4	78	29	5	62	26	NaN	14.7045	5.66509	14.4998	4.90413	38.5262	4	2	0	30.8563	9.12907	2.8169	0.687719	0.71211	1.61073	0.795054	9.12907	1.99185	0.66749	0.580672	1.58831	0.63928	0.280959	0.551357	62.0835	30.6442	62.9601	25.3409
ABL2_(C717)_C[DTB]YGGSFAQR	ABL2_(C717)	ABL2	P42684	Tyrosine-protein kinase ABL2	Homo sapiens	C[DTB]YGGSFAQR	CYGGSFAQR	(C717)	control_missing_value_limit	HEK293T_GSK29_50uM_4h	HEK293T	29_50uM_4h	29	50	-4.30103	4	78	28	6	62	26	NaN	110.739	27.1807	105.67	9.81925	24.5449	4	0	2	44.8975	6.27531	2.81746	4.14133	0.738208	17.6468	9.02961	6.27531	1.99224	4.07374	0.477233	16.839	5.57024	0.0679045	1.1681	5.66676	2.89961	5.93858	1.96444
ABL2_(C717)_C[DTB]YGGSFAQR	ABL2_(C717)	ABL2	P42684	Tyrosine-protein kinase ABL2	Homo sapiens	C[DTB]YGGSFAQR	CYGGSFAQR	(C717)	control_missing_value_limit	HEK293T_GSK29_200uM_4h	HEK293T	29_200uM_4h	29	200	-3.69897	4	78	28	6	62	26	NaN	110.739	27.1807	105.67	9.81925	24.5449	4	1	1	128.568	58.209	74.8383	0.927847	1.88835	1.90243	2.4901	58.209	52.9187	0.860254	1.31841	1.81536	1.65897	0.505734	0.296078	52.5642	68.8014	55.0855	50.34
ABL2_(C82)_TGGSSPEALHRPYGC[DTB]DVEPQALNEAIR	ABL2_(C82)	ABL2	P42684	Tyrosine-protein kinase ABL2	Homo sapiens	TGGSSPEALHRPYGC[DTB]DVEPQALNEAIR	TGGSSPEALHRPYGCDVEPQALNEAIR	(C82)	control_missing_value_limit	HEK293T_GSK29_50uM_4h	HEK293T	29_50uM_4h	29	50	-4.30103	4	78	4	7	62	3	NaN	5.82173	0.398933	5.72691	0.248156	6.85247	4	0	2	14.107	5.65875	0.798278	0.0409657	0.226261	1.0288	0.161349	5.65875	0.564468	0.0172741	0.156902	1.01205	0.110066	0.806937	0.0931604	97.2004	15.2441	98.8098	10.7462
ABL2_(C82)_TGGSSPEALHRPYGC[DTB]DVEPQALNEAIR	ABL2_(C82)	ABL2	P42684	Tyrosine-protein kinase ABL2	Homo sapiens	TGGSSPEALHRPYGC[DTB]DVEPQALNEAIR	TGGSSPEALHRPYGCDVEPQALNEAIR	(C82)	control_missing_value_limit	HEK293T_GSK29_200uM_4h	HEK293T	29_200uM_4h	29	200	-3.69897	4	78	4	7	62	3	NaN	5.82173	0.398933	5.72691	0.248156	6.85247	4	1	1	19.2326	5.41291	1.04104	0.105044	0.294553	1.07553	0.219589	5.41291	0.736128	0.0813529	0.205918	1.05801	0.151011	0.660707	0.179991	92.9776	18.9831	94.5171	13.4905
ABL2_(C982)_C[DTB]APPPPPVMR	ABL2_(C982)	ABL2	P42684	Tyrosine-protein kinase ABL2	Homo sapiens	C[DTB]APPPPPVMR	CAPPPPPVMR	(C982)	control_cv_limit	HEK293T_GSK29_50uM_4h	HEK293T	29_50uM_4h	29	50	-4.30103	4	78	65	0	62	51	NaN	374.831	411.279	295.618	62.5503	109.724	4	3	0	21.7024	222.468	48.2808	0.752643	1.61365	1.68488	1.88453	247.302	5.97417	0.257459	0.307245	1.19537	0.254574	0.107348	0.969205	59.3515	66.3845	83.656	17.8159
ABL2_(C982)_C[DTB]APPPPPVMR	ABL2_(C982)	ABL2	P42684	Tyrosine-protein kinase ABL2	Homo sapiens	C[DTB]APPPPPVMR	CAPPPPPVMR	(C982)	control_cv_limit	HEK293T_GSK29_200uM_4h	HEK293T	29_200uM_4h	29	200	-3.69897	4	78	65	0	62	51	NaN	374.831	411.279	295.618	62.5503	109.724	4	4	0	11.5976	268.01	31.0827	0.483954	1.5918	1.39857	1.54312	267.078	23.0689	0.146472	0.329717	1.10686	0.252964	0.152219	0.817531	71.5015	78.8914	90.3457	20.6478
ABL2_(C999)_LLQHPSIC[DTB]SDPTEEPTALTAGQSTSETQEGGK	ABL2_(C999)	ABL2	P42684	Tyrosine-protein kinase ABL2	Homo sapiens	LLQHPSIC[DTB]SDPTEEPTALTAGQSTSETQEGGK	LLQHPSICSDPTEEPTALTAGQSTSETQEGGK	(C999)	control_missing_value_limit, control_cv_limit, single_cleavage_product	HEK293T_GSK29_50uM_4h	HEK293T	29_50uM_4h	29	50	-4.30103	4	78	0	8	62	0	NaN	NaN	NaN	NaN	NaN	NaN	4	0	2	46.6638	7.16816	3.34493	NaN	NaN	NaN	NaN	7.16816	2.36522	NaN	NaN	NaN	NaN	NaN	NaN	NaN	NaN	NaN	NaN
ABL2_(C999)_LLQHPSIC[DTB]SDPTEEPTALTAGQSTSETQEGGK	ABL2_(C999)	ABL2	P42684	Tyrosine-protein kinase ABL2	Homo sapiens	LLQHPSIC[DTB]SDPTEEPTALTAGQSTSETQEGGK	LLQHPSICSDPTEEPTALTAGQSTSETQEGGK	(C999)	control_missing_value_limit, control_cv_limit, single_cleavage_product	HEK293T_GSK29_200uM_4h	HEK293T	29_200uM_4h	29	200	-3.69897	4	78	0	8	62	0	NaN	NaN	NaN	NaN	NaN	NaN	4	0	2	51.2448	6.43753	3.2989	NaN	NaN	NaN	NaN	6.43753	2.33268	NaN	NaN	NaN	NaN	NaN	NaN	NaN	NaN	NaN	NaN
ABL2_(C999)_LLQHPSIC[DTB]SDPTEEPTALTAGQSTSETQEGGKK	ABL2_(C999)	ABL2	P42684	Tyrosine-protein kinase ABL2	Homo sapiens	LLQHPSIC[DTB]SDPTEEPTALTAGQSTSETQEGGKK	LLQHPSICSDPTEEPTALTAGQSTSETQEGGKK	(C999)		HEK293T_GSK29_50uM_4h	HEK293T	29_50uM_4h	29	50	-4.30103	4	78	77	0	62	61	NaN	651.414	158.328	673.559	86.4366	24.3053	4	4	0	62.3659	591.557	368.93	0.139057	0.965663	1.10119	0.737075	530.148	240.663	0.34541	0.680585	1.27051	0.599358	0.56159	0.250581	90.8112	60.7842	78.7084	37.1303
ABL2_(C999)_LLQHPSIC[DTB]SDPTEEPTALTAGQSTSETQEGGKK	ABL2_(C999)	ABL2	P42684	Tyrosine-protein kinase ABL2	Homo sapiens	LLQHPSIC[DTB]SDPTEEPTALTAGQSTSETQEGGKK	LLQHPSICSDPTEEPTALTAGQSTSETQEGGKK	(C999)		HEK293T_GSK29_200uM_4h	HEK293T	29_200uM_4h	29	200	-3.69897	4	78	77	0	62	61	NaN	651.414	158.328	673.559	86.4366	24.3053	4	4	0	14.5612	730.401	106.355	-0.165114	0.408763	0.891858	0.252693	687.269	16.0962	-0.0290706	0.188197	0.980051	0.127846	0.120126	0.920363	112.125	31.7688	102.035	13.3103
ABRACL_(C39)_C[DTB]ANLFEALVGTLK	ABRACL_(C39)	ABRACL	Q9P1F3	Costars family protein ABRACL	Homo sapiens	C[DTB]ANLFEALVGTLK	CANLFEALVGTLK	(C39)	control_missing_value_limit, control_cv_limit, single_cleavage_product	HEK293T_GSK29_50uM_4h	HEK293T	29_50uM_4h	29	50	-4.30103	4	78	55	0	62	45	NaN	45.4611	42.728	27.3171	16.1408	93.9881	4	2	0	76.1203	9.72514	7.40281	2.22484	1.74489	4.6746	5.65376	9.72514	5.23458	1.49001	1.15311	2.80892	2.24509	0.255038	0.593395	21.3922	25.8731	35.6009	28.4549
ABRACL_(C39)_C[DTB]ANLFEALVGTLK	ABRACL_(C39)	ABRACL	Q9P1F3	Costars family protein ABRACL	Homo sapiens	C[DTB]ANLFEALVGTLK	CANLFEALVGTLK	(C39)	control_missing_value_limit, control_cv_limit, single_cleavage_product	HEK293T_GSK29_200uM_4h	HEK293T	29_200uM_4h	29	200	-3.69897	4	78	55	0	62	45	NaN	45.4611	42.728	27.3171	16.1408	93.9881	4	3	0	40.8164	19.4873	7.95401	1.2221	1.4783	2.33286	2.39044	16.1235	2.35567	0.76064	0.878112	1.69424	1.03122	0.114037	0.942953	42.8658	43.9238	59.0234	35.9253
ABRACL_(C39)_DDKC[DTB]ANLFEALVGTLK	ABRACL_(C39)	ABRACL	Q9P1F3	Costars family protein ABRACL	Homo sapiens	DDKC[DTB]ANLFEALVGTLK	DDKCANLFEALVGTLK	(C39)	control_cv_limit	HEK293T_GSK29_50uM_4h	HEK293T	29_50uM_4h	29	50	-4.30103	4	78	74	0	62	59	NaN	55.1752	47.5498	38.6619	24.1411	86.1797	4	4	0	86.9247	19.5116	16.9604	1.49969	1.76592	2.82781	3.46137	13.1329	3.66279	1.55773	0.986618	2.9439	2.01325	0.0831296	1.08024	35.363	43.2859	33.9685	23.2301
ABRACL_(C39)_DDKC[DTB]ANLFEALVGTLK	ABRACL_(C39)	ABRACL	Q9P1F3	Costars family protein ABRACL	Homo sapiens	DDKC[DTB]ANLFEALVGTLK	DDKCANLFEALVGTLK	(C39)	control_cv_limit	HEK293T_GSK29_200uM_4h	HEK293T	29_200uM_4h	29	200	-3.69897	4	78	74	0	62	59	NaN	55.1752	47.5498	38.6619	24.1411	86.1797	4	4	0	42.1047	45.9649	19.3534	0.263486	1.38376	1.20038	1.15134	45.2465	15.7721	-0.226892	1.03171	0.854474	0.611056	0.800131	0.0968391	83.3073	79.9044	117.031	83.6919
ABRAXAS1_(C186)_TVSGSC[DTB]MSTGFSR	ABRAXAS1_(C186)	ABRAXAS1	Q6UWZ7	BRCA1-A complex subunit Abraxas 1	Homo sapiens	TVSGSC[DTB]MSTGFSR	TVSGSCMSTGFSR	(C186)	control_cv_limit	HEK293T_GSK29_50uM_4h	HEK293T	29_50uM_4h	29	50	-4.30103	4	78	63	0	62	51	NaN	95.8043	48.1951	85.5182	34.2801	50.3057	4	2	0	35.4058	56.5015	20.0048	0.7618	0.887491	1.69561	1.04307	56.5015	14.1456	0.597942	0.681832	1.51356	0.715321	0.329568	0.482054	58.976	36.2798	66.0696	31.2251
ABRAXAS1_(C186)_TVSGSC[DTB]MSTGFSR	ABRAXAS1_(C186)	ABRAXAS1	Q6UWZ7	BRCA1-A complex subunit Abraxas 1	Homo sapiens	TVSGSC[DTB]MSTGFSR	TVSGSCMSTGFSR	(C186)	control_cv_limit	HEK293T_GSK29_200uM_4h	HEK293T	29_200uM_4h	29	200	-3.69897	4	78	63	0	62	51	NaN	95.8043	48.1951	85.5182	34.2801	50.3057	4	3	0	45.2078	76.6026	34.6304	0.322697	0.975759	1.25067	0.845881	58.8035	4.31199	0.540329	0.587902	1.4543	0.592633	0.613238	0.212371	79.9574	54.0787	68.7614	28.0205
ABRAXAS1_(C281)_DPQENIFLC[DTB]QALR	ABRAXAS1_(C281)	ABRAXAS1	Q6UWZ7	BRCA1-A complex subunit Abraxas 1	Homo sapiens	DPQENIFLC[DTB]QALR	DPQENIFLCQALR	(C281)	control_missing_value_limit, control_cv_limit, single_cleavage_product	HEK293T_GSK29_50uM_4h	HEK293T	29_50uM_4h	29	50	-4.30103	4	78	11	8	62	11	NaN	25.8616	11.0564	25.5859	5.59029	42.7522	4	0	2	44.2482	6.7786	2.99941	1.93175	0.887657	3.81518	2.34739	6.7786	2.1209	1.91629	0.550561	3.77452	1.44043	0.0901643	1.04497	26.2111	16.1271	26.4935	10.1104
ABRAXAS1_(C281)_DPQENIFLC[DTB]QALR	ABRAXAS1_(C281)	ABRAXAS1	Q6UWZ7	BRCA1-A complex subunit Abraxas 1	Homo sapiens	DPQENIFLC[DTB]QALR	DPQENIFLCQALR	(C281)	control_missing_value_limit, control_cv_limit, single_cleavage_product	HEK293T_GSK29_200uM_4h	HEK293T	29_200uM_4h	29	200	-3.69897	4	78	11	8	62	11	NaN	25.8616	11.0564	25.5859	5.59029	42.7522	4	0	2	49.0472	7.14928	3.50652	1.85494	0.938681	3.61737	2.35362	7.14928	2.47948	1.83948	0.591363	3.57882	1.46696	0.122628	0.911412	27.6444	17.9866	27.9422	11.4536
ABRAXAS1_(C281)_NIQKDPQENIFLC[DTB]QALR	ABRAXAS1_(C281)	ABRAXAS1	Q6UWZ7	BRCA1-A complex subunit Abraxas 1	Homo sapiens	NIQKDPQENIFLC[DTB]QALR	NIQKDPQENIFLCQALR	(C281)	control_missing_value_limit, control_cv_limit	HEK293T_GSK29_50uM_4h	HEK293T	29_50uM_4h	29	50	-4.30103	4	78	33	7	62	32	NaN	42.1016	39.3275	30.619	7.9704	93.4109	4	0	2	41.4867	6.45638	2.67854	2.70508	1.47457	6.52093	6.665	6.45638	1.89401	2.24563	0.56582	4.74245	1.85997	0.0801805	1.09593	15.3352	15.674	21.0862	8.26992
ABRAXAS1_(C281)_NIQKDPQENIFLC[DTB]QALR	ABRAXAS1_(C281)	ABRAXAS1	Q6UWZ7	BRCA1-A complex subunit Abraxas 1	Homo sapiens	NIQKDPQENIFLC[DTB]QALR	NIQKDPQENIFLCQALR	(C281)	control_missing_value_limit, control_cv_limit	HEK293T_GSK29_200uM_4h	HEK293T	29_200uM_4h	29	200	-3.69897	4	78	33	7	62	32	NaN	42.1016	39.3275	30.619	7.9704	93.4109	4	1	1	58.1164	16.1651	9.39458	1.38099	1.58717	2.60447	2.86529	16.1651	6.64297	0.921545	0.701803	1.89414	0.921412	0.30092	0.521548	38.3955	42.2405	52.7943	25.682
ABRAXAS1_(C311)_SSC[DTB]NYNHHLDVVDNLTLMVEHTDIPEASPASTPQIIK	ABRAXAS1_(C311)	ABRAXAS1	Q6UWZ7	BRCA1-A complex subunit Abraxas 1	Homo sapiens	SSC[DTB]NYNHHLDVVDNLTLMVEHTDIPEASPASTPQIIK	SSCNYNHHLDVVDNLTLMVEHTDIPEASPASTPQIIK	(C311)	control_missing_value_limit, control_cv_limit	HEK293T_GSK29_50uM_4h	HEK293T	29_50uM_4h	29	50	-4.30103	4	78	31	4	62	27	NaN	12.1758	5.71551	11.3433	2.83619	46.9415	4	1	1	30.3815	6.61687	2.01031	0.879797	0.80669	1.84012	1.02891	6.61687	1.4215	0.777616	0.475582	1.7143	0.565115	0.209038	0.679774	54.3444	30.3869	58.333	19.2294
ABRAXAS1_(C311)_SSC[DTB]NYNHHLDVVDNLTLMVEHTDIPEASPASTPQIIK	ABRAXAS1_(C311)	ABRAXAS1	Q6UWZ7	BRCA1-A complex subunit Abraxas 1	Homo sapiens	SSC[DTB]NYNHHLDVVDNLTLMVEHTDIPEASPASTPQIIK	SSCNYNHHLDVVDNLTLMVEHTDIPEASPASTPQIIK	(C311)	control_missing_value_limit, control_cv_limit	HEK293T_GSK29_200uM_4h	HEK293T	29_200uM_4h	29	200	-3.69897	4	78	31	4	62	27	NaN	12.1758	5.71551	11.3433	2.83619	46.9415	4	2	0	35.6982	14.0953	5.03178	-0.211201	0.850807	0.863818	0.509423	14.0953	3.558	-0.313382	0.512582	0.804753	0.285924	0.557222	0.253972	115.765	68.2706	124.262	44.1495
ABRAXAS2_(C224)_VQAVC[DTB]ADVEK	ABRAXAS2_(C224)	ABRAXAS2	Q15018	BRISC complex subunit Abraxas 2	Homo sapiens	VQAVC[DTB]ADVEK	VQAVCADVEK	(C224)	control_missing_value_limit, control_cv_limit	HEK293T_GSK29_50uM_4h	HEK293T	29_50uM_4h	29	50	-4.30103	4	78	1	8	62	1	NaN	125.747	NaN	125.747	0	NaN	4	0	2	43.1951	7.5503	3.26136	4.05784	NaN	16.6545	NaN	7.5503	2.30613	4.05784	0.44065	16.6545	5.08689	NaN	NaN	6.00437	NaN	6.00437	1.83395
ABRAXAS2_(C224)_VQAVC[DTB]ADVEK	ABRAXAS2_(C224)	ABRAXAS2	Q15018	BRISC complex subunit Abraxas 2	Homo sapiens	VQAVC[DTB]ADVEK	VQAVCADVEK	(C224)	control_missing_value_limit, control_cv_limit	HEK293T_GSK29_200uM_4h	HEK293T	29_200uM_4h	29	200	-3.69897	4	78	1	8	62	1	NaN	125.747	NaN	125.747	0	NaN	4	0	2	0.790277	4.9459	0.0390863	4.66814	NaN	25.4245	NaN	4.9459	0.0276382	4.66814	0.00806193	25.4245	0.142075	NaN	NaN	3.93322	NaN	3.93322	0.0219793
ABRAXAS2_(C237)_VVESC[DTB]QAEVNK	ABRAXAS2_(C237)	ABRAXAS2	Q15018	BRISC complex subunit Abraxas 2	Homo sapiens	VVESC[DTB]QAEVNK	VVESCQAEVNK	(C237)		HEK293T_GSK29_50uM_4h	HEK293T	29_50uM_4h	29	50	-4.30103	4	78	78	0	62	62	NaN	55.112	11.675	54.7074	7.74237	21.1842	4	4	0	27.5829	68.6501	18.9357	-0.316894	0.501757	0.802796	0.279205	69.1602	13.1154	-0.338206	0.341378	0.791024	0.187176	0.242071	0.616057	124.565	43.3225	126.418	29.9138
ABRAXAS2_(C237)_VVESC[DTB]QAEVNK	ABRAXAS2_(C237)	ABRAXAS2	Q15018	BRISC complex subunit Abraxas 2	Homo sapiens	VVESC[DTB]QAEVNK	VVESCQAEVNK	(C237)		HEK293T_GSK29_200uM_4h	HEK293T	29_200uM_4h	29	200	-3.69897	4	78	78	0	62	62	NaN	55.112	11.675	54.7074	7.74237	21.1842	4	4	0	16.1423	66.756	10.776	-0.27653	0.38424	0.825575	0.219879	68.3442	7.0415	-0.321083	0.25255	0.800469	0.140125	0.0861993	1.0645	121.128	32.2606	124.927	21.869
ABR_(C158)_EFYDNLC[DTB]PK	ABR_(C158)	ABR	Q12979	Active breakpoint cluster region-related protein	Homo sapiens	EFYDNLC[DTB]PK	EFYDNLCPK	(C158)	control_missing_value_limit, single_cleavage_product	HEK293T_GSK29_50uM_4h	HEK293T	29_50uM_4h	29	50	-4.30103	4	78	42	2	62	34	NaN	46.6416	14.9446	41.4469	9.85946	32.0413	4	1	1	100.809	28.7458	28.9785	0.698263	1.52607	1.62255	1.71632	28.7458	20.4909	0.527913	1.08415	1.44184	1.08351	0.538901	0.268491	61.6314	65.193	69.3558	52.1191
ABR_(C158)_EFYDNLC[DTB]PK	ABR_(C158)	ABR	Q12979	Active breakpoint cluster region-related protein	Homo sapiens	EFYDNLC[DTB]PK	EFYDNLCPK	(C158)	control_missing_value_limit, single_cleavage_product	HEK293T_GSK29_200uM_4h	HEK293T	29_200uM_4h	29	200	-3.69897	4	78	42	2	62	34	NaN	46.6416	14.9446	41.4469	9.85946	32.0413	4	3	0	12.413	57.6114	7.15131	-0.304738	0.495734	0.809589	0.278189	58.0302	6.51398	-0.485537	0.379481	0.714231	0.187869	0.0387432	1.4118	123.519	42.4434	140.011	36.8279
ABR_(C158)_IQDIYEIHKEFYDNLC[DTB]PK	ABR_(C158)	ABR	Q12979	Active breakpoint cluster region-related protein	Homo sapiens	IQDIYEIHKEFYDNLC[DTB]PK	IQDIYEIHKEFYDNLCPK	(C158)	control_missing_value_limit, control_cv_limit	HEK293T_GSK29_50uM_4h	HEK293T	29_50uM_4h	29	50	-4.30103	4	78	26	3	62	21	NaN	56.4002	31.2431	42.7538	5.28875	55.3954	4	1	1	132.289	126.708	167.621	-1.16773	2.0691	0.44512	0.638388	126.708	118.526	-1.56738	1.36128	0.33742	0.31838	0.952067	0.0213326	224.659	322.204	296.366	279.643
ABR_(C158)_IQDIYEIHKEFYDNLC[DTB]PK	ABR_(C158)	ABR	Q12979	Active breakpoint cluster region-related protein	Homo sapiens	IQDIYEIHKEFYDNLC[DTB]PK	IQDIYEIHKEFYDNLCPK	(C158)	control_missing_value_limit, control_cv_limit	HEK293T_GSK29_200uM_4h	HEK293T	29_200uM_4h	29	200	-3.69897	4	78	26	3	62	21	NaN	56.4002	31.2431	42.7538	5.28875	55.3954	4	2	0	8.63223	45.4511	3.92345	0.311385	0.808831	1.2409	0.695696	45.4511	2.7743	-0.0882629	0.199008	0.940655	0.129756	0.32518	0.487877	80.5868	45.1801	106.309	14.6645
ABR_(C201)_C[DTB]SQSNNQFQK	ABR_(C201)	ABR	Q12979	Active breakpoint cluster region-related protein	Homo sapiens	C[DTB]SQSNNQFQK	CSQSNNQFQK	(C201)		HEK293T_GSK29_50uM_4h	HEK293T	29_50uM_4h	29	50	-4.30103	4	78	78	0	62	62	NaN	122.938	34.5432	120.499	33.1918	28.0981	4	4	0	18.7534	83.48	15.6553	0.558427	0.487365	1.47266	0.497488	88.0074	6.85214	0.453326	0.412964	1.36919	0.391924	0.0303257	1.51819	67.9042	22.9391	73.0357	20.9061
ABR_(C201)_C[DTB]SQSNNQFQK	ABR_(C201)	ABR	Q12979	Active breakpoint cluster region-related protein	Homo sapiens	C[DTB]SQSNNQFQK	CSQSNNQFQK	(C201)		HEK293T_GSK29_200uM_4h	HEK293T	29_200uM_4h	29	200	-3.69897	4	78	78	0	62	62	NaN	122.938	34.5432	120.499	33.1918	28.0981	4	4	0	9.54837	127.929	12.2151	-0.0574113	0.428137	0.960987	0.285184	126.531	7.03986	-0.0704704	0.405419	0.952327	0.267619	0.237287	0.624726	104.06	30.8809	105.006	29.5083
ABR_(C346)_HQQYDC[DTB]K	ABR_(C346)	ABR	Q12979	Active breakpoint cluster region-related protein	Homo sapiens	HQQYDC[DTB]K	HQQYDCK	(C346)		HEK293T_GSK29_50uM_4h	HEK293T	29_50uM_4h	29	50	-4.30103	4	78	78	0	62	62	NaN	32.9976	7.90385	31.2232	4.38571	23.9528	4	4	0	25.4629	32.2887	8.22166	0.0313316	0.504345	1.02195	0.35726	33.4557	5.75041	-0.0996326	0.320243	0.933271	0.207163	0.885437	0.0528425	97.8517	34.2075	107.15	23.7847
ABR_(C346)_HQQYDC[DTB]K	ABR_(C346)	ABR	Q12979	Active breakpoint cluster region-related protein	Homo sapiens	HQQYDC[DTB]K	HQQYDCK	(C346)		HEK293T_GSK29_200uM_4h	HEK293T	29_200uM_4h	29	200	-3.69897	4	78	78	0	62	62	NaN	32.9976	7.90385	31.2232	4.38571	23.9528	4	4	0	22.5319	34.8329	7.84851	-0.0780868	0.47443	0.947313	0.311524	35.1393	5.35332	-0.170465	0.298951	0.888556	0.184124	0.648368	0.188178	105.562	34.714	112.542	23.3207
ABR_(C524)_QSANLYC[DTB]TLEVDSFGYFVSK	ABR_(C524)	ABR	Q12979	Active breakpoint cluster region-related protein	Homo sapiens	QSANLYC[DTB]TLEVDSFGYFVSK	QSANLYCTLEVDSFGYFVSK	(C524)	control_missing_value_limit	HEK293T_GSK29_50uM_4h	HEK293T	29_50uM_4h	29	50	-4.30103	4	78	3	7	62	2	NaN	28.7306	5.27482	28.7306	3.72986	18.3596	4	0	2	14.5824	4.58781	0.669012	2.64671	0.338256	6.26237	1.46828	4.58781	0.473063	2.64671	0.239183	6.26237	1.03823	0.00974364	2.01128	15.9684	3.74396	15.9684	2.64738
ABR_(C524)_QSANLYC[DTB]TLEVDSFGYFVSK	ABR_(C524)	ABR	Q12979	Active breakpoint cluster region-related protein	Homo sapiens	QSANLYC[DTB]TLEVDSFGYFVSK	QSANLYCTLEVDSFGYFVSK	(C524)	control_missing_value_limit	HEK293T_GSK29_200uM_4h	HEK293T	29_200uM_4h	29	200	-3.69897	4	78	3	7	62	2	NaN	28.7306	5.27482	28.7306	3.72986	18.3596	4	0	2	34.575	7.25108	2.50706	1.98632	0.564774	3.96225	1.55111	7.25108	1.77276	1.98632	0.399356	3.96225	1.0968	0.0652591	1.18536	25.2382	9.88004	25.2382	6.98624
ABR_(C667)_QC[DTB]VEEVEK	ABR_(C667)	ABR	Q12979	Active breakpoint cluster region-related protein	Homo sapiens	QC[DTB]VEEVEK	QCVEEVEK	(C667)	control_missing_value_limit, single_cleavage_product	HEK293T_GSK29_50uM_4h	HEK293T	29_50uM_4h	29	50	-4.30103	4	78	10	6	62	8	NaN	51.3742	12.8001	53.7522	10.9191	24.9155	4	2	0	39.8259	66.9435	26.6609	-0.381899	0.677742	0.767427	0.360518	66.9435	18.8521	-0.316621	0.50095	0.802948	0.278809	0.538307	0.26897	130.306	61.2143	124.541	43.2446
ABR_(C667)_QC[DTB]VEEVEK	ABR_(C667)	ABR	Q12979	Active breakpoint cluster region-related protein	Homo sapiens	QC[DTB]VEEVEK	QCVEEVEK	(C667)	control_missing_value_limit, single_cleavage_product	HEK293T_GSK29_200uM_4h	HEK293T	29_200uM_4h	29	200	-3.69897	4	78	10	6	62	8	NaN	51.3742	12.8001	53.7522	10.9191	24.9155	4	0	2	10.1705	8.25789	0.839866	2.6372	0.388248	6.22123	1.67422	8.25789	0.593875	2.70248	0.310888	6.50919	1.40267	2.04438e-05	4.68944	16.074	4.32572	15.3629	3.31057
ABR_(C667)_QC[DTB]VEEVEKR	ABR_(C667)	ABR	Q12979	Active breakpoint cluster region-related protein	Homo sapiens	QC[DTB]VEEVEKR	QCVEEVEKR	(C667)		HEK293T_GSK29_50uM_4h	HEK293T	29_50uM_4h	29	50	-4.30103	4	78	77	0	62	62	NaN	115.996	26.9453	117.735	17.4929	23.2294	4	3	0	19.6895	124.139	24.4423	-0.0978786	0.43932	0.934406	0.284539	118.858	16.0883	-0.0136968	0.289969	0.990551	0.199092	0.534106	0.272373	107.02	32.5889	100.954	20.2909
ABR_(C667)_QC[DTB]VEEVEKR	ABR_(C667)	ABR	Q12979	Active breakpoint cluster region-related protein	Homo sapiens	QC[DTB]VEEVEKR	QCVEEVEKR	(C667)		HEK293T_GSK29_200uM_4h	HEK293T	29_200uM_4h	29	200	-3.69897	4	78	77	0	62	62	NaN	115.996	26.9453	117.735	17.4929	23.2294	4	4	0	14.351	119.254	17.1141	-0.0399551	0.393927	0.972685	0.265591	113.607	4.66124	0.0514843	0.222377	1.03633	0.15974	0.543103	0.265118	102.808	28.0717	96.4943	14.8736
ABR_(C756)_ENC[DTB]MMHLLR	ABR_(C756)	ABR	Q12979	Active breakpoint cluster region-related protein	Homo sapiens	ENC[DTB]MMHLLR	ENCMMHLLR	(C756)	control_missing_value_limit, control_cv_limit	HEK293T_GSK29_50uM_4h	HEK293T	29_50uM_4h	29	50	-4.30103	4	78	26	6	62	24	NaN	30.3291	22.0787	23.1546	6.23592	72.797	4	0	2	5.60541	5.39498	0.302411	2.49101	1.05335	5.62173	4.10457	5.39498	0.213837	2.10161	0.392726	4.29188	1.16832	1.1576e-11	10.9364	17.7881	12.9875	23.2998	6.3426
ABR_(C756)_ENC[DTB]MMHLLR	ABR_(C756)	ABR	Q12979	Active breakpoint cluster region-related protein	Homo sapiens	ENC[DTB]MMHLLR	ENCMMHLLR	(C756)	control_missing_value_limit, control_cv_limit	HEK293T_GSK29_200uM_4h	HEK293T	29_200uM_4h	29	200	-3.69897	4	78	26	6	62	24	NaN	30.3291	22.0787	23.1546	6.23592	72.797	4	1	1	39.8446	11.0456	4.40109	1.45723	1.19726	2.7458	2.27868	11.0456	3.11204	1.06782	0.562301	2.09627	0.817036	0.164801	0.783041	36.4192	30.2236	47.7038	18.5929
ABTB1_(C188)_LDIGVEHVSDC[DTB]ER	ABTB1_(C188)	ABTB1	Q969K4	Ankyrin repeat and BTB/POZ domain-containing protein 1	Homo sapiens	LDIGVEHVSDC[DTB]ER	LDIGVEHVSDCER	(C188)	control_missing_value_limit	HEK293T_GSK29_50uM_4h	HEK293T	29_50uM_4h	29	50	-4.30103	4	78	6	8	62	6	NaN	23.1787	6.23313	20.8029	2.89282	26.8916	4	0	2	1.71537	8.42742	0.144562	1.45964	0.388752	2.75039	0.741127	8.42742	0.102221	1.30362	0.201381	2.46848	0.344566	0.000201755	3.69518	36.3584	9.79722	40.5108	5.65476
ABTB1_(C188)_LDIGVEHVSDC[DTB]ER	ABTB1_(C188)	ABTB1	Q969K4	Ankyrin repeat and BTB/POZ domain-containing protein 1	Homo sapiens	LDIGVEHVSDC[DTB]ER	LDIGVEHVSDCER	(C188)	control_missing_value_limit	HEK293T_GSK29_200uM_4h	HEK293T	29_200uM_4h	29	200	-3.69897	4	78	6	8	62	6	NaN	23.1787	6.23313	20.8029	2.89282	26.8916	4	0	2	15.2526	5.97888	0.911934	1.95486	0.446023	3.87677	1.19854	5.97888	0.644835	1.79884	0.253887	3.4794	0.612308	0.00243969	2.61267	25.7947	7.97467	28.7406	5.0578
ABTB1_(C400)_LEDQC[DTB]TEYMAK	ABTB1_(C400)	ABTB1	Q969K4	Ankyrin repeat and BTB/POZ domain-containing protein 1	Homo sapiens	LEDQC[DTB]TEYMAK	LEDQCTEYMAK	(C400)	control_missing_value_limit	HEK293T_GSK29_50uM_4h	HEK293T	29_50uM_4h	29	50	-4.30103	4	78	7	6	62	5	NaN	18.4215	5.78417	18.8967	5.18646	31.399	4	0	2	5.58438	9.17065	0.512124	1.00629	0.4601	2.00875	0.640624	9.17065	0.362126	1.04304	0.400045	2.06056	0.571373	0.00866025	2.06247	49.7823	15.8764	48.5304	13.457
ABTB1_(C400)_LEDQC[DTB]TEYMAK	ABTB1_(C400)	ABTB1	Q969K4	Ankyrin repeat and BTB/POZ domain-containing protein 1	Homo sapiens	LEDQC[DTB]TEYMAK	LEDQCTEYMAK	(C400)	control_missing_value_limit	HEK293T_GSK29_200uM_4h	HEK293T	29_200uM_4h	29	200	-3.69897	4	78	7	6	62	5	NaN	18.4215	5.78417	18.8967	5.18646	31.399	4	1	1	2.31659	7.86614	0.182226	1.22766	0.454223	2.34187	0.737324	7.86614	0.128853	1.26441	0.396672	2.40229	0.660514	0.00457531	2.33958	42.7008	13.4441	41.627	11.4454
ABTB1_(C62)_C[DTB]EANTFDGER	ABTB1_(C62)	ABTB1	Q969K4	Ankyrin repeat and BTB/POZ domain-containing protein 1	Homo sapiens	C[DTB]EANTFDGER	CEANTFDGER	(C62)	control_missing_value_limit, control_cv_limit	HEK293T_GSK29_50uM_4h	HEK293T	29_50uM_4h	29	50	-4.30103	4	78	1	8	62	1	NaN	16.6131	NaN	16.6131	0	NaN	4	0	2	27.0515	7.3585	1.99058	1.17484	NaN	2.25768	NaN	7.3585	1.40755	1.17484	0.275963	2.25768	0.431855	NaN	NaN	44.2933	NaN	44.2933	8.47253
ABTB1_(C62)_C[DTB]EANTFDGER	ABTB1_(C62)	ABTB1	Q969K4	Ankyrin repeat and BTB/POZ domain-containing protein 1	Homo sapiens	C[DTB]EANTFDGER	CEANTFDGER	(C62)	control_missing_value_limit, control_cv_limit	HEK293T_GSK29_200uM_4h	HEK293T	29_200uM_4h	29	200	-3.69897	4	78	1	8	62	1	NaN	16.6131	NaN	16.6131	0	NaN	4	0	2	11.678	8.11238	0.947367	1.03413	NaN	2.04787	NaN	8.11238	0.66989	1.03413	0.119132	2.04787	0.169106	NaN	NaN	48.8312	NaN	48.8312	4.03229
ABTB2_(C27)_TLEDLTLDSGYGAGDSC[DTB]R	ABTB2_(C27)	ABTB2	Q8N961	Ankyrin repeat and BTB/POZ domain-containing protein 2	Homo sapiens	TLEDLTLDSGYGAGDSC[DTB]R	TLEDLTLDSGYGAGDSCR	(C27)	control_missing_value_limit, control_cv_limit	HEK293T_GSK29_50uM_4h	HEK293T	29_50uM_4h	29	50	-4.30103	4	78	7	7	62	6	NaN	12.6335	6.95421	10.8798	2.34138	55.0459	4	0	2	36.2323	7.79251	2.82341	0.697091	0.950738	1.62123	1.06839	7.79251	1.99645	0.48149	0.482715	1.39618	0.467153	0.31421	0.50278	61.6815	40.6482	71.6238	23.9648
ABTB2_(C27)_TLEDLTLDSGYGAGDSC[DTB]R	ABTB2_(C27)	ABTB2	Q8N961	Ankyrin repeat and BTB/POZ domain-containing protein 2	Homo sapiens	TLEDLTLDSGYGAGDSC[DTB]R	TLEDLTLDSGYGAGDSCR	(C27)	control_missing_value_limit, control_cv_limit	HEK293T_GSK29_200uM_4h	HEK293T	29_200uM_4h	29	200	-3.69897	4	78	7	7	62	6	NaN	12.6335	6.95421	10.8798	2.34138	55.0459	4	0	2	29.9099	8.01323	2.39674	0.656795	0.903806	1.57658	0.987678	8.01323	1.69475	0.441194	0.435309	1.35773	0.409671	0.280804	0.551597	63.4286	39.7361	73.6525	22.2234
ABTB2_(C361)_HPLC[DTB]PGASPAR	ABTB2_(C361)	ABTB2	Q8N961	Ankyrin repeat and BTB/POZ domain-containing protein 2	Homo sapiens	HPLC[DTB]PGASPAR	HPLCPGASPAR	(C361)	control_missing_value_limit	HEK293T_GSK29_50uM_4h	HEK293T	29_50uM_4h	29	50	-4.30103	4	78	3	8	62	3	NaN	15.1217	5.8813	14.9487	5.61998	38.8932	4	0	2	48.9082	7.2785	3.55978	1.0549	0.901505	2.07758	1.29823	7.2785	2.51715	1.03831	0.73696	2.05382	1.04914	0.236454	0.626253	48.1329	30.0771	48.6898	24.8718
ABTB2_(C361)_HPLC[DTB]PGASPAR	ABTB2_(C361)	ABTB2	Q8N961	Ankyrin repeat and BTB/POZ domain-containing protein 2	Homo sapiens	HPLC[DTB]PGASPAR	HPLCPGASPAR	(C361)	control_missing_value_limit	HEK293T_GSK29_200uM_4h	HEK293T	29_200uM_4h	29	200	-3.69897	4	78	3	8	62	3	NaN	15.1217	5.8813	14.9487	5.61998	38.8932	4	0	2	5.92015	7.42935	0.439829	1.02531	0.567573	2.0354	0.800749	7.42935	0.311006	1.00872	0.545733	2.01212	0.761131	0.104465	0.981029	49.1304	19.3285	49.6988	18.7998
ABTB2_(C393)_C[DTB]PQMESMENPNLDPPR	ABTB2_(C393)	ABTB2	Q8N961	Ankyrin repeat and BTB/POZ domain-containing protein 2	Homo sapiens	C[DTB]PQMESMENPNLDPPR	CPQMESMENPNLDPPR	(C393)	control_missing_value_limit, control_cv_limit	HEK293T_GSK29_50uM_4h	HEK293T	29_50uM_4h	29	50	-4.30103	4	78	6	8	62	6	NaN	81.3769	87.5279	32.3774	5.52522	107.559	4	0	2	39.0534	7.37471	2.88007	3.46396	1.65086	11.0346	12.6268	7.37471	2.03652	2.13433	0.468331	4.39033	1.4252	0.00906717	2.04253	9.06241	10.37	22.7773	7.39404
ABTB2_(C393)_C[DTB]PQMESMENPNLDPPR	ABTB2_(C393)	ABTB2	Q8N961	Ankyrin repeat and BTB/POZ domain-containing protein 2	Homo sapiens	C[DTB]PQMESMENPNLDPPR	CPQMESMENPNLDPPR	(C393)	control_missing_value_limit, control_cv_limit	HEK293T_GSK29_200uM_4h	HEK293T	29_200uM_4h	29	200	-3.69897	4	78	6	8	62	6	NaN	81.3769	87.5279	32.3774	5.52522	107.559	4	0	2	57.6932	6.84166	3.94717	3.5722	1.76088	11.8943	14.5176	6.84166	2.79107	2.24257	0.63797	4.73239	2.0927	0.0368903	1.43309	8.40737	10.2616	21.131	9.34426
ACAA1_(C123)_QC[DTB]SSGLQAVASIAGGIR	ACAA1_(C123)	ACAA1	P09110	3-ketoacyl-CoA thiolase, peroxisomal	Homo sapiens	QC[DTB]SSGLQAVASIAGGIR	QCSSGLQAVASIAGGIR	(C123)	control_cv_limit	HEK293T_GSK29_50uM_4h	HEK293T	29_50uM_4h	29	50	-4.30103	4	78	78	0	62	62	NaN	279.007	150.729	245.813	106.915	54.0232	4	4	0	7.02236	111.944	7.8611	1.31753	0.785946	2.49238	1.35779	111.483	6.30251	1.14074	0.632769	2.20494	0.967091	1.40857e-12	11.8512	40.1222	21.8576	45.3527	19.8918
ACAA1_(C123)_QC[DTB]SSGLQAVASIAGGIR	ACAA1_(C123)	ACAA1	P09110	3-ketoacyl-CoA thiolase, peroxisomal	Homo sapiens	QC[DTB]SSGLQAVASIAGGIR	QCSSGLQAVASIAGGIR	(C123)	control_cv_limit	HEK293T_GSK29_200uM_4h	HEK293T	29_200uM_4h	29	200	-3.69897	4	78	78	0	62	62	NaN	279.007	150.729	245.813	106.915	54.0232	4	4	0	25.9735	203.286	52.8004	0.456795	0.86479	1.37249	0.822707	185.165	16.9267	0.40875	0.6412	1.32753	0.590018	0.206222	0.685665	72.8603	43.6744	75.3276	33.4791
ACAA1_(C148)_NGSYDIGMAC[DTB]GVESMSLADR	ACAA1_(C148)	ACAA1	P09110	3-ketoacyl-CoA thiolase, peroxisomal	Homo sapiens	NGSYDIGMAC[DTB]GVESMSLADR	NGSYDIGMACGVESMSLADR	(C148)		HEK293T_GSK29_50uM_4h	HEK293T	29_50uM_4h	29	50	-4.30103	4	78	77	0	62	61	NaN	89.1265	35.0152	80.8941	28.9374	39.2871	4	4	0	23.0878	47.6685	11.0056	0.902819	0.65742	1.86972	0.852008	46.862	8.6068	0.787615	0.580127	1.72622	0.694135	0.00930658	2.03121	53.4841	24.3721	57.9301	23.2945
ACAA1_(C148)_NGSYDIGMAC[DTB]GVESMSLADR	ACAA1_(C148)	ACAA1	P09110	3-ketoacyl-CoA thiolase, peroxisomal	Homo sapiens	NGSYDIGMAC[DTB]GVESMSLADR	NGSYDIGMACGVESMSLADR	(C148)		HEK293T_GSK29_200uM_4h	HEK293T	29_200uM_4h	29	200	-3.69897	4	78	77	0	62	61	NaN	89.1265	35.0152	80.8941	28.9374	39.2871	4	4	0	31.3284	94.3741	29.5659	-0.0825375	0.724938	0.944395	0.474548	81.7263	4.14538	-0.0147665	0.521242	0.989817	0.357618	0.497225	0.303447	105.888	53.2075	101.029	36.5015
ACAA1_(C177)_DC[DTB]LIPMGITSENVAER	ACAA1_(C177)	ACAA1	P09110	3-ketoacyl-CoA thiolase, peroxisomal	Homo sapiens	DC[DTB]LIPMGITSENVAER	DCLIPMGITSENVAER	(C177)		HEK293T_GSK29_50uM_4h	HEK293T	29_50uM_4h	29	50	-4.30103	4	78	78	0	62	62	NaN	2289.01	455.19	2212.3	405.355	19.8859	4	4	0	20.4763	2228.03	456.218	0.0389539	0.411794	1.02737	0.293246	2245.1	372.822	-0.0212311	0.356753	0.985392	0.24367	0.841586	0.0749013	97.336	27.783	101.483	25.0948
ACAA1_(C177)_DC[DTB]LIPMGITSENVAER	ACAA1_(C177)	ACAA1	P09110	3-ketoacyl-CoA thiolase, peroxisomal	Homo sapiens	DC[DTB]LIPMGITSENVAER	DCLIPMGITSENVAER	(C177)		HEK293T_GSK29_200uM_4h	HEK293T	29_200uM_4h	29	200	-3.69897	4	78	78	0	62	62	NaN	2289.01	455.19	2212.3	405.355	19.8859	4	4	0	17.5863	1982.67	348.679	0.207278	0.382988	1.15451	0.306484	2035.1	176.26	0.120445	0.292386	1.08707	0.220313	0.241111	0.617783	86.617	22.994	91.9904	18.6434
ACAA1_(C218)_GC[DTB]FQAEIVPVTTTVHDDK	ACAA1_(C218)	ACAA1	P09110	3-ketoacyl-CoA thiolase, peroxisomal	Homo sapiens	GC[DTB]FQAEIVPVTTTVHDDK	GCFQAEIVPVTTTVHDDK	(C218)	single_cleavage_product	HEK293T_GSK29_50uM_4h	HEK293T	29_50uM_4h	29	50	-4.30103	4	78	78	0	62	62	NaN	722.039	115.837	705.342	56.3114	16.0431	4	4	0	51.615	977.882	504.733	-0.437584	0.779788	0.73837	0.399095	793.108	134.026	-0.169194	0.269637	0.889339	0.166216	0.389065	0.409978	135.433	73.2028	112.443	21.0154
ACAA1_(C218)_GC[DTB]FQAEIVPVTTTVHDDK	ACAA1_(C218)	ACAA1	P09110	3-ketoacyl-CoA thiolase, peroxisomal	Homo sapiens	GC[DTB]FQAEIVPVTTTVHDDK	GCFQAEIVPVTTTVHDDK	(C218)	single_cleavage_product	HEK293T_GSK29_200uM_4h	HEK293T	29_200uM_4h	29	200	-3.69897	4	78	78	0	62	62	NaN	722.039	115.837	705.342	56.3114	16.0431	4	4	0	9.36642	931.497	87.2479	-0.367475	0.268012	0.775138	0.143999	958.026	29.1728	-0.44174	0.123272	0.736246	0.0629091	0.00721587	2.14171	129.009	23.9663	135.824	11.6056
ACAA1_(C218)_GC[DTB]FQAEIVPVTTTVHDDKGTK	ACAA1_(C218)	ACAA1	P09110	3-ketoacyl-CoA thiolase, peroxisomal	Homo sapiens	GC[DTB]FQAEIVPVTTTVHDDKGTK	GCFQAEIVPVTTTVHDDKGTK	(C218)		HEK293T_GSK29_50uM_4h	HEK293T	29_50uM_4h	29	50	-4.30103	4	78	78	0	62	62	NaN	2186.23	245.985	2196.64	194.166	11.2516	4	4	0	19.0513	1806.6	344.179	0.275171	0.319207	1.21014	0.267752	1781.79	264.847	0.30197	0.249495	1.23283	0.213201	0.128912	0.889708	82.6352	18.2837	81.1144	14.0277
ACAA1_(C218)_GC[DTB]FQAEIVPVTTTVHDDKGTK	ACAA1_(C218)	ACAA1	P09110	3-ketoacyl-CoA thiolase, peroxisomal	Homo sapiens	GC[DTB]FQAEIVPVTTTVHDDKGTK	GCFQAEIVPVTTTVHDDKGTK	(C218)		HEK293T_GSK29_200uM_4h	HEK293T	29_200uM_4h	29	200	-3.69897	4	78	78	0	62	62	NaN	2186.23	245.985	2196.64	194.166	11.2516	4	4	0	9.44688	2712.81	256.276	-0.311341	0.211954	0.805892	0.118398	2752.06	166.968	-0.325211	0.154672	0.798182	0.0855734	0.015208	1.81793	124.086	18.2302	125.285	13.4318
ACAA1_(C355)_AGLTVSDVDIFEINEAFASQAAYC[DTB]VEK	ACAA1_(C355)	ACAA1	P09110	3-ketoacyl-CoA thiolase, peroxisomal	Homo sapiens	AGLTVSDVDIFEINEAFASQAAYC[DTB]VEK	AGLTVSDVDIFEINEAFASQAAYCVEK	(C355)	control_missing_value_limit	HEK293T_GSK29_50uM_4h	HEK293T	29_50uM_4h	29	50	-4.30103	4	78	36	3	62	29	NaN	40.8305	10.1994	41.4548	6.68692	24.9799	4	1	1	108.138	24.5065	26.5008	0.736483	1.60118	1.66611	1.84914	24.5065	18.7389	0.758375	1.12744	1.69158	1.32194	0.528966	0.276572	60.0201	66.6136	59.1162	46.1981
ACAA1_(C355)_AGLTVSDVDIFEINEAFASQAAYC[DTB]VEK	ACAA1_(C355)	ACAA1	P09110	3-ketoacyl-CoA thiolase, peroxisomal	Homo sapiens	AGLTVSDVDIFEINEAFASQAAYC[DTB]VEK	AGLTVSDVDIFEINEAFASQAAYCVEK	(C355)	control_missing_value_limit	HEK293T_GSK29_200uM_4h	HEK293T	29_200uM_4h	29	200	-3.69897	4	78	36	3	62	29	NaN	40.8305	10.1994	41.4548	6.68692	24.9799	4	3	0	54.5065	60.2829	32.8581	-0.562101	0.86501	0.677315	0.406104	43.9141	5.08969	-0.0831448	0.286558	0.943998	0.187504	0.373269	0.427978	147.642	88.523	105.932	21.0411
ACAA1_(C381)_VNPLGGAVALGHPLGC[DTB]TGAR	ACAA1_(C381)	ACAA1	P09110	3-ketoacyl-CoA thiolase, peroxisomal	Homo sapiens	VNPLGGAVALGHPLGC[DTB]TGAR	VNPLGGAVALGHPLGCTGAR	(C381)	control_cv_limit	HEK293T_GSK29_50uM_4h	HEK293T	29_50uM_4h	29	50	-4.30103	4	78	78	0	62	62	NaN	745.637	791.16	376.757	244.954	106.105	4	4	0	25.2424	200.805	50.688	1.89268	1.5735	3.71324	4.0499	187.266	25.484	1.00854	0.958317	2.01188	1.3364	0.000390687	3.40817	26.9306	29.3723	49.7048	33.0166
ACAA1_(C381)_VNPLGGAVALGHPLGC[DTB]TGAR	ACAA1_(C381)	ACAA1	P09110	3-ketoacyl-CoA thiolase, peroxisomal	Homo sapiens	VNPLGGAVALGHPLGC[DTB]TGAR	VNPLGGAVALGHPLGCTGAR	(C381)	control_cv_limit	HEK293T_GSK29_200uM_4h	HEK293T	29_200uM_4h	29	200	-3.69897	4	78	78	0	62	62	NaN	745.637	791.16	376.757	244.954	106.105	4	4	0	90.329	290.18	262.117	1.36152	2.01036	2.56957	3.58062	169.651	22.5612	1.15106	0.957412	2.22077	1.47377	0.154116	0.812151	38.9171	54.2299	45.0294	29.8827
ACAA1_(C87)_DVNLRPEQLGDIC[DTB]VGNVLQPGAGAIMAR	ACAA1_(C87)	ACAA1	P09110	3-ketoacyl-CoA thiolase, peroxisomal	Homo sapiens	DVNLRPEQLGDIC[DTB]VGNVLQPGAGAIMAR	DVNLRPEQLGDICVGNVLQPGAGAIMAR	(C87)	control_missing_value_limit, control_cv_limit	HEK293T_GSK29_50uM_4h	HEK293T	29_50uM_4h	29	50	-4.30103	4	78	37	3	62	32	NaN	46.8121	32.5281	36.8592	12.2425	69.4866	4	2	0	15.6698	10.8239	1.69608	2.11266	1.02765	4.32487	3.08067	10.8239	1.19931	1.7678	0.50514	3.40534	1.19233	0.00175862	2.75483	23.1221	16.4702	29.3656	10.282
ACAA1_(C87)_DVNLRPEQLGDIC[DTB]VGNVLQPGAGAIMAR	ACAA1_(C87)	ACAA1	P09110	3-ketoacyl-CoA thiolase, peroxisomal	Homo sapiens	DVNLRPEQLGDIC[DTB]VGNVLQPGAGAIMAR	DVNLRPEQLGDICVGNVLQPGAGAIMAR	(C87)	control_missing_value_limit, control_cv_limit	HEK293T_GSK29_200uM_4h	HEK293T	29_200uM_4h	29	200	-3.69897	4	78	37	3	62	32	NaN	46.8121	32.5281	36.8592	12.2425	69.4866	4	1	1	108.012	24.4857	26.4475	0.934943	1.8529	1.91182	2.4554	24.4857	18.7012	0.590086	1.20156	1.50534	1.25373	0.534708	0.271884	52.3063	67.1786	66.4303	55.327
ACAA2_(C179)_EEC[DTB]DKYALQSQQR	ACAA2_(C179)	ACAA2	P42765	3-ketoacyl-CoA thiolase, mitochondrial	Homo sapiens	EEC[DTB]DKYALQSQQR	EECDKYALQSQQR	(C179)		HEK293T_GSK29_50uM_4h	HEK293T	29_50uM_4h	29	50	-4.30103	4	78	78	0	62	62	NaN	296.573	33.8766	289.352	15.8919	11.4227	4	4	0	9.77767	304.342	29.7575	-0.0373048	0.216923	0.974474	0.146522	309.68	13.104	-0.097951	0.100026	0.934359	0.0647815	0.623015	0.205502	102.619	15.4298	107.025	7.42033
ACAA2_(C179)_EEC[DTB]DKYALQSQQR	ACAA2_(C179)	ACAA2	P42765	3-ketoacyl-CoA thiolase, mitochondrial	Homo sapiens	EEC[DTB]DKYALQSQQR	EECDKYALQSQQR	(C179)		HEK293T_GSK29_200uM_4h	HEK293T	29_200uM_4h	29	200	-3.69897	4	78	78	0	62	62	NaN	296.573	33.8766	289.352	15.8919	11.4227	4	4	0	6.53538	334.265	21.8455	-0.172604	0.18986	0.88724	0.116762	332.44	12.9745	-0.200266	0.0972044	0.87039	0.0586442	0.0229046	1.64008	112.709	14.8326	114.891	7.741
ACAA2_(C179)_ISREEC[DTB]DK	ACAA2_(C179)	ACAA2	P42765	3-ketoacyl-CoA thiolase, mitochondrial	Homo sapiens	ISREEC[DTB]DK	ISREECDK	(C179)	single_cleavage_product	HEK293T_GSK29_50uM_4h	HEK293T	29_50uM_4h	29	50	-4.30103	4	78	75	0	62	60	NaN	74.6256	18.9601	77.4518	15.8286	25.407	4	3	0	5.68247	87.9628	4.99846	-0.237223	0.375602	0.848377	0.220872	89.6756	2.20414	-0.211418	0.296965	0.863688	0.177782	0.00298246	2.52543	117.872	30.6877	115.783	23.8327
ACAA2_(C179)_ISREEC[DTB]DK	ACAA2_(C179)	ACAA2	P42765	3-ketoacyl-CoA thiolase, mitochondrial	Homo sapiens	ISREEC[DTB]DK	ISREECDK	(C179)	single_cleavage_product	HEK293T_GSK29_200uM_4h	HEK293T	29_200uM_4h	29	200	-3.69897	4	78	75	0	62	60	NaN	74.6256	18.9601	77.4518	15.8286	25.407	4	4	0	18.3965	68.0498	12.5188	0.133079	0.452544	1.09663	0.343991	72.0304	4.24367	0.104693	0.306847	1.07527	0.228698	0.539549	0.267969	91.1883	28.6039	93.0003	19.7802
ACAA2_(C179)_ISREEC[DTB]DKYALQSQQR	ACAA2_(C179)	ACAA2	P42765	3-ketoacyl-CoA thiolase, mitochondrial	Homo sapiens	ISREEC[DTB]DKYALQSQQR	ISREECDKYALQSQQR	(C179)	single_cleavage_product	HEK293T_GSK29_50uM_4h	HEK293T	29_50uM_4h	29	50	-4.30103	4	78	78	0	62	62	NaN	295.616	103.912	274.751	32.9208	35.1511	4	4	0	14.834	289.005	42.8711	0.0326313	0.550431	1.02288	0.390257	283.904	30.5516	-0.0472786	0.232348	0.96776	0.155859	0.912328	0.0398491	97.7636	37.2997	103.331	16.6416
ACAA2_(C179)_ISREEC[DTB]DKYALQSQQR	ACAA2_(C179)	ACAA2	P42765	3-ketoacyl-CoA thiolase, mitochondrial	Homo sapiens	ISREEC[DTB]DKYALQSQQR	ISREECDKYALQSQQR	(C179)	single_cleavage_product	HEK293T_GSK29_200uM_4h	HEK293T	29_200uM_4h	29	200	-3.69897	4	78	78	0	62	62	NaN	295.616	103.912	274.751	32.9208	35.1511	4	4	0	14.1298	332.731	47.0141	-0.170631	0.546561	0.888454	0.336588	329.743	26.4334	-0.26322	0.207984	0.833226	0.120121	0.117242	0.930915	112.555	42.6411	120.015	17.3019
ACAA2_(C287)_IVGYFVSGC[DTB]DPSIMGIGPVPAISGALK	ACAA2_(C287)	ACAA2	P42765	3-ketoacyl-CoA thiolase, mitochondrial	Homo sapiens	IVGYFVSGC[DTB]DPSIMGIGPVPAISGALK	IVGYFVSGCDPSIMGIGPVPAISGALK	(C287)	control_missing_value_limit, control_cv_limit	HEK293T_GSK29_50uM_4h	HEK293T	29_50uM_4h	29	50	-4.30103	4	78	5	8	62	5	NaN	18.0314	16.3102	12.3828	3.51689	90.4544	4	0	2	2.98489	6.3367	0.189143	1.50871	1.30569	2.84556	2.57533	6.3367	0.133744	0.96654	0.410874	1.95415	0.556534	0.0576645	1.23909	35.1425	31.8052	51.1732	14.5739
ACAA2_(C287)_IVGYFVSGC[DTB]DPSIMGIGPVPAISGALK	ACAA2_(C287)	ACAA2	P42765	3-ketoacyl-CoA thiolase, mitochondrial	Homo sapiens	IVGYFVSGC[DTB]DPSIMGIGPVPAISGALK	IVGYFVSGCDPSIMGIGPVPAISGALK	(C287)	control_missing_value_limit, control_cv_limit	HEK293T_GSK29_200uM_4h	HEK293T	29_200uM_4h	29	200	-3.69897	4	78	5	8	62	5	NaN	18.0314	16.3102	12.3828	3.51689	90.4544	4	0	2	4.73028	9.43375	0.446243	0.934609	1.30676	1.91137	1.73128	9.43375	0.315542	0.392439	0.412576	1.31261	0.375375	0.249923	0.602194	52.3184	47.389	76.1841	21.7868
ACAA2_(C382)_YAVGSAC[DTB]IGGGQGIAVIIQSTA	ACAA2_(C382)	ACAA2	P42765	3-ketoacyl-CoA thiolase, mitochondrial	Homo sapiens	YAVGSAC[DTB]IGGGQGIAVIIQSTA	YAVGSACIGGGQGIAVIIQSTA	(C382)	control_missing_value_limit	HEK293T_GSK29_50uM_4h	HEK293T	29_50uM_4h	29	50	-4.30103	4	78	37	4	62	31	NaN	43.176	16.5548	43.7915	10.9554	38.3425	4	0	2	43.5367	5.94195	2.58693	2.86122	0.836961	7.2663	4.21545	5.94195	1.82924	2.88164	0.572294	7.36989	2.92351	0.0914166	1.03898	13.7622	7.98394	13.5687	5.3825
ACAA2_(C382)_YAVGSAC[DTB]IGGGQGIAVIIQSTA	ACAA2_(C382)	ACAA2	P42765	3-ketoacyl-CoA thiolase, mitochondrial	Homo sapiens	YAVGSAC[DTB]IGGGQGIAVIIQSTA	YAVGSACIGGGQGIAVIIQSTA	(C382)	control_missing_value_limit	HEK293T_GSK29_200uM_4h	HEK293T	29_200uM_4h	29	200	-3.69897	4	78	37	4	62	31	NaN	43.176	16.5548	43.7915	10.9554	38.3425	4	4	0	49.3303	34.992	17.2616	0.303207	0.901382	1.23388	0.770919	32.2989	11.1136	0.439164	0.613747	1.35582	0.576788	0.412204	0.384888	81.0449	50.636	73.7562	31.3771
ACACA_(C1116)_HNQVESIFLSAIDMYGHQFC[DTB]IENLQK	ACACA_(C1116)	ACACA	Q13085	Acetyl-CoA carboxylase 1	Homo sapiens	HNQVESIFLSAIDMYGHQFC[DTB]IENLQK	HNQVESIFLSAIDMYGHQFCIENLQK	(C1116)	control_missing_value_limit	HEK293T_GSK29_50uM_4h	HEK293T	29_50uM_4h	29	50	-4.30103	4	78	4	8	62	4	NaN	9.01131	1.47173	8.91563	1.09741	16.3321	4	0	2	7.31663	6.94309	0.508	0.37616	0.258186	1.29788	0.23227	6.94309	0.35921	0.36076	0.192628	1.2841	0.171453	0.0600705	1.22134	77.0486	13.7887	77.8754	10.3979
ACACA_(C1116)_HNQVESIFLSAIDMYGHQFC[DTB]IENLQK	ACACA_(C1116)	ACACA	Q13085	Acetyl-CoA carboxylase 1	Homo sapiens	HNQVESIFLSAIDMYGHQFC[DTB]IENLQK	HNQVESIFLSAIDMYGHQFCIENLQK	(C1116)	control_missing_value_limit	HEK293T_GSK29_200uM_4h	HEK293T	29_200uM_4h	29	200	-3.69897	4	78	4	8	62	4	NaN	9.01131	1.47173	8.91563	1.09741	16.3321	4	0	2	30.026	6.0709	1.82285	0.569826	0.493118	1.48435	0.507355	6.0709	1.28895	0.554427	0.35406	1.46858	0.360414	0.281437	0.550619	67.3698	23.0272	68.0928	16.711
ACACA_(C1176)_DNTC[DTB]VVEFQFMLPTSHPNR	ACACA_(C1176)	ACACA	Q13085	Acetyl-CoA carboxylase 1	Homo sapiens	DNTC[DTB]VVEFQFMLPTSHPNR	DNTCVVEFQFMLPTSHPNR	(C1176)	control_missing_value_limit, control_cv_limit	HEK293T_GSK29_50uM_4h	HEK293T	29_50uM_4h	29	50	-4.30103	4	78	35	5	62	32	NaN	35.6047	17.6672	30.4907	5.24026	49.6204	4	0	2	30.7486	6.01714	1.85019	2.56492	0.842176	5.91722	3.45419	6.01714	1.30828	2.34122	0.399841	5.06731	1.4044	0.0603417	1.21938	16.8998	9.86531	19.7344	5.46935
ACACA_(C1176)_DNTC[DTB]VVEFQFMLPTSHPNR	ACACA_(C1176)	ACACA	Q13085	Acetyl-CoA carboxylase 1	Homo sapiens	DNTC[DTB]VVEFQFMLPTSHPNR	DNTCVVEFQFMLPTSHPNR	(C1176)	control_missing_value_limit, control_cv_limit	HEK293T_GSK29_200uM_4h	HEK293T	29_200uM_4h	29	200	-3.69897	4	78	35	5	62	32	NaN	35.6047	17.6672	30.4907	5.24026	49.6204	4	1	1	81.6047	17.7091	14.4514	1.00758	1.37787	2.01054	1.92019	17.7091	10.2187	0.783879	0.868622	1.72175	1.03664	0.429746	0.366788	49.738	47.5031	58.0803	34.9691
ACACA_(C1230)_MSFSSNLNHYGMTHVASVSDVLLDNSFTPPC[DTB]QR	ACACA_(C1230)	ACACA	Q13085	Acetyl-CoA carboxylase 1	Homo sapiens	MSFSSNLNHYGMTHVASVSDVLLDNSFTPPC[DTB]QR	MSFSSNLNHYGMTHVASVSDVLLDNSFTPPCQR	(C1230)	control_missing_value_limit, control_cv_limit	HEK293T_GSK29_50uM_4h	HEK293T	29_50uM_4h	29	50	-4.30103	4	78	0	8	62	0	NaN	NaN	NaN	NaN	NaN	NaN	4	0	2	21.4842	5.93874	1.27589	NaN	NaN	NaN	NaN	5.93874	0.902191	NaN	NaN	NaN	NaN	NaN	NaN	NaN	NaN	NaN	NaN
ACACA_(C1230)_MSFSSNLNHYGMTHVASVSDVLLDNSFTPPC[DTB]QR	ACACA_(C1230)	ACACA	Q13085	Acetyl-CoA carboxylase 1	Homo sapiens	MSFSSNLNHYGMTHVASVSDVLLDNSFTPPC[DTB]QR	MSFSSNLNHYGMTHVASVSDVLLDNSFTPPCQR	(C1230)	control_missing_value_limit, control_cv_limit	HEK293T_GSK29_200uM_4h	HEK293T	29_200uM_4h	29	200	-3.69897	4	78	0	8	62	0	NaN	NaN	NaN	NaN	NaN	NaN	4	0	2	23.5209	7.51609	1.76785	NaN	NaN	NaN	NaN	7.51609	1.25006	NaN	NaN	NaN	NaN	NaN	NaN	NaN	NaN	NaN	NaN
ACACA_(C1297)_TDC[DTB]DIEDDR	ACACA_(C1297)	ACACA	Q13085	Acetyl-CoA carboxylase 1	Homo sapiens	TDC[DTB]DIEDDR	TDCDIEDDR	(C1297)	control_missing_value_limit, single_cleavage_product	HEK293T_GSK29_50uM_4h	HEK293T	29_50uM_4h	29	50	-4.30103	4	78	20	5	62	17	NaN	51.0998	14.7091	48.8881	6.79569	28.785	4	1	1	124.198	33.5037	41.6109	0.608995	1.83929	1.5252	1.94447	33.5037	29.4234	0.545162	1.28276	1.45918	1.29743	0.563308	0.249254	65.5653	83.5892	68.5315	60.9344
ACACA_(C1297)_TDC[DTB]DIEDDR	ACACA_(C1297)	ACACA	Q13085	Acetyl-CoA carboxylase 1	Homo sapiens	TDC[DTB]DIEDDR	TDCDIEDDR	(C1297)	control_missing_value_limit, single_cleavage_product	HEK293T_GSK29_200uM_4h	HEK293T	29_200uM_4h	29	200	-3.69897	4	78	20	5	62	17	NaN	51.0998	14.7091	48.8881	6.79569	28.785	4	0	2	42.3928	7.642	3.23966	2.74129	0.739263	6.6867	3.42638	7.642	2.29078	2.67746	0.4767	6.39729	2.11381	0.08773	1.05685	14.9551	7.66324	15.6316	5.16506
ACACA_(C1297)_TDC[DTB]DIEDDRLAAMFR	ACACA_(C1297)	ACACA	Q13085	Acetyl-CoA carboxylase 1	Homo sapiens	TDC[DTB]DIEDDRLAAMFR	TDCDIEDDRLAAMFR	(C1297)		HEK293T_GSK29_50uM_4h	HEK293T	29_50uM_4h	29	50	-4.30103	4	78	78	0	62	62	NaN	293.818	93.4112	275.841	62.8034	31.7922	4	4	0	21.1733	407.104	86.1974	-0.470475	0.551074	0.721727	0.275682	374.208	22.1845	-0.440006	0.339425	0.737131	0.173426	0.0227489	1.64304	138.557	52.9252	135.661	31.9172
ACACA_(C1297)_TDC[DTB]DIEDDRLAAMFR	ACACA_(C1297)	ACACA	Q13085	Acetyl-CoA carboxylase 1	Homo sapiens	TDC[DTB]DIEDDRLAAMFR	TDCDIEDDRLAAMFR	(C1297)		HEK293T_GSK29_200uM_4h	HEK293T	29_200uM_4h	29	200	-3.69897	4	78	78	0	62	62	NaN	293.818	93.4112	275.841	62.8034	31.7922	4	4	0	22.0393	276.683	60.9791	0.0866889	0.558096	1.06193	0.4108	277.123	52.2429	-0.00668986	0.426457	0.995374	0.29423	0.878161	0.0564258	94.1682	36.4283	100.465	29.6971
ACACA_(C1396)_NFDLTAIPC[DTB]ANHK	ACACA_(C1396)	ACACA	Q13085	Acetyl-CoA carboxylase 1	Homo sapiens	NFDLTAIPC[DTB]ANHK	NFDLTAIPCANHK	(C1396)		HEK293T_GSK29_50uM_4h	HEK293T	29_50uM_4h	29	50	-4.30103	4	78	78	0	62	62	NaN	400.75	90.9473	393.334	38.7943	22.6943	4	4	0	42.7915	553.294	236.763	-0.465343	0.698798	0.724299	0.350829	481.748	99.7719	-0.292522	0.33094	0.816474	0.187291	0.247523	0.606384	138.065	66.8743	122.478	28.0952
ACACA_(C1396)_NFDLTAIPC[DTB]ANHK	ACACA_(C1396)	ACACA	Q13085	Acetyl-CoA carboxylase 1	Homo sapiens	NFDLTAIPC[DTB]ANHK	NFDLTAIPCANHK	(C1396)		HEK293T_GSK29_200uM_4h	HEK293T	29_200uM_4h	29	200	-3.69897	4	78	78	0	62	62	NaN	400.75	90.9473	393.334	38.7943	22.6943	4	4	0	13.4605	486.859	65.5338	-0.280801	0.380668	0.823134	0.217191	504.122	32.8071	-0.358017	0.170475	0.780236	0.0921962	0.0446333	1.35034	121.487	32.0554	128.166	15.1447
ACACA_(C1470)_TDC[DTB]NHIFLNFVPTVIMDPSK	ACACA_(C1470)	ACACA	Q13085	Acetyl-CoA carboxylase 1	Homo sapiens	TDC[DTB]NHIFLNFVPTVIMDPSK	TDCNHIFLNFVPTVIMDPSK	(C1470)	control_missing_value_limit, control_cv_limit, single_cleavage_product	HEK293T_GSK29_50uM_4h	HEK293T	29_50uM_4h	29	50	-4.30103	4	78	34	3	62	29	NaN	14.8658	8.97645	10.8033	4.22232	60.3831	4	2	0	49.9826	12.5177	6.25665	0.248037	1.13087	1.18759	0.930906	12.5177	4.42412	-0.212489	0.760214	0.863047	0.454774	0.886625	0.0522601	84.2041	66.0043	115.869	61.0558
ACACA_(C1470)_TDC[DTB]NHIFLNFVPTVIMDPSK	ACACA_(C1470)	ACACA	Q13085	Acetyl-CoA carboxylase 1	Homo sapiens	TDC[DTB]NHIFLNFVPTVIMDPSK	TDCNHIFLNFVPTVIMDPSK	(C1470)	control_missing_value_limit, control_cv_limit, single_cleavage_product	HEK293T_GSK29_200uM_4h	HEK293T	29_200uM_4h	29	200	-3.69897	4	78	34	3	62	29	NaN	14.8658	8.97645	10.8033	4.22232	60.3831	4	2	0	31.0578	10.9037	3.38647	0.447178	0.979621	1.36337	0.925758	10.9037	2.39459	-0.013349	0.646775	0.99079	0.444181	0.596175	0.224626	73.3476	49.8046	100.93	45.2478
ACACA_(C1470)_TDC[DTB]NHIFLNFVPTVIMDPSKIEESVR	ACACA_(C1470)	ACACA	Q13085	Acetyl-CoA carboxylase 1	Homo sapiens	TDC[DTB]NHIFLNFVPTVIMDPSKIEESVR	TDCNHIFLNFVPTVIMDPSKIEESVR	(C1470)	control_missing_value_limit, control_cv_limit	HEK293T_GSK29_50uM_4h	HEK293T	29_50uM_4h	29	50	-4.30103	4	78	33	4	62	29	NaN	38.1446	29.0755	29.4781	10.935	76.2243	4	2	0	0.899502	11.62	0.104522	1.71487	1.09976	3.28267	2.50237	11.62	0.0739083	1.34303	0.535251	2.53684	0.941187	5.69662e-08	7.24438	30.463	23.2218	39.4192	14.6248
ACACA_(C1470)_TDC[DTB]NHIFLNFVPTVIMDPSKIEESVR	ACACA_(C1470)	ACACA	Q13085	Acetyl-CoA carboxylase 1	Homo sapiens	TDC[DTB]NHIFLNFVPTVIMDPSKIEESVR	TDCNHIFLNFVPTVIMDPSKIEESVR	(C1470)	control_missing_value_limit, control_cv_limit	HEK293T_GSK29_200uM_4h	HEK293T	29_200uM_4h	29	200	-3.69897	4	78	33	4	62	29	NaN	38.1446	29.0755	29.4781	10.935	76.2243	4	1	1	79.7363	20.284	16.1737	0.911137	1.59142	1.88053	2.07439	20.284	11.4365	0.539298	0.973686	1.45327	0.98082	0.526618	0.278504	53.1766	58.6584	68.8105	46.4408
ACACA_(C1769)_RVSALNSVHC[DTB]EHVEDEGESR	ACACA_(C1769)	ACACA	Q13085	Acetyl-CoA carboxylase 1	Homo sapiens	RVSALNSVHC[DTB]EHVEDEGESR	RVSALNSVHCEHVEDEGESR	(C1769)	control_missing_value_limit, single_cleavage_product	HEK293T_GSK29_50uM_4h	HEK293T	29_50uM_4h	29	50	-4.30103	4	78	31	4	62	27	NaN	20.2013	7.00419	19.7507	4.36606	34.672	4	1	1	56.3191	14.9457	8.41726	0.434717	0.954143	1.35165	0.893926	14.9457	5.9519	0.402179	0.657113	1.3215	0.601913	0.579232	0.237147	73.9839	48.9301	75.6714	34.4665
ACACA_(C1769)_RVSALNSVHC[DTB]EHVEDEGESR	ACACA_(C1769)	ACACA	Q13085	Acetyl-CoA carboxylase 1	Homo sapiens	RVSALNSVHC[DTB]EHVEDEGESR	RVSALNSVHCEHVEDEGESR	(C1769)	control_missing_value_limit, single_cleavage_product	HEK293T_GSK29_200uM_4h	HEK293T	29_200uM_4h	29	200	-3.69897	4	78	31	4	62	27	NaN	20.2013	7.00419	19.7507	4.36606	34.672	4	1	1	76.493	10.6051	8.11214	0.929691	1.21163	1.90487	1.59979	10.6051	5.73615	0.897152	0.842991	1.86239	1.08822	0.427733	0.368827	52.4971	44.0892	53.6946	31.3746
ACACA_(C1769)_VSALNSVHC[DTB]EHVEDEGESR	ACACA_(C1769)	ACACA	Q13085	Acetyl-CoA carboxylase 1	Homo sapiens	VSALNSVHC[DTB]EHVEDEGESR	VSALNSVHCEHVEDEGESR	(C1769)	control_cv_limit	HEK293T_GSK29_50uM_4h	HEK293T	29_50uM_4h	29	50	-4.30103	4	78	78	0	62	62	NaN	365.821	182.496	350.056	135.725	49.8868	4	4	0	34.3529	306.77	105.384	0.253984	0.873851	1.1925	0.722303	276.703	43.3393	0.339249	0.603284	1.2651	0.529019	0.666018	0.176514	83.8578	50.7933	79.0453	33.0539
ACACA_(C1769)_VSALNSVHC[DTB]EHVEDEGESR	ACACA_(C1769)	ACACA	Q13085	Acetyl-CoA carboxylase 1	Homo sapiens	VSALNSVHC[DTB]EHVEDEGESR	VSALNSVHCEHVEDEGESR	(C1769)	control_cv_limit	HEK293T_GSK29_200uM_4h	HEK293T	29_200uM_4h	29	200	-3.69897	4	78	78	0	62	62	NaN	365.821	182.496	350.056	135.725	49.8868	4	4	0	48.2277	465.513	224.506	-0.347681	1.00105	0.785846	0.545278	370.081	26.7773	-0.0802532	0.569023	0.945892	0.373076	0.241221	0.617584	127.251	88.2964	105.72	41.6979
ACACA_(C407)_IIEEAPATIATPAVFEHMEQC[DTB]AVK	ACACA_(C407)	ACACA	Q13085	Acetyl-CoA carboxylase 1	Homo sapiens	IIEEAPATIATPAVFEHMEQC[DTB]AVK	IIEEAPATIATPAVFEHMEQCAVK	(C407)		HEK293T_GSK29_50uM_4h	HEK293T	29_50uM_4h	29	50	-4.30103	4	78	78	0	62	62	NaN	336.83	49.5977	339.088	21.8574	14.7248	4	4	0	16.5524	330.734	54.7443	0.0263484	0.319615	1.01843	0.225624	333.255	36.0474	0.0250314	0.181661	1.0175	0.128121	0.885381	0.0528698	98.1902	21.7531	98.2799	12.3752
ACACA_(C407)_IIEEAPATIATPAVFEHMEQC[DTB]AVK	ACACA_(C407)	ACACA	Q13085	Acetyl-CoA carboxylase 1	Homo sapiens	IIEEAPATIATPAVFEHMEQC[DTB]AVK	IIEEAPATIATPAVFEHMEQCAVK	(C407)		HEK293T_GSK29_200uM_4h	HEK293T	29_200uM_4h	29	200	-3.69897	4	78	78	0	62	62	NaN	336.83	49.5977	339.088	21.8574	14.7248	4	4	0	11.72	425.872	49.9122	-0.338399	0.27151	0.790918	0.148848	420.209	29.9821	-0.309448	0.138723	0.806951	0.0775929	0.0163287	1.78705	126.435	23.7947	123.923	11.9159
ACACA_(C500)_MMYGVSPWGDSPIDFEDSAHVPC[DTB]PR	ACACA_(C500)	ACACA	Q13085	Acetyl-CoA carboxylase 1	Homo sapiens	MMYGVSPWGDSPIDFEDSAHVPC[DTB]PR	MMYGVSPWGDSPIDFEDSAHVPCPR	(C500)	control_missing_value_limit, control_cv_limit	HEK293T_GSK29_50uM_4h	HEK293T	29_50uM_4h	29	50	-4.30103	4	78	11	8	62	11	NaN	18.8851	13.4851	14.4498	7.76627	71.4058	4	0	2	15.7426	8.82427	1.38917	1.0977	1.05491	2.14013	1.56488	8.82427	0.982289	0.711504	0.791854	1.63751	0.898782	0.0662759	1.17864	46.726	34.1664	61.0683	33.5186
ACACA_(C500)_MMYGVSPWGDSPIDFEDSAHVPC[DTB]PR	ACACA_(C500)	ACACA	Q13085	Acetyl-CoA carboxylase 1	Homo sapiens	MMYGVSPWGDSPIDFEDSAHVPC[DTB]PR	MMYGVSPWGDSPIDFEDSAHVPCPR	(C500)	control_missing_value_limit, control_cv_limit	HEK293T_GSK29_200uM_4h	HEK293T	29_200uM_4h	29	200	-3.69897	4	78	11	8	62	11	NaN	18.8851	13.4851	14.4498	7.76627	71.4058	4	0	2	11.2005	8.63863	0.967568	1.12838	1.04276	2.18612	1.58011	8.63863	0.684174	0.742178	0.783771	1.6727	0.908725	0.045672	1.34035	45.7431	33.0626	59.7836	32.4785
ACACA_(C634)_VQAERPDTMLGVVC[DTB]GALHVADVSLR	ACACA_(C634)	ACACA	Q13085	Acetyl-CoA carboxylase 1	Homo sapiens	VQAERPDTMLGVVC[DTB]GALHVADVSLR	VQAERPDTMLGVVCGALHVADVSLR	(C634)	control_missing_value_limit, control_cv_limit	HEK293T_GSK29_50uM_4h	HEK293T	29_50uM_4h	29	50	-4.30103	4	78	30	7	62	29	NaN	18.3718	10.8245	14.3635	4.59872	58.919	4	0	2	31.2274	7.98743	2.49426	1.20169	0.962029	2.30009	1.53376	7.98743	1.76371	0.846606	0.561103	1.79826	0.699394	0.147346	0.831663	43.4766	28.9914	55.6092	21.6279
ACACA_(C634)_VQAERPDTMLGVVC[DTB]GALHVADVSLR	ACACA_(C634)	ACACA	Q13085	Acetyl-CoA carboxylase 1	Homo sapiens	VQAERPDTMLGVVC[DTB]GALHVADVSLR	VQAERPDTMLGVVCGALHVADVSLR	(C634)	control_missing_value_limit, control_cv_limit	HEK293T_GSK29_200uM_4h	HEK293T	29_200uM_4h	29	200	-3.69897	4	78	30	7	62	29	NaN	18.3718	10.8245	14.3635	4.59872	58.919	4	1	1	60.2793	14.1527	8.53117	0.376409	1.21607	1.29811	1.09419	14.1527	6.03245	0.0213275	0.769088	1.01489	0.541031	0.70888	0.149427	77.0353	64.9341	98.5326	52.5269
ACACA_(C813)_RPGAALDPGC[DTB]VLAK	ACACA_(C813)	ACACA	Q13085	Acetyl-CoA carboxylase 1	Homo sapiens	RPGAALDPGC[DTB]VLAK	RPGAALDPGCVLAK	(C813)		HEK293T_GSK29_50uM_4h	HEK293T	29_50uM_4h	29	50	-4.30103	4	78	78	0	62	62	NaN	1198.18	283.978	1126.31	159.833	23.7007	4	4	0	31.5951	1497.55	473.151	-0.321758	0.569814	0.800095	0.316009	1349.58	199.495	-0.260902	0.295625	0.834566	0.171012	0.246964	0.607367	124.985	49.3648	119.823	24.5531
ACACA_(C813)_RPGAALDPGC[DTB]VLAK	ACACA_(C813)	ACACA	Q13085	Acetyl-CoA carboxylase 1	Homo sapiens	RPGAALDPGC[DTB]VLAK	RPGAALDPGCVLAK	(C813)		HEK293T_GSK29_200uM_4h	HEK293T	29_200uM_4h	29	200	-3.69897	4	78	78	0	62	62	NaN	1198.18	283.978	1126.31	159.833	23.7007	4	4	0	21.0881	966.779	203.875	0.309587	0.457685	1.23935	0.393176	940.016	101.734	0.260849	0.257475	1.19818	0.213837	0.140601	0.85201	80.6873	25.5975	83.4597	14.8949
ACACB_(C1363)_HSTELFMDSGFSPLC[DTB]QR	ACACB_(C1363)	ACACB	O00763	Acetyl-CoA carboxylase 2	Homo sapiens	HSTELFMDSGFSPLC[DTB]QR	HSTELFMDSGFSPLCQR	(C1363)	control_missing_value_limit, control_cv_limit	HEK293T_GSK29_50uM_4h	HEK293T	29_50uM_4h	29	50	-4.30103	4	78	17	7	62	16	NaN	19.9743	10.0288	16.4234	2.32952	50.2087	4	0	2	38.5789	5.68179	2.19197	1.81373	0.913494	3.51549	2.22596	5.68179	1.54996	1.53134	0.44358	2.89054	0.888743	0.111692	0.95198	28.4455	18.0113	34.5957	10.637
ACACB_(C1363)_HSTELFMDSGFSPLC[DTB]QR	ACACB_(C1363)	ACACB	O00763	Acetyl-CoA carboxylase 2	Homo sapiens	HSTELFMDSGFSPLC[DTB]QR	HSTELFMDSGFSPLCQR	(C1363)	control_missing_value_limit, control_cv_limit	HEK293T_GSK29_200uM_4h	HEK293T	29_200uM_4h	29	200	-3.69897	4	78	17	7	62	16	NaN	19.9743	10.0288	16.4234	2.32952	50.2087	4	1	1	52.3054	15.5204	8.118	0.363978	1.04601	1.28697	0.933099	15.5204	5.74029	0.0815886	0.571482	1.05818	0.419168	0.647968	0.188446	77.7019	56.3366	94.5017	37.4341
ACACB_(C1412)_TSLYSEDDC[DTB]K	ACACB_(C1412)	ACACB	O00763	Acetyl-CoA carboxylase 2	Homo sapiens	TSLYSEDDC[DTB]K	TSLYSEDDCK	(C1412)	control_missing_value_limit	HEK293T_GSK29_50uM_4h	HEK293T	29_50uM_4h	29	50	-4.30103	4	78	9	6	62	7	NaN	31.1434	5.25482	29.822	2.25979	16.873	4	2	0	4.15819	39.9624	1.66171	-0.359715	0.250709	0.779319	0.135428	39.9624	1.17501	-0.422263	0.117263	0.746253	0.0606558	0.00587382	2.23108	128.317	22.2987	134.003	10.8918
ACACB_(C1412)_TSLYSEDDC[DTB]K	ACACB_(C1412)	ACACB	O00763	Acetyl-CoA carboxylase 2	Homo sapiens	TSLYSEDDC[DTB]K	TSLYSEDDCK	(C1412)	control_missing_value_limit	HEK293T_GSK29_200uM_4h	HEK293T	29_200uM_4h	29	200	-3.69897	4	78	9	6	62	7	NaN	31.1434	5.25482	29.822	2.25979	16.873	4	0	2	19.2006	6.7646	1.29884	2.20285	0.368766	4.60388	1.17679	6.7646	0.91842	2.1403	0.224315	4.40855	0.685456	0.0275943	1.55918	21.7208	5.55203	22.6832	3.52686
ACACB_(C1515)_NFDLTAVPC[DTB]ANHK	ACACB_(C1515)	ACACB	O00763	Acetyl-CoA carboxylase 2	Homo sapiens	NFDLTAVPC[DTB]ANHK	NFDLTAVPCANHK	(C1515)	control_missing_value_limit, control_cv_limit	HEK293T_GSK29_50uM_4h	HEK293T	29_50uM_4h	29	50	-4.30103	4	78	4	8	62	4	NaN	32.8257	14.2761	33.1895	11.7924	43.4905	4	0	2	22.7726	8.31179	1.89281	1.9816	0.708246	3.9493	1.93878	8.31179	1.33842	1.99749	0.562782	3.99306	1.55766	0.0107327	1.96929	25.321	12.4305	25.0435	9.76923
ACACB_(C1515)_NFDLTAVPC[DTB]ANHK	ACACB_(C1515)	ACACB	O00763	Acetyl-CoA carboxylase 2	Homo sapiens	NFDLTAVPC[DTB]ANHK	NFDLTAVPCANHK	(C1515)	control_missing_value_limit, control_cv_limit	HEK293T_GSK29_200uM_4h	HEK293T	29_200uM_4h	29	200	-3.69897	4	78	4	8	62	4	NaN	32.8257	14.2761	33.1895	11.7924	43.4905	4	0	2	6.2245	5.03036	0.313115	2.70609	0.633828	6.52552	2.8669	5.03036	0.221406	2.72199	0.516514	6.59783	2.36216	0.00375209	2.42573	15.3245	6.73259	15.1565	5.42634
ACACB_(C1880)_ISSLNSVHC[DTB]K	ACACB_(C1880)	ACACB	O00763	Acetyl-CoA carboxylase 2	Homo sapiens	ISSLNSVHC[DTB]K	ISSLNSVHCK	(C1880)	control_missing_value_limit	HEK293T_GSK29_50uM_4h	HEK293T	29_50uM_4h	29	50	-4.30103	4	78	14	8	62	14	NaN	10.7245	3.44216	10.3529	2.38361	32.0963	4	0	2	11.5779	8.71723	1.00927	0.298967	0.492257	1.23026	0.419774	8.71723	0.713661	0.248087	0.352536	1.18763	0.290209	0.254454	0.594391	81.2834	27.7344	84.2012	20.5753
ACACB_(C1880)_ISSLNSVHC[DTB]K	ACACB_(C1880)	ACACB	O00763	Acetyl-CoA carboxylase 2	Homo sapiens	ISSLNSVHC[DTB]K	ISSLNSVHCK	(C1880)	control_missing_value_limit	HEK293T_GSK29_200uM_4h	HEK293T	29_200uM_4h	29	200	-3.69897	4	78	14	8	62	14	NaN	10.7245	3.44216	10.3529	2.38361	32.0963	4	0	2	32.0474	5.26544	1.68744	1.02628	0.654356	2.03677	0.923808	5.26544	1.1932	0.975404	0.466062	1.96619	0.635178	0.1679	0.774949	49.0973	22.2688	50.8597	16.4302
ACACB_(C365)_LPELLC[DTB]K	ACACB_(C365)	ACACB	O00763	Acetyl-CoA carboxylase 2	Homo sapiens	LPELLC[DTB]K	LPELLCK	(C365)	control_missing_value_limit, control_cv_limit	HEK293T_GSK29_50uM_4h	HEK293T	29_50uM_4h	29	50	-4.30103	4	78	1	8	62	1	NaN	41.0646	NaN	41.0646	0	NaN	4	0	2	24.1397	8.38967	2.02524	2.29121	NaN	4.89466	NaN	8.38967	1.43206	2.29121	0.246258	4.89466	0.835486	NaN	NaN	20.4304	NaN	20.4304	3.48734
ACACB_(C365)_LPELLC[DTB]K	ACACB_(C365)	ACACB	O00763	Acetyl-CoA carboxylase 2	Homo sapiens	LPELLC[DTB]K	LPELLCK	(C365)	control_missing_value_limit, control_cv_limit	HEK293T_GSK29_200uM_4h	HEK293T	29_200uM_4h	29	200	-3.69897	4	78	1	8	62	1	NaN	41.0646	NaN	41.0646	0	NaN	4	0	2	43.4629	6.26635	2.72354	2.7122	NaN	6.5532	NaN	6.26635	1.92583	2.7122	0.443383	6.5532	2.01399	NaN	NaN	15.2597	NaN	15.2597	4.68976
ACAD10_(C396)_AIYTAMNTVLC[DTB]K	ACAD10_(C396)	ACAD10	Q6JQN1	Acyl-CoA dehydrogenase family member 10	Homo sapiens	AIYTAMNTVLC[DTB]K	AIYTAMNTVLCK	(C396)	control_missing_value_limit	HEK293T_GSK29_50uM_4h	HEK293T	29_50uM_4h	29	50	-4.30103	4	78	6	8	62	6	NaN	50.7106	19.4433	50.3661	18.1679	38.3418	4	0	2	2.4875	4.72198	0.117459	3.42482	0.554318	10.7393	4.12629	4.72198	0.0830562	3.41499	0.521023	10.6663	3.85209	3.46558e-05	4.46022	9.31161	3.57774	9.3753	3.38585
ACAD10_(C396)_AIYTAMNTVLC[DTB]K	ACAD10_(C396)	ACAD10	Q6JQN1	Acyl-CoA dehydrogenase family member 10	Homo sapiens	AIYTAMNTVLC[DTB]K	AIYTAMNTVLCK	(C396)	control_missing_value_limit	HEK293T_GSK29_200uM_4h	HEK293T	29_200uM_4h	29	200	-3.69897	4	78	6	8	62	6	NaN	50.7106	19.4433	50.3661	18.1679	38.3418	4	0	2	17.0029	6.55357	1.11429	2.95193	0.605105	7.73786	3.24547	6.55357	0.787925	2.9421	0.54855	7.68529	2.92215	0.000221648	3.65434	12.9235	5.42045	13.0119	4.94745
ACAD10_(C518)_GINDC[DTB]DLTQLGIPAAEEYFR	ACAD10_(C518)	ACAD10	Q6JQN1	Acyl-CoA dehydrogenase family member 10	Homo sapiens	GINDC[DTB]DLTQLGIPAAEEYFR	GINDCDLTQLGIPAAEEYFR	(C518)	control_missing_value_limit	HEK293T_GSK29_50uM_4h	HEK293T	29_50uM_4h	29	50	-4.30103	4	78	26	5	62	23	NaN	18.6779	4.57361	17.9518	2.38454	24.4868	4	1	1	83.0665	14.0726	11.6896	0.408446	1.24938	1.32726	1.14941	14.0726	8.26579	0.351245	0.868793	1.27566	0.768205	0.612598	0.212824	75.3434	65.2478	78.3908	47.207
ACAD10_(C518)_GINDC[DTB]DLTQLGIPAAEEYFR	ACAD10_(C518)	ACAD10	Q6JQN1	Acyl-CoA dehydrogenase family member 10	Homo sapiens	GINDC[DTB]DLTQLGIPAAEEYFR	GINDCDLTQLGIPAAEEYFR	(C518)	control_missing_value_limit	HEK293T_GSK29_200uM_4h	HEK293T	29_200uM_4h	29	200	-3.69897	4	78	26	5	62	23	NaN	18.6779	4.57361	17.9518	2.38454	24.4868	4	1	1	49.3641	11.5475	5.70034	0.693745	0.794978	1.61748	0.891289	11.5475	4.03075	0.636543	0.538812	1.5546	0.580606	0.385904	0.413521	61.8247	34.0677	64.3252	24.024
ACAD10_(C791)_SC[DTB]FAMTEPQVASSDATNIEASIR	ACAD10_(C791)	ACAD10	Q6JQN1	Acyl-CoA dehydrogenase family member 10	Homo sapiens	SC[DTB]FAMTEPQVASSDATNIEASIR	SCFAMTEPQVASSDATNIEASIR	(C791)	control_missing_value_limit	HEK293T_GSK29_50uM_4h	HEK293T	29_50uM_4h	29	50	-4.30103	4	78	2	8	62	2	NaN	53.6987	3.19168	53.6987	2.25686	5.94368	4	0	2	17.0485	4.91012	0.8371	3.45106	0.260477	10.9363	1.97454	4.91012	0.591919	3.45106	0.184185	10.9363	1.39621	0.0180603	1.74328	9.14382	1.6509	9.14382	1.16737
ACAD10_(C791)_SC[DTB]FAMTEPQVASSDATNIEASIR	ACAD10_(C791)	ACAD10	Q6JQN1	Acyl-CoA dehydrogenase family member 10	Homo sapiens	SC[DTB]FAMTEPQVASSDATNIEASIR	SCFAMTEPQVASSDATNIEASIR	(C791)	control_missing_value_limit	HEK293T_GSK29_200uM_4h	HEK293T	29_200uM_4h	29	200	-3.69897	4	78	2	8	62	2	NaN	53.6987	3.19168	53.6987	2.25686	5.94368	4	0	2	9.21712	5.35594	0.493663	3.32568	0.158225	10.026	1.09959	5.35594	0.349072	3.32568	0.111882	10.026	0.777526	0.00255288	2.59297	9.97405	1.09389	9.97405	0.773495
ACAD8_(C159)_FASYC[DTB]LTEPGSGSDAASLLTSAK	ACAD8_(C159)	ACAD8	Q9UKU7	Isobutyryl-CoA dehydrogenase, mitochondrial	Homo sapiens	FASYC[DTB]LTEPGSGSDAASLLTSAK	FASYCLTEPGSGSDAASLLTSAK	(C159)	control_missing_value_limit	HEK293T_GSK29_50uM_4h	HEK293T	29_50uM_4h	29	50	-4.30103	4	78	54	2	62	45	NaN	93.2932	36.3657	95.4711	29.9099	38.98	4	1	1	112.055	35.134	39.3695	1.40891	1.71164	2.65536	3.15036	35.134	27.8384	1.4422	1.22923	2.71734	2.31528	0.41879	0.378004	37.6597	44.6801	36.8007	31.3556
ACAD8_(C159)_FASYC[DTB]LTEPGSGSDAASLLTSAK	ACAD8_(C159)	ACAD8	Q9UKU7	Isobutyryl-CoA dehydrogenase, mitochondrial	Homo sapiens	FASYC[DTB]LTEPGSGSDAASLLTSAK	FASYCLTEPGSGSDAASLLTSAK	(C159)	control_missing_value_limit	HEK293T_GSK29_200uM_4h	HEK293T	29_200uM_4h	29	200	-3.69897	4	78	54	2	62	45	NaN	93.2932	36.3657	95.4711	29.9099	38.98	4	4	0	50.3758	94.1554	47.4316	-0.0132717	0.918937	0.990843	0.631126	98.2272	33.1596	-0.0410595	0.664438	0.971941	0.447631	0.914777	0.0386847	100.924	64.2845	102.887	47.3849
ACAD8_(C217)_GISC[DTB]IVVEK	ACAD8_(C217)	ACAD8	Q9UKU7	Isobutyryl-CoA dehydrogenase, mitochondrial	Homo sapiens	GISC[DTB]IVVEK	GISCIVVEK	(C217)	control_missing_value_limit	HEK293T_GSK29_50uM_4h	HEK293T	29_50uM_4h	29	50	-4.30103	4	78	54	0	62	42	NaN	38.5715	9.15059	37.2757	4.58344	23.7237	4	2	0	6.22326	31.9274	1.98692	0.272744	0.35384	1.2081	0.296304	31.9274	1.40497	0.223441	0.188413	1.16751	0.152475	0.0726418	1.13881	82.7744	20.3015	85.652	11.186
ACAD8_(C217)_GISC[DTB]IVVEK	ACAD8_(C217)	ACAD8	Q9UKU7	Isobutyryl-CoA dehydrogenase, mitochondrial	Homo sapiens	GISC[DTB]IVVEK	GISCIVVEK	(C217)	control_missing_value_limit	HEK293T_GSK29_200uM_4h	HEK293T	29_200uM_4h	29	200	-3.69897	4	78	54	0	62	42	NaN	38.5715	9.15059	37.2757	4.58344	23.7237	4	3	0	37.3096	32.4177	12.0949	0.250755	0.637864	1.18983	0.526064	33.2591	10.8109	0.164485	0.501379	1.12077	0.389499	0.480674	0.318149	84.0456	37.1594	89.2247	31.0082
ACAD8_(C251)_AVIFEDC[DTB]AVPVANR	ACAD8_(C251)	ACAD8	Q9UKU7	Isobutyryl-CoA dehydrogenase, mitochondrial	Homo sapiens	AVIFEDC[DTB]AVPVANR	AVIFEDCAVPVANR	(C251)		HEK293T_GSK29_50uM_4h	HEK293T	29_50uM_4h	29	50	-4.30103	4	78	78	0	62	62	NaN	1025.93	244.675	955.921	188.937	23.8491	4	4	0	28.5937	1121.22	320.598	-0.128135	0.537175	0.915013	0.340697	1156.89	228.827	-0.275284	0.403408	0.826287	0.231048	0.624607	0.204393	109.288	40.6924	121.023	33.8407
ACAD8_(C251)_AVIFEDC[DTB]AVPVANR	ACAD8_(C251)	ACAD8	Q9UKU7	Isobutyryl-CoA dehydrogenase, mitochondrial	Homo sapiens	AVIFEDC[DTB]AVPVANR	AVIFEDCAVPVANR	(C251)		HEK293T_GSK29_200uM_4h	HEK293T	29_200uM_4h	29	200	-3.69897	4	78	78	0	62	62	NaN	1025.93	244.675	955.921	188.937	23.8491	4	4	0	15.0931	1067.16	161.068	-0.0568493	0.407183	0.961361	0.271332	1124.55	54.6677	-0.234381	0.293646	0.85005	0.173019	0.540665	0.267072	104.019	29.3581	117.64	23.9444
ACAD8_(C283)_INIASC[DTB]SLGAAHASVILTR	ACAD8_(C283)	ACAD8	Q9UKU7	Isobutyryl-CoA dehydrogenase, mitochondrial	Homo sapiens	INIASC[DTB]SLGAAHASVILTR	INIASCSLGAAHASVILTR	(C283)	control_missing_value_limit, control_cv_limit	HEK293T_GSK29_50uM_4h	HEK293T	29_50uM_4h	29	50	-4.30103	4	78	1	8	62	1	NaN	27.3855	NaN	27.3855	0	NaN	4	0	2	14.669	7.55952	1.1089	1.85704	NaN	3.62265	NaN	7.55952	0.784114	1.85704	0.149644	3.62265	0.37576	NaN	NaN	27.6041	NaN	27.6041	2.86325
ACAD8_(C283)_INIASC[DTB]SLGAAHASVILTR	ACAD8_(C283)	ACAD8	Q9UKU7	Isobutyryl-CoA dehydrogenase, mitochondrial	Homo sapiens	INIASC[DTB]SLGAAHASVILTR	INIASCSLGAAHASVILTR	(C283)	control_missing_value_limit, control_cv_limit	HEK293T_GSK29_200uM_4h	HEK293T	29_200uM_4h	29	200	-3.69897	4	78	1	8	62	1	NaN	27.3855	NaN	27.3855	0	NaN	4	0	2	33.3299	6.9619	2.32039	1.97586	NaN	3.93362	NaN	6.9619	1.64077	1.97586	0.340011	3.93362	0.927067	NaN	NaN	25.4219	NaN	25.4219	5.99137
ACAD8_(C351)_DAVALC[DTB]SMAK	ACAD8_(C351)	ACAD8	Q9UKU7	Isobutyryl-CoA dehydrogenase, mitochondrial	Homo sapiens	DAVALC[DTB]SMAK	DAVALCSMAK	(C351)		HEK293T_GSK29_50uM_4h	HEK293T	29_50uM_4h	29	50	-4.30103	4	78	73	0	62	60	NaN	115.359	19.4596	114.826	12.3401	16.8687	4	2	0	19.7533	149.781	29.5866	-0.376715	0.374752	0.770189	0.200063	149.781	20.9209	-0.3834	0.254254	0.766629	0.135107	0.303448	0.517916	129.838	33.7266	130.441	22.9884
ACAD8_(C351)_DAVALC[DTB]SMAK	ACAD8_(C351)	ACAD8	Q9UKU7	Isobutyryl-CoA dehydrogenase, mitochondrial	Homo sapiens	DAVALC[DTB]SMAK	DAVALCSMAK	(C351)		HEK293T_GSK29_200uM_4h	HEK293T	29_200uM_4h	29	200	-3.69897	4	78	73	0	62	60	NaN	115.359	19.4596	114.826	12.3401	16.8687	4	3	0	14.4345	127.411	18.3912	-0.143358	0.3203	0.90541	0.201015	127.13	17.9673	-0.146852	0.256149	0.903219	0.160366	0.329064	0.48272	110.447	24.521	110.715	19.6573
ACAD9_(C179)_LASGEHIAAFC[DTB]LTEPASGSDAASIR	ACAD9_(C179)	ACAD9	Q9H845	Complex I assembly factor ACAD9, mitochondrial	Homo sapiens	LASGEHIAAFC[DTB]LTEPASGSDAASIR	LASGEHIAAFCLTEPASGSDAASIR	(C179)	control_cv_limit	HEK293T_GSK29_50uM_4h	HEK293T	29_50uM_4h	29	50	-4.30103	4	78	78	0	62	62	NaN	215.055	87.2555	204.199	50.9488	40.5736	4	4	0	18.6551	202.357	37.7501	0.0877989	0.644262	1.06275	0.474589	202.376	24.361	0.0129422	0.399663	1.00901	0.279522	0.834224	0.0787171	94.0957	42.0202	99.1069	27.4551
ACAD9_(C179)_LASGEHIAAFC[DTB]LTEPASGSDAASIR	ACAD9_(C179)	ACAD9	Q9H845	Complex I assembly factor ACAD9, mitochondrial	Homo sapiens	LASGEHIAAFC[DTB]LTEPASGSDAASIR	LASGEHIAAFCLTEPASGSDAASIR	(C179)	control_cv_limit	HEK293T_GSK29_200uM_4h	HEK293T	29_200uM_4h	29	200	-3.69897	4	78	78	0	62	62	NaN	215.055	87.2555	204.199	50.9488	40.5736	4	4	0	27.4671	229.997	63.1735	-0.0969093	0.70687	0.935034	0.458134	218.38	39.8915	-0.0968626	0.44612	0.935064	0.289147	0.402546	0.395184	106.948	52.4008	106.945	33.0701
ACAD9_(C271)_GSNTC[DTB]EVHFENTK	ACAD9_(C271)	ACAD9	Q9H845	Complex I assembly factor ACAD9, mitochondrial	Homo sapiens	GSNTC[DTB]EVHFENTK	GSNTCEVHFENTK	(C271)		HEK293T_GSK29_50uM_4h	HEK293T	29_50uM_4h	29	50	-4.30103	4	78	78	0	62	62	NaN	766.497	93.7069	764.667	40.9165	12.2253	4	4	0	37.7294	983.458	371.053	-0.359583	0.572182	0.77939	0.309111	819.694	40.0101	-0.100255	0.104491	0.932868	0.0675652	0.291166	0.535859	128.306	50.8868	107.196	7.76394
ACAD9_(C271)_GSNTC[DTB]EVHFENTK	ACAD9_(C271)	ACAD9	Q9H845	Complex I assembly factor ACAD9, mitochondrial	Homo sapiens	GSNTC[DTB]EVHFENTK	GSNTCEVHFENTK	(C271)		HEK293T_GSK29_200uM_4h	HEK293T	29_200uM_4h	29	200	-3.69897	4	78	78	0	62	62	NaN	766.497	93.7069	764.667	40.9165	12.2253	4	4	0	12.6927	894.154	113.492	-0.222244	0.254243	0.857231	0.151068	877.338	75.1896	-0.198302	0.145762	0.871576	0.0880595	0.0863825	1.06357	116.655	20.5578	114.735	11.5922
ACAD9_(C327)_LIEMTAEYAC[DTB]TR	ACAD9_(C327)	ACAD9	Q9H845	Complex I assembly factor ACAD9, mitochondrial	Homo sapiens	LIEMTAEYAC[DTB]TR	LIEMTAEYACTR	(C327)	control_cv_limit	HEK293T_GSK29_50uM_4h	HEK293T	29_50uM_4h	29	50	-4.30103	4	78	78	0	62	62	NaN	123.154	53.4504	108.929	34.2854	43.4014	4	4	0	68.8726	177.439	122.207	-0.526864	1.17446	0.694062	0.565015	143.675	39.2617	-0.399418	0.60135	0.758164	0.316021	0.461869	0.335481	144.079	117.291	131.898	54.9781
ACAD9_(C327)_LIEMTAEYAC[DTB]TR	ACAD9_(C327)	ACAD9	Q9H845	Complex I assembly factor ACAD9, mitochondrial	Homo sapiens	LIEMTAEYAC[DTB]TR	LIEMTAEYACTR	(C327)	control_cv_limit	HEK293T_GSK29_200uM_4h	HEK293T	29_200uM_4h	29	200	-3.69897	4	78	78	0	62	62	NaN	123.154	53.4504	108.929	34.2854	43.4014	4	4	0	27.8782	134.343	37.4523	-0.12546	0.744195	0.916712	0.472874	121.704	13.7023	-0.159986	0.482264	0.895034	0.299192	0.3583	0.445753	109.086	56.2703	111.728	37.3483
ACAD9_(C507)_FEENTYC[DTB]FGR	ACAD9_(C507)	ACAD9	Q9H845	Complex I assembly factor ACAD9, mitochondrial	Homo sapiens	FEENTYC[DTB]FGR	FEENTYCFGR	(C507)	single_cleavage_product	HEK293T_GSK29_50uM_4h	HEK293T	29_50uM_4h	29	50	-4.30103	4	78	59	1	62	49	NaN	43.8587	10.7625	44.3416	7.53835	24.5391	4	2	0	16.7007	57.5594	9.61281	-0.392187	0.428235	0.761974	0.226177	57.5594	6.79728	-0.376388	0.298633	0.770364	0.159463	0.219229	0.659102	131.238	38.9554	129.809	26.87
ACAD9_(C507)_FEENTYC[DTB]FGR	ACAD9_(C507)	ACAD9	Q9H845	Complex I assembly factor ACAD9, mitochondrial	Homo sapiens	FEENTYC[DTB]FGR	FEENTYCFGR	(C507)	single_cleavage_product	HEK293T_GSK29_200uM_4h	HEK293T	29_200uM_4h	29	200	-3.69897	4	78	59	1	62	49	NaN	43.8587	10.7625	44.3416	7.53835	24.5391	4	4	0	18.0284	48.4707	8.73849	-0.144248	0.439298	0.904851	0.275525	50.4726	4.81684	-0.186839	0.281269	0.878529	0.171279	0.313924	0.503175	110.515	33.6517	113.827	22.1918
ACAD9_(C507)_TVDLGLTGNHGVVHPSLADSANKFEENTYC[DTB]FGR	ACAD9_(C507)	ACAD9	Q9H845	Complex I assembly factor ACAD9, mitochondrial	Homo sapiens	TVDLGLTGNHGVVHPSLADSANKFEENTYC[DTB]FGR	TVDLGLTGNHGVVHPSLADSANKFEENTYCFGR	(C507)	control_missing_value_limit, control_cv_limit	HEK293T_GSK29_50uM_4h	HEK293T	29_50uM_4h	29	50	-4.30103	4	78	35	6	62	33	NaN	122.003	94.6311	118.557	39.652	77.5643	4	0	2	24.9166	8.31762	2.07247	3.87461	1.17534	14.6681	11.9498	8.31762	1.46546	3.83326	0.545374	14.2537	5.38825	0.000820545	3.0859	6.81753	5.55411	7.01572	2.65211
ACAD9_(C507)_TVDLGLTGNHGVVHPSLADSANKFEENTYC[DTB]FGR	ACAD9_(C507)	ACAD9	Q9H845	Complex I assembly factor ACAD9, mitochondrial	Homo sapiens	TVDLGLTGNHGVVHPSLADSANKFEENTYC[DTB]FGR	TVDLGLTGNHGVVHPSLADSANKFEENTYCFGR	(C507)	control_missing_value_limit, control_cv_limit	HEK293T_GSK29_200uM_4h	HEK293T	29_200uM_4h	29	200	-3.69897	4	78	35	6	62	33	NaN	122.003	94.6311	118.557	39.652	77.5643	4	1	1	129.582	68.6785	88.995	0.828992	2.17879	1.77644	2.68283	68.6785	62.929	0.787649	1.40723	1.72626	1.68382	0.608841	0.215496	56.2923	85.0139	57.9287	56.5046
ACAD9_(C613)_AYIC[DTB]AHPLDR	ACAD9_(C613)	ACAD9	Q9H845	Complex I assembly factor ACAD9, mitochondrial	Homo sapiens	AYIC[DTB]AHPLDR	AYICAHPLDR	(C613)	control_missing_value_limit, control_cv_limit	HEK293T_GSK29_50uM_4h	HEK293T	29_50uM_4h	29	50	-4.30103	4	78	56	0	62	45	NaN	211.192	160.095	174.212	54.7377	75.8053	4	2	0	1.82776	127.986	2.33926	0.722576	1.09396	1.65013	1.25125	127.986	1.65411	0.444865	0.45368	1.36119	0.428048	0.000190677	3.7197	60.6014	45.9524	73.4653	23.1024
ACAD9_(C613)_AYIC[DTB]AHPLDR	ACAD9_(C613)	ACAD9	Q9H845	Complex I assembly factor ACAD9, mitochondrial	Homo sapiens	AYIC[DTB]AHPLDR	AYICAHPLDR	(C613)	control_missing_value_limit, control_cv_limit	HEK293T_GSK29_200uM_4h	HEK293T	29_200uM_4h	29	200	-3.69897	4	78	56	0	62	45	NaN	211.192	160.095	174.212	54.7377	75.8053	4	3	0	29.2862	121.015	35.4406	0.803376	1.17242	1.74518	1.41823	104.854	8.31898	0.732466	0.467524	1.66148	0.538423	0.100743	0.996787	57.3007	46.5658	60.1874	19.5045
ACADL_(C166)_C[DTB]IGAIAMTEPGAGSDLQGIK	ACADL_(C166)	ACADL	P28330	Long-chain specific acyl-CoA dehydrogenase, mitochondrial	Homo sapiens	C[DTB]IGAIAMTEPGAGSDLQGIK	CIGAIAMTEPGAGSDLQGIK	(C166)	control_missing_value_limit, control_cv_limit	HEK293T_GSK29_50uM_4h	HEK293T	29_50uM_4h	29	50	-4.30103	4	78	43	1	62	35	NaN	28.7999	24.218	23.3576	8.22313	84.0906	4	2	0	63.0977	49.0475	30.9478	-0.768117	1.51672	0.587184	0.617312	49.0475	21.8834	-1.07029	0.819938	0.476224	0.270656	0.421581	0.375119	170.305	179.043	209.985	119.342
ACADL_(C166)_C[DTB]IGAIAMTEPGAGSDLQGIK	ACADL_(C166)	ACADL	P28330	Long-chain specific acyl-CoA dehydrogenase, mitochondrial	Homo sapiens	C[DTB]IGAIAMTEPGAGSDLQGIK	CIGAIAMTEPGAGSDLQGIK	(C166)	control_missing_value_limit, control_cv_limit	HEK293T_GSK29_200uM_4h	HEK293T	29_200uM_4h	29	200	-3.69897	4	78	43	1	62	35	NaN	28.7999	24.218	23.3576	8.22313	84.0906	4	1	1	81.1753	12.5886	10.2188	1.19395	1.6862	2.28777	2.67392	12.5886	7.2258	0.891775	0.971453	1.85546	1.24939	0.415998	0.380909	43.7106	51.0884	53.8951	36.2908
ACADL_(C351)_AFVDNC[DTB]LQLHEAK	ACADL_(C351)	ACADL	P28330	Long-chain specific acyl-CoA dehydrogenase, mitochondrial	Homo sapiens	AFVDNC[DTB]LQLHEAK	AFVDNCLQLHEAK	(C351)	control_missing_value_limit	HEK293T_GSK29_50uM_4h	HEK293T	29_50uM_4h	29	50	-4.30103	4	78	6	7	62	5	NaN	46.2915	6.54586	45.7842	5.77491	14.1405	4	1	1	119.264	55.8607	66.6215	-0.271084	1.73266	0.828697	0.995256	55.8607	47.1085	-0.286983	1.23019	0.819614	0.698887	0.788633	0.103125	120.671	144.925	122.009	104.037
ACADL_(C351)_AFVDNC[DTB]LQLHEAK	ACADL_(C351)	ACADL	P28330	Long-chain specific acyl-CoA dehydrogenase, mitochondrial	Homo sapiens	AFVDNC[DTB]LQLHEAK	AFVDNCLQLHEAK	(C351)	control_missing_value_limit	HEK293T_GSK29_200uM_4h	HEK293T	29_200uM_4h	29	200	-3.69897	4	78	6	7	62	5	NaN	46.2915	6.54586	45.7842	5.77491	14.1405	4	0	2	9.58542	4.3669	0.418586	3.40607	0.246458	10.6006	1.81091	4.3669	0.295985	3.39017	0.206581	10.4844	1.50127	0.000147565	3.83102	9.43347	1.61153	9.538	1.36575
ACADM_(C156,C156,C159,C159)_MTEEPLMC[Carbamidomethyl (C)]AYC[DTB]VTEPGAGSDVAGIK	ACADM_(C156,C156,C159,C159)	ACADM	P11310	Medium-chain specific acyl-CoA dehydrogenase, mitochondrial	Homo sapiens	MTEEPLMC[Carbamidomethyl (C)]AYC[DTB]VTEPGAGSDVAGIK	MTEEPLMCAYCVTEPGAGSDVAGIK	(C156,C156,C159,C159)	single_cleavage_product	HEK293T_GSK29_50uM_4h	HEK293T	29_50uM_4h	29	50	-4.30103	4	78	59	1	62	48	NaN	85.9519	28.4482	81.8135	21.9034	33.0978	4	1	1	114.815	31.7654	36.4716	1.43607	1.72389	2.70583	3.23322	31.7654	25.7893	1.36488	1.23332	2.57555	2.20177	0.415357	0.381579	36.9572	44.1605	38.8266	33.1918
ACADM_(C156,C156,C159,C159)_MTEEPLMC[Carbamidomethyl (C)]AYC[DTB]VTEPGAGSDVAGIK	ACADM_(C156,C156,C159,C159)	ACADM	P11310	Medium-chain specific acyl-CoA dehydrogenase, mitochondrial	Homo sapiens	MTEEPLMC[Carbamidomethyl (C)]AYC[DTB]VTEPGAGSDVAGIK	MTEEPLMCAYCVTEPGAGSDVAGIK	(C156,C156,C159,C159)	single_cleavage_product	HEK293T_GSK29_200uM_4h	HEK293T	29_200uM_4h	29	200	-3.69897	4	78	59	1	62	48	NaN	85.9519	28.4482	81.8135	21.9034	33.0978	4	4	0	28.493	103.528	29.4982	-0.268421	0.630066	0.830228	0.362584	113.862	9.35592	-0.476871	0.404025	0.718534	0.201225	0.321593	0.492693	120.449	52.6034	139.172	38.975
ACADM_(C156,C156,C159,C159)_MTEEPLMC[DTB]AYC[Carbamidomethyl (C)]VTEPGAGSDVAGIK	ACADM_(C156,C156,C159,C159)	ACADM	P11310	Medium-chain specific acyl-CoA dehydrogenase, mitochondrial	Homo sapiens	MTEEPLMC[DTB]AYC[Carbamidomethyl (C)]VTEPGAGSDVAGIK	MTEEPLMCAYCVTEPGAGSDVAGIK	(C156,C156,C159,C159)	control_missing_value_limit, control_cv_limit	HEK293T_GSK29_50uM_4h	HEK293T	29_50uM_4h	29	50	-4.30103	4	78	50	0	62	39	NaN	170.349	82.7404	162.21	31.6072	48.571	4	3	0	30.0291	189.982	57.0498	-0.157367	0.82384	0.89666	0.512031	210.866	22.7809	-0.37846	0.321431	0.769258	0.17139	0.392634	0.406012	111.525	63.6855	129.995	28.9628
ACADM_(C156,C156,C159,C159)_MTEEPLMC[DTB]AYC[Carbamidomethyl (C)]VTEPGAGSDVAGIK	ACADM_(C156,C156,C159,C159)	ACADM	P11310	Medium-chain specific acyl-CoA dehydrogenase, mitochondrial	Homo sapiens	MTEEPLMC[DTB]AYC[Carbamidomethyl (C)]VTEPGAGSDVAGIK	MTEEPLMCAYCVTEPGAGSDVAGIK	(C156,C156,C159,C159)	control_missing_value_limit, control_cv_limit	HEK293T_GSK29_200uM_4h	HEK293T	29_200uM_4h	29	200	-3.69897	4	78	50	0	62	39	NaN	170.349	82.7404	162.21	31.6072	48.571	4	2	0	43.8215	189.728	83.1416	-0.155438	0.943777	0.897859	0.587358	189.728	58.79	-0.226067	0.528081	0.854963	0.312949	0.650076	0.187036	111.376	72.8595	116.964	42.8133
ACADM_(C156,C159)_MTEEPLMC[DTB]AYC[DTB]VTEPGAGSDVAGIK	ACADM_(C156,C159)	ACADM	P11310	Medium-chain specific acyl-CoA dehydrogenase, mitochondrial	Homo sapiens	MTEEPLMC[DTB]AYC[DTB]VTEPGAGSDVAGIK	MTEEPLMCAYCVTEPGAGSDVAGIK	(C156,C159)	single_dtb_modification, control_cv_limit	HEK293T_GSK29_50uM_4h	HEK293T	29_50uM_4h	29	50	-4.30103	4	78	61	1	62	52	NaN	48.9064	19.6772	43.5412	12.8323	40.2345	4	3	0	77.6614	42.7641	33.2112	0.193623	1.26185	1.14363	1.00028	30.3337	12.7725	0.52146	0.741486	1.43541	0.73774	0.622477	0.205876	87.4407	76.4799	69.6667	35.8058
ACADM_(C156,C159)_MTEEPLMC[DTB]AYC[DTB]VTEPGAGSDVAGIK	ACADM_(C156,C159)	ACADM	P11310	Medium-chain specific acyl-CoA dehydrogenase, mitochondrial	Homo sapiens	MTEEPLMC[DTB]AYC[DTB]VTEPGAGSDVAGIK	MTEEPLMCAYCVTEPGAGSDVAGIK	(C156,C159)	single_dtb_modification, control_cv_limit	HEK293T_GSK29_200uM_4h	HEK293T	29_200uM_4h	29	200	-3.69897	4	78	61	1	62	52	NaN	48.9064	19.6772	43.5412	12.8323	40.2345	4	2	0	15.0766	62.9011	9.48333	-0.363061	0.619875	0.777513	0.33407	62.9011	6.70573	-0.530704	0.452147	0.692217	0.216944	0.14399	0.841669	128.615	55.2614	144.463	45.2755
ACADSB_(C175)_VGSFC[DTB]LSEAGAGSDSFALK	ACADSB_(C175)	ACADSB	P45954	Short/branched chain specific acyl-CoA dehydrogenase, mitochondrial	Homo sapiens	VGSFC[DTB]LSEAGAGSDSFALK	VGSFCLSEAGAGSDSFALK	(C175)	control_cv_limit	HEK293T_GSK29_50uM_4h	HEK293T	29_50uM_4h	29	50	-4.30103	4	78	76	0	62	60	NaN	178.433	75.0365	175.649	40.692	42.0532	4	4	0	11.1802	129.487	14.4769	0.462571	0.627774	1.378	0.599621	127.317	9.97511	0.464272	0.352821	1.37962	0.337396	0.0108564	1.96431	72.5692	31.5777	72.4837	17.7264
ACADSB_(C175)_VGSFC[DTB]LSEAGAGSDSFALK	ACADSB_(C175)	ACADSB	P45954	Short/branched chain specific acyl-CoA dehydrogenase, mitochondrial	Homo sapiens	VGSFC[DTB]LSEAGAGSDSFALK	VGSFCLSEAGAGSDSFALK	(C175)	control_cv_limit	HEK293T_GSK29_200uM_4h	HEK293T	29_200uM_4h	29	200	-3.69897	4	78	76	0	62	60	NaN	178.433	75.0365	175.649	40.692	42.0532	4	4	0	22.1277	180.023	39.8349	-0.012799	0.685561	0.991168	0.470998	169.193	19.7573	0.0540236	0.374283	1.03816	0.269332	0.548946	0.260471	100.891	47.9429	96.3246	24.9898
ACADSB_(C261)_ASSTC[DTB]PLTFENVK	ACADSB_(C261)	ACADSB	P45954	Short/branched chain specific acyl-CoA dehydrogenase, mitochondrial	Homo sapiens	ASSTC[DTB]PLTFENVK	ASSTCPLTFENVK	(C261)		HEK293T_GSK29_50uM_4h	HEK293T	29_50uM_4h	29	50	-4.30103	4	78	78	0	62	62	NaN	1611.93	374.224	1624.02	218.969	23.2158	4	4	0	13.9584	1361.61	190.06	0.243476	0.390811	1.18384	0.320691	1311.85	88.3533	0.30797	0.217439	1.23796	0.186583	0.104997	0.978822	84.4707	22.8823	80.7777	12.1746
ACADSB_(C261)_ASSTC[DTB]PLTFENVK	ACADSB_(C261)	ACADSB	P45954	Short/branched chain specific acyl-CoA dehydrogenase, mitochondrial	Homo sapiens	ASSTC[DTB]PLTFENVK	ASSTCPLTFENVK	(C261)		HEK293T_GSK29_200uM_4h	HEK293T	29_200uM_4h	29	200	-3.69897	4	78	78	0	62	62	NaN	1611.93	374.224	1624.02	218.969	23.2158	4	4	0	7.80036	1385.23	108.053	0.218665	0.353334	1.16366	0.284994	1388.77	71.7258	0.225764	0.208304	1.1694	0.168843	0.0323328	1.49036	85.936	21.0468	85.5142	12.347
ACADSB_(C385)_C[DTB]IEWMGGVGYTK	ACADSB_(C385)	ACADSB	P45954	Short/branched chain specific acyl-CoA dehydrogenase, mitochondrial	Homo sapiens	C[DTB]IEWMGGVGYTK	CIEWMGGVGYTK	(C385)		HEK293T_GSK29_50uM_4h	HEK293T	29_50uM_4h	29	50	-4.30103	4	78	78	0	62	62	NaN	215.727	48.1147	215.654	37.186	22.3035	4	4	0	28.8887	154.788	44.7165	0.47891	0.526535	1.39369	0.50865	157.174	30.627	0.456352	0.375389	1.37207	0.357012	0.112328	0.949513	71.752	26.1871	72.8827	18.9641
ACADSB_(C385)_C[DTB]IEWMGGVGYTK	ACADSB_(C385)	ACADSB	P45954	Short/branched chain specific acyl-CoA dehydrogenase, mitochondrial	Homo sapiens	C[DTB]IEWMGGVGYTK	CIEWMGGVGYTK	(C385)		HEK293T_GSK29_200uM_4h	HEK293T	29_200uM_4h	29	200	-3.69897	4	78	78	0	62	62	NaN	215.727	48.1147	215.654	37.186	22.3035	4	4	0	22.9792	218.655	50.2452	-0.0194494	0.461998	0.986609	0.315944	210.368	26.483	0.0357986	0.308012	1.02512	0.218862	0.878841	0.0560895	101.357	32.4579	97.5492	20.8265
ACADS_(C109)_GC[DTB]ASTGVIMSVNNSLYLGPILK	ACADS_(C109)	ACADS	P16219	Short-chain specific acyl-CoA dehydrogenase, mitochondrial	Homo sapiens	GC[DTB]ASTGVIMSVNNSLYLGPILK	GCASTGVIMSVNNSLYLGPILK	(C109)	control_missing_value_limit	HEK293T_GSK29_50uM_4h	HEK293T	29_50uM_4h	29	50	-4.30103	4	78	3	7	62	2	NaN	22.7288	8.69916	22.7288	6.15124	38.2738	4	0	2	34.8987	6.31722	2.20463	1.84716	0.747256	3.59791	1.86357	6.31722	1.55891	1.84716	0.52839	3.59791	1.31774	0.0777665	1.10921	27.7939	14.3961	27.7939	10.1796
ACADS_(C109)_GC[DTB]ASTGVIMSVNNSLYLGPILK	ACADS_(C109)	ACADS	P16219	Short-chain specific acyl-CoA dehydrogenase, mitochondrial	Homo sapiens	GC[DTB]ASTGVIMSVNNSLYLGPILK	GCASTGVIMSVNNSLYLGPILK	(C109)	control_missing_value_limit	HEK293T_GSK29_200uM_4h	HEK293T	29_200uM_4h	29	200	-3.69897	4	78	3	7	62	2	NaN	22.7288	8.69916	22.7288	6.15124	38.2738	4	1	1	102.07	21.4021	21.8451	0.0867658	1.57268	1.06199	1.15767	21.4021	15.4468	0.0867658	1.11205	1.06199	0.818595	0.743923	0.128472	94.1631	102.647	94.1631	72.5823
ACADS_(C151)_IGC[DTB]FALSEPGNGSDAGAASTTAR	ACADS_(C151)	ACADS	P16219	Short-chain specific acyl-CoA dehydrogenase, mitochondrial	Homo sapiens	IGC[DTB]FALSEPGNGSDAGAASTTAR	IGCFALSEPGNGSDAGAASTTAR	(C151)		HEK293T_GSK29_50uM_4h	HEK293T	29_50uM_4h	29	50	-4.30103	4	78	58	0	62	47	NaN	155.605	41.8936	159.116	26.3032	26.9231	4	3	0	40.2182	105.564	42.4561	0.559765	0.698234	1.47403	0.713399	122.86	13.7829	0.373062	0.288223	1.2951	0.258736	0.274507	0.561447	67.8413	32.8338	77.2142	15.4259
ACADS_(C151)_IGC[DTB]FALSEPGNGSDAGAASTTAR	ACADS_(C151)	ACADS	P16219	Short-chain specific acyl-CoA dehydrogenase, mitochondrial	Homo sapiens	IGC[DTB]FALSEPGNGSDAGAASTTAR	IGCFALSEPGNGSDAGAASTTAR	(C151)		HEK293T_GSK29_200uM_4h	HEK293T	29_200uM_4h	29	200	-3.69897	4	78	58	0	62	47	NaN	155.605	41.8936	159.116	26.3032	26.9231	4	4	0	15.9727	162.992	26.0343	-0.0669167	0.45163	0.954676	0.298858	154.73	6.71261	0.0403216	0.246566	1.02834	0.175751	0.380168	0.420024	104.748	32.7908	97.2438	16.6196
ACADS_(C246)_GSSTANLIFEDC[DTB]R	ACADS_(C246)	ACADS	P16219	Short-chain specific acyl-CoA dehydrogenase, mitochondrial	Homo sapiens	GSSTANLIFEDC[DTB]R	GSSTANLIFEDCR	(C246)		HEK293T_GSK29_50uM_4h	HEK293T	29_50uM_4h	29	50	-4.30103	4	78	78	0	62	62	NaN	416.827	104.576	415.496	61.8231	25.0885	4	4	0	10.8094	425.8	46.0263	-0.0307279	0.394117	0.978926	0.267424	423.57	30.0989	-0.0277671	0.237887	0.980937	0.161748	0.46743	0.330284	102.153	27.9062	101.943	16.8095
ACADS_(C246)_GSSTANLIFEDC[DTB]R	ACADS_(C246)	ACADS	P16219	Short-chain specific acyl-CoA dehydrogenase, mitochondrial	Homo sapiens	GSSTANLIFEDC[DTB]R	GSSTANLIFEDCR	(C246)		HEK293T_GSK29_200uM_4h	HEK293T	29_200uM_4h	29	200	-3.69897	4	78	78	0	62	62	NaN	416.827	104.576	415.496	61.8231	25.0885	4	4	0	9.29955	398.133	37.0246	0.0661986	0.386016	1.04695	0.28013	397.622	27.0098	0.0634361	0.235975	1.04495	0.170918	0.781578	0.107027	95.5151	25.5566	95.6982	15.6529
ACADVL_(C215)_LASGETVAAFC[DTB]LTEPSSGSDAASIR	ACADVL_(C215)	ACADVL	P49748	Very long-chain specific acyl-CoA dehydrogenase, mitochondrial	Homo sapiens	LASGETVAAFC[DTB]LTEPSSGSDAASIR	LASGETVAAFCLTEPSSGSDAASIR	(C215)	control_missing_value_limit	HEK293T_GSK29_50uM_4h	HEK293T	29_50uM_4h	29	50	-4.30103	4	78	55	0	62	43	NaN	47.6226	17.1083	42.8461	6.91722	35.9248	4	2	0	16.6286	38.9544	6.47755	0.28986	0.571114	1.22252	0.483955	38.9544	4.58032	0.137379	0.28814	1.09991	0.219677	0.384078	0.415581	81.7981	32.3811	90.9169	18.1582
ACADVL_(C215)_LASGETVAAFC[DTB]LTEPSSGSDAASIR	ACADVL_(C215)	ACADVL	P49748	Very long-chain specific acyl-CoA dehydrogenase, mitochondrial	Homo sapiens	LASGETVAAFC[DTB]LTEPSSGSDAASIR	LASGETVAAFCLTEPSSGSDAASIR	(C215)	control_missing_value_limit	HEK293T_GSK29_200uM_4h	HEK293T	29_200uM_4h	29	200	-3.69897	4	78	55	0	62	43	NaN	47.6226	17.1083	42.8461	6.91722	35.9248	4	4	0	37.1325	40.6201	15.0833	0.229453	0.745388	1.17239	0.605731	38.0443	6.79768	0.171483	0.347416	1.12622	0.271205	0.445186	0.351459	85.2958	44.0693	88.793	21.3823
ACADVL_(C237)_TSAVPSPC[DTB]GK	ACADVL_(C237)	ACADVL	P49748	Very long-chain specific acyl-CoA dehydrogenase, mitochondrial	Homo sapiens	TSAVPSPC[DTB]GK	TSAVPSPCGK	(C237)		HEK293T_GSK29_50uM_4h	HEK293T	29_50uM_4h	29	50	-4.30103	4	78	78	0	62	62	NaN	2579.53	565.778	2631.57	224.802	21.9334	4	4	0	61.7606	2249.76	1389.47	0.197334	0.945537	1.14658	0.751463	2632.69	680.339	-0.000613211	0.392662	0.999575	0.272057	0.512859	0.290002	87.2161	57.1611	100.043	27.2289
ACADVL_(C237)_TSAVPSPC[DTB]GK	ACADVL_(C237)	ACADVL	P49748	Very long-chain specific acyl-CoA dehydrogenase, mitochondrial	Homo sapiens	TSAVPSPC[DTB]GK	TSAVPSPCGK	(C237)		HEK293T_GSK29_200uM_4h	HEK293T	29_200uM_4h	29	200	-3.69897	4	78	78	0	62	62	NaN	2579.53	565.778	2631.57	224.802	21.9334	4	4	0	9.71589	2825.96	274.567	-0.131633	0.346088	0.912798	0.218971	2909.44	113.562	-0.144819	0.135497	0.904493	0.0849496	0.089622	1.04759	109.553	26.2807	110.559	10.3837
ACADVL_(C433)_VTDEC[DTB]IQIMGGMGFMK	ACADVL_(C433)	ACADVL	P49748	Very long-chain specific acyl-CoA dehydrogenase, mitochondrial	Homo sapiens	VTDEC[DTB]IQIMGGMGFMK	VTDECIQIMGGMGFMK	(C433)	control_missing_value_limit, control_cv_limit	HEK293T_GSK29_50uM_4h	HEK293T	29_50uM_4h	29	50	-4.30103	4	78	2	7	62	1	NaN	9.815	NaN	9.815	0	NaN	4	0	2	3.39646	9.00325	0.305792	0.124542	NaN	1.09016	NaN	9.00325	0.216227	0.124542	0.0346486	1.09016	0.026182	NaN	NaN	91.7295	NaN	91.7295	2.20303
ACADVL_(C433)_VTDEC[DTB]IQIMGGMGFMK	ACADVL_(C433)	ACADVL	P49748	Very long-chain specific acyl-CoA dehydrogenase, mitochondrial	Homo sapiens	VTDEC[DTB]IQIMGGMGFMK	VTDECIQIMGGMGFMK	(C433)	control_missing_value_limit, control_cv_limit	HEK293T_GSK29_200uM_4h	HEK293T	29_200uM_4h	29	200	-3.69897	4	78	2	7	62	1	NaN	9.815	NaN	9.815	0	NaN	4	1	1	83.1147	17.0796	14.1956	-0.79921	NaN	0.574664	NaN	17.0796	10.0378	-0.79921	0.847886	0.574664	0.337735	NaN	NaN	174.015	NaN	174.015	102.27
ACADVL_(C477)_LFVALQGC[DTB]MDK	ACADVL_(C477)	ACADVL	P49748	Very long-chain specific acyl-CoA dehydrogenase, mitochondrial	Homo sapiens	LFVALQGC[DTB]MDK	LFVALQGCMDK	(C477)	control_missing_value_limit, control_cv_limit	HEK293T_GSK29_50uM_4h	HEK293T	29_50uM_4h	29	50	-4.30103	4	78	16	6	62	14	NaN	84.6276	65.155	75.9579	27.8813	76.9903	4	0	2	8.67314	7.01825	0.608703	3.59194	1.11776	12.0582	9.34237	7.01825	0.430418	3.43602	0.536899	10.8229	4.02775	1.24233e-08	7.90576	8.2931	6.42527	9.23967	3.43854
ACADVL_(C477)_LFVALQGC[DTB]MDK	ACADVL_(C477)	ACADVL	P49748	Very long-chain specific acyl-CoA dehydrogenase, mitochondrial	Homo sapiens	LFVALQGC[DTB]MDK	LFVALQGCMDK	(C477)	control_missing_value_limit, control_cv_limit	HEK293T_GSK29_200uM_4h	HEK293T	29_200uM_4h	29	200	-3.69897	4	78	16	6	62	14	NaN	84.6276	65.155	75.9579	27.8813	76.9903	4	0	2	1.02019	9.59559	0.0978934	3.14068	1.11083	8.81943	6.7907	9.59559	0.0692211	2.98476	0.529661	7.91592	2.90619	7.03614e-08	7.15267	11.3386	8.73039	12.6328	4.63791
ACAP2_(C10)_MTVDFEEC[DTB]LK	ACAP2_(C10)	ACAP2	Q15057	Arf-GAP with coiled-coil, ANK repeat and PH domain-containing protein 2	Homo sapiens	MTVDFEEC[DTB]LK	MTVDFEECLK	(C10)	control_missing_value_limit, single_cleavage_product	HEK293T_GSK29_50uM_4h	HEK293T	29_50uM_4h	29	50	-4.30103	4	78	12	6	62	9	NaN	37.0848	11.6366	36.3483	5.55992	31.3783	4	3	0	10.7396	40.4144	4.34036	-0.124041	0.478475	0.917614	0.30433	41.1479	3.19346	-0.178929	0.247458	0.883358	0.151518	0.337804	0.471336	108.978	36.143	113.204	19.4173
ACAP2_(C10)_MTVDFEEC[DTB]LK	ACAP2_(C10)	ACAP2	Q15057	Arf-GAP with coiled-coil, ANK repeat and PH domain-containing protein 2	Homo sapiens	MTVDFEEC[DTB]LK	MTVDFEECLK	(C10)	control_missing_value_limit, single_cleavage_product	HEK293T_GSK29_200uM_4h	HEK293T	29_200uM_4h	29	200	-3.69897	4	78	12	6	62	9	NaN	37.0848	11.6366	36.3483	5.55992	31.3783	4	0	2	33.5283	6.69224	2.24379	2.47027	0.662501	5.54147	2.5447	6.69224	1.5866	2.44133	0.407046	5.43142	1.53244	0.0484626	1.31459	18.0457	8.2868	18.4114	5.19465
ACAP2_(C10)_MTVDFEEC[DTB]LKDSPR	ACAP2_(C10)	ACAP2	Q15057	Arf-GAP with coiled-coil, ANK repeat and PH domain-containing protein 2	Homo sapiens	MTVDFEEC[DTB]LKDSPR	MTVDFEECLKDSPR	(C10)		HEK293T_GSK29_50uM_4h	HEK293T	29_50uM_4h	29	50	-4.30103	4	78	78	0	62	62	NaN	166.14	40.489	164.389	28.0028	24.3705	4	4	0	38.0632	232.003	88.3078	-0.48175	0.652048	0.716109	0.323656	220.472	58.2149	-0.423484	0.453333	0.745622	0.234294	0.205333	0.687542	139.644	63.114	134.116	42.1429
ACAP2_(C10)_MTVDFEEC[DTB]LKDSPR	ACAP2_(C10)	ACAP2	Q15057	Arf-GAP with coiled-coil, ANK repeat and PH domain-containing protein 2	Homo sapiens	MTVDFEEC[DTB]LKDSPR	MTVDFEECLKDSPR	(C10)		HEK293T_GSK29_200uM_4h	HEK293T	29_200uM_4h	29	200	-3.69897	4	78	78	0	62	62	NaN	166.14	40.489	164.389	28.0028	24.3705	4	4	0	18.1144	106.913	19.3666	0.635965	0.438079	1.55398	0.47187	103.606	10.3222	0.666	0.284703	1.58667	0.313115	0.0119292	1.92339	64.351	19.5404	63.0251	12.4375
ACAP2_(C321)_HC[DTB]EDIER	ACAP2_(C321)	ACAP2	Q15057	Arf-GAP with coiled-coil, ANK repeat and PH domain-containing protein 2	Homo sapiens	HC[DTB]EDIER	HCEDIER	(C321)		HEK293T_GSK29_50uM_4h	HEK293T	29_50uM_4h	29	50	-4.30103	4	78	77	0	62	61	NaN	34.5674	8.7687	34.729	5.38928	25.367	4	4	0	49.7294	37.3282	18.5631	-0.110853	0.805393	0.92604	0.516967	32.5053	8.2672	0.0954655	0.429833	1.06841	0.31832	0.925516	0.0336158	107.987	60.2842	93.597	27.8861
ACAP2_(C321)_HC[DTB]EDIER	ACAP2_(C321)	ACAP2	Q15057	Arf-GAP with coiled-coil, ANK repeat and PH domain-containing protein 2	Homo sapiens	HC[DTB]EDIER	HCEDIER	(C321)		HEK293T_GSK29_200uM_4h	HEK293T	29_200uM_4h	29	200	-3.69897	4	78	77	0	62	61	NaN	34.5674	8.7687	34.729	5.38928	25.367	4	4	0	11.4203	30.9626	3.53603	0.158884	0.401346	1.11642	0.31058	31.1763	2.68151	0.155692	0.255968	1.11396	0.197642	0.277424	0.556856	89.5718	24.9181	89.7702	15.9273
ACAP2_(C329)_FC[DTB]FEVVSPTK	ACAP2_(C329)	ACAP2	Q15057	Arf-GAP with coiled-coil, ANK repeat and PH domain-containing protein 2	Homo sapiens	FC[DTB]FEVVSPTK	FCFEVVSPTK	(C329)		HEK293T_GSK29_50uM_4h	HEK293T	29_50uM_4h	29	50	-4.30103	4	78	78	0	62	62	NaN	127.18	28.685	122.223	15.6941	22.5547	4	4	0	42.621	169.756	72.3514	-0.416588	0.695681	0.749195	0.361269	148.715	27.8042	-0.283028	0.327219	0.821864	0.186408	0.297214	0.52693	133.477	64.3637	121.675	27.5972
ACAP2_(C329)_FC[DTB]FEVVSPTK	ACAP2_(C329)	ACAP2	Q15057	Arf-GAP with coiled-coil, ANK repeat and PH domain-containing protein 2	Homo sapiens	FC[DTB]FEVVSPTK	FCFEVVSPTK	(C329)		HEK293T_GSK29_200uM_4h	HEK293T	29_200uM_4h	29	200	-3.69897	4	78	78	0	62	62	NaN	127.18	28.685	122.223	15.6941	22.5547	4	4	0	17.4177	102.502	17.8535	0.311216	0.411127	1.24075	0.35358	104.55	11.9441	0.225321	0.247955	1.16904	0.200922	0.102961	0.987328	80.5962	22.9677	85.5405	14.7018
ACAP2_(C339)_SC[DTB]MLQADSEK	ACAP2_(C339)	ACAP2	Q15057	Arf-GAP with coiled-coil, ANK repeat and PH domain-containing protein 2	Homo sapiens	SC[DTB]MLQADSEK	SCMLQADSEK	(C339)	control_cv_limit	HEK293T_GSK29_50uM_4h	HEK293T	29_50uM_4h	29	50	-4.30103	4	78	78	0	62	62	NaN	207.146	89.0904	179.003	64.3019	43.0084	4	4	0	42.0303	163.822	68.8548	0.338524	0.867571	1.26446	0.76039	152.262	42.7348	0.233424	0.657677	1.17562	0.535927	0.390506	0.408373	79.085	47.5581	85.0614	38.7767
ACAP2_(C339)_SC[DTB]MLQADSEK	ACAP2_(C339)	ACAP2	Q15057	Arf-GAP with coiled-coil, ANK repeat and PH domain-containing protein 2	Homo sapiens	SC[DTB]MLQADSEK	SCMLQADSEK	(C339)	control_cv_limit	HEK293T_GSK29_200uM_4h	HEK293T	29_200uM_4h	29	200	-3.69897	4	78	78	0	62	62	NaN	207.146	89.0904	179.003	64.3019	43.0084	4	4	0	35.0142	164.023	57.4315	0.336752	0.800107	1.26291	0.700399	144.838	21.772	0.305544	0.561795	1.23588	0.481262	0.341387	0.466753	79.1822	43.9138	80.9137	31.5083
ACAP2_(C468)_LMC[DTB]ELGNDVINR	ACAP2_(C468)	ACAP2	Q15057	Arf-GAP with coiled-coil, ANK repeat and PH domain-containing protein 2	Homo sapiens	LMC[DTB]ELGNDVINR	LMCELGNDVINR	(C468)		HEK293T_GSK29_50uM_4h	HEK293T	29_50uM_4h	29	50	-4.30103	4	78	78	0	62	62	NaN	231.183	78.2245	226.177	46.7385	33.8367	4	4	0	18.4967	246.18	45.5351	-0.0906805	0.556336	0.93908	0.36213	247.332	32.5717	-0.128993	0.35352	0.914469	0.224083	0.341385	0.466756	106.487	41.0639	109.353	26.796
ACAP2_(C468)_LMC[DTB]ELGNDVINR	ACAP2_(C468)	ACAP2	Q15057	Arf-GAP with coiled-coil, ANK repeat and PH domain-containing protein 2	Homo sapiens	LMC[DTB]ELGNDVINR	LMCELGNDVINR	(C468)		HEK293T_GSK29_200uM_4h	HEK293T	29_200uM_4h	29	200	-3.69897	4	78	78	0	62	62	NaN	231.183	78.2245	226.177	46.7385	33.8367	4	4	0	38.5778	251.565	97.0485	-0.1219	0.740311	0.918977	0.471568	259.526	75.2647	-0.198425	0.513744	0.871501	0.310342	0.70406	0.152391	108.817	55.8386	114.745	40.8606
ACAP2_(C53)_AFC[DTB]VANK	ACAP2_(C53)	ACAP2	Q15057	Arf-GAP with coiled-coil, ANK repeat and PH domain-containing protein 2	Homo sapiens	AFC[DTB]VANK	AFCVANK	(C53)		HEK293T_GSK29_50uM_4h	HEK293T	29_50uM_4h	29	50	-4.30103	4	78	78	0	62	62	NaN	424.756	76.8991	425.258	42.892	18.1043	4	4	0	34.6543	323.581	112.135	0.392508	0.564071	1.31267	0.513234	320.836	78.0534	0.406499	0.379948	1.32547	0.349075	0.199158	0.700801	76.1804	29.7853	75.4452	19.8693
ACAP2_(C53)_AFC[DTB]VANK	ACAP2_(C53)	ACAP2	Q15057	Arf-GAP with coiled-coil, ANK repeat and PH domain-containing protein 2	Homo sapiens	AFC[DTB]VANK	AFCVANK	(C53)		HEK293T_GSK29_200uM_4h	HEK293T	29_200uM_4h	29	200	-3.69897	4	78	78	0	62	62	NaN	424.756	76.8991	425.258	42.892	18.1043	4	4	0	16.4654	444.835	73.2437	-0.0666344	0.353055	0.954863	0.233673	463.959	23.6647	-0.125661	0.16306	0.916584	0.103597	0.592698	0.227167	104.727	25.6287	109.101	12.3311
ACAP3_(C331)_FC[DTB]FEVLSPTK	ACAP3_(C331)	ACAP3	Q96P50	Arf-GAP with coiled-coil, ANK repeat and PH domain-containing protein 3	Homo sapiens	FC[DTB]FEVLSPTK	FCFEVLSPTK	(C331)	control_missing_value_limit	HEK293T_GSK29_50uM_4h	HEK293T	29_50uM_4h	29	50	-4.30103	4	78	2	8	62	2	NaN	14.4276	5.68498	14.4276	4.01988	39.4036	4	0	2	22.3832	5.94136	1.32986	1.27996	0.653789	2.42833	1.10045	5.94136	0.940356	1.27996	0.462298	2.42833	0.778135	0.152893	0.815612	41.1806	18.6619	41.1806	13.196
ACAP3_(C331)_FC[DTB]FEVLSPTK	ACAP3_(C331)	ACAP3	Q96P50	Arf-GAP with coiled-coil, ANK repeat and PH domain-containing protein 3	Homo sapiens	FC[DTB]FEVLSPTK	FCFEVLSPTK	(C331)	control_missing_value_limit	HEK293T_GSK29_200uM_4h	HEK293T	29_200uM_4h	29	200	-3.69897	4	78	2	8	62	2	NaN	14.4276	5.68498	14.4276	4.01988	39.4036	4	0	2	53.2548	7.24468	3.85814	0.993835	0.955747	1.99147	1.3193	7.24468	2.72811	0.993835	0.675815	1.99147	0.932884	0.287653	0.541131	50.2141	33.2655	50.2141	23.5223
ACAP3_(C373)_ESPDSC[DTB]YSER	ACAP3_(C373)	ACAP3	Q96P50	Arf-GAP with coiled-coil, ANK repeat and PH domain-containing protein 3	Homo sapiens	ESPDSC[DTB]YSER	ESPDSCYSER	(C373)	control_cv_limit	HEK293T_GSK29_50uM_4h	HEK293T	29_50uM_4h	29	50	-4.30103	4	78	63	0	62	51	NaN	147.736	80.14	102.154	36.704	54.2453	4	2	0	36.6633	158.139	57.9789	-0.0981653	0.94458	0.93422	0.611665	158.139	40.9973	-0.63044	0.639207	0.645979	0.286211	0.628596	0.201628	107.041	70.0833	154.804	68.5881
ACAP3_(C373)_ESPDSC[DTB]YSER	ACAP3_(C373)	ACAP3	Q96P50	Arf-GAP with coiled-coil, ANK repeat and PH domain-containing protein 3	Homo sapiens	ESPDSC[DTB]YSER	ESPDSCYSER	(C373)	control_cv_limit	HEK293T_GSK29_200uM_4h	HEK293T	29_200uM_4h	29	200	-3.69897	4	78	63	0	62	51	NaN	147.736	80.14	102.154	36.704	54.2453	4	4	0	38.0108	126.112	47.9362	0.22832	0.955601	1.17147	0.775949	121.797	36.3774	-0.253731	0.674066	0.838725	0.391875	0.742437	0.129341	85.3628	56.542	119.229	55.7069
ACAP3_(C562)_LEPVLPC[DTB]VAALSSVGTLDR	ACAP3_(C562)	ACAP3	Q96P50	Arf-GAP with coiled-coil, ANK repeat and PH domain-containing protein 3	Homo sapiens	LEPVLPC[DTB]VAALSSVGTLDR	LEPVLPCVAALSSVGTLDR	(C562)	control_missing_value_limit, control_cv_limit	HEK293T_GSK29_50uM_4h	HEK293T	29_50uM_4h	29	50	-4.30103	4	78	5	8	62	5	NaN	9.60455	4.62963	10.7859	3.8079	48.2025	4	0	2	44.1967	6.03724	2.66826	0.669828	0.943486	1.59088	1.0404	6.03724	1.88675	0.837186	0.680223	1.78656	0.842355	0.42557	0.371029	62.8582	41.1076	55.9734	26.3912
ACAP3_(C562)_LEPVLPC[DTB]VAALSSVGTLDR	ACAP3_(C562)	ACAP3	Q96P50	Arf-GAP with coiled-coil, ANK repeat and PH domain-containing protein 3	Homo sapiens	LEPVLPC[DTB]VAALSSVGTLDR	LEPVLPCVAALSSVGTLDR	(C562)	control_missing_value_limit, control_cv_limit	HEK293T_GSK29_200uM_4h	HEK293T	29_200uM_4h	29	200	-3.69897	4	78	5	8	62	5	NaN	9.60455	4.62963	10.7859	3.8079	48.2025	4	0	2	0.0262716	7.18571	0.0018878	0.418586	0.695415	1.33662	0.644283	7.18571	0.00133488	0.585945	0.509334	1.50102	0.529926	0.552909	0.257347	74.8157	36.0631	66.6213	23.5202
ACAP3_(C753)_TGQVC[DTB]LFLK	ACAP3_(C753)	ACAP3	Q96P50	Arf-GAP with coiled-coil, ANK repeat and PH domain-containing protein 3	Homo sapiens	TGQVC[DTB]LFLK	TGQVCLFLK	(C753)	control_missing_value_limit	HEK293T_GSK29_50uM_4h	HEK293T	29_50uM_4h	29	50	-4.30103	4	78	34	3	62	29	NaN	14.1119	4.20791	14.4248	3.20392	29.8182	4	2	0	18.8554	16.8853	3.18379	-0.258855	0.508977	0.835751	0.29485	16.8853	2.25128	-0.227213	0.373738	0.854284	0.221307	0.31817	0.49734	119.653	42.213	117.057	30.3243
ACAP3_(C753)_TGQVC[DTB]LFLK	ACAP3_(C753)	ACAP3	Q96P50	Arf-GAP with coiled-coil, ANK repeat and PH domain-containing protein 3	Homo sapiens	TGQVC[DTB]LFLK	TGQVCLFLK	(C753)	control_missing_value_limit	HEK293T_GSK29_200uM_4h	HEK293T	29_200uM_4h	29	200	-3.69897	4	78	34	3	62	29	NaN	14.1119	4.20791	14.4248	3.20392	29.8182	4	1	1	40.4813	11.2711	4.56267	0.324291	0.725355	1.25205	0.629503	11.2711	3.2263	0.355932	0.522706	1.27981	0.463692	0.59064	0.228677	79.8691	40.1564	78.1365	28.3098
ACAP3_(C8)_TVEFEEC[DTB]VK	ACAP3_(C8)	ACAP3	Q96P50	Arf-GAP with coiled-coil, ANK repeat and PH domain-containing protein 3	Homo sapiens	TVEFEEC[DTB]VK	TVEFEECVK	(C8)	control_missing_value_limit, control_cv_limit	HEK293T_GSK29_50uM_4h	HEK293T	29_50uM_4h	29	50	-4.30103	4	78	30	3	62	25	NaN	102.264	231.586	53.5035	7.65223	226.459	4	1	1	104.482	31.9062	33.3362	1.68039	3.59807	3.20515	7.99362	31.9062	23.5723	0.745798	1.08565	1.6769	1.2619	0.462338	0.335041	31.1998	77.8121	59.6338	44.8754
ACAP3_(C8)_TVEFEEC[DTB]VK	ACAP3_(C8)	ACAP3	Q96P50	Arf-GAP with coiled-coil, ANK repeat and PH domain-containing protein 3	Homo sapiens	TVEFEEC[DTB]VK	TVEFEECVK	(C8)	control_missing_value_limit, control_cv_limit	HEK293T_GSK29_200uM_4h	HEK293T	29_200uM_4h	29	200	-3.69897	4	78	30	3	62	25	NaN	102.264	231.586	53.5035	7.65223	226.459	4	2	0	8.83175	47.8689	4.22766	1.09514	3.26959	2.13634	4.8416	47.8689	2.98941	0.160546	0.225151	1.11771	0.174433	0.090402	1.04382	46.8091	106.084	89.4686	13.9627
ACAT1_(C119)_QAVLGAGLPISTPC[DTB]TTINK	ACAT1_(C119)	ACAT1	P24752	Acetyl-CoA acetyltransferase, mitochondrial	Homo sapiens	QAVLGAGLPISTPC[DTB]TTINK	QAVLGAGLPISTPCTTINK	(C119)		HEK293T_GSK29_50uM_4h	HEK293T	29_50uM_4h	29	50	-4.30103	4	78	78	0	62	62	NaN	3241.66	649.634	3316.54	442.464	20.0401	4	4	0	11.7268	3257.71	382.026	-0.00712258	0.334981	0.995075	0.231047	3423.77	46.2792	-0.0459081	0.193457	0.96868	0.129894	0.770075	0.113467	100.495	23.334	103.233	13.843
ACAT1_(C119)_QAVLGAGLPISTPC[DTB]TTINK	ACAT1_(C119)	ACAT1	P24752	Acetyl-CoA acetyltransferase, mitochondrial	Homo sapiens	QAVLGAGLPISTPC[DTB]TTINK	QAVLGAGLPISTPCTTINK	(C119)		HEK293T_GSK29_200uM_4h	HEK293T	29_200uM_4h	29	200	-3.69897	4	78	78	0	62	62	NaN	3241.66	649.634	3316.54	442.464	20.0401	4	4	0	24.5646	2272.91	558.332	0.512194	0.457366	1.42622	0.452142	2141.59	260.897	0.630995	0.260644	1.54863	0.279783	0.0530255	1.27552	70.1155	22.2282	64.5731	11.6661
ACAT1_(C126)_VC[DTB]ASGMK	ACAT1_(C126)	ACAT1	P24752	Acetyl-CoA acetyltransferase, mitochondrial	Homo sapiens	VC[DTB]ASGMK	VCASGMK	(C126)		HEK293T_GSK29_50uM_4h	HEK293T	29_50uM_4h	29	50	-4.30103	4	78	78	0	62	62	NaN	12904.2	2218.58	13268.8	999.902	17.1927	4	4	0	40.0977	9738.43	3904.88	0.406078	0.629421	1.32508	0.578107	11258.5	794.642	0.23703	0.148958	1.17856	0.121686	0.284584	0.545789	75.4672	32.9249	84.849	8.76062
ACAT1_(C126)_VC[DTB]ASGMK	ACAT1_(C126)	ACAT1	P24752	Acetyl-CoA acetyltransferase, mitochondrial	Homo sapiens	VC[DTB]ASGMK	VCASGMK	(C126)		HEK293T_GSK29_200uM_4h	HEK293T	29_200uM_4h	29	200	-3.69897	4	78	78	0	62	62	NaN	12904.2	2218.58	13268.8	999.902	17.1927	4	4	0	8.7604	9207.76	806.636	0.486918	0.278382	1.40145	0.270423	9477.8	310.929	0.485418	0.118573	1.39999	0.115063	0.00118011	2.92808	71.3548	13.7686	71.429	5.87064
ACAT1_(C196)_IHMGSC[DTB]AENTAK	ACAT1_(C196)	ACAT1	P24752	Acetyl-CoA acetyltransferase, mitochondrial	Homo sapiens	IHMGSC[DTB]AENTAK	IHMGSCAENTAK	(C196)		HEK293T_GSK29_50uM_4h	HEK293T	29_50uM_4h	29	50	-4.30103	4	78	78	0	62	62	NaN	11920.2	1972.45	12136	1654.94	16.5472	4	4	0	10.0066	10375.8	1038.26	0.200186	0.278982	1.14885	0.222159	10309.1	727.947	0.235384	0.221545	1.17722	0.180778	0.0733518	1.13459	87.0438	16.8321	84.9459	13.0446
ACAT1_(C196)_IHMGSC[DTB]AENTAK	ACAT1_(C196)	ACAT1	P24752	Acetyl-CoA acetyltransferase, mitochondrial	Homo sapiens	IHMGSC[DTB]AENTAK	IHMGSCAENTAK	(C196)		HEK293T_GSK29_200uM_4h	HEK293T	29_200uM_4h	29	200	-3.69897	4	78	78	0	62	62	NaN	11920.2	1972.45	12136	1654.94	16.5472	4	4	0	11.1201	12816.4	1425.19	-0.104585	0.287624	0.930072	0.185424	12585.9	872.49	-0.0525082	0.220696	0.964258	0.147507	0.238483	0.622542	107.519	21.4355	103.707	15.8645
ACAT1_(C196)_IHMGSC[DTB]AENTAKK	ACAT1_(C196)	ACAT1	P24752	Acetyl-CoA acetyltransferase, mitochondrial	Homo sapiens	IHMGSC[DTB]AENTAKK	IHMGSCAENTAKK	(C196)	control_cv_limit, single_cleavage_product	HEK293T_GSK29_50uM_4h	HEK293T	29_50uM_4h	29	50	-4.30103	4	78	78	0	62	62	NaN	394.529	217.868	298.069	142.536	55.2223	4	4	0	18.1547	226.828	41.1799	0.79853	0.838639	1.73933	1.01107	220.257	18.2405	0.43646	0.700162	1.35328	0.656767	0.00675425	2.17042	57.4935	33.4209	73.8945	35.8621
ACAT1_(C196)_IHMGSC[DTB]AENTAKK	ACAT1_(C196)	ACAT1	P24752	Acetyl-CoA acetyltransferase, mitochondrial	Homo sapiens	IHMGSC[DTB]AENTAKK	IHMGSCAENTAKK	(C196)	control_cv_limit, single_cleavage_product	HEK293T_GSK29_200uM_4h	HEK293T	29_200uM_4h	29	200	-3.69897	4	78	78	0	62	62	NaN	394.529	217.868	298.069	142.536	55.2223	4	4	0	34.3333	418.337	143.629	-0.0845355	0.938116	0.943088	0.613245	385.36	59.2517	-0.370561	0.724678	0.773482	0.388526	0.389742	0.409222	106.035	68.9493	129.286	64.9412
ACAT1_(C413)_QGEYGLASIC[DTB]NGGGGASAMLIQK	ACAT1_(C413)	ACAT1	P24752	Acetyl-CoA acetyltransferase, mitochondrial	Homo sapiens	QGEYGLASIC[DTB]NGGGGASAMLIQK	QGEYGLASICNGGGGASAMLIQK	(C413)	control_cv_limit	HEK293T_GSK29_50uM_4h	HEK293T	29_50uM_4h	29	50	-4.30103	4	78	78	0	62	62	NaN	427.385	224.806	343.439	158.204	52.6002	4	4	0	8.06877	191.196	15.4272	1.16048	0.767737	2.23532	1.18954	197.331	2.96336	0.79944	0.664927	1.74043	0.802148	3.3488e-09	8.47511	44.7363	23.8066	57.4572	26.4816
ACAT1_(C413)_QGEYGLASIC[DTB]NGGGGASAMLIQK	ACAT1_(C413)	ACAT1	P24752	Acetyl-CoA acetyltransferase, mitochondrial	Homo sapiens	QGEYGLASIC[DTB]NGGGGASAMLIQK	QGEYGLASICNGGGGASAMLIQK	(C413)	control_cv_limit	HEK293T_GSK29_200uM_4h	HEK293T	29_200uM_4h	29	200	-3.69897	4	78	78	0	62	62	NaN	427.385	224.806	343.439	158.204	52.6002	4	4	0	33.3968	404.047	134.939	0.0810145	0.898896	1.05776	0.659057	346.352	24.1081	-0.012185	0.672118	0.99159	0.461958	0.775456	0.110443	94.5393	58.9043	100.848	46.9828
ACAT2_(C148,C148,C158,C158)_IGEMPLTDSILC[Carbamidomethyl (C)]DGLTDAFHNC[DTB]HMGITAENVAK	ACAT2_(C148,C148,C158,C158)	ACAT2	Q9BWD1	Acetyl-CoA acetyltransferase, cytosolic	Homo sapiens	IGEMPLTDSILC[Carbamidomethyl (C)]DGLTDAFHNC[DTB]HMGITAENVAK	IGEMPLTDSILCDGLTDAFHNCHMGITAENVAK	(C148,C148,C158,C158)	control_missing_value_limit, control_cv_limit	HEK293T_GSK29_50uM_4h	HEK293T	29_50uM_4h	29	50	-4.30103	4	78	44	3	62	39	NaN	170.216	120.152	181.347	117.039	70.5876	4	2	0	25.9535	63.3298	16.4363	1.42641	1.08502	2.68777	2.02141	63.3298	11.6222	1.5178	0.968008	2.86354	1.92135	0.0786093	1.10453	37.2055	27.9814	34.9218	23.4316
ACAT2_(C148,C148,C158,C158)_IGEMPLTDSILC[Carbamidomethyl (C)]DGLTDAFHNC[DTB]HMGITAENVAK	ACAT2_(C148,C148,C158,C158)	ACAT2	Q9BWD1	Acetyl-CoA acetyltransferase, cytosolic	Homo sapiens	IGEMPLTDSILC[Carbamidomethyl (C)]DGLTDAFHNC[DTB]HMGITAENVAK	IGEMPLTDSILCDGLTDAFHNCHMGITAENVAK	(C148,C148,C158,C158)	control_missing_value_limit, control_cv_limit	HEK293T_GSK29_200uM_4h	HEK293T	29_200uM_4h	29	200	-3.69897	4	78	44	3	62	39	NaN	170.216	120.152	181.347	117.039	70.5876	4	1	1	131.411	126.256	165.914	0.431021	2.15206	1.34819	2.01108	126.256	117.319	0.522408	1.6322	1.43635	1.62502	0.666293	0.176335	74.1737	110.644	69.6209	78.766
ACAT2_(C148,C148,C158,C158)_IGEMPLTDSILC[DTB]DGLTDAFHNC[Carbamidomethyl (C)]HMGITAENVAK	ACAT2_(C148,C148,C158,C158)	ACAT2	Q9BWD1	Acetyl-CoA acetyltransferase, cytosolic	Homo sapiens	IGEMPLTDSILC[DTB]DGLTDAFHNC[Carbamidomethyl (C)]HMGITAENVAK	IGEMPLTDSILCDGLTDAFHNCHMGITAENVAK	(C148,C148,C158,C158)	control_missing_value_limit, control_cv_limit, single_cleavage_product	HEK293T_GSK29_50uM_4h	HEK293T	29_50uM_4h	29	50	-4.30103	4	78	14	5	62	11	NaN	34.7599	16.5341	35.2098	11.6335	47.5667	4	1	1	87.0291	25.3591	22.0698	0.45492	1.43086	1.37071	1.35947	25.3591	15.6057	0.473473	1.00769	1.38845	0.969801	0.661191	0.179673	72.9551	72.3568	72.0229	50.3064
ACAT2_(C148,C148,C158,C158)_IGEMPLTDSILC[DTB]DGLTDAFHNC[Carbamidomethyl (C)]HMGITAENVAK	ACAT2_(C148,C148,C158,C158)	ACAT2	Q9BWD1	Acetyl-CoA acetyltransferase, cytosolic	Homo sapiens	IGEMPLTDSILC[DTB]DGLTDAFHNC[Carbamidomethyl (C)]HMGITAENVAK	IGEMPLTDSILCDGLTDAFHNCHMGITAENVAK	(C148,C148,C158,C158)	control_missing_value_limit, control_cv_limit, single_cleavage_product	HEK293T_GSK29_200uM_4h	HEK293T	29_200uM_4h	29	200	-3.69897	4	78	14	5	62	11	NaN	34.7599	16.5341	35.2098	11.6335	47.5667	4	1	1	127.943	54.7489	70.0476	-0.655407	1.96927	0.634896	0.86663	54.7489	49.5311	-0.636854	1.38952	0.643114	0.61941	0.887746	0.0517113	157.506	214.995	155.493	149.762
ACAT2_(C148,C158)_IGEMPLTDSILC[DTB]DGLTDAFHNC[DTB]HMGITAENVAK	ACAT2_(C148,C158)	ACAT2	Q9BWD1	Acetyl-CoA acetyltransferase, cytosolic	Homo sapiens	IGEMPLTDSILC[DTB]DGLTDAFHNC[DTB]HMGITAENVAK	IGEMPLTDSILCDGLTDAFHNCHMGITAENVAK	(C148,C158)	single_dtb_modification, control_missing_value_limit, control_cv_limit	HEK293T_GSK29_50uM_4h	HEK293T	29_50uM_4h	29	50	-4.30103	4	78	41	4	62	37	NaN	28.0394	13.7311	29.1151	8.18937	48.9709	4	2	0	16.385	15.1468	2.4818	0.888442	0.744997	1.85118	0.955934	15.1468	1.7549	0.942756	0.438872	1.9222	0.584738	0.0537611	1.26953	54.0197	27.8954	52.0238	15.8258
ACAT2_(C148,C158)_IGEMPLTDSILC[DTB]DGLTDAFHNC[DTB]HMGITAENVAK	ACAT2_(C148,C158)	ACAT2	Q9BWD1	Acetyl-CoA acetyltransferase, cytosolic	Homo sapiens	IGEMPLTDSILC[DTB]DGLTDAFHNC[DTB]HMGITAENVAK	IGEMPLTDSILCDGLTDAFHNCHMGITAENVAK	(C148,C158)	single_dtb_modification, control_missing_value_limit, control_cv_limit	HEK293T_GSK29_200uM_4h	HEK293T	29_200uM_4h	29	200	-3.69897	4	78	41	4	62	37	NaN	28.0394	13.7311	29.1151	8.18937	48.9709	4	1	1	89.7998	24.2529	21.7791	0.209294	1.47565	1.15612	1.18254	24.2529	15.4001	0.263609	1.00194	1.20048	0.833719	0.792536	0.100981	86.496	88.4721	83.3002	57.8511
ACAT2_(C158)_IGEMPLTDSILCDGLTDAFHNC[DTB]HMGITAENVAK	ACAT2_(C158)	ACAT2	Q9BWD1	Acetyl-CoA acetyltransferase, cytosolic	Homo sapiens	IGEMPLTDSILCDGLTDAFHNC[DTB]HMGITAENVAK	IGEMPLTDSILCDGLTDAFHNCHMGITAENVAK	(C158)	control_missing_value_limit, control_cv_limit	HEK293T_GSK29_50uM_4h	HEK293T	29_50uM_4h	29	50	-4.30103	4	78	1	8	62	1	NaN	4.83976	NaN	4.83976	0	NaN	4	0	2	4.31695	4.91135	0.212021	-0.0211829	NaN	0.985424	NaN	4.91135	0.149921	-0.0211829	0.0440389	0.985424	0.0300805	NaN	NaN	101.479	NaN	101.479	3.0977
ACAT2_(C158)_IGEMPLTDSILCDGLTDAFHNC[DTB]HMGITAENVAK	ACAT2_(C158)	ACAT2	Q9BWD1	Acetyl-CoA acetyltransferase, cytosolic	Homo sapiens	IGEMPLTDSILCDGLTDAFHNC[DTB]HMGITAENVAK	IGEMPLTDSILCDGLTDAFHNCHMGITAENVAK	(C158)	control_missing_value_limit, control_cv_limit	HEK293T_GSK29_200uM_4h	HEK293T	29_200uM_4h	29	200	-3.69897	4	78	1	8	62	1	NaN	4.83976	NaN	4.83976	0	NaN	4	0	2	14.307	7.23888	1.03567	-0.580829	NaN	0.66858	NaN	7.23888	0.732329	-0.580829	0.145952	0.66858	0.0676376	NaN	NaN	149.571	NaN	149.571	15.1315
ACAT2_(C360)_VNIEGGAIALGHPLGASGC[DTB]R	ACAT2_(C360)	ACAT2	Q9BWD1	Acetyl-CoA acetyltransferase, cytosolic	Homo sapiens	VNIEGGAIALGHPLGASGC[DTB]R	VNIEGGAIALGHPLGASGCR	(C360)		HEK293T_GSK29_50uM_4h	HEK293T	29_50uM_4h	29	50	-4.30103	4	78	78	0	62	62	NaN	539.675	134.544	525.553	113.663	24.9306	4	4	0	12.9364	481.527	62.2922	0.164473	0.405211	1.12076	0.314788	475.27	43.8303	0.14509	0.339199	1.1058	0.25999	0.280056	0.552756	89.2254	25.0608	90.4323	21.262
ACAT2_(C360)_VNIEGGAIALGHPLGASGC[DTB]R	ACAT2_(C360)	ACAT2	Q9BWD1	Acetyl-CoA acetyltransferase, cytosolic	Homo sapiens	VNIEGGAIALGHPLGASGC[DTB]R	VNIEGGAIALGHPLGASGCR	(C360)		HEK293T_GSK29_200uM_4h	HEK293T	29_200uM_4h	29	200	-3.69897	4	78	78	0	62	62	NaN	539.675	134.544	525.553	113.663	24.9306	4	4	0	24.9205	605.456	150.882	-0.16593	0.50855	0.891354	0.314202	562.832	53.8685	-0.0988659	0.341205	0.933767	0.22084	0.366631	0.435771	112.189	39.5466	107.093	25.3281
ACAT2_(C65)_ATVAPEDVSEVIFGHVLAAGC[DTB]GQNPVR	ACAT2_(C65)	ACAT2	Q9BWD1	Acetyl-CoA acetyltransferase, cytosolic	Homo sapiens	ATVAPEDVSEVIFGHVLAAGC[DTB]GQNPVR	ATVAPEDVSEVIFGHVLAAGCGQNPVR	(C65)	control_cv_limit	HEK293T_GSK29_50uM_4h	HEK293T	29_50uM_4h	29	50	-4.30103	4	78	78	0	62	62	NaN	128.753	124.698	75.7003	47.3422	96.8504	4	4	0	40.394	50.8035	20.5215	1.34161	1.51391	2.53434	2.65945	42.237	4.15791	0.84179	0.913356	1.79227	1.13467	0.0370892	1.43075	39.458	41.4059	55.7951	35.3233
ACAT2_(C65)_ATVAPEDVSEVIFGHVLAAGC[DTB]GQNPVR	ACAT2_(C65)	ACAT2	Q9BWD1	Acetyl-CoA acetyltransferase, cytosolic	Homo sapiens	ATVAPEDVSEVIFGHVLAAGC[DTB]GQNPVR	ATVAPEDVSEVIFGHVLAAGCGQNPVR	(C65)	control_cv_limit	HEK293T_GSK29_200uM_4h	HEK293T	29_200uM_4h	29	200	-3.69897	4	78	78	0	62	62	NaN	128.753	124.698	75.7003	47.3422	96.8504	4	4	0	79.5636	99.898	79.4825	0.36608	1.80829	1.28885	1.61545	66.5481	15.0081	0.1859	0.959119	1.13753	0.75624	0.925515	0.0336163	77.5888	97.2505	87.91	58.4435
ACAT2_(C65)_RATVAPEDVSEVIFGHVLAAGC[DTB]GQNPVR	ACAT2_(C65)	ACAT2	Q9BWD1	Acetyl-CoA acetyltransferase, cytosolic	Homo sapiens	RATVAPEDVSEVIFGHVLAAGC[DTB]GQNPVR	RATVAPEDVSEVIFGHVLAAGCGQNPVR	(C65)	control_missing_value_limit, control_cv_limit, single_cleavage_product	HEK293T_GSK29_50uM_4h	HEK293T	29_50uM_4h	29	50	-4.30103	4	78	11	7	62	10	NaN	26.2083	23.5589	15.2523	6.19187	89.8908	4	0	2	4.18025	5.60986	0.234506	2.22399	1.29825	4.67183	4.20409	5.60986	0.165821	1.44299	0.587232	2.71883	1.10667	0.000581131	3.23573	21.4049	19.2618	36.7805	14.971
ACAT2_(C65)_RATVAPEDVSEVIFGHVLAAGC[DTB]GQNPVR	ACAT2_(C65)	ACAT2	Q9BWD1	Acetyl-CoA acetyltransferase, cytosolic	Homo sapiens	RATVAPEDVSEVIFGHVLAAGC[DTB]GQNPVR	RATVAPEDVSEVIFGHVLAAGCGQNPVR	(C65)	control_missing_value_limit, control_cv_limit, single_cleavage_product	HEK293T_GSK29_200uM_4h	HEK293T	29_200uM_4h	29	200	-3.69897	4	78	11	7	62	10	NaN	26.2083	23.5589	15.2523	6.19187	89.8908	4	1	1	0.997092	7.53033	0.0750843	1.79924	1.29693	3.48037	3.12873	7.53033	0.0530926	1.01824	0.585769	2.02545	0.822381	0.00342342	2.46554	28.7326	25.8295	49.3718	20.0462
ACAT2_(C88,C88,C92,C92)_QASVGAGIPYSVPAWSC[Carbamidomethyl (C)]QMIC[DTB]GSGLK	ACAT2_(C88,C88,C92,C92)	ACAT2	Q9BWD1	Acetyl-CoA acetyltransferase, cytosolic	Homo sapiens	QASVGAGIPYSVPAWSC[Carbamidomethyl (C)]QMIC[DTB]GSGLK	QASVGAGIPYSVPAWSCQMICGSGLK	(C88,C88,C92,C92)	control_missing_value_limit, control_cv_limit	HEK293T_GSK29_50uM_4h	HEK293T	29_50uM_4h	29	50	-4.30103	4	78	4	8	62	4	NaN	44.208	27.104	43.0429	18.1031	61.3102	4	0	2	14.6922	6.08116	0.893458	2.86189	0.909563	7.26967	4.58324	6.08116	0.63177	2.82336	0.625011	7.07807	3.0664	0.0152818	1.81583	13.7558	8.67248	14.1281	6.12066
ACAT2_(C88,C88,C92,C92)_QASVGAGIPYSVPAWSC[Carbamidomethyl (C)]QMIC[DTB]GSGLK	ACAT2_(C88,C88,C92,C92)	ACAT2	Q9BWD1	Acetyl-CoA acetyltransferase, cytosolic	Homo sapiens	QASVGAGIPYSVPAWSC[Carbamidomethyl (C)]QMIC[DTB]GSGLK	QASVGAGIPYSVPAWSCQMICGSGLK	(C88,C88,C92,C92)	control_missing_value_limit, control_cv_limit	HEK293T_GSK29_200uM_4h	HEK293T	29_200uM_4h	29	200	-3.69897	4	78	4	8	62	4	NaN	44.208	27.104	43.0429	18.1031	61.3102	4	0	2	29.8187	6.25017	1.86372	2.82234	0.983586	7.07308	4.82221	6.25017	1.31785	2.78381	0.678754	6.88667	3.24002	0.0151709	1.81899	14.1381	9.63893	14.5208	6.8317
ACBD3_(C129)_QVLMGPYNPDTC[DTB]PEVGFFDVLGNDR	ACBD3_(C129)	ACBD3	Q9H3P7	Golgi resident protein GCP60	Homo sapiens	QVLMGPYNPDTC[DTB]PEVGFFDVLGNDR	QVLMGPYNPDTCPEVGFFDVLGNDR	(C129)	control_cv_limit	HEK293T_GSK29_50uM_4h	HEK293T	29_50uM_4h	29	50	-4.30103	4	78	75	0	62	59	NaN	103.137	74.4947	84.0195	46.2314	72.2288	4	4	0	23.0157	34.3488	7.90561	1.58623	1.09367	3.00264	2.27622	32.304	3.59785	1.37901	0.809936	2.6009	1.46016	0.000220863	3.65588	33.304	25.2468	38.4482	21.585
ACBD3_(C129)_QVLMGPYNPDTC[DTB]PEVGFFDVLGNDR	ACBD3_(C129)	ACBD3	Q9H3P7	Golgi resident protein GCP60	Homo sapiens	QVLMGPYNPDTC[DTB]PEVGFFDVLGNDR	QVLMGPYNPDTCPEVGFFDVLGNDR	(C129)	control_cv_limit	HEK293T_GSK29_200uM_4h	HEK293T	29_200uM_4h	29	200	-3.69897	4	78	75	0	62	59	NaN	103.137	74.4947	84.0195	46.2314	72.2288	4	4	0	46.4791	99.4047	46.2024	0.0531767	1.23915	1.03755	0.891162	86.7862	16.3006	-0.0467417	0.838812	0.96812	0.562884	0.494668	0.305686	96.3812	82.783	103.293	60.0566
ACBD3_(C487)_DC[DTB]HEEVYAGSHQYPGR	ACBD3_(C487)	ACBD3	Q9H3P7	Golgi resident protein GCP60	Homo sapiens	DC[DTB]HEEVYAGSHQYPGR	DCHEEVYAGSHQYPGR	(C487)		HEK293T_GSK29_50uM_4h	HEK293T	29_50uM_4h	29	50	-4.30103	4	78	75	0	62	59	NaN	38.3602	9.81823	38.9341	5.76294	25.5949	4	4	0	27.8661	42.4794	11.8373	-0.147156	0.545868	0.903029	0.341676	42.9229	8.19018	-0.140712	0.348399	0.907071	0.21905	0.541713	0.266231	110.738	41.8997	110.245	26.6232
ACBD3_(C487)_DC[DTB]HEEVYAGSHQYPGR	ACBD3_(C487)	ACBD3	Q9H3P7	Golgi resident protein GCP60	Homo sapiens	DC[DTB]HEEVYAGSHQYPGR	DCHEEVYAGSHQYPGR	(C487)		HEK293T_GSK29_200uM_4h	HEK293T	29_200uM_4h	29	200	-3.69897	4	78	75	0	62	59	NaN	38.3602	9.81823	38.9341	5.76294	25.5949	4	4	0	17.5679	43.2783	7.60309	-0.174035	0.44787	0.88636	0.275161	45.7567	3.00378	-0.232948	0.233604	0.850894	0.137778	0.238992	0.621617	112.821	35.0241	117.523	19.0296
ACBD4_(C12)_ESPEPDC[DTB]QK	ACBD4_(C12)	ACBD4	Q8NC06	Acyl-CoA-binding domain-containing protein 4	Homo sapiens	ESPEPDC[DTB]QK	ESPEPDCQK	(C12)	control_missing_value_limit	HEK293T_GSK29_50uM_4h	HEK293T	29_50uM_4h	29	50	-4.30103	4	78	55	0	62	43	NaN	60.4244	14.1234	60.2375	8.15061	23.3736	4	4	0	19.3818	64.4277	12.4873	-0.0925492	0.438062	0.937864	0.284775	62.1753	8.0768	-0.0456797	0.270609	0.968833	0.181726	0.4843	0.314886	106.625	32.3759	103.217	19.3606
ACBD4_(C12)_ESPEPDC[DTB]QK	ACBD4_(C12)	ACBD4	Q8NC06	Acyl-CoA-binding domain-containing protein 4	Homo sapiens	ESPEPDC[DTB]QK	ESPEPDCQK	(C12)	control_missing_value_limit	HEK293T_GSK29_200uM_4h	HEK293T	29_200uM_4h	29	200	-3.69897	4	78	55	0	62	43	NaN	60.4244	14.1234	60.2375	8.15061	23.3736	4	3	0	9.92058	57.1983	5.6744	0.0791584	0.366327	1.0564	0.26824	58.866	2.98598	0.0332274	0.208474	1.0233	0.14787	0.702722	0.153217	94.661	24.0362	97.7232	14.1213
ACBD4_(C157)_EQVVNGDVGAVSEPPC[DTB]LPK	ACBD4_(C157)	ACBD4	Q8NC06	Acyl-CoA-binding domain-containing protein 4	Homo sapiens	EQVVNGDVGAVSEPPC[DTB]LPK	EQVVNGDVGAVSEPPCLPK	(C157)	control_missing_value_limit	HEK293T_GSK29_50uM_4h	HEK293T	29_50uM_4h	29	50	-4.30103	4	78	12	6	62	10	NaN	13.1523	4.97841	13.6685	3.7966	37.8521	4	0	2	54.971	7.00662	3.85161	0.90852	0.962894	1.87712	1.25284	7.00662	2.7235	0.964068	0.689243	1.9508	0.931991	0.346105	0.460792	53.2731	35.5559	51.2609	24.4898
ACBD4_(C157)_EQVVNGDVGAVSEPPC[DTB]LPK	ACBD4_(C157)	ACBD4	Q8NC06	Acyl-CoA-binding domain-containing protein 4	Homo sapiens	EQVVNGDVGAVSEPPC[DTB]LPK	EQVVNGDVGAVSEPPCLPK	(C157)	control_missing_value_limit	HEK293T_GSK29_200uM_4h	HEK293T	29_200uM_4h	29	200	-3.69897	4	78	12	6	62	10	NaN	13.1523	4.97841	13.6685	3.7966	37.8521	4	1	1	60.9906	8.87756	5.41448	0.567076	1.03559	1.48152	1.06346	8.87756	3.82861	0.622624	0.740068	1.53967	0.789815	0.524986	0.279852	67.4983	48.4516	64.9489	33.3172
ACBD5_(C170)_C[DTB]LEDLGNVLTSTPNAK	ACBD5_(C170)	ACBD5	Q5T8D3	Acyl-CoA-binding domain-containing protein 5	Homo sapiens	C[DTB]LEDLGNVLTSTPNAK	CLEDLGNVLTSTPNAK	(C170)	control_missing_value_limit, control_cv_limit	HEK293T_GSK29_50uM_4h	HEK293T	29_50uM_4h	29	50	-4.30103	4	78	54	1	62	43	NaN	61.5987	66.4421	22.3585	7.91941	107.863	4	4	0	97.3274	42.1479	41.0214	0.547441	2.09598	1.46149	2.12329	22.5661	1.46893	-0.0133337	0.519561	0.9908	0.356819	0.738428	0.131692	68.4233	99.407	100.929	36.3476
ACBD5_(C170)_C[DTB]LEDLGNVLTSTPNAK	ACBD5_(C170)	ACBD5	Q5T8D3	Acyl-CoA-binding domain-containing protein 5	Homo sapiens	C[DTB]LEDLGNVLTSTPNAK	CLEDLGNVLTSTPNAK	(C170)	control_missing_value_limit, control_cv_limit	HEK293T_GSK29_200uM_4h	HEK293T	29_200uM_4h	29	200	-3.69897	4	78	54	1	62	43	NaN	61.5987	66.4421	22.3585	7.91941	107.863	4	2	0	81.2953	64.5936	52.5115	-0.0684906	1.94862	0.953635	1.28805	64.5936	37.1312	-1.53056	0.974117	0.346142	0.233717	0.685973	0.163693	104.862	141.635	288.899	195.066
ACBD5_(C83)_QATEGPC[DTB]K	ACBD5_(C83)	ACBD5	Q5T8D3	Acyl-CoA-binding domain-containing protein 5	Homo sapiens	QATEGPC[DTB]K	QATEGPCK	(C83)		HEK293T_GSK29_50uM_4h	HEK293T	29_50uM_4h	29	50	-4.30103	4	78	78	0	62	62	NaN	328.968	69.6646	316.974	46.3724	21.1767	4	4	0	13.153	316.566	41.6377	0.0554424	0.359649	1.03918	0.259056	323.106	23.665	-0.0276431	0.236035	0.981022	0.160502	0.755427	0.121807	96.2299	23.9891	101.935	16.6772
ACBD5_(C83)_QATEGPC[DTB]K	ACBD5_(C83)	ACBD5	Q5T8D3	Acyl-CoA-binding domain-containing protein 5	Homo sapiens	QATEGPC[DTB]K	QATEGPCK	(C83)		HEK293T_GSK29_200uM_4h	HEK293T	29_200uM_4h	29	200	-3.69897	4	78	78	0	62	62	NaN	328.968	69.6646	316.974	46.3724	21.1767	4	4	0	19.0657	246.259	46.951	0.417774	0.411093	1.33586	0.380652	264.099	12.5174	0.263285	0.221862	1.20021	0.184572	0.0701593	1.15391	74.8579	21.3306	83.3189	12.8131
ACBD6_(C166)_NIFDYC[DTB]R	ACBD6_(C166)	ACBD6	Q9BR61	Acyl-CoA-binding domain-containing protein 6	Homo sapiens	NIFDYC[DTB]R	NIFDYCR	(C166)	control_missing_value_limit, control_cv_limit	HEK293T_GSK29_50uM_4h	HEK293T	29_50uM_4h	29	50	-4.30103	4	78	1	8	62	1	NaN	61.9898	NaN	61.9898	0	NaN	4	0	2	25.8598	5.05368	1.30687	3.61662	NaN	12.2663	NaN	5.05368	0.924097	3.61662	0.263806	12.2663	2.24296	NaN	NaN	8.15244	NaN	8.15244	1.49072
ACBD6_(C166)_NIFDYC[DTB]R	ACBD6_(C166)	ACBD6	Q9BR61	Acyl-CoA-binding domain-containing protein 6	Homo sapiens	NIFDYC[DTB]R	NIFDYCR	(C166)	control_missing_value_limit, control_cv_limit	HEK293T_GSK29_200uM_4h	HEK293T	29_200uM_4h	29	200	-3.69897	4	78	1	8	62	1	NaN	61.9898	NaN	61.9898	0	NaN	4	0	2	39.5735	7.61001	3.01155	3.02606	NaN	8.14583	NaN	7.61001	2.12949	3.02606	0.403705	8.14583	2.27942	NaN	NaN	12.2762	NaN	12.2762	3.43522
ACBD6_(C80)_VGNC[DTB]NTPKPSFFDFEGK	ACBD6_(C80)	ACBD6	Q9BR61	Acyl-CoA-binding domain-containing protein 6	Homo sapiens	VGNC[DTB]NTPKPSFFDFEGK	VGNCNTPKPSFFDFEGK	(C80)	control_missing_value_limit, control_cv_limit	HEK293T_GSK29_50uM_4h	HEK293T	29_50uM_4h	29	50	-4.30103	4	78	8	8	62	8	NaN	20.0176	17.2545	12.6387	2.5793	86.1964	4	0	2	4.52826	8.55204	0.387259	1.22693	1.24527	2.34068	2.02037	8.55204	0.273833	0.56351	0.298026	1.47786	0.30529	0.0211474	1.67474	42.7225	36.8761	67.6654	13.978
ACBD6_(C80)_VGNC[DTB]NTPKPSFFDFEGK	ACBD6_(C80)	ACBD6	Q9BR61	Acyl-CoA-binding domain-containing protein 6	Homo sapiens	VGNC[DTB]NTPKPSFFDFEGK	VGNCNTPKPSFFDFEGK	(C80)	control_missing_value_limit, control_cv_limit	HEK293T_GSK29_200uM_4h	HEK293T	29_200uM_4h	29	200	-3.69897	4	78	8	8	62	8	NaN	20.0176	17.2545	12.6387	2.5793	86.1964	4	0	2	5.3216	6.58528	0.350442	1.60395	1.24592	3.03975	2.62515	6.58528	0.2478	0.940534	0.299387	1.91924	0.398279	0.00407807	2.38955	32.8974	28.4104	52.104	10.8126
ACBD7_(C45)_QAIVGDINIAC[DTB]PGMLDLK	ACBD7_(C45)	ACBD7	Q8N6N7	Acyl-CoA-binding domain-containing protein 7	Homo sapiens	QAIVGDINIAC[DTB]PGMLDLK	QAIVGDINIACPGMLDLK	(C45)	control_missing_value_limit, control_cv_limit	HEK293T_GSK29_50uM_4h	HEK293T	29_50uM_4h	29	50	-4.30103	4	78	50	1	62	40	NaN	75.1991	48.905	71.7799	39.2215	65.034	4	3	0	36.496	44.1276	16.1048	0.769035	1.07589	1.70413	1.27085	52.6552	1.52033	0.447004	0.789408	1.36321	0.745914	0.318235	0.497252	58.681	43.7611	73.3565	40.1389
ACBD7_(C45)_QAIVGDINIAC[DTB]PGMLDLK	ACBD7_(C45)	ACBD7	Q8N6N7	Acyl-CoA-binding domain-containing protein 7	Homo sapiens	QAIVGDINIAC[DTB]PGMLDLK	QAIVGDINIACPGMLDLK	(C45)	control_missing_value_limit, control_cv_limit	HEK293T_GSK29_200uM_4h	HEK293T	29_200uM_4h	29	200	-3.69897	4	78	50	1	62	40	NaN	75.1991	48.905	71.7799	39.2215	65.034	4	3	0	53.962	73.4483	39.6342	0.0339865	1.21917	1.02384	0.865208	84.8046	21.3601	-0.240564	0.868029	0.846415	0.509264	0.823102	0.0845462	97.6718	82.5388	118.145	71.0848
ACD_(C320)_SSSQPSPAIC[DTB]SAPATLTPR	ACD_(C320)	ACD	Q96AP0	Adrenocortical dysplasia protein homolog	Homo sapiens	SSSQPSPAIC[DTB]SAPATLTPR	SSSQPSPAICSAPATLTPR	(C320)		HEK293T_GSK29_50uM_4h	HEK293T	29_50uM_4h	29	50	-4.30103	4	78	78	0	62	62	NaN	265.212	60.5505	266.477	33.9824	22.831	4	4	0	52.7574	243.406	128.415	0.123781	0.829342	1.08959	0.626356	274.703	60.4314	-0.0438602	0.366845	0.970056	0.246664	0.586217	0.231942	91.7779	52.7591	103.087	26.2127
ACD_(C320)_SSSQPSPAIC[DTB]SAPATLTPR	ACD_(C320)	ACD	Q96AP0	Adrenocortical dysplasia protein homolog	Homo sapiens	SSSQPSPAIC[DTB]SAPATLTPR	SSSQPSPAICSAPATLTPR	(C320)		HEK293T_GSK29_200uM_4h	HEK293T	29_200uM_4h	29	200	-3.69897	4	78	78	0	62	62	NaN	265.212	60.5505	266.477	33.9824	22.831	4	4	0	15.1418	254.083	38.4726	0.061848	0.395237	1.0438	0.285957	260.391	25.6419	0.033335	0.232447	1.02338	0.164887	0.757167	0.120808	95.8036	26.2461	97.7159	15.744
ACD_(C344)_TPSSPLQSC[DTB]TPSLSPR	ACD_(C344)	ACD	Q96AP0	Adrenocortical dysplasia protein homolog	Homo sapiens	TPSSPLQSC[DTB]TPSLSPR	TPSSPLQSCTPSLSPR	(C344)	control_cv_limit	HEK293T_GSK29_50uM_4h	HEK293T	29_50uM_4h	29	50	-4.30103	4	78	72	0	62	59	NaN	68.502	32.4961	61.7958	19.2448	47.4382	4	2	0	34.6385	60.8735	21.0857	0.170332	0.847417	1.12532	0.660994	60.8735	14.9098	0.0216931	0.571601	1.01515	0.402206	0.885041	0.0530364	88.8638	52.1972	98.5076	39.0291
ACD_(C344)_TPSSPLQSC[DTB]TPSLSPR	ACD_(C344)	ACD	Q96AP0	Adrenocortical dysplasia protein homolog	Homo sapiens	TPSSPLQSC[DTB]TPSLSPR	TPSSPLQSCTPSLSPR	(C344)	control_cv_limit	HEK293T_GSK29_200uM_4h	HEK293T	29_200uM_4h	29	200	-3.69897	4	78	72	0	62	59	NaN	68.502	32.4961	61.7958	19.2448	47.4382	4	4	0	45.9053	72.9305	33.4789	-0.0903763	0.952362	0.939278	0.620042	66.974	21.5314	-0.116093	0.645744	0.922683	0.412989	0.745357	0.127635	106.465	70.2803	108.38	48.5102
ACD_(C380)_EFVGLPC[DTB]K	ACD_(C380)	ACD	Q96AP0	Adrenocortical dysplasia protein homolog	Homo sapiens	EFVGLPC[DTB]K	EFVGLPCK	(C380)		HEK293T_GSK29_50uM_4h	HEK293T	29_50uM_4h	29	50	-4.30103	4	78	77	0	62	62	NaN	442.061	99.3596	442.992	48.4349	22.4764	4	3	0	36.6437	324.465	118.896	0.446183	0.620183	1.36243	0.585679	351.247	76.4395	0.334795	0.351362	1.2612	0.307159	0.295853	0.528923	73.3982	31.5523	79.2897	19.3106
ACD_(C380)_EFVGLPC[DTB]K	ACD_(C380)	ACD	Q96AP0	Adrenocortical dysplasia protein homolog	Homo sapiens	EFVGLPC[DTB]K	EFVGLPCK	(C380)		HEK293T_GSK29_200uM_4h	HEK293T	29_200uM_4h	29	200	-3.69897	4	78	77	0	62	62	NaN	442.061	99.3596	442.992	48.4349	22.4764	4	4	0	9.49649	332.396	31.566	0.411342	0.352022	1.32992	0.324505	343.475	7.84485	0.367073	0.161143	1.28973	0.144058	0.00453073	2.34383	75.1924	18.3471	77.5354	8.66039
ACD_(C399)_GAQEPC[DTB]SVWEPPKR	ACD_(C399)	ACD	Q96AP0	Adrenocortical dysplasia protein homolog	Homo sapiens	GAQEPC[DTB]SVWEPPKR	GAQEPCSVWEPPKR	(C399)		HEK293T_GSK29_50uM_4h	HEK293T	29_50uM_4h	29	50	-4.30103	4	78	78	0	62	62	NaN	342.3	74.8226	329.034	45.1193	21.8587	4	4	0	29.1043	415.133	120.821	-0.27831	0.525122	0.824557	0.300128	368.911	21.6494	-0.165038	0.215187	0.891905	0.133033	0.252815	0.597197	121.277	44.1433	112.12	16.7233
ACD_(C399)_GAQEPC[DTB]SVWEPPKR	ACD_(C399)	ACD	Q96AP0	Adrenocortical dysplasia protein homolog	Homo sapiens	GAQEPC[DTB]SVWEPPKR	GAQEPCSVWEPPKR	(C399)		HEK293T_GSK29_200uM_4h	HEK293T	29_200uM_4h	29	200	-3.69897	4	78	78	0	62	62	NaN	342.3	74.8226	329.034	45.1193	21.8587	4	4	0	12.4439	282.559	35.1615	0.276709	0.362876	1.21143	0.304706	271.159	13.1351	0.279099	0.209813	1.21344	0.176472	0.0512549	1.29026	82.5472	20.7628	82.4105	11.9851
ACIN1_(C1052)_SHC[DTB]FVTYSTVEEAVATR	ACIN1_(C1052)	ACIN1	Q9UKV3	Apoptotic chromatin condensation inducer in the nucleus	Homo sapiens	SHC[DTB]FVTYSTVEEAVATR	SHCFVTYSTVEEAVATR	(C1052)	control_cv_limit	HEK293T_GSK29_50uM_4h	HEK293T	29_50uM_4h	29	50	-4.30103	4	78	67	0	62	54	NaN	122.7	167.558	47.3914	12.2447	136.559	4	2	0	28.5708	31.3199	8.94836	1.96998	2.01279	3.91764	5.46574	31.3199	6.32744	0.597546	0.473177	1.51314	0.496282	0.0861289	1.06485	25.5256	35.6123	66.0877	21.6755
ACIN1_(C1052)_SHC[DTB]FVTYSTVEEAVATR	ACIN1_(C1052)	ACIN1	Q9UKV3	Apoptotic chromatin condensation inducer in the nucleus	Homo sapiens	SHC[DTB]FVTYSTVEEAVATR	SHCFVTYSTVEEAVATR	(C1052)	control_cv_limit	HEK293T_GSK29_200uM_4h	HEK293T	29_200uM_4h	29	200	-3.69897	4	78	67	0	62	54	NaN	122.7	167.558	47.3914	12.2447	136.559	4	4	0	25.789	40.9604	10.5633	1.58283	2.00496	2.99558	4.16305	41.237	8.17536	0.200686	0.469843	1.14924	0.374275	0.0188828	1.72393	33.3826	46.3928	87.0137	28.3378
ACIN1_(C1083)_FLC[DTB]ADYAEQDELDYHR	ACIN1_(C1083)	ACIN1	Q9UKV3	Apoptotic chromatin condensation inducer in the nucleus	Homo sapiens	FLC[DTB]ADYAEQDELDYHR	FLCADYAEQDELDYHR	(C1083)	control_missing_value_limit, control_cv_limit	HEK293T_GSK29_50uM_4h	HEK293T	29_50uM_4h	29	50	-4.30103	4	78	52	1	62	41	NaN	118.338	86.3385	92.1849	23.2815	72.9591	4	2	0	9.94244	36.9535	3.67408	1.67913	1.06231	3.20235	2.358	36.9535	2.59797	1.31882	0.37821	2.49462	0.653977	0.000119975	3.92091	31.227	22.9935	40.0863	10.5088
ACIN1_(C1083)_FLC[DTB]ADYAEQDELDYHR	ACIN1_(C1083)	ACIN1	Q9UKV3	Apoptotic chromatin condensation inducer in the nucleus	Homo sapiens	FLC[DTB]ADYAEQDELDYHR	FLCADYAEQDELDYHR	(C1083)	control_missing_value_limit, control_cv_limit	HEK293T_GSK29_200uM_4h	HEK293T	29_200uM_4h	29	200	-3.69897	4	78	52	1	62	41	NaN	118.338	86.3385	92.1849	23.2815	72.9591	4	4	0	39.3717	81.3138	32.0146	0.541344	1.19606	1.45533	1.20653	69.5719	8.2554	0.406025	0.402568	1.32503	0.369735	0.254858	0.593702	68.7131	56.9662	75.47	21.0591
ACIN1_(C1223)_AAPC[DTB]IYWLPLTDSQIVQK	ACIN1_(C1223)	ACIN1	Q9UKV3	Apoptotic chromatin condensation inducer in the nucleus	Homo sapiens	AAPC[DTB]IYWLPLTDSQIVQK	AAPCIYWLPLTDSQIVQK	(C1223)	control_missing_value_limit, control_cv_limit	HEK293T_GSK29_50uM_4h	HEK293T	29_50uM_4h	29	50	-4.30103	4	78	1	8	62	1	NaN	12.882	NaN	12.882	0	NaN	4	0	2	2.61145	7.63877	0.199483	0.753948	NaN	1.6864	NaN	7.63877	0.141056	0.753948	0.0266404	1.6864	0.0311407	NaN	NaN	59.2979	NaN	59.2979	1.09498
ACIN1_(C1223)_AAPC[DTB]IYWLPLTDSQIVQK	ACIN1_(C1223)	ACIN1	Q9UKV3	Apoptotic chromatin condensation inducer in the nucleus	Homo sapiens	AAPC[DTB]IYWLPLTDSQIVQK	AAPCIYWLPLTDSQIVQK	(C1223)	control_missing_value_limit, control_cv_limit	HEK293T_GSK29_200uM_4h	HEK293T	29_200uM_4h	29	200	-3.69897	4	78	1	8	62	1	NaN	12.882	NaN	12.882	0	NaN	4	0	2	31.1253	7.81984	2.43395	0.720149	NaN	1.64735	NaN	7.81984	1.72106	0.720149	0.317521	1.64735	0.362564	NaN	NaN	60.7035	NaN	60.7035	13.3602
ACIN1_(C546)_GITEEC[DTB]LK	ACIN1_(C546)	ACIN1	Q9UKV3	Apoptotic chromatin condensation inducer in the nucleus	Homo sapiens	GITEEC[DTB]LK	GITEECLK	(C546)		HEK293T_GSK29_50uM_4h	HEK293T	29_50uM_4h	29	50	-4.30103	4	78	78	0	62	62	NaN	2603.83	764.417	2501.5	351.673	29.3575	4	4	0	74.2177	2144.09	1591.3	0.280266	1.15146	1.21442	0.969265	2127.26	1332.04	0.233795	0.92587	1.17592	0.754667	0.422164	0.374519	82.3439	65.7212	85.0395	54.5753
ACIN1_(C546)_GITEEC[DTB]LK	ACIN1_(C546)	ACIN1	Q9UKV3	Apoptotic chromatin condensation inducer in the nucleus	Homo sapiens	GITEEC[DTB]LK	GITEECLK	(C546)		HEK293T_GSK29_200uM_4h	HEK293T	29_200uM_4h	29	200	-3.69897	4	78	78	0	62	62	NaN	2603.83	764.417	2501.5	351.673	29.3575	4	4	0	12.3149	2772.39	341.418	-0.0904998	0.459294	0.939197	0.299001	2751.52	227.927	-0.137439	0.235411	0.909132	0.148347	0.214611	0.668347	106.474	33.8968	109.995	17.9484
ACIN1_(C546)_GITEEC[DTB]LKQPSLEQK	ACIN1_(C546)	ACIN1	Q9UKV3	Apoptotic chromatin condensation inducer in the nucleus	Homo sapiens	GITEEC[DTB]LKQPSLEQK	GITEECLKQPSLEQK	(C546)	control_cv_limit, single_cleavage_product	HEK293T_GSK29_50uM_4h	HEK293T	29_50uM_4h	29	50	-4.30103	4	78	78	0	62	62	NaN	1227.57	594.487	1078.45	189.568	48.4279	4	4	0	36.9296	1856.95	685.763	-0.597125	0.87863	0.66107	0.402605	1764.31	413.216	-0.710149	0.422469	0.611257	0.178996	0.0987326	1.00554	151.27	92.1264	163.597	47.9068
ACIN1_(C546)_GITEEC[DTB]LKQPSLEQK	ACIN1_(C546)	ACIN1	Q9UKV3	Apoptotic chromatin condensation inducer in the nucleus	Homo sapiens	GITEEC[DTB]LKQPSLEQK	GITEECLKQPSLEQK	(C546)	control_cv_limit, single_cleavage_product	HEK293T_GSK29_200uM_4h	HEK293T	29_200uM_4h	29	200	-3.69897	4	78	78	0	62	62	NaN	1227.57	594.487	1078.45	189.568	48.4279	4	4	0	17.6409	969.718	171.067	0.340171	0.743577	1.26591	0.652459	938.687	103.536	0.200238	0.299385	1.14889	0.238415	0.130162	0.885516	78.9948	40.7146	87.0407	18.0625
ACIN1_(C691)_DPSSGQEVATPPVPQLQVC[DTB]EPK	ACIN1_(C691)	ACIN1	Q9UKV3	Apoptotic chromatin condensation inducer in the nucleus	Homo sapiens	DPSSGQEVATPPVPQLQVC[DTB]EPK	DPSSGQEVATPPVPQLQVCEPK	(C691)		HEK293T_GSK29_50uM_4h	HEK293T	29_50uM_4h	29	50	-4.30103	4	78	78	0	62	62	NaN	608.921	185.512	594.44	131.822	30.4656	4	4	0	19.2477	642.636	123.693	-0.0777455	0.519897	0.947537	0.34146	626.286	83.5261	-0.0752885	0.373331	0.949152	0.245615	0.43985	0.356695	105.537	38.0318	105.357	27.2636
ACIN1_(C691)_DPSSGQEVATPPVPQLQVC[DTB]EPK	ACIN1_(C691)	ACIN1	Q9UKV3	Apoptotic chromatin condensation inducer in the nucleus	Homo sapiens	DPSSGQEVATPPVPQLQVC[DTB]EPK	DPSSGQEVATPPVPQLQVCEPK	(C691)		HEK293T_GSK29_200uM_4h	HEK293T	29_200uM_4h	29	200	-3.69897	4	78	78	0	62	62	NaN	608.921	185.512	594.44	131.822	30.4656	4	4	0	48.9197	649.014	317.496	-0.0919934	0.831435	0.938225	0.540706	690.037	208.299	-0.215141	0.540385	0.861462	0.322675	0.983408	0.00726615	106.584	61.4252	116.082	43.4803
ACIN1_(C691)_DSSTSYTETKDPSSGQEVATPPVPQLQVC[DTB]EPK	ACIN1_(C691)	ACIN1	Q9UKV3	Apoptotic chromatin condensation inducer in the nucleus	Homo sapiens	DSSTSYTETKDPSSGQEVATPPVPQLQVC[DTB]EPK	DSSTSYTETKDPSSGQEVATPPVPQLQVCEPK	(C691)	control_missing_value_limit, control_cv_limit, single_cleavage_product	HEK293T_GSK29_50uM_4h	HEK293T	29_50uM_4h	29	50	-4.30103	4	78	10	5	62	7	NaN	7.59026	4.38768	8.64098	4.44302	57.8068	4	1	1	62.2833	10.3571	6.45073	-0.448398	1.22594	0.732856	0.622748	10.3571	4.56136	-0.261352	0.976717	0.834306	0.564833	0.594526	0.225829	136.452	115.951	119.86	81.1464
ACIN1_(C691)_DSSTSYTETKDPSSGQEVATPPVPQLQVC[DTB]EPK	ACIN1_(C691)	ACIN1	Q9UKV3	Apoptotic chromatin condensation inducer in the nucleus	Homo sapiens	DSSTSYTETKDPSSGQEVATPPVPQLQVC[DTB]EPK	DSSTSYTETKDPSSGQEVATPPVPQLQVCEPK	(C691)	control_missing_value_limit, control_cv_limit, single_cleavage_product	HEK293T_GSK29_200uM_4h	HEK293T	29_200uM_4h	29	200	-3.69897	4	78	10	5	62	7	NaN	7.59026	4.38768	8.64098	4.44302	57.8068	4	0	2	19.4039	5.09575	0.988773	0.574854	0.879705	1.48953	0.908262	5.09575	0.699168	0.7619	0.767761	1.69572	0.902415	0.350516	0.455293	67.1354	40.9368	58.9719	31.3831
ACIN1_(C733)_C[DTB]EAEEAEPPAATQPQTSETQTSHLPESER	ACIN1_(C733)	ACIN1	Q9UKV3	Apoptotic chromatin condensation inducer in the nucleus	Homo sapiens	C[DTB]EAEEAEPPAATQPQTSETQTSHLPESER	CEAEEAEPPAATQPQTSETQTSHLPESER	(C733)	control_missing_value_limit, control_cv_limit, single_cleavage_product	HEK293T_GSK29_50uM_4h	HEK293T	29_50uM_4h	29	50	-4.30103	4	78	18	5	62	15	NaN	8.78581	4.05696	8.29007	3.33051	46.1762	4	1	1	4.23586	6.76717	0.286648	0.376624	0.668979	1.2983	0.602023	6.76717	0.202691	0.292831	0.581207	1.22504	0.493523	0.191354	0.718163	77.0238	35.716	81.6298	32.8856
ACIN1_(C733)_C[DTB]EAEEAEPPAATQPQTSETQTSHLPESER	ACIN1_(C733)	ACIN1	Q9UKV3	Apoptotic chromatin condensation inducer in the nucleus	Homo sapiens	C[DTB]EAEEAEPPAATQPQTSETQTSHLPESER	CEAEEAEPPAATQPQTSETQTSHLPESER	(C733)	control_missing_value_limit, control_cv_limit, single_cleavage_product	HEK293T_GSK29_200uM_4h	HEK293T	29_200uM_4h	29	200	-3.69897	4	78	18	5	62	15	NaN	8.78581	4.05696	8.29007	3.33051	46.1762	4	2	0	21.3624	8.40974	1.79652	0.063114	0.734018	1.04472	0.531534	8.40974	1.27033	-0.0206782	0.619214	0.985769	0.423099	0.847256	0.0719853	95.7196	48.7004	101.444	43.5403
ACIN1_(C733)_KC[DTB]EAEEAEPPAATQPQTSETQTSHLPESER	ACIN1_(C733)	ACIN1	Q9UKV3	Apoptotic chromatin condensation inducer in the nucleus	Homo sapiens	KC[DTB]EAEEAEPPAATQPQTSETQTSHLPESER	KCEAEEAEPPAATQPQTSETQTSHLPESER	(C733)		HEK293T_GSK29_50uM_4h	HEK293T	29_50uM_4h	29	50	-4.30103	4	78	78	0	62	62	NaN	3491.84	709.834	3641.9	306.932	20.3284	4	4	0	17.5433	4419.95	775.403	-0.340041	0.387386	0.790019	0.212133	4418.25	566.871	-0.278785	0.221463	0.824285	0.126533	0.0601218	1.22097	126.579	33.9885	121.317	18.623
ACIN1_(C733)_KC[DTB]EAEEAEPPAATQPQTSETQTSHLPESER	ACIN1_(C733)	ACIN1	Q9UKV3	Apoptotic chromatin condensation inducer in the nucleus	Homo sapiens	KC[DTB]EAEEAEPPAATQPQTSETQTSHLPESER	KCEAEEAEPPAATQPQTSETQTSHLPESER	(C733)		HEK293T_GSK29_200uM_4h	HEK293T	29_200uM_4h	29	200	-3.69897	4	78	78	0	62	62	NaN	3491.84	709.834	3641.9	306.932	20.3284	4	4	0	19.6183	4208.73	825.684	-0.269397	0.407576	0.829666	0.234389	4121.84	598.179	-0.178598	0.242114	0.883561	0.14828	0.131873	0.879843	120.53	34.0511	113.178	18.9937
ACLY_(C1040)_NC[DTB]GSFTR	ACLY_(C1040)	ACLY	P53396	ATP-citrate synthase	Homo sapiens	NC[DTB]GSFTR	NCGSFTR	(C1040)		HEK293T_GSK29_50uM_4h	HEK293T	29_50uM_4h	29	50	-4.30103	4	78	78	0	62	62	NaN	1501.33	209.167	1504.23	95.9608	13.9321	4	4	0	13.0558	1369.2	178.76	0.132907	0.275459	1.0965	0.209359	1414.93	68.319	0.0882877	0.115425	1.06311	0.0850557	0.293548	0.53232	91.1992	17.413	94.0638	7.52573
ACLY_(C1040)_NC[DTB]GSFTR	ACLY_(C1040)	ACLY	P53396	ATP-citrate synthase	Homo sapiens	NC[DTB]GSFTR	NCGSFTR	(C1040)		HEK293T_GSK29_200uM_4h	HEK293T	29_200uM_4h	29	200	-3.69897	4	78	78	0	62	62	NaN	1501.33	209.167	1504.23	95.9608	13.9321	4	4	0	8.88762	1422.33	126.412	0.077983	0.238413	1.05554	0.174434	1370.89	21.5347	0.133914	0.0947846	1.09727	0.0720901	0.375992	0.424821	94.7381	15.656	91.1356	5.98758
ACLY_(C20)_FIC[DTB]TTSAIQNR	ACLY_(C20)	ACLY	P53396	ATP-citrate synthase	Homo sapiens	FIC[DTB]TTSAIQNR	FICTTSAIQNR	(C20)	control_cv_limit	HEK293T_GSK29_50uM_4h	HEK293T	29_50uM_4h	29	50	-4.30103	4	78	78	0	62	62	NaN	7049.66	5896.22	5072.23	3118.45	83.6384	4	4	0	26.2292	2951.74	774.217	1.25599	1.26459	2.38831	2.09347	2847.21	548.153	0.833069	0.929453	1.78147	1.14771	0.0093102	2.03104	41.8706	36.7015	56.1334	36.1638
ACLY_(C20)_FIC[DTB]TTSAIQNR	ACLY_(C20)	ACLY	P53396	ATP-citrate synthase	Homo sapiens	FIC[DTB]TTSAIQNR	FICTTSAIQNR	(C20)	control_cv_limit	HEK293T_GSK29_200uM_4h	HEK293T	29_200uM_4h	29	200	-3.69897	4	78	78	0	62	62	NaN	7049.66	5896.22	5072.23	3118.45	83.6384	4	4	0	68.9907	5426.19	3743.57	0.377615	1.56418	1.29919	1.4086	3603.51	105.381	0.493216	0.887985	1.40758	0.866371	0.80094	0.0964002	76.9709	83.4526	71.044	43.7279
ACLY_(C229)_VDATADYIC[DTB]K	ACLY_(C229)	ACLY	P53396	ATP-citrate synthase	Homo sapiens	VDATADYIC[DTB]K	VDATADYICK	(C229)		HEK293T_GSK29_50uM_4h	HEK293T	29_50uM_4h	29	50	-4.30103	4	78	78	0	62	62	NaN	386.968	131.238	351.121	85.0206	33.9144	4	4	0	35.2701	398.246	140.462	-0.0414474	0.705914	0.97168	0.475445	412.343	105.557	-0.231875	0.508361	0.851527	0.300052	0.872032	0.0594673	102.915	50.3563	117.436	41.3809
ACLY_(C229)_VDATADYIC[DTB]K	ACLY_(C229)	ACLY	P53396	ATP-citrate synthase	Homo sapiens	VDATADYIC[DTB]K	VDATADYICK	(C229)		HEK293T_GSK29_200uM_4h	HEK293T	29_200uM_4h	29	200	-3.69897	4	78	78	0	62	62	NaN	386.968	131.238	351.121	85.0206	33.9144	4	4	0	7.19115	351.045	25.2442	0.140557	0.50016	1.10233	0.382161	348.394	15.541	0.0112504	0.355213	1.00783	0.248142	0.435539	0.360973	90.7169	31.4501	99.2232	24.4302
ACLY_(C519)_AVQGMLDFDYVC[DTB]SR	ACLY_(C519)	ACLY	P53396	ATP-citrate synthase	Homo sapiens	AVQGMLDFDYVC[DTB]SR	AVQGMLDFDYVCSR	(C519)	control_cv_limit	HEK293T_GSK29_50uM_4h	HEK293T	29_50uM_4h	29	50	-4.30103	4	78	66	0	62	50	NaN	66.6642	28.684	63.0624	17.2716	43.0275	4	4	0	59.96	75.8139	45.458	-0.185551	1.06472	0.879313	0.648941	66.827	22.5357	-0.0836514	0.626752	0.943666	0.409958	0.839578	0.0759389	113.725	83.9301	105.97	46.0365
ACLY_(C519)_AVQGMLDFDYVC[DTB]SR	ACLY_(C519)	ACLY	P53396	ATP-citrate synthase	Homo sapiens	AVQGMLDFDYVC[DTB]SR	AVQGMLDFDYVCSR	(C519)	control_cv_limit	HEK293T_GSK29_200uM_4h	HEK293T	29_200uM_4h	29	200	-3.69897	4	78	66	0	62	50	NaN	66.6642	28.684	63.0624	17.2716	43.0275	4	4	0	45.1434	62.7845	28.3431	0.0865033	0.899726	1.06179	0.66218	53.6133	9.78982	0.23419	0.474894	1.17625	0.387186	0.829673	0.081093	94.1803	58.7348	85.0162	27.9849
ACLY_(C633)_GVTIIGPATVGGIKPGC[DTB]FK	ACLY_(C633)	ACLY	P53396	ATP-citrate synthase	Homo sapiens	GVTIIGPATVGGIKPGC[DTB]FK	GVTIIGPATVGGIKPGCFK	(C633)	control_cv_limit	HEK293T_GSK29_50uM_4h	HEK293T	29_50uM_4h	29	50	-4.30103	4	78	78	0	62	62	NaN	858.039	663.909	661.347	297.365	77.3751	4	4	0	27.2156	429.912	117.003	0.997	1.18333	1.99585	1.63703	467.645	44.3987	0.499992	0.662991	1.41421	0.649898	0.0346789	1.45993	50.1041	41.0963	70.7111	32.4953
ACLY_(C633)_GVTIIGPATVGGIKPGC[DTB]FK	ACLY_(C633)	ACLY	P53396	ATP-citrate synthase	Homo sapiens	GVTIIGPATVGGIKPGC[DTB]FK	GVTIIGPATVGGIKPGCFK	(C633)	control_cv_limit	HEK293T_GSK29_200uM_4h	HEK293T	29_200uM_4h	29	200	-3.69897	4	78	78	0	62	62	NaN	858.039	663.909	661.347	297.365	77.3751	4	4	0	48.1025	596.279	286.825	0.525057	1.31442	1.43899	1.31104	470.801	41.6033	0.490287	0.661096	1.40472	0.643697	0.366487	0.435942	69.4932	63.3142	71.1883	32.6211
ACLY_(C845)_KPASFMTSIC[DTB]DER	ACLY_(C845)	ACLY	P53396	ATP-citrate synthase	Homo sapiens	KPASFMTSIC[DTB]DER	KPASFMTSICDER	(C845)		HEK293T_GSK29_50uM_4h	HEK293T	29_50uM_4h	29	50	-4.30103	4	78	78	0	62	62	NaN	18022.6	2009.58	18334.3	1314.35	11.1503	4	4	0	14.261	19131.4	2728.33	-0.0861358	0.261166	0.942043	0.170535	18743.7	1891.64	-0.0318601	0.178593	0.978158	0.121088	0.476153	0.322254	106.152	19.2164	102.233	12.6556
ACLY_(C845)_KPASFMTSIC[DTB]DER	ACLY_(C845)	ACLY	P53396	ATP-citrate synthase	Homo sapiens	KPASFMTSIC[DTB]DER	KPASFMTSICDER	(C845)		HEK293T_GSK29_200uM_4h	HEK293T	29_200uM_4h	29	200	-3.69897	4	78	78	0	62	62	NaN	18022.6	2009.58	18334.3	1314.35	11.1503	4	4	0	3.79961	17746	674.279	0.0223139	0.169948	1.01559	0.119635	17970.8	202.197	0.0288893	0.10469	1.02023	0.0740335	0.686809	0.163164	98.4652	11.5991	98.0175	7.11271
ACO1_(C118)_INPVC[DTB]PADLVIDHSIQVDFNR	ACO1_(C118)	ACO1	P21399	Cytoplasmic aconitate hydratase	Homo sapiens	INPVC[DTB]PADLVIDHSIQVDFNR	INPVCPADLVIDHSIQVDFNR	(C118)	control_missing_value_limit	HEK293T_GSK29_50uM_4h	HEK293T	29_50uM_4h	29	50	-4.30103	4	78	24	4	62	20	NaN	22.4587	5.01266	21.3278	4.10743	22.3194	4	1	1	74.7917	15.8336	11.8422	0.504286	1.12604	1.41842	1.10709	15.8336	8.37373	0.429743	0.811995	1.34699	0.758131	0.557407	0.253828	70.5009	55.0267	74.2394	41.7843
ACO1_(C118)_INPVC[DTB]PADLVIDHSIQVDFNR	ACO1_(C118)	ACO1	P21399	Cytoplasmic aconitate hydratase	Homo sapiens	INPVC[DTB]PADLVIDHSIQVDFNR	INPVCPADLVIDHSIQVDFNR	(C118)	control_missing_value_limit	HEK293T_GSK29_200uM_4h	HEK293T	29_200uM_4h	29	200	-3.69897	4	78	24	4	62	20	NaN	22.4587	5.01266	21.3278	4.10743	22.3194	4	1	1	96.1737	13.4546	12.9398	0.739176	1.42437	1.66922	1.64802	13.4546	9.14981	0.664633	1.01969	1.58516	1.12039	0.511318	0.291309	59.9082	59.1471	63.0849	44.588
ACO1_(C300)_ATIANMC[DTB]PEYGATAAFFPVDEVSITYLVQTGRDEEK	ACO1_(C300)	ACO1	P21399	Cytoplasmic aconitate hydratase	Homo sapiens	ATIANMC[DTB]PEYGATAAFFPVDEVSITYLVQTGRDEEK	ATIANMCPEYGATAAFFPVDEVSITYLVQTGRDEEK	(C300)	control_missing_value_limit, control_cv_limit	HEK293T_GSK29_50uM_4h	HEK293T	29_50uM_4h	29	50	-4.30103	4	78	8	8	62	8	NaN	34.859	31.8009	24.0104	15.3617	91.2273	4	0	2	2.10724	5.89878	0.124302	2.56304	1.31648	5.90953	5.39254	5.89878	0.0878944	2.02517	0.923275	4.0704	2.60492	0.00479547	2.31917	16.9218	15.4414	24.5676	15.7224
ACO1_(C300)_ATIANMC[DTB]PEYGATAAFFPVDEVSITYLVQTGRDEEK	ACO1_(C300)	ACO1	P21399	Cytoplasmic aconitate hydratase	Homo sapiens	ATIANMC[DTB]PEYGATAAFFPVDEVSITYLVQTGRDEEK	ATIANMCPEYGATAAFFPVDEVSITYLVQTGRDEEK	(C300)	control_missing_value_limit, control_cv_limit	HEK293T_GSK29_200uM_4h	HEK293T	29_200uM_4h	29	200	-3.69897	4	78	8	8	62	8	NaN	34.859	31.8009	24.0104	15.3617	91.2273	4	0	2	0.103973	8.37228	0.00870487	2.05784	1.31613	4.16362	3.79836	8.37228	0.00615528	1.51997	0.923026	2.86784	1.83482	0.01903	1.72056	24.0175	21.9106	34.8694	22.3092
ACO1_(C369,C370)_TVVPC[DTB]C[DTB]SGPK	ACO1_(C369,C370)	ACO1	P21399	Cytoplasmic aconitate hydratase	Homo sapiens	TVVPC[DTB]C[DTB]SGPK	TVVPCCSGPK	(C369,C370)	single_dtb_modification, control_missing_value_limit	HEK293T_GSK29_50uM_4h	HEK293T	29_50uM_4h	29	50	-4.30103	4	78	53	0	62	42	NaN	118.147	43.1494	119.535	36.205	36.5218	4	3	0	2.11132	135.505	2.86094	-0.197762	0.527778	0.871902	0.318966	136.399	1.41235	-0.190408	0.437222	0.876358	0.265588	0.00112068	2.95052	114.692	41.9575	114.109	34.5817
ACO1_(C369,C370)_TVVPC[DTB]C[DTB]SGPK	ACO1_(C369,C370)	ACO1	P21399	Cytoplasmic aconitate hydratase	Homo sapiens	TVVPC[DTB]C[DTB]SGPK	TVVPCCSGPK	(C369,C370)	single_dtb_modification, control_missing_value_limit	HEK293T_GSK29_200uM_4h	HEK293T	29_200uM_4h	29	200	-3.69897	4	78	53	0	62	42	NaN	118.147	43.1494	119.535	36.205	36.5218	4	4	0	21.1116	67.1232	14.1708	0.815701	0.608596	1.76015	0.742514	67.433	11.9263	0.825904	0.506009	1.77264	0.621735	0.00830098	2.08087	56.8132	23.9665	56.4129	19.7862
ACO1_(C392)_DFESC[DTB]LGAK	ACO1_(C392)	ACO1	P21399	Cytoplasmic aconitate hydratase	Homo sapiens	DFESC[DTB]LGAK	DFESCLGAK	(C392)	control_missing_value_limit	HEK293T_GSK29_50uM_4h	HEK293T	29_50uM_4h	29	50	-4.30103	4	78	44	0	62	33	NaN	156.728	19.9849	160.413	13.8702	12.7513	4	2	0	9.25282	163.849	15.1606	-0.0641008	0.227292	0.956541	0.1507	163.849	10.7202	-0.0305755	0.156431	0.97903	0.106156	0.576645	0.239091	104.543	16.4705	102.142	11.0752
ACO1_(C392)_DFESC[DTB]LGAK	ACO1_(C392)	ACO1	P21399	Cytoplasmic aconitate hydratase	Homo sapiens	DFESC[DTB]LGAK	DFESCLGAK	(C392)	control_missing_value_limit	HEK293T_GSK29_200uM_4h	HEK293T	29_200uM_4h	29	200	-3.69897	4	78	44	0	62	33	NaN	156.728	19.9849	160.413	13.8702	12.7513	4	4	0	16.6814	160.845	26.8312	-0.0374051	0.30292	0.974406	0.204594	155.471	11.8578	0.0451448	0.166338	1.03179	0.118962	0.788161	0.103385	102.627	21.5483	96.9193	11.1745
ACO1_(C50)_NC[DTB]DEFLVK	ACO1_(C50)	ACO1	P21399	Cytoplasmic aconitate hydratase	Homo sapiens	NC[DTB]DEFLVK	NCDEFLVK	(C50)	control_missing_value_limit	HEK293T_GSK29_50uM_4h	HEK293T	29_50uM_4h	29	50	-4.30103	4	78	55	1	62	44	NaN	71.3218	28.1424	69.6779	18.0669	39.4583	4	1	1	112.933	45.6063	51.5047	0.64511	1.72587	1.56386	1.87082	45.6063	36.4193	0.611468	1.21129	1.52781	1.28275	0.574235	0.240911	63.9444	76.4955	65.453	54.9544
ACO1_(C50)_NC[DTB]DEFLVK	ACO1_(C50)	ACO1	P21399	Cytoplasmic aconitate hydratase	Homo sapiens	NC[DTB]DEFLVK	NCDEFLVK	(C50)	control_missing_value_limit	HEK293T_GSK29_200uM_4h	HEK293T	29_200uM_4h	29	200	-3.69897	4	78	55	1	62	44	NaN	71.3218	28.1424	69.6779	18.0669	39.4583	4	3	0	56.5789	93.7077	53.0189	-0.393825	0.99516	0.761109	0.525007	115.176	17.4497	-0.725068	0.433254	0.604969	0.181677	0.690305	0.160959	131.387	90.6299	165.298	49.6404
ACO2_(C126)_VAVPSTIHC[DTB]DHLIEAQVGGEK	ACO2_(C126)	ACO2	Q99798	Aconitate hydratase, mitochondrial	Homo sapiens	VAVPSTIHC[DTB]DHLIEAQVGGEK	VAVPSTIHCDHLIEAQVGGEK	(C126)		HEK293T_GSK29_50uM_4h	HEK293T	29_50uM_4h	29	50	-4.30103	4	78	78	0	62	62	NaN	331.007	61.1722	341.922	39.9097	18.4806	4	4	0	23.5134	359.061	84.4275	-0.117367	0.431464	0.921869	0.275701	363.463	62.6224	-0.0881429	0.300237	0.940733	0.195774	0.572457	0.242257	108.475	32.4415	106.3	22.1219
ACO2_(C126)_VAVPSTIHC[DTB]DHLIEAQVGGEK	ACO2_(C126)	ACO2	Q99798	Aconitate hydratase, mitochondrial	Homo sapiens	VAVPSTIHC[DTB]DHLIEAQVGGEK	VAVPSTIHCDHLIEAQVGGEK	(C126)		HEK293T_GSK29_200uM_4h	HEK293T	29_200uM_4h	29	200	-3.69897	4	78	78	0	62	62	NaN	331.007	61.1722	341.922	39.9097	18.4806	4	4	0	16.7712	423.584	71.0402	-0.355785	0.360041	0.781444	0.195018	408.049	31.1399	-0.255074	0.201192	0.837944	0.116856	0.044989	1.34689	127.968	31.9359	119.34	16.6426
ACO2_(C385)_VGLIGSC[DTB]TNSSYEDMGR	ACO2_(C385)	ACO2	Q99798	Aconitate hydratase, mitochondrial	Homo sapiens	VGLIGSC[DTB]TNSSYEDMGR	VGLIGSCTNSSYEDMGR	(C385)	control_cv_limit	HEK293T_GSK29_50uM_4h	HEK293T	29_50uM_4h	29	50	-4.30103	4	78	78	0	62	62	NaN	72.7434	35.9053	62.5495	17.7205	49.3588	4	4	0	57.6235	44.1347	25.432	0.720904	1.09462	1.64821	1.25056	47.1532	17.7033	0.407642	0.678553	1.32652	0.62391	0.224019	0.649715	60.6717	46.0337	75.3854	35.4566
ACO2_(C385)_VGLIGSC[DTB]TNSSYEDMGR	ACO2_(C385)	ACO2	Q99798	Aconitate hydratase, mitochondrial	Homo sapiens	VGLIGSC[DTB]TNSSYEDMGR	VGLIGSCTNSSYEDMGR	(C385)	control_cv_limit	HEK293T_GSK29_200uM_4h	HEK293T	29_200uM_4h	29	200	-3.69897	4	78	78	0	62	62	NaN	72.7434	35.9053	62.5495	17.7205	49.3588	4	4	0	47.7617	44.6099	21.3064	0.705453	0.990898	1.63066	1.12	39.4855	7.73774	0.663674	0.496972	1.58411	0.545686	0.133058	0.875958	61.325	42.1204	63.1269	21.7456
ACO2_(C592)_C[DTB]TTDHISAAGPWLK	ACO2_(C592)	ACO2	Q99798	Aconitate hydratase, mitochondrial	Homo sapiens	C[DTB]TTDHISAAGPWLK	CTTDHISAAGPWLK	(C592)		HEK293T_GSK29_50uM_4h	HEK293T	29_50uM_4h	29	50	-4.30103	4	78	78	0	62	62	NaN	227.572	59.0969	227.576	49.4245	25.9685	4	4	0	51.8159	276.12	143.074	-0.278974	0.836172	0.824177	0.477685	244.186	82.706	-0.101627	0.580467	0.931981	0.374982	0.664304	0.177633	121.333	70.3235	107.298	43.1714
ACO2_(C592)_C[DTB]TTDHISAAGPWLK	ACO2_(C592)	ACO2	Q99798	Aconitate hydratase, mitochondrial	Homo sapiens	C[DTB]TTDHISAAGPWLK	CTTDHISAAGPWLK	(C592)		HEK293T_GSK29_200uM_4h	HEK293T	29_200uM_4h	29	200	-3.69897	4	78	78	0	62	62	NaN	227.572	59.0969	227.576	49.4245	25.9685	4	4	0	15.4777	254.412	39.3772	-0.160849	0.436143	0.894499	0.270417	252.81	32.0206	-0.151702	0.362712	0.900188	0.226319	0.178015	0.749543	111.794	33.7967	111.088	27.9289
ACOT13_(C74)_VEEEHTNAIGTLHGGLTATLVDNISTMALLC[DTB]TER	ACOT13_(C74)	ACOT13	Q9NPJ3	Acyl-coenzyme A thioesterase 13	Homo sapiens	VEEEHTNAIGTLHGGLTATLVDNISTMALLC[DTB]TER	VEEEHTNAIGTLHGGLTATLVDNISTMALLCTER	(C74)	control_missing_value_limit	HEK293T_GSK29_50uM_4h	HEK293T	29_50uM_4h	29	50	-4.30103	4	78	2	8	62	2	NaN	16.3758	3.93964	16.3758	2.78574	24.0577	4	0	2	18.5335	5.53787	1.02636	1.56416	0.438129	2.95706	0.898023	5.53787	0.725748	1.56416	0.309804	2.95706	0.634998	0.0433127	1.36339	33.8174	10.2699	33.8174	7.26194
ACOT13_(C74)_VEEEHTNAIGTLHGGLTATLVDNISTMALLC[DTB]TER	ACOT13_(C74)	ACOT13	Q9NPJ3	Acyl-coenzyme A thioesterase 13	Homo sapiens	VEEEHTNAIGTLHGGLTATLVDNISTMALLC[DTB]TER	VEEEHTNAIGTLHGGLTATLVDNISTMALLCTER	(C74)	control_missing_value_limit	HEK293T_GSK29_200uM_4h	HEK293T	29_200uM_4h	29	200	-3.69897	4	78	2	8	62	2	NaN	16.3758	3.93964	16.3758	2.78574	24.0577	4	0	2	26.4617	7.11514	1.88278	1.2026	0.515951	2.30154	0.8231	7.11514	1.33133	1.2026	0.364832	2.30154	0.58202	0.0830658	1.08058	43.4491	15.5387	43.4491	10.9875
ACOT1_(C339)_SEFYANEAC[DTB]K	ACOT1_(C339)	ACOT1	Q86TX2	Acyl-coenzyme A thioesterase 1	Homo sapiens	SEFYANEAC[DTB]K	SEFYANEACK	(C339)	single_cleavage_product	HEK293T_GSK29_50uM_4h	HEK293T	29_50uM_4h	29	50	-4.30103	4	78	78	0	62	62	NaN	777.429	217.43	716.266	130.872	27.9679	4	4	0	5.13062	592.746	30.4115	0.391298	0.410224	1.31157	0.37294	591.19	18.2003	0.276873	0.267317	1.21157	0.224492	2.69245e-05	4.56985	76.2443	21.6797	82.5378	15.2935
ACOT1_(C339)_SEFYANEAC[DTB]K	ACOT1_(C339)	ACOT1	Q86TX2	Acyl-coenzyme A thioesterase 1	Homo sapiens	SEFYANEAC[DTB]K	SEFYANEACK	(C339)	single_cleavage_product	HEK293T_GSK29_200uM_4h	HEK293T	29_200uM_4h	29	200	-3.69897	4	78	78	0	62	62	NaN	777.429	217.43	716.266	130.872	27.9679	4	4	0	16.4382	928.485	152.626	-0.256168	0.468024	0.837309	0.271631	917.655	118.985	-0.357457	0.323231	0.780539	0.174877	0.0790265	1.10223	119.43	38.7443	128.117	28.7041
ACOT1_(C339)_SEFYANEAC[DTB]KR	ACOT1_(C339)	ACOT1	Q86TX2	Acyl-coenzyme A thioesterase 1	Homo sapiens	SEFYANEAC[DTB]KR	SEFYANEACKR	(C339)		HEK293T_GSK29_50uM_4h	HEK293T	29_50uM_4h	29	50	-4.30103	4	78	78	0	62	62	NaN	1330.27	294.703	1270.14	148.22	22.1536	4	4	0	21.5452	1218.37	262.501	0.126767	0.445832	1.09184	0.337409	1244.08	181.477	0.0299055	0.269505	1.02095	0.190719	0.513507	0.289454	91.5882	28.3032	97.9484	18.2974
ACOT1_(C339)_SEFYANEAC[DTB]KR	ACOT1_(C339)	ACOT1	Q86TX2	Acyl-coenzyme A thioesterase 1	Homo sapiens	SEFYANEAC[DTB]KR	SEFYANEACKR	(C339)		HEK293T_GSK29_200uM_4h	HEK293T	29_200uM_4h	29	200	-3.69897	4	78	78	0	62	62	NaN	1330.27	294.703	1270.14	148.22	22.1536	4	4	0	23.2912	1228.36	286.099	0.11499	0.463745	1.08297	0.348113	1133.18	111.421	0.164607	0.220151	1.12086	0.17104	0.542553	0.265558	92.3389	29.6818	89.2172	13.6143
ACOT7_(C100)_C[DTB]VAALAR	ACOT7_(C100)	ACOT7	O00154	Cytosolic acyl coenzyme A thioester hydrolase	Homo sapiens	C[DTB]VAALAR	CVAALAR	(C100)	control_missing_value_limit, control_cv_limit	HEK293T_GSK29_50uM_4h	HEK293T	29_50uM_4h	29	50	-4.30103	4	78	56	1	62	44	NaN	371.667	196.709	346.326	114.402	52.9261	4	1	1	130.714	118.272	154.597	1.65191	2.03452	3.14249	4.43161	118.272	109.317	1.55003	1.41607	2.92823	2.87418	0.435775	0.360738	31.8219	44.876	34.1504	33.52
ACOT7_(C100)_C[DTB]VAALAR	ACOT7_(C100)	ACOT7	O00154	Cytosolic acyl coenzyme A thioester hydrolase	Homo sapiens	C[DTB]VAALAR	CVAALAR	(C100)	control_missing_value_limit, control_cv_limit	HEK293T_GSK29_200uM_4h	HEK293T	29_200uM_4h	29	200	-3.69897	4	78	56	1	62	44	NaN	371.667	196.709	346.326	114.402	52.9261	4	4	0	35.1843	279.942	98.4955	0.408882	0.91689	1.32766	0.843778	246.086	26.7179	0.492965	0.501647	1.40733	0.489351	0.323646	0.48993	75.3207	47.8693	71.0563	24.7074
ACOT7_(C117)_TDFLSPMC[DTB]IGEVAHVSAEITYTSK	ACOT7_(C117)	ACOT7	O00154	Cytosolic acyl coenzyme A thioester hydrolase	Homo sapiens	TDFLSPMC[DTB]IGEVAHVSAEITYTSK	TDFLSPMCIGEVAHVSAEITYTSK	(C117)	control_cv_limit	HEK293T_GSK29_50uM_4h	HEK293T	29_50uM_4h	29	50	-4.30103	4	78	73	0	62	58	NaN	35.1802	20.4861	31.3722	11.9416	58.232	4	4	0	29.2434	25.041	7.32283	0.490473	0.940095	1.40491	0.91547	26.607	3.87999	0.237679	0.588071	1.17909	0.480622	0.294281	0.531237	71.1792	46.382	84.8108	34.5706
ACOT7_(C117)_TDFLSPMC[DTB]IGEVAHVSAEITYTSK	ACOT7_(C117)	ACOT7	O00154	Cytosolic acyl coenzyme A thioester hydrolase	Homo sapiens	TDFLSPMC[DTB]IGEVAHVSAEITYTSK	TDFLSPMCIGEVAHVSAEITYTSK	(C117)	control_cv_limit	HEK293T_GSK29_200uM_4h	HEK293T	29_200uM_4h	29	200	-3.69897	4	78	73	0	62	58	NaN	35.1802	20.4861	31.3722	11.9416	58.232	4	4	0	74.1832	36.3775	26.986	-0.0482814	1.36059	0.967088	0.912047	23.6974	1.80682	0.404757	0.560059	1.32387	0.51393	0.92185	0.0353398	103.403	97.5181	75.5364	29.3235
ACOT7_(C239)_NGDIVQPVLNPEPNTVSYSQSSLIHLVGPSDC[DTB]TLHGFVHGGVTMK	ACOT7_(C239)	ACOT7	O00154	Cytosolic acyl coenzyme A thioester hydrolase	Homo sapiens	NGDIVQPVLNPEPNTVSYSQSSLIHLVGPSDC[DTB]TLHGFVHGGVTMK	NGDIVQPVLNPEPNTVSYSQSSLIHLVGPSDCTLHGFVHGGVTMK	(C239)	control_missing_value_limit, control_cv_limit	HEK293T_GSK29_50uM_4h	HEK293T	29_50uM_4h	29	50	-4.30103	4	78	21	7	62	20	NaN	34.7641	25.6817	24.2462	6.97927	73.8743	4	0	2	9.69792	5.98244	0.580173	2.53879	1.07493	5.81102	4.32968	5.98244	0.410244	2.01895	0.426901	4.0529	1.19927	1.13659e-07	6.9444	17.2087	12.8219	24.6737	7.30107
ACOT7_(C239)_NGDIVQPVLNPEPNTVSYSQSSLIHLVGPSDC[DTB]TLHGFVHGGVTMK	ACOT7_(C239)	ACOT7	O00154	Cytosolic acyl coenzyme A thioester hydrolase	Homo sapiens	NGDIVQPVLNPEPNTVSYSQSSLIHLVGPSDC[DTB]TLHGFVHGGVTMK	NGDIVQPVLNPEPNTVSYSQSSLIHLVGPSDCTLHGFVHGGVTMK	(C239)	control_missing_value_limit, control_cv_limit	HEK293T_GSK29_200uM_4h	HEK293T	29_200uM_4h	29	200	-3.69897	4	78	21	7	62	20	NaN	34.7641	25.6817	24.2462	6.97927	73.8743	4	1	1	78.9344	15.2754	12.0575	1.18639	1.55972	2.27583	2.46043	15.2754	8.52595	0.666555	0.906018	1.58728	0.996817	0.409694	0.387541	43.94	47.5042	63.0009	39.5648
ACOT7_(C288)_GC[DTB]VITISGR	ACOT7_(C288)	ACOT7	O00154	Cytosolic acyl coenzyme A thioester hydrolase	Homo sapiens	GC[DTB]VITISGR	GCVITISGR	(C288)	single_cleavage_product	HEK293T_GSK29_50uM_4h	HEK293T	29_50uM_4h	29	50	-4.30103	4	78	78	0	62	62	NaN	301.589	44.0668	304.206	20.6754	14.6115	4	4	0	11.9711	327.044	39.1508	-0.116904	0.272514	0.922165	0.17419	328.946	27.5257	-0.112801	0.155526	0.924791	0.0996946	0.242826	0.614705	108.441	20.4836	108.133	11.6569
ACOT7_(C288)_GC[DTB]VITISGR	ACOT7_(C288)	ACOT7	O00154	Cytosolic acyl coenzyme A thioester hydrolase	Homo sapiens	GC[DTB]VITISGR	GCVITISGR	(C288)	single_cleavage_product	HEK293T_GSK29_200uM_4h	HEK293T	29_200uM_4h	29	200	-3.69897	4	78	78	0	62	62	NaN	301.589	44.0668	304.206	20.6754	14.6115	4	4	0	8.60297	343.434	29.5455	-0.187451	0.244624	0.878156	0.148901	333.764	8.5974	-0.13378	0.104859	0.911441	0.0662459	0.0308131	1.51127	113.875	19.3087	109.716	7.97447
ACOT7_(C288)_KGC[DTB]VITISGR	ACOT7_(C288)	ACOT7	O00154	Cytosolic acyl coenzyme A thioester hydrolase	Homo sapiens	KGC[DTB]VITISGR	KGCVITISGR	(C288)	control_missing_value_limit, control_cv_limit	HEK293T_GSK29_50uM_4h	HEK293T	29_50uM_4h	29	50	-4.30103	4	78	34	3	62	28	NaN	353.07	201.157	465.624	52.9217	56.9739	4	1	1	48.5994	10.8018	5.2496	5.03061	1.08038	32.6862	24.4774	10.8018	3.71203	5.42982	0.522194	43.1062	15.6026	0.0145529	1.83705	3.05939	2.29106	2.31985	0.839687
ACOT7_(C288)_KGC[DTB]VITISGR	ACOT7_(C288)	ACOT7	O00154	Cytosolic acyl coenzyme A thioester hydrolase	Homo sapiens	KGC[DTB]VITISGR	KGCVITISGR	(C288)	control_missing_value_limit, control_cv_limit	HEK293T_GSK29_200uM_4h	HEK293T	29_200uM_4h	29	200	-3.69897	4	78	34	3	62	28	NaN	353.07	201.157	465.624	52.9217	56.9739	4	1	1	138.332	242.032	334.807	0.544752	2.15834	1.45877	2.18239	242.032	236.745	0.943964	1.42067	1.92381	1.89444	0.635648	0.196783	68.5509	102.556	51.9803	51.1867
ACOT8_(C13)_[Acetyl (Protein N-term)]SSPQAPEDGQGC[DTB]GDR	ACOT8_(C13)	ACOT8	O14734	Acyl-coenzyme A thioesterase 8	Homo sapiens	[Acetyl (Protein N-term)]SSPQAPEDGQGC[DTB]GDR	SSPQAPEDGQGCGDR	(C13)	single_cleavage_product	HEK293T_GSK29_50uM_4h	HEK293T	29_50uM_4h	29	50	-4.30103	4	78	77	0	62	61	NaN	26.3711	5.96917	26.2558	3.13732	22.6353	4	4	0	25.2604	29.3499	7.41389	-0.154398	0.489336	0.898507	0.304757	29.2615	6.01835	-0.156369	0.343168	0.89728	0.213432	0.470149	0.327765	111.296	37.7494	111.448	26.5096
ACOT8_(C13)_[Acetyl (Protein N-term)]SSPQAPEDGQGC[DTB]GDR	ACOT8_(C13)	ACOT8	O14734	Acyl-coenzyme A thioesterase 8	Homo sapiens	[Acetyl (Protein N-term)]SSPQAPEDGQGC[DTB]GDR	SSPQAPEDGQGCGDR	(C13)	single_cleavage_product	HEK293T_GSK29_200uM_4h	HEK293T	29_200uM_4h	29	200	-3.69897	4	78	77	0	62	61	NaN	26.3711	5.96917	26.2558	3.13732	22.6353	4	4	0	15.2351	31.6301	4.81887	-0.26234	0.393637	0.833735	0.227483	33.1019	1.70441	-0.334279	0.187713	0.793181	0.103203	0.0884078	1.05351	119.942	32.726	126.075	16.4039
ACOT8_(C13)_[Acetyl (Protein N-term)]SSPQAPEDGQGC[DTB]GDRGDPPGDLR	ACOT8_(C13)	ACOT8	O14734	Acyl-coenzyme A thioesterase 8	Homo sapiens	[Acetyl (Protein N-term)]SSPQAPEDGQGC[DTB]GDRGDPPGDLR	SSPQAPEDGQGCGDRGDPPGDLR	(C13)	control_cv_limit	HEK293T_GSK29_50uM_4h	HEK293T	29_50uM_4h	29	50	-4.30103	4	78	76	0	62	60	NaN	80.3241	47.7068	84.4156	36.3044	59.3929	4	4	0	41.7478	79.9638	33.3831	0.00648604	1.04736	1.00451	0.729246	73.8272	16.9698	0.193358	0.703517	1.14342	0.557579	0.472118	0.325949	99.5514	72.2718	87.4568	42.6475
ACOT8_(C13)_[Acetyl (Protein N-term)]SSPQAPEDGQGC[DTB]GDRGDPPGDLR	ACOT8_(C13)	ACOT8	O14734	Acyl-coenzyme A thioesterase 8	Homo sapiens	[Acetyl (Protein N-term)]SSPQAPEDGQGC[DTB]GDRGDPPGDLR	SSPQAPEDGQGCGDRGDPPGDLR	(C13)	control_cv_limit	HEK293T_GSK29_200uM_4h	HEK293T	29_200uM_4h	29	200	-3.69897	4	78	76	0	62	60	NaN	80.3241	47.7068	84.4156	36.3044	59.3929	4	4	0	97.9293	63.5066	62.1916	0.338926	1.65235	1.26481	1.44862	54.3928	42.6624	0.634095	1.2905	1.55196	1.38824	0.472898	0.325233	79.0629	90.5527	64.4345	57.6372
ACOT8_(C275)_ADHWMLYEC[DTB]ESPWAGGSR	ACOT8_(C275)	ACOT8	O14734	Acyl-coenzyme A thioesterase 8	Homo sapiens	ADHWMLYEC[DTB]ESPWAGGSR	ADHWMLYECESPWAGGSR	(C275)	control_missing_value_limit, control_cv_limit	HEK293T_GSK29_50uM_4h	HEK293T	29_50uM_4h	29	50	-4.30103	4	78	21	5	62	18	NaN	11.2254	5.80333	10.2832	4.70676	51.6981	4	2	0	20.4884	18.1133	3.71112	-0.690281	0.802283	0.619733	0.344634	18.1133	2.62416	-0.81676	0.69263	0.567716	0.272557	0.0522811	1.28166	161.36	89.7322	176.145	84.566
ACOT8_(C275)_ADHWMLYEC[DTB]ESPWAGGSR	ACOT8_(C275)	ACOT8	O14734	Acyl-coenzyme A thioesterase 8	Homo sapiens	ADHWMLYEC[DTB]ESPWAGGSR	ADHWMLYECESPWAGGSR	(C275)	control_missing_value_limit, control_cv_limit	HEK293T_GSK29_200uM_4h	HEK293T	29_200uM_4h	29	200	-3.69897	4	78	21	5	62	18	NaN	11.2254	5.80333	10.2832	4.70676	51.6981	4	0	2	3.66373	7.06044	0.258676	0.668938	0.747717	1.5899	0.824011	7.06044	0.182911	0.542459	0.661398	1.45645	0.667705	0.0218315	1.66092	62.8969	32.5981	68.66	31.4769
ACOT8_(C302)_QDGVLAVTC[DTB]AQEGVIR	ACOT8_(C302)	ACOT8	O14734	Acyl-coenzyme A thioesterase 8	Homo sapiens	QDGVLAVTC[DTB]AQEGVIR	QDGVLAVTCAQEGVIR	(C302)		HEK293T_GSK29_50uM_4h	HEK293T	29_50uM_4h	29	50	-4.30103	4	78	78	0	62	62	NaN	103.287	28.9601	107.195	20.49	28.0386	4	4	0	27.6856	114.577	31.7215	-0.149668	0.568476	0.901458	0.355208	114.314	26.0176	-0.0927525	0.428793	0.937732	0.27871	0.432763	0.36375	110.931	43.7111	106.64	31.6953
ACOT8_(C302)_QDGVLAVTC[DTB]AQEGVIR	ACOT8_(C302)	ACOT8	O14734	Acyl-coenzyme A thioesterase 8	Homo sapiens	QDGVLAVTC[DTB]AQEGVIR	QDGVLAVTCAQEGVIR	(C302)		HEK293T_GSK29_200uM_4h	HEK293T	29_200uM_4h	29	200	-3.69897	4	78	78	0	62	62	NaN	103.287	28.9601	107.195	20.49	28.0386	4	4	0	32.235	111.557	35.9605	-0.111128	0.616363	0.925864	0.395557	98.016	9.90158	0.129154	0.311908	1.09365	0.236446	0.553495	0.256886	108.007	46.144	91.4367	19.7685
ACOT8_(C82)_SVSEDVHVHSLHC[DTB]YFVR	ACOT8_(C82)	ACOT8	O14734	Acyl-coenzyme A thioesterase 8	Homo sapiens	SVSEDVHVHSLHC[DTB]YFVR	SVSEDVHVHSLHCYFVR	(C82)	control_missing_value_limit, control_cv_limit	HEK293T_GSK29_50uM_4h	HEK293T	29_50uM_4h	29	50	-4.30103	4	78	13	7	62	12	NaN	248.642	160.6	242.135	139.525	64.5907	4	1	1	139.784	348.946	487.77	-0.488933	2.22154	0.712552	1.09722	348.946	344.905	-0.527192	1.65062	0.693904	0.79391	0.726689	0.138652	140.341	216.104	144.112	164.882
ACOT8_(C82)_SVSEDVHVHSLHC[DTB]YFVR	ACOT8_(C82)	ACOT8	O14734	Acyl-coenzyme A thioesterase 8	Homo sapiens	SVSEDVHVHSLHC[DTB]YFVR	SVSEDVHVHSLHCYFVR	(C82)	control_missing_value_limit, control_cv_limit	HEK293T_GSK29_200uM_4h	HEK293T	29_200uM_4h	29	200	-3.69897	4	78	13	7	62	12	NaN	248.642	160.6	242.135	139.525	64.5907	4	0	2	15.2668	6.34999	0.969438	5.29117	0.957523	39.1563	25.9882	6.34999	0.685496	5.25292	0.845782	38.1316	22.3547	4.52404e-07	6.34447	2.55387	1.69501	2.6225	1.53744
ACOT9_(C128)_ILEDLDSLGVLIC[DTB]YMHNK	ACOT9_(C128)	ACOT9	Q9Y305	Acyl-coenzyme A thioesterase 9, mitochondrial	Homo sapiens	ILEDLDSLGVLIC[DTB]YMHNK	ILEDLDSLGVLICYMHNK	(C128)	control_missing_value_limit, control_cv_limit	HEK293T_GSK29_50uM_4h	HEK293T	29_50uM_4h	29	50	-4.30103	4	78	13	7	62	12	NaN	17.3976	7.49014	14.3795	3.43867	43.0528	4	0	2	11.7027	4.93123	0.577085	1.81887	0.643658	3.52804	1.57403	4.93123	0.408061	1.54399	0.365074	2.916	0.737893	0.000141671	3.84872	28.3444	12.6458	34.2936	8.678
ACOT9_(C128)_ILEDLDSLGVLIC[DTB]YMHNK	ACOT9_(C128)	ACOT9	Q9Y305	Acyl-coenzyme A thioesterase 9, mitochondrial	Homo sapiens	ILEDLDSLGVLIC[DTB]YMHNK	ILEDLDSLGVLICYMHNK	(C128)	control_missing_value_limit, control_cv_limit	HEK293T_GSK29_200uM_4h	HEK293T	29_200uM_4h	29	200	-3.69897	4	78	13	7	62	12	NaN	17.3976	7.49014	14.3795	3.43867	43.0528	4	1	1	93.4452	12.38	11.5685	0.490872	1.48433	1.40529	1.44585	12.38	8.18019	0.215995	1.01378	1.1615	0.816189	0.610615	0.214232	71.1595	73.2132	86.0952	60.4991
ACOT9_(C299)_SLEIC[DTB]HPQER	ACOT9_(C299)	ACOT9	Q9Y305	Acyl-coenzyme A thioesterase 9, mitochondrial	Homo sapiens	SLEIC[DTB]HPQER	SLEICHPQER	(C299)		HEK293T_GSK29_50uM_4h	HEK293T	29_50uM_4h	29	50	-4.30103	4	78	78	0	62	62	NaN	2518.93	277.286	2486.34	167.342	11.0081	4	4	0	22.8365	2697.93	616.112	-0.0990397	0.365741	0.933654	0.236693	2407.76	40.7336	0.0463335	0.10012	1.03264	0.071663	0.622127	0.206121	107.106	27.1527	96.8394	6.72047
ACOT9_(C299)_SLEIC[DTB]HPQER	ACOT9_(C299)	ACOT9	Q9Y305	Acyl-coenzyme A thioesterase 9, mitochondrial	Homo sapiens	SLEIC[DTB]HPQER	SLEICHPQER	(C299)		HEK293T_GSK29_200uM_4h	HEK293T	29_200uM_4h	29	200	-3.69897	4	78	78	0	62	62	NaN	2518.93	277.286	2486.34	167.342	11.0081	4	4	0	6.06435	2485.28	150.716	0.019405	0.181318	1.01354	0.127382	2468.98	98.9845	0.0101075	0.113021	1.00703	0.078891	0.801521	0.0960852	98.664	12.4001	99.3018	7.77933
ACOX1_(C199)_C[DTB]YGLHAFIVPIR	ACOX1_(C199)	ACOX1	Q15067	Peroxisomal acyl-coenzyme A oxidase 1	Homo sapiens	C[DTB]YGLHAFIVPIR	CYGLHAFIVPIR	(C199)	control_missing_value_limit, control_cv_limit	HEK293T_GSK29_50uM_4h	HEK293T	29_50uM_4h	29	50	-4.30103	4	78	1	8	62	1	NaN	14.294	NaN	14.294	0	NaN	4	0	2	21.977	7.8626	1.72796	0.86233	NaN	1.81797	NaN	7.8626	1.22185	0.86233	0.224196	1.81797	0.282514	NaN	NaN	55.0063	NaN	55.0063	8.54802
ACOX1_(C199)_C[DTB]YGLHAFIVPIR	ACOX1_(C199)	ACOX1	Q15067	Peroxisomal acyl-coenzyme A oxidase 1	Homo sapiens	C[DTB]YGLHAFIVPIR	CYGLHAFIVPIR	(C199)	control_missing_value_limit, control_cv_limit	HEK293T_GSK29_200uM_4h	HEK293T	29_200uM_4h	29	200	-3.69897	4	78	1	8	62	1	NaN	14.294	NaN	14.294	0	NaN	4	0	2	53.9219	6.87264	3.70586	1.05647	NaN	2.07984	NaN	6.87264	2.62044	1.05647	0.550078	2.07984	0.793012	NaN	NaN	48.0807	NaN	48.0807	18.3325
ACOX1_(C392)_AFTSWTANTGIEAC[DTB]R	ACOX1_(C392)	ACOX1	Q15067	Peroxisomal acyl-coenzyme A oxidase 1	Homo sapiens	AFTSWTANTGIEAC[DTB]R	AFTSWTANTGIEACR	(C392)	control_missing_value_limit, control_cv_limit	HEK293T_GSK29_50uM_4h	HEK293T	29_50uM_4h	29	50	-4.30103	4	78	5	8	62	5	NaN	272.377	155.767	298.269	44.3434	57.188	4	0	2	6.72201	8.71264	0.585664	4.96635	0.830728	31.2623	18.0013	8.71264	0.414127	5.09736	0.22518	34.234	5.34334	0.00205232	2.68776	3.19874	1.84189	2.92107	0.455929
ACOX1_(C392)_AFTSWTANTGIEAC[DTB]R	ACOX1_(C392)	ACOX1	Q15067	Peroxisomal acyl-coenzyme A oxidase 1	Homo sapiens	AFTSWTANTGIEAC[DTB]R	AFTSWTANTGIEACR	(C392)	control_missing_value_limit, control_cv_limit	HEK293T_GSK29_200uM_4h	HEK293T	29_200uM_4h	29	200	-3.69897	4	78	5	8	62	5	NaN	272.377	155.767	298.269	44.3434	57.188	4	0	2	26.1618	8.14364	2.13052	5.06379	0.907282	33.4466	21.0339	8.14364	1.50651	5.1948	0.342392	36.626	8.69237	0.00124265	2.90565	2.98984	1.88025	2.7303	0.647976
ACOX1_(C449)_LVC[DTB]GMVSYLNDLPSQR	ACOX1_(C449)	ACOX1	Q15067	Peroxisomal acyl-coenzyme A oxidase 1	Homo sapiens	LVC[DTB]GMVSYLNDLPSQR	LVCGMVSYLNDLPSQR	(C449)	control_cv_limit	HEK293T_GSK29_50uM_4h	HEK293T	29_50uM_4h	29	50	-4.30103	4	78	71	0	62	59	NaN	142.779	108.681	107.594	30.6986	76.1185	4	2	0	14.8206	71.9289	10.6603	0.989136	1.11878	1.985	1.53932	71.9289	7.53796	0.580952	0.438517	1.49584	0.454669	0.050009	1.30095	50.3779	39.067	66.8523	20.3202
ACOX1_(C449)_LVC[DTB]GMVSYLNDLPSQR	ACOX1_(C449)	ACOX1	Q15067	Peroxisomal acyl-coenzyme A oxidase 1	Homo sapiens	LVC[DTB]GMVSYLNDLPSQR	LVCGMVSYLNDLPSQR	(C449)	control_cv_limit	HEK293T_GSK29_200uM_4h	HEK293T	29_200uM_4h	29	200	-3.69897	4	78	71	0	62	59	NaN	142.779	108.681	107.594	30.6986	76.1185	4	3	0	57.9406	94.1229	54.5354	0.601162	1.38011	1.51694	1.45113	72.5024	18.7896	0.569496	0.556084	1.484	0.572006	0.394502	0.403951	65.9223	63.0623	67.3852	25.9735
ACOX1_(C531)_ASEAHC[DTB]HYVVVK	ACOX1_(C531)	ACOX1	Q15067	Peroxisomal acyl-coenzyme A oxidase 1	Homo sapiens	ASEAHC[DTB]HYVVVK	ASEAHCHYVVVK	(C531)	control_missing_value_limit	HEK293T_GSK29_50uM_4h	HEK293T	29_50uM_4h	29	50	-4.30103	4	78	45	2	62	34	NaN	35.3861	12.1449	34.4459	7.58401	34.3212	4	0	2	0.28118	9.92183	0.0278981	1.8345	0.495167	3.56649	1.2241	9.92183	0.019727	1.79566	0.317653	3.47173	0.764408	3.61966e-16	15.4413	28.0388	9.62356	28.804	6.34209
ACOX1_(C531)_ASEAHC[DTB]HYVVVK	ACOX1_(C531)	ACOX1	Q15067	Peroxisomal acyl-coenzyme A oxidase 1	Homo sapiens	ASEAHC[DTB]HYVVVK	ASEAHCHYVVVK	(C531)	control_missing_value_limit	HEK293T_GSK29_200uM_4h	HEK293T	29_200uM_4h	29	200	-3.69897	4	78	45	2	62	34	NaN	35.3861	12.1449	34.4459	7.58401	34.3212	4	4	0	28.6462	49.0597	14.0537	-0.471356	0.644959	0.721286	0.322452	50.7368	7.09912	-0.558699	0.376356	0.678914	0.177108	0.0934987	1.02919	138.641	61.9797	147.294	38.4246
ACP2_(C159)_FPLGPC[DTB]PR	ACP2_(C159)	ACP2	P11117	Lysosomal acid phosphatase	Homo sapiens	FPLGPC[DTB]PR	FPLGPCPR	(C159)	control_missing_value_limit, control_cv_limit	HEK293T_GSK29_50uM_4h	HEK293T	29_50uM_4h	29	50	-4.30103	4	78	1	8	62	1	NaN	46.9492	NaN	46.9492	0	NaN	4	0	2	30.6131	7.58047	2.32062	2.63074	NaN	6.19343	NaN	7.58047	1.64092	2.63074	0.312296	6.19343	1.34068	NaN	NaN	16.1461	NaN	16.1461	3.49511
ACP2_(C159)_FPLGPC[DTB]PR	ACP2_(C159)	ACP2	P11117	Lysosomal acid phosphatase	Homo sapiens	FPLGPC[DTB]PR	FPLGPCPR	(C159)	control_missing_value_limit, control_cv_limit	HEK293T_GSK29_200uM_4h	HEK293T	29_200uM_4h	29	200	-3.69897	4	78	1	8	62	1	NaN	46.9492	NaN	46.9492	0	NaN	4	0	2	21.0201	5.48087	1.15208	3.09862	NaN	8.56601	NaN	5.48087	0.814645	3.09862	0.214434	8.56601	1.2732	NaN	NaN	11.674	NaN	11.674	1.73516
ACP2_(C349)_C[DTB]PLQDFLR	ACP2_(C349)	ACP2	P11117	Lysosomal acid phosphatase	Homo sapiens	C[DTB]PLQDFLR	CPLQDFLR	(C349)	control_missing_value_limit, control_cv_limit	HEK293T_GSK29_50uM_4h	HEK293T	29_50uM_4h	29	50	-4.30103	4	78	5	8	62	5	NaN	29.504	14.8228	21.9683	4.47677	50.2399	4	0	2	19.9971	7.01626	1.40305	2.07214	0.780115	4.20509	2.27383	7.01626	0.992104	1.64665	0.35784	3.13106	0.776614	0.00420075	2.37667	23.7807	12.8591	31.9381	7.92177
ACP2_(C349)_C[DTB]PLQDFLR	ACP2_(C349)	ACP2	P11117	Lysosomal acid phosphatase	Homo sapiens	C[DTB]PLQDFLR	CPLQDFLR	(C349)	control_missing_value_limit, control_cv_limit	HEK293T_GSK29_200uM_4h	HEK293T	29_200uM_4h	29	200	-3.69897	4	78	5	8	62	5	NaN	29.504	14.8228	21.9683	4.47677	50.2399	4	0	2	12.1992	5.41714	0.660847	2.44531	0.745871	5.44641	2.81578	5.41714	0.467289	2.01982	0.319251	4.05534	0.897398	0.00115102	2.93892	18.3607	9.49246	24.6589	5.45672
ACSF2_(C122)_AASGLLSIGLC[DTB]K	ACSF2_(C122)	ACSF2	Q96CM8	Medium-chain acyl-CoA ligase ACSF2, mitochondrial	Homo sapiens	AASGLLSIGLC[DTB]K	AASGLLSIGLCK	(C122)	control_missing_value_limit, control_cv_limit	HEK293T_GSK29_50uM_4h	HEK293T	29_50uM_4h	29	50	-4.30103	4	78	47	2	62	39	NaN	57.3685	26.6237	51.5897	11.8233	46.4082	4	0	2	56.7901	7.10032	4.03228	3.0143	1.05808	8.07971	5.9257	7.10032	2.85125	2.86113	0.667048	7.26583	3.35944	0.121258	0.91629	12.3767	9.07714	13.7631	6.36352
ACSF2_(C122)_AASGLLSIGLC[DTB]K	ACSF2_(C122)	ACSF2	Q96CM8	Medium-chain acyl-CoA ligase ACSF2, mitochondrial	Homo sapiens	AASGLLSIGLC[DTB]K	AASGLLSIGLCK	(C122)	control_missing_value_limit, control_cv_limit	HEK293T_GSK29_200uM_4h	HEK293T	29_200uM_4h	29	200	-3.69897	4	78	47	2	62	39	NaN	57.3685	26.6237	51.5897	11.8233	46.4082	4	2	0	27.2184	55.8935	15.2133	0.0375792	0.776187	1.02639	0.55221	55.8935	10.7574	-0.115597	0.431762	0.923	0.27623	0.886928	0.0521117	97.4288	52.4179	108.342	32.4241
ACSF2_(C194)_QIC[DTB]PEVENAQPGALK	ACSF2_(C194)	ACSF2	Q96CM8	Medium-chain acyl-CoA ligase ACSF2, mitochondrial	Homo sapiens	QIC[DTB]PEVENAQPGALK	QICPEVENAQPGALK	(C194)		HEK293T_GSK29_50uM_4h	HEK293T	29_50uM_4h	29	50	-4.30103	4	78	78	0	62	62	NaN	460.415	129.798	448.141	76.8722	28.1915	4	4	0	35.917	443.276	159.211	0.0547282	0.658728	1.03866	0.474249	468.294	104.837	-0.063462	0.406887	0.956965	0.269895	0.813199	0.0898031	96.2776	43.9599	104.497	29.4716
ACSF2_(C194)_QIC[DTB]PEVENAQPGALK	ACSF2_(C194)	ACSF2	Q96CM8	Medium-chain acyl-CoA ligase ACSF2, mitochondrial	Homo sapiens	QIC[DTB]PEVENAQPGALK	QICPEVENAQPGALK	(C194)		HEK293T_GSK29_200uM_4h	HEK293T	29_200uM_4h	29	200	-3.69897	4	78	78	0	62	62	NaN	460.415	129.798	448.141	76.8722	28.1915	4	4	0	17.5578	498.597	87.5427	-0.114941	0.479148	0.92342	0.306686	502.205	69.0777	-0.164324	0.31721	0.892347	0.196203	0.320474	0.494207	108.293	35.9663	112.064	24.6399
ACSF2_(C254)_QHLDQLQYNQQFLSC[DTB]HDPINIQFTSGTTGSPK	ACSF2_(C254)	ACSF2	Q96CM8	Medium-chain acyl-CoA ligase ACSF2, mitochondrial	Homo sapiens	QHLDQLQYNQQFLSC[DTB]HDPINIQFTSGTTGSPK	QHLDQLQYNQQFLSCHDPINIQFTSGTTGSPK	(C254)	control_missing_value_limit, control_cv_limit	HEK293T_GSK29_50uM_4h	HEK293T	29_50uM_4h	29	50	-4.30103	4	78	1	8	62	1	NaN	3.97316	NaN	3.97316	0	NaN	4	0	2	2.75032	9.52377	0.261934	-1.26124	NaN	0.417184	NaN	9.52377	0.185215	-1.26124	0.0280571	0.417184	0.00811326	NaN	NaN	239.702	NaN	239.702	4.66166
ACSF2_(C254)_QHLDQLQYNQQFLSC[DTB]HDPINIQFTSGTTGSPK	ACSF2_(C254)	ACSF2	Q96CM8	Medium-chain acyl-CoA ligase ACSF2, mitochondrial	Homo sapiens	QHLDQLQYNQQFLSC[DTB]HDPINIQFTSGTTGSPK	QHLDQLQYNQQFLSCHDPINIQFTSGTTGSPK	(C254)	control_missing_value_limit, control_cv_limit	HEK293T_GSK29_200uM_4h	HEK293T	29_200uM_4h	29	200	-3.69897	4	78	1	8	62	1	NaN	3.97316	NaN	3.97316	0	NaN	4	0	2	3.81513	4.62846	0.176582	-0.220243	NaN	0.858421	NaN	4.62846	0.124862	-0.220243	0.0389196	0.858421	0.0231576	NaN	NaN	116.493	NaN	116.493	3.14264
ACSF2_(C462)_LNTPGELC[DTB]IR	ACSF2_(C462)	ACSF2	Q96CM8	Medium-chain acyl-CoA ligase ACSF2, mitochondrial	Homo sapiens	LNTPGELC[DTB]IR	LNTPGELCIR	(C462)		HEK293T_GSK29_50uM_4h	HEK293T	29_50uM_4h	29	50	-4.30103	4	78	78	0	62	62	NaN	668.083	176.408	632.945	129.988	26.4051	4	4	0	15.7558	818.321	128.933	-0.29264	0.443609	0.816407	0.251034	817.143	91.0346	-0.368509	0.337072	0.774582	0.180974	0.0556521	1.25452	122.488	37.6633	129.102	30.1634
ACSF2_(C462)_LNTPGELC[DTB]IR	ACSF2_(C462)	ACSF2	Q96CM8	Medium-chain acyl-CoA ligase ACSF2, mitochondrial	Homo sapiens	LNTPGELC[DTB]IR	LNTPGELCIR	(C462)		HEK293T_GSK29_200uM_4h	HEK293T	29_200uM_4h	29	200	-3.69897	4	78	78	0	62	62	NaN	668.083	176.408	632.945	129.988	26.4051	4	4	0	14.1241	761.688	107.581	-0.189174	0.432019	0.877108	0.262652	714.253	10.028	-0.174356	0.296977	0.886163	0.182416	0.0895885	1.04775	114.011	34.1409	112.846	23.2293
ACSF2_(C64)_MVSTPIGGLSYVQGC[DTB]TK	ACSF2_(C64)	ACSF2	Q96CM8	Medium-chain acyl-CoA ligase ACSF2, mitochondrial	Homo sapiens	MVSTPIGGLSYVQGC[DTB]TK	MVSTPIGGLSYVQGCTK	(C64)	control_cv_limit	HEK293T_GSK29_50uM_4h	HEK293T	29_50uM_4h	29	50	-4.30103	4	78	78	0	62	62	NaN	480.4	334.746	358.244	157.077	69.6807	4	4	0	24.6467	261.829	64.5322	0.875608	1.06631	1.83478	1.35611	248.081	33.0771	0.530128	0.661169	1.44406	0.661793	0.0212368	1.67291	54.5024	40.2834	69.2493	31.7361
ACSF2_(C64)_MVSTPIGGLSYVQGC[DTB]TK	ACSF2_(C64)	ACSF2	Q96CM8	Medium-chain acyl-CoA ligase ACSF2, mitochondrial	Homo sapiens	MVSTPIGGLSYVQGC[DTB]TK	MVSTPIGGLSYVQGCTK	(C64)	control_cv_limit	HEK293T_GSK29_200uM_4h	HEK293T	29_200uM_4h	29	200	-3.69897	4	78	78	0	62	62	NaN	480.4	334.746	358.244	157.077	69.6807	4	4	0	59.6948	273.603	163.327	0.812148	1.32374	1.75582	1.61105	204.467	24.6485	0.809072	0.656041	1.75208	0.796731	0.151746	0.818883	56.9533	52.2572	57.0749	25.9538
ACSF2_(C77)_TVGQC[DTB]LETTAQR	ACSF2_(C77)	ACSF2	Q96CM8	Medium-chain acyl-CoA ligase ACSF2, mitochondrial	Homo sapiens	TVGQC[DTB]LETTAQR	TVGQCLETTAQR	(C77)		HEK293T_GSK29_50uM_4h	HEK293T	29_50uM_4h	29	50	-4.30103	4	78	78	0	62	62	NaN	895.832	83.3342	904.692	46.8651	9.30244	4	4	0	21.619	1070.17	231.36	-0.256536	0.339545	0.837096	0.197014	1023.68	103.746	-0.178268	0.164205	0.883763	0.100588	0.209906	0.677976	119.461	28.1156	113.152	12.8788
ACSF2_(C77)_TVGQC[DTB]LETTAQR	ACSF2_(C77)	ACSF2	Q96CM8	Medium-chain acyl-CoA ligase ACSF2, mitochondrial	Homo sapiens	TVGQC[DTB]LETTAQR	TVGQCLETTAQR	(C77)		HEK293T_GSK29_200uM_4h	HEK293T	29_200uM_4h	29	200	-3.69897	4	78	78	0	62	62	NaN	895.832	83.3342	904.692	46.8651	9.30244	4	4	0	9.24493	990.511	91.5721	-0.144945	0.18921	0.904414	0.118614	1009.39	53.5143	-0.157992	0.106937	0.896272	0.0664342	0.116952	0.931992	110.569	14.5011	111.573	8.27013
ACSF3_(C399)_EAC[DTB]SYTIHAEGDER	ACSF3_(C399)	ACSF3	Q4G176	Malonate--CoA ligase ACSF3, mitochondrial	Homo sapiens	EAC[DTB]SYTIHAEGDER	EACSYTIHAEGDER	(C399)		HEK293T_GSK29_50uM_4h	HEK293T	29_50uM_4h	29	50	-4.30103	4	78	78	0	62	62	NaN	758.473	66.5422	759.258	54.7322	8.77318	4	4	0	20.5224	876.856	179.952	-0.209242	0.321995	0.864992	0.193058	819.199	46.8927	-0.109624	0.132799	0.926829	0.0853142	0.256506	0.590902	115.608	25.8026	107.895	9.93166
ACSF3_(C399)_EAC[DTB]SYTIHAEGDER	ACSF3_(C399)	ACSF3	Q4G176	Malonate--CoA ligase ACSF3, mitochondrial	Homo sapiens	EAC[DTB]SYTIHAEGDER	EACSYTIHAEGDER	(C399)		HEK293T_GSK29_200uM_4h	HEK293T	29_200uM_4h	29	200	-3.69897	4	78	78	0	62	62	NaN	758.473	66.5422	759.258	54.7322	8.77318	4	4	0	5.09092	794.754	40.4603	-0.0674108	0.146337	0.954349	0.0968023	797.596	25.0406	-0.0710678	0.113434	0.951933	0.0748471	0.146847	0.833135	104.783	10.6285	105.049	8.25966
ACSF3_(C83)_LSQEIC[DTB]R	ACSF3_(C83)	ACSF3	Q4G176	Malonate--CoA ligase ACSF3, mitochondrial	Homo sapiens	LSQEIC[DTB]R	LSQEICR	(C83)		HEK293T_GSK29_50uM_4h	HEK293T	29_50uM_4h	29	50	-4.30103	4	78	78	0	62	62	NaN	263.001	63.455	253.561	43.7905	24.1273	4	4	0	27.629	265.898	73.4648	-0.0158052	0.529194	0.989104	0.362812	285.112	26.0993	-0.169195	0.281993	0.889339	0.173833	0.972375	0.0121661	101.102	37.085	112.443	21.9784
ACSF3_(C83)_LSQEIC[DTB]R	ACSF3_(C83)	ACSF3	Q4G176	Malonate--CoA ligase ACSF3, mitochondrial	Homo sapiens	LSQEIC[DTB]R	LSQEICR	(C83)		HEK293T_GSK29_200uM_4h	HEK293T	29_200uM_4h	29	200	-3.69897	4	78	78	0	62	62	NaN	263.001	63.455	253.561	43.7905	24.1273	4	4	0	8.58768	232.549	19.9706	0.17753	0.369475	1.13095	0.289636	233.796	11.0087	0.117083	0.258251	1.08454	0.194139	0.118455	0.926446	88.4216	22.6448	92.205	16.5053
ACSF3_(C86,C88)_LC[DTB]GC[DTB]VGGDLR	ACSF3_(C86,C88)	ACSF3	Q4G176	Malonate--CoA ligase ACSF3, mitochondrial	Homo sapiens	LC[DTB]GC[DTB]VGGDLR	LCGCVGGDLR	(C86,C88)	single_dtb_modification, control_missing_value_limit	HEK293T_GSK29_50uM_4h	HEK293T	29_50uM_4h	29	50	-4.30103	4	78	8	6	62	6	NaN	136.802	51.9055	147.017	41.6895	37.942	4	1	1	122.403	38.4907	47.1138	1.82951	1.8488	3.55416	4.55462	38.4907	33.3145	1.93341	1.31399	3.81956	3.47881	0.38394	0.415736	28.136	36.0559	26.181	23.8454
ACSF3_(C86,C88)_LC[DTB]GC[DTB]VGGDLR	ACSF3_(C86,C88)	ACSF3	Q4G176	Malonate--CoA ligase ACSF3, mitochondrial	Homo sapiens	LC[DTB]GC[DTB]VGGDLR	LCGCVGGDLR	(C86,C88)	single_dtb_modification, control_missing_value_limit	HEK293T_GSK29_200uM_4h	HEK293T	29_200uM_4h	29	200	-3.69897	4	78	8	6	62	6	NaN	136.802	51.9055	147.017	41.6895	37.942	4	1	1	123.456	75.3495	93.0235	0.860421	1.86331	1.81557	2.34489	75.3495	65.7775	0.964316	1.3242	1.95114	1.79089	0.523717	0.280904	55.0792	71.1374	51.2521	47.0426
ACSL1_(C108)_GIQVSNNGPC[DTB]LGSR	ACSL1_(C108)	ACSL1	P33121	Long-chain-fatty-acid--CoA ligase 1	Homo sapiens	GIQVSNNGPC[DTB]LGSR	GIQVSNNGPCLGSR	(C108)	control_missing_value_limit	HEK293T_GSK29_50uM_4h	HEK293T	29_50uM_4h	29	50	-4.30103	4	78	31	1	62	23	NaN	71.2507	17.8805	65.2501	4.73483	25.0951	4	1	1	121.474	48.9457	59.4562	0.541723	1.78951	1.45571	1.80565	48.9457	42.0419	0.414799	1.24362	1.33311	1.14916	0.57385	0.241202	68.695	85.2086	75.0124	64.6614
ACSL1_(C108)_GIQVSNNGPC[DTB]LGSR	ACSL1_(C108)	ACSL1	P33121	Long-chain-fatty-acid--CoA ligase 1	Homo sapiens	GIQVSNNGPC[DTB]LGSR	GIQVSNNGPCLGSR	(C108)	control_missing_value_limit	HEK293T_GSK29_200uM_4h	HEK293T	29_200uM_4h	29	200	-3.69897	4	78	31	1	62	23	NaN	71.2507	17.8805	65.2501	4.73483	25.0951	4	2	0	26.317	79.5011	20.9223	-0.158071	0.524623	0.896222	0.325903	79.5011	14.7943	-0.284995	0.288159	0.820744	0.163933	0.645621	0.190022	111.579	40.5749	121.841	24.336
ACSL1_(C241)_C[DTB]GVEVTSMK	ACSL1_(C241)	ACSL1	P33121	Long-chain-fatty-acid--CoA ligase 1	Homo sapiens	C[DTB]GVEVTSMK	CGVEVTSMK	(C241)	control_missing_value_limit, control_cv_limit	HEK293T_GSK29_50uM_4h	HEK293T	29_50uM_4h	29	50	-4.30103	4	78	2	7	62	1	NaN	70.2336	NaN	70.2336	0	NaN	4	0	2	29.3997	8.19244	2.40855	3.0998	NaN	8.57298	NaN	8.19244	1.7031	3.0998	0.299918	8.57298	1.78221	NaN	NaN	11.6646	NaN	11.6646	2.42491
ACSL1_(C241)_C[DTB]GVEVTSMK	ACSL1_(C241)	ACSL1	P33121	Long-chain-fatty-acid--CoA ligase 1	Homo sapiens	C[DTB]GVEVTSMK	CGVEVTSMK	(C241)	control_missing_value_limit, control_cv_limit	HEK293T_GSK29_200uM_4h	HEK293T	29_200uM_4h	29	200	-3.69897	4	78	2	7	62	1	NaN	70.2336	NaN	70.2336	0	NaN	4	0	2	5.60382	8.06989	0.452222	3.12154	NaN	8.70317	NaN	8.06989	0.319769	3.12154	0.0571668	8.70317	0.344863	NaN	NaN	11.4901	NaN	11.4901	0.455294
ACSL1_(C297)_NIVSDC[DTB]SAFVK	ACSL1_(C297)	ACSL1	P33121	Long-chain-fatty-acid--CoA ligase 1	Homo sapiens	NIVSDC[DTB]SAFVK	NIVSDCSAFVK	(C297)	control_missing_value_limit	HEK293T_GSK29_50uM_4h	HEK293T	29_50uM_4h	29	50	-4.30103	4	78	26	1	62	17	NaN	84.0384	19.7268	91.9688	13.7184	23.4735	4	1	1	104.946	36.3826	38.1822	1.2078	1.55147	2.30985	2.484	36.3826	26.9989	1.3379	1.09201	2.52782	1.91337	0.425174	0.371433	43.2928	46.5568	39.5597	29.9437
ACSL1_(C297)_NIVSDC[DTB]SAFVK	ACSL1_(C297)	ACSL1	P33121	Long-chain-fatty-acid--CoA ligase 1	Homo sapiens	NIVSDC[DTB]SAFVK	NIVSDCSAFVK	(C297)	control_missing_value_limit	HEK293T_GSK29_200uM_4h	HEK293T	29_200uM_4h	29	200	-3.69897	4	78	26	1	62	17	NaN	84.0384	19.7268	91.9688	13.7184	23.4735	4	2	0	4.38251	102.32	4.4842	-0.283973	0.344503	0.821326	0.196125	102.32	3.17081	-0.153878	0.219792	0.898831	0.136935	0.00657514	2.18209	121.754	29.0738	111.256	16.9496
ACSL1_(C311)_ATENTVNPC[DTB]PDDTLISFLPLAHMFER	ACSL1_(C311)	ACSL1	P33121	Long-chain-fatty-acid--CoA ligase 1	Homo sapiens	ATENTVNPC[DTB]PDDTLISFLPLAHMFER	ATENTVNPCPDDTLISFLPLAHMFER	(C311)	control_missing_value_limit, control_cv_limit	HEK293T_GSK29_50uM_4h	HEK293T	29_50uM_4h	29	50	-4.30103	4	78	1	8	62	1	NaN	10.717	NaN	10.717	0	NaN	4	0	2	9.87895	5.93004	0.585826	0.853791	NaN	1.80724	NaN	5.93004	0.414241	0.853791	0.100779	1.80724	0.126245	NaN	NaN	55.3329	NaN	55.3329	3.86526
ACSL1_(C311)_ATENTVNPC[DTB]PDDTLISFLPLAHMFER	ACSL1_(C311)	ACSL1	P33121	Long-chain-fatty-acid--CoA ligase 1	Homo sapiens	ATENTVNPC[DTB]PDDTLISFLPLAHMFER	ATENTVNPCPDDTLISFLPLAHMFER	(C311)	control_missing_value_limit, control_cv_limit	HEK293T_GSK29_200uM_4h	HEK293T	29_200uM_4h	29	200	-3.69897	4	78	1	8	62	1	NaN	10.717	NaN	10.717	0	NaN	4	0	2	13.5804	6.68118	0.907328	0.68173	NaN	1.60406	NaN	6.68118	0.641578	0.68173	0.138539	1.60406	0.154034	NaN	NaN	62.3417	NaN	62.3417	5.98653
ACSL1_(C509)_LVDVEEMNYMAAEGEGEVC[DTB]VK	ACSL1_(C509)	ACSL1	P33121	Long-chain-fatty-acid--CoA ligase 1	Homo sapiens	LVDVEEMNYMAAEGEGEVC[DTB]VK	LVDVEEMNYMAAEGEGEVCVK	(C509)	control_missing_value_limit, control_cv_limit	HEK293T_GSK29_50uM_4h	HEK293T	29_50uM_4h	29	50	-4.30103	4	78	3	6	62	1	NaN	39.5125	NaN	39.5125	0	NaN	4	1	1	68.0311	18.254	12.4184	1.1141	NaN	2.16459	NaN	18.254	8.78113	1.1141	0.694012	2.16459	1.04128	NaN	NaN	46.1981	NaN	46.1981	22.2237
ACSL1_(C509)_LVDVEEMNYMAAEGEGEVC[DTB]VK	ACSL1_(C509)	ACSL1	P33121	Long-chain-fatty-acid--CoA ligase 1	Homo sapiens	LVDVEEMNYMAAEGEGEVC[DTB]VK	LVDVEEMNYMAAEGEGEVCVK	(C509)	control_missing_value_limit, control_cv_limit	HEK293T_GSK29_200uM_4h	HEK293T	29_200uM_4h	29	200	-3.69897	4	78	3	6	62	1	NaN	39.5125	NaN	39.5125	0	NaN	4	1	1	130.172	81.9485	106.674	-1.05241	NaN	0.482162	NaN	81.9485	75.4299	-1.05241	1.32794	0.482162	0.443808	NaN	NaN	207.399	NaN	207.399	190.902
ACSL1_(C625)_GFEGSFEELC[DTB]R	ACSL1_(C625)	ACSL1	P33121	Long-chain-fatty-acid--CoA ligase 1	Homo sapiens	GFEGSFEELC[DTB]R	GFEGSFEELCR	(C625)	control_missing_value_limit	HEK293T_GSK29_50uM_4h	HEK293T	29_50uM_4h	29	50	-4.30103	4	78	2	8	62	2	NaN	61.6855	8.8727	61.6855	6.27394	14.3838	4	0	2	16.6812	5.20284	0.867893	3.56756	0.317771	11.8561	2.61146	5.20284	0.613693	3.56756	0.224698	11.8561	1.84658	0.0043499	2.36152	8.43446	1.85779	8.43446	1.31366
ACSL1_(C625)_GFEGSFEELC[DTB]R	ACSL1_(C625)	ACSL1	P33121	Long-chain-fatty-acid--CoA ligase 1	Homo sapiens	GFEGSFEELC[DTB]R	GFEGSFEELCR	(C625)	control_missing_value_limit	HEK293T_GSK29_200uM_4h	HEK293T	29_200uM_4h	29	200	-3.69897	4	78	2	8	62	2	NaN	61.6855	8.8727	61.6855	6.27394	14.3838	4	0	2	23.3626	7.04542	1.64599	3.13017	0.39581	8.75541	2.40209	7.04542	1.16389	3.13017	0.27988	8.75541	1.69853	0.0148927	1.82703	11.4215	3.13355	11.4215	2.21575
ACSL3_(C166)_TNIAIFC[DTB]ETR	ACSL3_(C166)	ACSL3	O95573	Fatty acid CoA ligase Acsl3	Homo sapiens	TNIAIFC[DTB]ETR	TNIAIFCETR	(C166)		HEK293T_GSK29_50uM_4h	HEK293T	29_50uM_4h	29	50	-4.30103	4	78	77	0	62	61	NaN	165.357	42.3195	162.18	33.0112	25.5928	4	4	0	7.39649	182.878	13.5266	-0.1453	0.384337	0.904191	0.240879	183.988	9.73267	-0.182016	0.303411	0.88147	0.185381	0.0253381	1.59623	110.596	29.463	113.447	23.8588
ACSL3_(C166)_TNIAIFC[DTB]ETR	ACSL3_(C166)	ACSL3	O95573	Fatty acid CoA ligase Acsl3	Homo sapiens	TNIAIFC[DTB]ETR	TNIAIFCETR	(C166)		HEK293T_GSK29_200uM_4h	HEK293T	29_200uM_4h	29	200	-3.69897	4	78	77	0	62	61	NaN	165.357	42.3195	162.18	33.0112	25.5928	4	4	0	14.3495	218.846	31.4033	-0.404332	0.423303	0.755586	0.221697	208.504	10.7455	-0.362483	0.302922	0.777825	0.16332	0.0110536	1.9565	132.348	38.8323	128.564	26.9945
ACSL3_(C429)_NTPLC[DTB]DSFVFR	ACSL3_(C429)	ACSL3	O95573	Fatty acid CoA ligase Acsl3	Homo sapiens	NTPLC[DTB]DSFVFR	NTPLCDSFVFR	(C429)	control_cv_limit	HEK293T_GSK29_50uM_4h	HEK293T	29_50uM_4h	29	50	-4.30103	4	78	77	0	62	61	NaN	745.078	422.894	627.338	241.073	56.7583	4	4	0	23.086	502.564	116.022	0.568084	0.883993	1.48255	0.908416	515.47	84.9506	0.283353	0.603231	1.21702	0.50887	0.106902	0.971013	67.4512	41.3299	82.1679	34.3567
ACSL3_(C429)_NTPLC[DTB]DSFVFR	ACSL3_(C429)	ACSL3	O95573	Fatty acid CoA ligase Acsl3	Homo sapiens	NTPLC[DTB]DSFVFR	NTPLCDSFVFR	(C429)	control_cv_limit	HEK293T_GSK29_200uM_4h	HEK293T	29_200uM_4h	29	200	-3.69897	4	78	77	0	62	61	NaN	745.078	422.894	627.338	241.073	56.7583	4	4	0	60.7168	569.168	345.581	0.388539	1.19909	1.30907	1.08803	423.062	69.7404	0.568372	0.603256	1.48285	0.620047	0.440613	0.355943	76.3903	63.4915	67.4377	28.1988
ACSL3_(C450)_LLLC[DTB]GGAPLSATTQR	ACSL3_(C450)	ACSL3	O95573	Fatty acid CoA ligase Acsl3	Homo sapiens	LLLC[DTB]GGAPLSATTQR	LLLCGGAPLSATTQR	(C450)		HEK293T_GSK29_50uM_4h	HEK293T	29_50uM_4h	29	50	-4.30103	4	78	78	0	62	62	NaN	1039.26	123.539	1046.3	73.2559	11.8872	4	4	0	6.95191	993.558	69.0713	0.0648845	0.19867	1.046	0.144043	1000.46	50.2465	0.0646342	0.12431	1.04582	0.0901132	0.35519	0.449539	95.6022	13.1652	95.6188	8.239
ACSL3_(C450)_LLLC[DTB]GGAPLSATTQR	ACSL3_(C450)	ACSL3	O95573	Fatty acid CoA ligase Acsl3	Homo sapiens	LLLC[DTB]GGAPLSATTQR	LLLCGGAPLSATTQR	(C450)		HEK293T_GSK29_200uM_4h	HEK293T	29_200uM_4h	29	200	-3.69897	4	78	78	0	62	62	NaN	1039.26	123.539	1046.3	73.2559	11.8872	4	4	0	11.1265	974.588	108.437	0.0926971	0.2349	1.06636	0.173625	966.438	73.2395	0.114544	0.14885	1.08263	0.111701	0.351778	0.453731	93.7768	15.2687	92.3674	9.53001
ACSL3_(C503,C504)_VGAPLVC[DTB]C[DTB]EIK	ACSL3_(C503,C504)	ACSL3	O95573	Fatty acid CoA ligase Acsl3	Homo sapiens	VGAPLVC[DTB]C[DTB]EIK	VGAPLVCCEIK	(C503,C504)	single_dtb_modification	HEK293T_GSK29_50uM_4h	HEK293T	29_50uM_4h	29	50	-4.30103	4	78	69	1	62	60	NaN	64.628	24.3386	57.2967	15.6042	37.6596	4	2	0	3.11089	72.2748	2.24839	-0.161335	0.545164	0.894197	0.337898	72.2748	1.58985	-0.335041	0.394182	0.792762	0.216603	0.00231333	2.63576	111.832	42.259	126.141	34.4651
ACSL3_(C503,C504)_VGAPLVC[DTB]C[DTB]EIK	ACSL3_(C503,C504)	ACSL3	O95573	Fatty acid CoA ligase Acsl3	Homo sapiens	VGAPLVC[DTB]C[DTB]EIK	VGAPLVCCEIK	(C503,C504)	single_dtb_modification	HEK293T_GSK29_200uM_4h	HEK293T	29_200uM_4h	29	200	-3.69897	4	78	69	1	62	60	NaN	64.628	24.3386	57.2967	15.6042	37.6596	4	1	1	114.918	22.0533	25.3432	1.55116	1.74467	2.93054	3.54393	22.0533	17.9203	1.37746	1.23641	2.5981	2.22661	0.401805	0.395985	34.1235	41.2659	38.4896	32.9862
ACSL3_(C649,C652)_GTWEELC[DTB]NSC[DTB]EMENEVLK	ACSL3_(C649,C652)	ACSL3	O95573	Fatty acid CoA ligase Acsl3	Homo sapiens	GTWEELC[DTB]NSC[DTB]EMENEVLK	GTWEELCNSCEMENEVLK	(C649,C652)	single_dtb_modification, control_missing_value_limit, control_cv_limit	HEK293T_GSK29_50uM_4h	HEK293T	29_50uM_4h	29	50	-4.30103	4	78	14	8	62	14	NaN	17.9576	8.26411	18.2442	6.51541	46.02	4	0	2	27.8521	7.82876	2.18047	1.19774	0.776055	2.2938	1.23388	7.82876	1.54183	1.22058	0.588371	2.3304	0.950404	0.0855419	1.06782	43.5957	23.451	42.911	17.5003
ACSL3_(C649,C652)_GTWEELC[DTB]NSC[DTB]EMENEVLK	ACSL3_(C649,C652)	ACSL3	O95573	Fatty acid CoA ligase Acsl3	Homo sapiens	GTWEELC[DTB]NSC[DTB]EMENEVLK	GTWEELCNSCEMENEVLK	(C649,C652)	single_dtb_modification, control_missing_value_limit, control_cv_limit	HEK293T_GSK29_200uM_4h	HEK293T	29_200uM_4h	29	200	-3.69897	4	78	14	8	62	14	NaN	17.9576	8.26411	18.2442	6.51541	46.02	4	0	2	24.4186	7.938	1.93835	1.17775	0.751603	2.26224	1.17856	7.938	1.37062	1.20059	0.572279	2.29833	0.911688	0.0598895	1.22265	44.204	23.029	43.5098	17.2592
ACSL3_(C85)_SVNSLDGLASVLYPGC[DTB]DTLDK	ACSL3_(C85)	ACSL3	O95573	Fatty acid CoA ligase Acsl3	Homo sapiens	SVNSLDGLASVLYPGC[DTB]DTLDK	SVNSLDGLASVLYPGCDTLDK	(C85)	control_cv_limit	HEK293T_GSK29_50uM_4h	HEK293T	29_50uM_4h	29	50	-4.30103	4	78	78	0	62	62	NaN	88.4324	53.8293	72.0221	36.6647	60.8705	4	4	0	41.5454	74.8956	31.1157	0.239693	1.06322	1.18074	0.870171	80.4056	13.5261	-0.158856	0.773502	0.895735	0.480249	0.795714	0.0992432	84.6925	62.4158	111.64	59.856
ACSL3_(C85)_SVNSLDGLASVLYPGC[DTB]DTLDK	ACSL3_(C85)	ACSL3	O95573	Fatty acid CoA ligase Acsl3	Homo sapiens	SVNSLDGLASVLYPGC[DTB]DTLDK	SVNSLDGLASVLYPGCDTLDK	(C85)	control_cv_limit	HEK293T_GSK29_200uM_4h	HEK293T	29_200uM_4h	29	200	-3.69897	4	78	78	0	62	62	NaN	88.4324	53.8293	72.0221	36.6647	60.8705	4	4	0	34.6792	88.7839	30.7896	-0.00572363	1.0107	0.996041	0.697788	88.4847	22.8232	-0.296989	0.823333	0.81395	0.464514	0.540804	0.26696	100.398	70.3347	122.858	70.1138
ACSL3_(C85)_SVNSLDGLASVLYPGC[DTB]DTLDKVFTYAK	ACSL3_(C85)	ACSL3	O95573	Fatty acid CoA ligase Acsl3	Homo sapiens	SVNSLDGLASVLYPGC[DTB]DTLDKVFTYAK	SVNSLDGLASVLYPGCDTLDKVFTYAK	(C85)	control_missing_value_limit, control_cv_limit, single_cleavage_product	HEK293T_GSK29_50uM_4h	HEK293T	29_50uM_4h	29	50	-4.30103	4	78	28	7	62	27	NaN	65.0703	126.443	23.986	7.95738	194.317	4	0	2	35.3084	7.73943	2.73267	3.0717	2.84931	8.40764	16.605	7.73943	1.93229	1.6319	0.599009	3.0992	1.28679	0.0343974	1.46347	11.8939	23.4904	32.2664	13.3971
ACSL3_(C85)_SVNSLDGLASVLYPGC[DTB]DTLDKVFTYAK	ACSL3_(C85)	ACSL3	O95573	Fatty acid CoA ligase Acsl3	Homo sapiens	SVNSLDGLASVLYPGC[DTB]DTLDKVFTYAK	SVNSLDGLASVLYPGCDTLDKVFTYAK	(C85)	control_missing_value_limit, control_cv_limit, single_cleavage_product	HEK293T_GSK29_200uM_4h	HEK293T	29_200uM_4h	29	200	-3.69897	4	78	28	7	62	27	NaN	65.0703	126.443	23.986	7.95738	194.317	4	1	1	73.739	18.8189	13.8769	1.78981	2.99847	3.45771	7.18643	18.8189	9.81244	0.350011	0.891593	1.27457	0.787691	0.437949	0.358577	28.9209	60.1087	78.4578	48.4873
ACSL4_(C157)_NTIAIFC[DTB]ETR	ACSL4_(C157)	ACSL4	O60488	Long-chain-fatty-acid--CoA ligase 4	Homo sapiens	NTIAIFC[DTB]ETR	NTIAIFCETR	(C157)		HEK293T_GSK29_50uM_4h	HEK293T	29_50uM_4h	29	50	-4.30103	4	78	78	0	62	62	NaN	160.824	45.7568	156.792	34.3491	28.4515	4	4	0	4.50481	183.86	8.28252	-0.193126	0.415582	0.874708	0.251968	183.245	6.38269	-0.224917	0.320027	0.855644	0.189804	0.000598165	3.22318	114.324	32.9321	116.871	25.925
ACSL4_(C157)_NTIAIFC[DTB]ETR	ACSL4_(C157)	ACSL4	O60488	Long-chain-fatty-acid--CoA ligase 4	Homo sapiens	NTIAIFC[DTB]ETR	NTIAIFCETR	(C157)		HEK293T_GSK29_200uM_4h	HEK293T	29_200uM_4h	29	200	-3.69897	4	78	78	0	62	62	NaN	160.824	45.7568	156.792	34.3491	28.4515	4	4	0	15.3423	212.224	32.56	-0.400106	0.466345	0.757802	0.244956	203.833	14.0167	-0.37853	0.331261	0.769221	0.176623	0.011855	1.9261	131.961	42.6556	130.002	29.85
ACSL4_(C170)_AEWMIAAQTC[DTB]FK	ACSL4_(C170)	ACSL4	O60488	Long-chain-fatty-acid--CoA ligase 4	Homo sapiens	AEWMIAAQTC[DTB]FK	AEWMIAAQTCFK	(C170)	control_missing_value_limit, control_cv_limit	HEK293T_GSK29_50uM_4h	HEK293T	29_50uM_4h	29	50	-4.30103	4	78	2	8	62	2	NaN	6.75591	2.75774	6.75591	1.95002	40.8197	4	0	2	23.7123	7.15633	1.69693	-0.0830696	0.681056	0.944047	0.445658	7.15633	1.19991	-0.0830696	0.481579	0.944047	0.315128	0.828559	0.0816765	105.927	50.0051	105.927	35.359
ACSL4_(C170)_AEWMIAAQTC[DTB]FK	ACSL4_(C170)	ACSL4	O60488	Long-chain-fatty-acid--CoA ligase 4	Homo sapiens	AEWMIAAQTC[DTB]FK	AEWMIAAQTCFK	(C170)	control_missing_value_limit, control_cv_limit	HEK293T_GSK29_200uM_4h	HEK293T	29_200uM_4h	29	200	-3.69897	4	78	2	8	62	2	NaN	6.75591	2.75774	6.75591	1.95002	40.8197	4	0	2	5.45182	9.17756	0.500344	-0.44196	0.594132	0.736134	0.303155	9.17756	0.353797	-0.44196	0.420115	0.736134	0.214363	0.446584	0.350097	135.845	55.9438	135.845	39.5582
ACSL4_(C221)_TALLDISC[DTB]VK	ACSL4_(C221)	ACSL4	O60488	Long-chain-fatty-acid--CoA ligase 4	Homo sapiens	TALLDISC[DTB]VK	TALLDISCVK	(C221)	control_cv_limit	HEK293T_GSK29_50uM_4h	HEK293T	29_50uM_4h	29	50	-4.30103	4	78	69	0	62	56	NaN	122.405	68.6201	110.119	37.1042	56.0597	4	2	0	108.939	107.9	117.545	0.181973	1.76755	1.13443	1.38988	107.9	83.1171	0.0293668	1.213	1.02056	0.858076	0.747879	0.126169	88.1496	107.998	97.985	82.3844
ACSL4_(C221)_TALLDISC[DTB]VK	ACSL4_(C221)	ACSL4	O60488	Long-chain-fatty-acid--CoA ligase 4	Homo sapiens	TALLDISC[DTB]VK	TALLDISCVK	(C221)	control_cv_limit	HEK293T_GSK29_200uM_4h	HEK293T	29_200uM_4h	29	200	-3.69897	4	78	69	0	62	56	NaN	122.405	68.6201	110.119	37.1042	56.0597	4	3	0	25.6779	191.289	49.1192	-0.644088	0.889577	0.639897	0.394565	196.627	40.894	-0.836403	0.571256	0.560038	0.221755	0.0445338	1.35131	156.275	96.3604	178.559	70.7031
ACSL4_(C303)_GVMMHHSNLIAGMTGQC[DTB]ER	ACSL4_(C303)	ACSL4	O60488	Long-chain-fatty-acid--CoA ligase 4	Homo sapiens	GVMMHHSNLIAGMTGQC[DTB]ER	GVMMHHSNLIAGMTGQCER	(C303)	control_missing_value_limit, control_cv_limit	HEK293T_GSK29_50uM_4h	HEK293T	29_50uM_4h	29	50	-4.30103	4	78	10	7	62	9	NaN	47.4875	24.7418	37.4321	9.82974	52.1017	4	1	1	111.526	23.1229	25.788	1.03823	1.7759	2.0537	2.52802	23.1229	18.2349	0.694956	1.19914	1.61884	1.34554	0.491155	0.308781	48.6926	59.9385	61.7728	51.3443
ACSL4_(C303)_GVMMHHSNLIAGMTGQC[DTB]ER	ACSL4_(C303)	ACSL4	O60488	Long-chain-fatty-acid--CoA ligase 4	Homo sapiens	GVMMHHSNLIAGMTGQC[DTB]ER	GVMMHHSNLIAGMTGQCER	(C303)	control_missing_value_limit, control_cv_limit	HEK293T_GSK29_200uM_4h	HEK293T	29_200uM_4h	29	200	-3.69897	4	78	10	7	62	9	NaN	47.4875	24.7418	37.4321	9.82974	52.1017	4	0	2	25.63	8.37463	2.14641	2.50345	0.837693	5.6704	3.29249	8.37463	1.51774	2.16018	0.460318	4.46971	1.42614	0.00611142	2.21386	17.6354	10.2399	22.3728	7.13845
ACSL4_(C363)_GDC[DTB]TVLKPTLMAAVPEIMDR	ACSL4_(C363)	ACSL4	O60488	Long-chain-fatty-acid--CoA ligase 4	Homo sapiens	GDC[DTB]TVLKPTLMAAVPEIMDR	GDCTVLKPTLMAAVPEIMDR	(C363)		HEK293T_GSK29_50uM_4h	HEK293T	29_50uM_4h	29	50	-4.30103	4	78	68	0	62	54	NaN	53.8295	19.7863	51.4323	13.6252	36.7573	4	3	0	27.0331	66.7951	18.0568	-0.311345	0.658269	0.80589	0.367709	57.4549	2.13343	-0.159755	0.385926	0.895177	0.239463	0.217757	0.662027	124.086	56.6178	111.71	29.8828
ACSL4_(C363)_GDC[DTB]TVLKPTLMAAVPEIMDR	ACSL4_(C363)	ACSL4	O60488	Long-chain-fatty-acid--CoA ligase 4	Homo sapiens	GDC[DTB]TVLKPTLMAAVPEIMDR	GDCTVLKPTLMAAVPEIMDR	(C363)		HEK293T_GSK29_200uM_4h	HEK293T	29_200uM_4h	29	200	-3.69897	4	78	68	0	62	54	NaN	53.8295	19.7863	51.4323	13.6252	36.7573	4	4	0	37.0929	57.1007	21.1803	-0.0851103	0.753383	0.942712	0.49229	48.9856	4.82442	0.0703185	0.407747	1.04995	0.296746	0.681998	0.166217	106.077	55.3939	95.2428	26.9184
ACSL4_(C420)_GYDAPLC[DTB]NLLLFK	ACSL4_(C420)	ACSL4	O60488	Long-chain-fatty-acid--CoA ligase 4	Homo sapiens	GYDAPLC[DTB]NLLLFK	GYDAPLCNLLLFK	(C420)	control_missing_value_limit	HEK293T_GSK29_50uM_4h	HEK293T	29_50uM_4h	29	50	-4.30103	4	78	4	8	62	4	NaN	9.56581	2.23129	9.98934	1.12816	23.3257	4	0	2	29.9862	6.85542	2.05568	0.480642	0.548084	1.39536	0.530103	6.85542	1.45358	0.543144	0.346587	1.45714	0.350058	0.329942	0.481563	71.6659	27.226	68.6274	16.4867
ACSL4_(C420)_GYDAPLC[DTB]NLLLFK	ACSL4_(C420)	ACSL4	O60488	Long-chain-fatty-acid--CoA ligase 4	Homo sapiens	GYDAPLC[DTB]NLLLFK	GYDAPLCNLLLFK	(C420)	control_missing_value_limit	HEK293T_GSK29_200uM_4h	HEK293T	29_200uM_4h	29	200	-3.69897	4	78	4	8	62	4	NaN	9.56581	2.23129	9.98934	1.12816	23.3257	4	0	2	34.1757	5.5133	1.88421	0.794971	0.596946	1.73504	0.717912	5.5133	1.33234	0.857473	0.384834	1.81186	0.483308	0.215731	0.666087	57.6355	23.8479	55.1918	14.7222
ACSL4_(C640)_GVEGTWVDIC[DTB]NNPAMEAEILK	ACSL4_(C640)	ACSL4	O60488	Long-chain-fatty-acid--CoA ligase 4	Homo sapiens	GVEGTWVDIC[DTB]NNPAMEAEILK	GVEGTWVDICNNPAMEAEILK	(C640)	control_missing_value_limit, control_cv_limit	HEK293T_GSK29_50uM_4h	HEK293T	29_50uM_4h	29	50	-4.30103	4	78	26	3	62	21	NaN	17.3774	9.17076	16.2791	5.76421	52.7739	4	0	2	4.78662	7.92252	0.379221	1.13319	0.764492	2.19342	1.16231	7.92252	0.26815	1.03899	0.513166	2.05479	0.730889	6.72186e-06	5.17251	45.5908	24.1588	48.6667	17.3108
ACSL4_(C640)_GVEGTWVDIC[DTB]NNPAMEAEILK	ACSL4_(C640)	ACSL4	O60488	Long-chain-fatty-acid--CoA ligase 4	Homo sapiens	GVEGTWVDIC[DTB]NNPAMEAEILK	GVEGTWVDICNNPAMEAEILK	(C640)	control_missing_value_limit, control_cv_limit	HEK293T_GSK29_200uM_4h	HEK293T	29_200uM_4h	29	200	-3.69897	4	78	26	3	62	21	NaN	17.3774	9.17076	16.2791	5.76421	52.7739	4	1	1	83.2045	13.4357	11.1791	0.371144	1.42148	1.29338	1.27436	13.4357	7.90482	0.276951	0.990666	1.21163	0.832	0.693151	0.159172	77.3169	76.18	82.5333	56.6738
ACSL6_(C359)_ALC[DTB]PTIFPVVPR	ACSL6_(C359)	ACSL6	Q9UKU0	Long-chain-fatty-acid--CoA ligase 6	Homo sapiens	ALC[DTB]PTIFPVVPR	ALCPTIFPVVPR	(C359)	control_missing_value_limit	HEK293T_GSK29_50uM_4h	HEK293T	29_50uM_4h	29	50	-4.30103	4	78	5	6	62	3	NaN	25.1052	9.36377	22.1545	4.58216	37.2981	4	0	2	26.618	7.04483	1.87519	1.83335	0.661073	3.56364	1.63293	7.04483	1.32596	1.65296	0.403448	3.14478	0.879435	0.0247228	1.6069	28.0612	12.8582	31.7987	8.89247
ACSL6_(C359)_ALC[DTB]PTIFPVVPR	ACSL6_(C359)	ACSL6	Q9UKU0	Long-chain-fatty-acid--CoA ligase 6	Homo sapiens	ALC[DTB]PTIFPVVPR	ALCPTIFPVVPR	(C359)	control_missing_value_limit	HEK293T_GSK29_200uM_4h	HEK293T	29_200uM_4h	29	200	-3.69897	4	78	5	6	62	3	NaN	25.1052	9.36377	22.1545	4.58216	37.2981	4	1	1	97.5018	13.6065	13.2666	0.883691	1.50606	1.84509	1.92613	13.6065	9.3809	0.7033	1.03845	1.62823	1.17199	0.478106	0.320476	54.1979	56.5784	61.4166	44.2075
ACSL6_(C502)_LVDVEELNYWAC[DTB]K	ACSL6_(C502)	ACSL6	Q9UKU0	Long-chain-fatty-acid--CoA ligase 6	Homo sapiens	LVDVEELNYWAC[DTB]K	LVDVEELNYWACK	(C502)	control_missing_value_limit, control_cv_limit	HEK293T_GSK29_50uM_4h	HEK293T	29_50uM_4h	29	50	-4.30103	4	78	28	4	62	23	NaN	47.0501	38.3261	40.2995	10.0978	81.4581	4	3	0	58.435	38.9713	22.7729	0.271786	1.4463	1.2073	1.21032	28.39	4.97593	0.505376	0.441155	1.41949	0.43406	0.81874	0.0868542	82.8293	83.0364	70.4477	21.5419
ACSL6_(C502)_LVDVEELNYWAC[DTB]K	ACSL6_(C502)	ACSL6	Q9UKU0	Long-chain-fatty-acid--CoA ligase 6	Homo sapiens	LVDVEELNYWAC[DTB]K	LVDVEELNYWACK	(C502)	control_missing_value_limit, control_cv_limit	HEK293T_GSK29_200uM_4h	HEK293T	29_200uM_4h	29	200	-3.69897	4	78	28	4	62	23	NaN	47.0501	38.3261	40.2995	10.0978	81.4581	4	1	1	112.821	31.9037	35.994	0.560475	2.00757	1.47475	2.05219	31.9037	25.4516	0.337037	1.20637	1.26316	1.05624	0.642137	0.192372	67.8079	94.3577	79.1666	66.1982
ACSL6_(C55)_ALQPPC[DTB]NLLMQSEEVEDSGGAR	ACSL6_(C55)	ACSL6	Q9UKU0	Long-chain-fatty-acid--CoA ligase 6	Homo sapiens	ALQPPC[DTB]NLLMQSEEVEDSGGAR	ALQPPCNLLMQSEEVEDSGGAR	(C55)	control_missing_value_limit	HEK293T_GSK29_50uM_4h	HEK293T	29_50uM_4h	29	50	-4.30103	4	78	12	8	62	12	NaN	42.5403	16.6875	37.1615	7.06417	39.2275	4	0	2	18.183	7.83369	1.4244	2.44107	0.623774	5.43044	2.34794	7.83369	1.0072	2.24605	0.331087	4.74381	1.08867	0.00441818	2.35476	18.4147	7.96193	21.0801	4.83772
ACSL6_(C55)_ALQPPC[DTB]NLLMQSEEVEDSGGAR	ACSL6_(C55)	ACSL6	Q9UKU0	Long-chain-fatty-acid--CoA ligase 6	Homo sapiens	ALQPPC[DTB]NLLMQSEEVEDSGGAR	ALQPPCNLLMQSEEVEDSGGAR	(C55)	control_missing_value_limit	HEK293T_GSK29_200uM_4h	HEK293T	29_200uM_4h	29	200	-3.69897	4	78	12	8	62	12	NaN	42.5403	16.6875	37.1615	7.06417	39.2275	4	0	2	3.60365	9.277	0.334311	2.1971	0.568316	4.58557	1.80638	9.277	0.236393	2.00208	0.2767	4.00576	0.768281	8.781e-09	8.05646	21.8075	8.59057	24.964	4.78795
ACSL6_(C625)_GIEGTYADLC[DTB]TNK	ACSL6_(C625)	ACSL6	Q9UKU0	Long-chain-fatty-acid--CoA ligase 6	Homo sapiens	GIEGTYADLC[DTB]TNK	GIEGTYADLCTNK	(C625)		HEK293T_GSK29_50uM_4h	HEK293T	29_50uM_4h	29	50	-4.30103	4	78	74	0	62	58	NaN	31.0922	9.37926	29.5296	5.30021	30.166	4	4	0	46.8327	49.3562	23.1149	-0.666681	0.803685	0.629954	0.35093	41.3967	5.85947	-0.487356	0.329777	0.713331	0.163056	0.129086	0.88912	158.742	88.4305	140.187	32.0446
ACSL6_(C625)_GIEGTYADLC[DTB]TNK	ACSL6_(C625)	ACSL6	Q9UKU0	Long-chain-fatty-acid--CoA ligase 6	Homo sapiens	GIEGTYADLC[DTB]TNK	GIEGTYADLCTNK	(C625)		HEK293T_GSK29_200uM_4h	HEK293T	29_200uM_4h	29	200	-3.69897	4	78	74	0	62	58	NaN	31.0922	9.37926	29.5296	5.30021	30.166	4	4	0	23.9946	33.3001	7.99023	-0.098974	0.556089	0.933697	0.359895	31.3049	3.88368	-0.0842285	0.314782	0.943289	0.205816	0.506701	0.295248	107.101	41.2823	106.012	23.1308
ACSM3_(C188)_C[DTB]ENLHSK	ACSM3_(C188)	ACSM3	Q53FZ2	Acyl-coenzyme A synthetase ACSM3, mitochondrial	Homo sapiens	C[DTB]ENLHSK	CENLHSK	(C188)	control_missing_value_limit, control_cv_limit	HEK293T_GSK29_50uM_4h	HEK293T	29_50uM_4h	29	50	-4.30103	4	78	1	8	62	1	NaN	50.9162	NaN	50.9162	0	NaN	4	0	2	25.8933	4.97999	1.28949	3.35391	NaN	10.2242	NaN	4.97999	0.911804	3.35391	0.264148	10.2242	1.87198	NaN	NaN	9.78076	NaN	9.78076	1.79079
ACSM3_(C188)_C[DTB]ENLHSK	ACSM3_(C188)	ACSM3	Q53FZ2	Acyl-coenzyme A synthetase ACSM3, mitochondrial	Homo sapiens	C[DTB]ENLHSK	CENLHSK	(C188)	control_missing_value_limit, control_cv_limit	HEK293T_GSK29_200uM_4h	HEK293T	29_200uM_4h	29	200	-3.69897	4	78	1	8	62	1	NaN	50.9162	NaN	50.9162	0	NaN	4	0	2	10.4883	9.2069	0.965644	2.46734	NaN	5.53022	NaN	9.2069	0.682813	2.46734	0.106995	5.53022	0.410139	NaN	NaN	18.0825	NaN	18.0825	1.34105
ACSM3_(C349)_HC[DTB]VSAGEPITPDVTEK	ACSM3_(C349)	ACSM3	Q53FZ2	Acyl-coenzyme A synthetase ACSM3, mitochondrial	Homo sapiens	HC[DTB]VSAGEPITPDVTEK	HCVSAGEPITPDVTEK	(C349)	control_missing_value_limit	HEK293T_GSK29_50uM_4h	HEK293T	29_50uM_4h	29	50	-4.30103	4	78	25	5	62	22	NaN	19.232	7.05768	17.3087	3.83654	36.6975	4	1	1	14.3461	10.3474	1.48445	0.894239	0.568451	1.85863	0.732337	10.3474	1.04967	0.742227	0.351677	1.67276	0.407757	0.0360346	1.44328	53.8031	21.1995	59.7816	14.5726
ACSM3_(C349)_HC[DTB]VSAGEPITPDVTEK	ACSM3_(C349)	ACSM3	Q53FZ2	Acyl-coenzyme A synthetase ACSM3, mitochondrial	Homo sapiens	HC[DTB]VSAGEPITPDVTEK	HCVSAGEPITPDVTEK	(C349)	control_missing_value_limit	HEK293T_GSK29_200uM_4h	HEK293T	29_200uM_4h	29	200	-3.69897	4	78	25	5	62	22	NaN	19.232	7.05768	17.3087	3.83654	36.6975	4	1	1	40.5731	6.49841	2.63661	1.56535	0.789259	2.9595	1.61906	6.49841	1.86436	1.41334	0.523042	2.66353	0.965652	0.15389	0.81279	33.7895	18.4853	37.5441	13.6114
ACSS1_(C151)_ELLETTC[DTB]R	ACSS1_(C151)	ACSS1	Q9NUB1	Acetyl-coenzyme A synthetase 2-like, mitochondrial	Homo sapiens	ELLETTC[DTB]R	ELLETTCR	(C151)	control_missing_value_limit, control_cv_limit	HEK293T_GSK29_50uM_4h	HEK293T	29_50uM_4h	29	50	-4.30103	4	78	1	8	62	1	NaN	109.506	NaN	109.506	0	NaN	4	0	2	13.6514	8.76468	1.1965	3.64316	NaN	12.494	NaN	8.76468	0.846052	3.64316	0.139263	12.494	1.20604	NaN	NaN	8.00384	NaN	8.00384	0.772608
ACSS1_(C151)_ELLETTC[DTB]R	ACSS1_(C151)	ACSS1	Q9NUB1	Acetyl-coenzyme A synthetase 2-like, mitochondrial	Homo sapiens	ELLETTC[DTB]R	ELLETTCR	(C151)	control_missing_value_limit, control_cv_limit	HEK293T_GSK29_200uM_4h	HEK293T	29_200uM_4h	29	200	-3.69897	4	78	1	8	62	1	NaN	109.506	NaN	109.506	0	NaN	4	0	2	5.27998	5.26881	0.278192	4.37739	NaN	20.7838	NaN	5.26881	0.196711	4.37739	0.0538632	20.7838	0.775966	NaN	NaN	4.81144	NaN	4.81144	0.179635
ACSS1_(C422)_TLGSVGEPINC[DTB]EAWEWLHR	ACSS1_(C422)	ACSS1	Q9NUB1	Acetyl-coenzyme A synthetase 2-like, mitochondrial	Homo sapiens	TLGSVGEPINC[DTB]EAWEWLHR	TLGSVGEPINCEAWEWLHR	(C422)	control_cv_limit	HEK293T_GSK29_50uM_4h	HEK293T	29_50uM_4h	29	50	-4.30103	4	78	67	0	62	52	NaN	660.847	267.031	613.094	146.901	40.4074	4	4	0	14.5889	521.641	76.1015	0.341259	0.619787	1.26686	0.544248	525.621	58.4821	0.222086	0.38113	1.16642	0.308144	0.097348	1.01167	78.9352	33.9109	85.7325	22.6487
ACSS1_(C422)_TLGSVGEPINC[DTB]EAWEWLHR	ACSS1_(C422)	ACSS1	Q9NUB1	Acetyl-coenzyme A synthetase 2-like, mitochondrial	Homo sapiens	TLGSVGEPINC[DTB]EAWEWLHR	TLGSVGEPINCEAWEWLHR	(C422)	control_cv_limit	HEK293T_GSK29_200uM_4h	HEK293T	29_200uM_4h	29	200	-3.69897	4	78	67	0	62	52	NaN	660.847	267.031	613.094	146.901	40.4074	4	4	0	38.4405	560.581	215.49	0.237394	0.804609	1.17886	0.657465	488.229	53.5735	0.328552	0.380204	1.25575	0.330937	0.479282	0.319409	84.8276	47.3094	79.6336	20.9864
ACSS1_(C93)_DTLVWDTPYHTVWDC[DTB]DFSTGK	ACSS1_(C93)	ACSS1	Q9NUB1	Acetyl-coenzyme A synthetase 2-like, mitochondrial	Homo sapiens	DTLVWDTPYHTVWDC[DTB]DFSTGK	DTLVWDTPYHTVWDCDFSTGK	(C93)	control_missing_value_limit, control_cv_limit	HEK293T_GSK29_50uM_4h	HEK293T	29_50uM_4h	29	50	-4.30103	4	78	1	8	62	1	NaN	4.67719	NaN	4.67719	0	NaN	4	0	2	24.246	7.69841	1.86656	-0.71892	NaN	0.607552	NaN	7.69841	1.31986	-0.71892	0.247343	0.607552	0.104162	NaN	NaN	164.595	NaN	164.595	28.219
ACSS1_(C93)_DTLVWDTPYHTVWDC[DTB]DFSTGK	ACSS1_(C93)	ACSS1	Q9NUB1	Acetyl-coenzyme A synthetase 2-like, mitochondrial	Homo sapiens	DTLVWDTPYHTVWDC[DTB]DFSTGK	DTLVWDTPYHTVWDCDFSTGK	(C93)	control_missing_value_limit, control_cv_limit	HEK293T_GSK29_200uM_4h	HEK293T	29_200uM_4h	29	200	-3.69897	4	78	1	8	62	1	NaN	4.67719	NaN	4.67719	0	NaN	4	0	2	12.8105	8.79848	1.12713	-0.911614	NaN	0.53159	NaN	8.79848	0.797002	-0.911614	0.130685	0.53159	0.0481536	NaN	NaN	188.115	NaN	188.115	17.0402
ACSS2_(C104)_GATTNIC[DTB]YNVLDR	ACSS2_(C104)	ACSS2	Q9NR19	Acetyl-coenzyme A synthetase, cytoplasmic	Homo sapiens	GATTNIC[DTB]YNVLDR	GATTNICYNVLDR	(C104)	control_missing_value_limit, control_cv_limit	HEK293T_GSK29_50uM_4h	HEK293T	29_50uM_4h	29	50	-4.30103	4	78	1	8	62	1	NaN	39.6392	NaN	39.6392	0	NaN	4	0	2	26.9913	8.17983	2.20784	2.27679	NaN	4.84597	NaN	8.17983	1.56118	2.27679	0.275349	4.84597	0.924888	NaN	NaN	20.6357	NaN	20.6357	3.93847
ACSS2_(C104)_GATTNIC[DTB]YNVLDR	ACSS2_(C104)	ACSS2	Q9NR19	Acetyl-coenzyme A synthetase, cytoplasmic	Homo sapiens	GATTNIC[DTB]YNVLDR	GATTNICYNVLDR	(C104)	control_missing_value_limit, control_cv_limit	HEK293T_GSK29_200uM_4h	HEK293T	29_200uM_4h	29	200	-3.69897	4	78	1	8	62	1	NaN	39.6392	NaN	39.6392	0	NaN	4	0	2	28.6267	5.06942	1.45121	2.96703	NaN	7.81927	NaN	5.06942	1.02616	2.96703	0.292032	7.81927	1.58279	NaN	NaN	12.7889	NaN	12.7889	2.58875
ACSS2_(C208)_ILDSSC[DTB]SLLITTDAFYR	ACSS2_(C208)	ACSS2	Q9NR19	Acetyl-coenzyme A synthetase, cytoplasmic	Homo sapiens	ILDSSC[DTB]SLLITTDAFYR	ILDSSCSLLITTDAFYR	(C208)	control_missing_value_limit, control_cv_limit	HEK293T_GSK29_50uM_4h	HEK293T	29_50uM_4h	29	50	-4.30103	4	78	1	8	62	1	NaN	84.3338	NaN	84.3338	0	NaN	4	0	2	18.151	8.0202	1.45574	3.3944	NaN	10.5152	NaN	8.0202	1.02937	3.3944	0.185165	10.5152	1.34959	NaN	NaN	9.51007	NaN	9.51007	1.22059
ACSS2_(C208)_ILDSSC[DTB]SLLITTDAFYR	ACSS2_(C208)	ACSS2	Q9NR19	Acetyl-coenzyme A synthetase, cytoplasmic	Homo sapiens	ILDSSC[DTB]SLLITTDAFYR	ILDSSCSLLITTDAFYR	(C208)	control_missing_value_limit, control_cv_limit	HEK293T_GSK29_200uM_4h	HEK293T	29_200uM_4h	29	200	-3.69897	4	78	1	8	62	1	NaN	84.3338	NaN	84.3338	0	NaN	4	0	2	7.35641	9.07881	0.667874	3.21554	NaN	9.28908	NaN	9.07881	0.472259	3.21554	0.0750456	9.28908	0.483196	NaN	NaN	10.7653	NaN	10.7653	0.559987
ACSS2_(C554)_FPGYYVTGDGC[DTB]QR	ACSS2_(C554)	ACSS2	Q9NR19	Acetyl-coenzyme A synthetase, cytoplasmic	Homo sapiens	FPGYYVTGDGC[DTB]QR	FPGYYVTGDGCQR	(C554)	control_missing_value_limit	HEK293T_GSK29_50uM_4h	HEK293T	29_50uM_4h	29	50	-4.30103	4	78	22	3	62	16	NaN	51.4316	13.2483	47.8584	3.93481	25.7591	4	0	2	10.7245	6.14955	0.659508	3.0641	0.402548	8.36348	2.33362	6.14955	0.466342	2.96022	0.161366	7.78243	0.870467	0.000825234	3.08342	11.9567	3.33623	12.8495	1.43722
ACSS2_(C554)_FPGYYVTGDGC[DTB]QR	ACSS2_(C554)	ACSS2	Q9NR19	Acetyl-coenzyme A synthetase, cytoplasmic	Homo sapiens	FPGYYVTGDGC[DTB]QR	FPGYYVTGDGCQR	(C554)	control_missing_value_limit	HEK293T_GSK29_200uM_4h	HEK293T	29_200uM_4h	29	200	-3.69897	4	78	22	3	62	16	NaN	51.4316	13.2483	47.8584	3.93481	25.7591	4	2	0	54.6153	62.4837	34.1257	-0.280825	0.871174	0.82312	0.497042	62.4837	24.1305	-0.384709	0.569639	0.765934	0.302424	0.789636	0.102573	121.489	73.3613	130.56	51.5506
ACSS2_(C75)_TPC[DTB]PGPFLR	ACSS2_(C75)	ACSS2	Q9NR19	Acetyl-coenzyme A synthetase, cytoplasmic	Homo sapiens	TPC[DTB]PGPFLR	TPCPGPFLR	(C75)		HEK293T_GSK29_50uM_4h	HEK293T	29_50uM_4h	29	50	-4.30103	4	78	78	0	62	62	NaN	272.051	51.3487	264.163	33.5948	18.8746	4	4	0	39.8918	401.297	160.085	-0.560792	0.636686	0.67793	0.299182	360.29	79.0974	-0.447732	0.366031	0.733195	0.186021	0.164657	0.78342	147.508	65.0977	136.389	34.6038
ACSS2_(C75)_TPC[DTB]PGPFLR	ACSS2_(C75)	ACSS2	Q9NR19	Acetyl-coenzyme A synthetase, cytoplasmic	Homo sapiens	TPC[DTB]PGPFLR	TPCPGPFLR	(C75)		HEK293T_GSK29_200uM_4h	HEK293T	29_200uM_4h	29	200	-3.69897	4	78	78	0	62	62	NaN	272.051	51.3487	264.163	33.5948	18.8746	4	4	0	10.9744	318.555	34.9594	-0.227663	0.314986	0.854017	0.186459	307.844	13.2411	-0.220772	0.193684	0.858106	0.115202	0.0393341	1.40523	117.094	25.5653	116.536	15.6451
ACSS3_(C428)_C[DTB]DVETLEWSK	ACSS3_(C428)	ACSS3	Q9H6R3	Acyl-CoA synthetase short-chain family member 3, mitochondrial	Homo sapiens	C[DTB]DVETLEWSK	CDVETLEWSK	(C428)		HEK293T_GSK29_50uM_4h	HEK293T	29_50uM_4h	29	50	-4.30103	4	78	62	0	62	49	NaN	64.7552	15.3696	64.2861	7.92126	23.735	4	3	0	29.608	64.9341	19.2257	-0.003979	0.547461	0.997246	0.378426	54.6694	1.65014	0.233772	0.183023	1.17591	0.149178	0.993542	0.00281362	100.276	38.0519	85.0408	10.7885
ACSS3_(C428)_C[DTB]DVETLEWSK	ACSS3_(C428)	ACSS3	Q9H6R3	Acyl-CoA synthetase short-chain family member 3, mitochondrial	Homo sapiens	C[DTB]DVETLEWSK	CDVETLEWSK	(C428)		HEK293T_GSK29_200uM_4h	HEK293T	29_200uM_4h	29	200	-3.69897	4	78	62	0	62	49	NaN	64.7552	15.3696	64.2861	7.92126	23.735	4	4	0	23.0917	91.3595	21.0964	-0.496557	0.477742	0.708796	0.234715	94.3355	13.7556	-0.553294	0.275419	0.681462	0.130095	0.0607297	1.2166	141.084	46.7194	146.743	28.0141
ACSS3_(C498)_C[DTB]LGNIVVK	ACSS3_(C498)	ACSS3	Q9H6R3	Acyl-CoA synthetase short-chain family member 3, mitochondrial	Homo sapiens	C[DTB]LGNIVVK	CLGNIVVK	(C498)		HEK293T_GSK29_50uM_4h	HEK293T	29_50uM_4h	29	50	-4.30103	4	78	77	0	62	62	NaN	129.782	35.9918	133.594	20.5625	27.7326	4	3	0	29.9623	94.0854	28.1902	0.464044	0.589007	1.3794	0.563167	96.394	24.6564	0.470843	0.430682	1.38592	0.413733	0.233857	0.63105	72.4951	29.5975	72.1543	21.54
ACSS3_(C498)_C[DTB]LGNIVVK	ACSS3_(C498)	ACSS3	Q9H6R3	Acyl-CoA synthetase short-chain family member 3, mitochondrial	Homo sapiens	C[DTB]LGNIVVK	CLGNIVVK	(C498)		HEK293T_GSK29_200uM_4h	HEK293T	29_200uM_4h	29	200	-3.69897	4	78	77	0	62	62	NaN	129.782	35.9918	133.594	20.5625	27.7326	4	4	0	34.9568	133.302	46.5982	-0.0386125	0.643751	0.973591	0.43443	140.691	24.2832	-0.0746713	0.333638	0.949558	0.219595	0.92748	0.0326952	102.713	45.8318	105.312	24.3545
ACSS3_(C584)_ISAGAIEESILSHGTVADC[DTB]AVVGK	ACSS3_(C584)	ACSS3	Q9H6R3	Acyl-CoA synthetase short-chain family member 3, mitochondrial	Homo sapiens	ISAGAIEESILSHGTVADC[DTB]AVVGK	ISAGAIEESILSHGTVADCAVVGK	(C584)	control_missing_value_limit, control_cv_limit	HEK293T_GSK29_50uM_4h	HEK293T	29_50uM_4h	29	50	-4.30103	4	78	57	0	62	45	NaN	27.5862	14.4338	21.2887	9.80327	52.3226	4	3	0	29.7761	54.217	16.1437	-0.974798	0.86853	0.508811	0.306314	54.9964	14.9606	-1.36925	0.77161	0.387092	0.207032	0.0298558	1.52497	196.537	118.319	258.336	138.168
ACSS3_(C584)_ISAGAIEESILSHGTVADC[DTB]AVVGK	ACSS3_(C584)	ACSS3	Q9H6R3	Acyl-CoA synthetase short-chain family member 3, mitochondrial	Homo sapiens	ISAGAIEESILSHGTVADC[DTB]AVVGK	ISAGAIEESILSHGTVADCAVVGK	(C584)	control_missing_value_limit, control_cv_limit	HEK293T_GSK29_200uM_4h	HEK293T	29_200uM_4h	29	200	-3.69897	4	78	57	0	62	45	NaN	27.5862	14.4338	21.2887	9.80327	52.3226	4	4	0	7.79919	26.929	2.10024	0.0347877	0.763195	1.02441	0.541917	27.0186	1.60537	-0.343866	0.669858	0.787927	0.365842	0.210746	0.676241	97.6175	51.6403	126.915	58.9281
ACTA2_(C219)_EKLC[DTB]YVALDFENEMATAASSSSLEK	ACTA2_(C219)	ACTA2	P62736	Actin, aortic smooth muscle	Homo sapiens	EKLC[DTB]YVALDFENEMATAASSSSLEK	EKLCYVALDFENEMATAASSSSLEK	(C219)	control_missing_value_limit, single_cleavage_product	HEK293T_GSK29_50uM_4h	HEK293T	29_50uM_4h	29	50	-4.30103	4	78	10	6	62	8	NaN	45.0136	17.1033	40.9815	1.26643	37.9958	4	0	2	18.1145	5.79258	1.0493	2.95808	0.607273	7.77091	3.27101	5.79258	0.741966	2.82269	0.190095	7.07482	0.932205	0.00104182	2.98221	12.8685	5.41673	14.1346	1.86244
ACTA2_(C219)_EKLC[DTB]YVALDFENEMATAASSSSLEK	ACTA2_(C219)	ACTA2	P62736	Actin, aortic smooth muscle	Homo sapiens	EKLC[DTB]YVALDFENEMATAASSSSLEK	EKLCYVALDFENEMATAASSSSLEK	(C219)	control_missing_value_limit, single_cleavage_product	HEK293T_GSK29_200uM_4h	HEK293T	29_200uM_4h	29	200	-3.69897	4	78	10	6	62	8	NaN	45.0136	17.1033	40.9815	1.26643	37.9958	4	0	2	26.5643	8.34603	2.21707	2.4312	0.668848	5.39342	2.50045	8.34603	1.5677	2.29581	0.274636	4.9103	0.93474	0.0195703	1.7084	18.5411	8.59585	20.3654	3.87682
ACTA2_(C219)_LC[DTB]YVALDFENEMATAASSSSLEK	ACTA2_(C219)	ACTA2	P62736	Actin, aortic smooth muscle	Homo sapiens	LC[DTB]YVALDFENEMATAASSSSLEK	LCYVALDFENEMATAASSSSLEK	(C219)		HEK293T_GSK29_50uM_4h	HEK293T	29_50uM_4h	29	50	-4.30103	4	78	76	0	62	62	NaN	2255.01	575.42	2264.88	462.796	25.5174	4	3	0	3.98014	1442.95	57.4314	0.644109	0.37259	1.56277	0.403601	1434.34	44.0344	0.659043	0.298103	1.57903	0.326275	1.26163e-08	7.89907	63.9888	16.5257	63.3298	13.0858
ACTA2_(C219)_LC[DTB]YVALDFENEMATAASSSSLEK	ACTA2_(C219)	ACTA2	P62736	Actin, aortic smooth muscle	Homo sapiens	LC[DTB]YVALDFENEMATAASSSSLEK	LCYVALDFENEMATAASSSSLEK	(C219)		HEK293T_GSK29_200uM_4h	HEK293T	29_200uM_4h	29	200	-3.69897	4	78	76	0	62	62	NaN	2255.01	575.42	2264.88	462.796	25.5174	4	4	0	13.6343	2451.14	334.195	-0.120321	0.417393	0.919983	0.266165	2444.54	272.596	-0.11013	0.335835	0.926505	0.215675	0.216434	0.664674	108.698	31.4479	107.933	25.1249
ACTG1_(C17)_EEEIAALVIDNGSGMC[DTB]K	ACTG1_(C17)	ACTG1	P63261	Actin, cytoplasmic 2	Homo sapiens	EEEIAALVIDNGSGMC[DTB]K	EEEIAALVIDNGSGMCK	(C17)	control_missing_value_limit, control_cv_limit, single_cleavage_product	HEK293T_GSK29_50uM_4h	HEK293T	29_50uM_4h	29	50	-4.30103	4	78	30	0	62	21	NaN	13.2786	8.25061	11.3871	4.52818	62.1347	4	2	0	49.7032	12.3545	6.14059	0.104064	1.14793	1.0748	0.855199	12.3545	4.34205	-0.117638	0.765653	0.921695	0.489153	0.974076	0.0114071	93.0408	74.0311	108.496	57.5798
ACTG1_(C17)_EEEIAALVIDNGSGMC[DTB]K	ACTG1_(C17)	ACTG1	P63261	Actin, cytoplasmic 2	Homo sapiens	EEEIAALVIDNGSGMC[DTB]K	EEEIAALVIDNGSGMCK	(C17)	control_missing_value_limit, control_cv_limit, single_cleavage_product	HEK293T_GSK29_200uM_4h	HEK293T	29_200uM_4h	29	200	-3.69897	4	78	30	0	62	21	NaN	13.2786	8.25061	11.3871	4.52818	62.1347	4	2	0	82.1955	10.1488	8.3419	0.387785	1.48652	1.30838	1.34813	10.1488	5.89861	0.166083	1.01599	1.12201	0.79015	0.712918	0.14696	76.4302	78.7521	89.1259	62.765
ACTG1_(C17)_[Acetyl (Protein N-term)]EEEIAALVIDNGSGMC[DTB]K	ACTG1_(C17)	ACTG1	P63261	Actin, cytoplasmic 2	Homo sapiens	[Acetyl (Protein N-term)]EEEIAALVIDNGSGMC[DTB]K	EEEIAALVIDNGSGMCK	(C17)	control_cv_limit	HEK293T_GSK29_50uM_4h	HEK293T	29_50uM_4h	29	50	-4.30103	4	78	78	0	62	62	NaN	28379.9	16757.7	22392.5	9055.21	59.0478	4	4	0	37.9942	26116.2	9922.64	0.119926	1.01299	1.08668	0.763016	27665.7	6533.51	-0.305085	0.675605	0.809394	0.379034	0.998249	0.000761152	92.0235	64.6147	123.549	57.8573
ACTG1_(C17)_[Acetyl (Protein N-term)]EEEIAALVIDNGSGMC[DTB]K	ACTG1_(C17)	ACTG1	P63261	Actin, cytoplasmic 2	Homo sapiens	[Acetyl (Protein N-term)]EEEIAALVIDNGSGMC[DTB]K	EEEIAALVIDNGSGMCK	(C17)	control_cv_limit	HEK293T_GSK29_200uM_4h	HEK293T	29_200uM_4h	29	200	-3.69897	4	78	78	0	62	62	NaN	28379.9	16757.7	22392.5	9055.21	59.0478	4	4	0	32.8131	23643.3	7758.12	0.263436	0.974577	1.20033	0.810856	23907.3	6271.43	-0.0944348	0.695405	0.936639	0.451477	0.688035	0.16239	83.3101	56.2781	106.765	51.4625
ACTG1_(C17)_[Acetyl (Protein N-term)]EEEIAALVIDNGSGMC[DTB]KAGFAGDDAPR	ACTG1_(C17)	ACTG1	P63261	Actin, cytoplasmic 2	Homo sapiens	[Acetyl (Protein N-term)]EEEIAALVIDNGSGMC[DTB]KAGFAGDDAPR	EEEIAALVIDNGSGMCKAGFAGDDAPR	(C17)	control_missing_value_limit, single_cleavage_product	HEK293T_GSK29_50uM_4h	HEK293T	29_50uM_4h	29	50	-4.30103	4	78	4	7	62	3	NaN	39.8723	15.6459	32.346	2.93414	39.24	4	0	2	52.342	6.94398	3.63462	2.52155	0.943777	5.742	3.75628	6.94398	2.57006	2.21975	0.549765	4.65814	1.77507	0.0804501	1.09447	17.4155	11.3928	21.4678	8.1807
ACTG1_(C17)_[Acetyl (Protein N-term)]EEEIAALVIDNGSGMC[DTB]KAGFAGDDAPR	ACTG1_(C17)	ACTG1	P63261	Actin, cytoplasmic 2	Homo sapiens	[Acetyl (Protein N-term)]EEEIAALVIDNGSGMC[DTB]KAGFAGDDAPR	EEEIAALVIDNGSGMCKAGFAGDDAPR	(C17)	control_missing_value_limit, single_cleavage_product	HEK293T_GSK29_200uM_4h	HEK293T	29_200uM_4h	29	200	-3.69897	4	78	4	7	62	3	NaN	39.8723	15.6459	32.346	2.93414	39.24	4	0	2	7.44925	8.94741	0.666515	2.15584	0.576225	4.45629	1.77988	8.94741	0.471297	1.85405	0.151332	3.61512	0.37921	0.0162711	1.78858	22.4402	8.96279	27.6616	2.90157
ACTG1_(C17)_[Acetyl (Protein N-term)]MEEEIAALVIDNGSGMC[DTB]K	ACTG1_(C17)	ACTG1	P63261	Actin, cytoplasmic 2	Homo sapiens	[Acetyl (Protein N-term)]MEEEIAALVIDNGSGMC[DTB]K	MEEEIAALVIDNGSGMCK	(C17)	control_cv_limit, single_cleavage_product	HEK293T_GSK29_50uM_4h	HEK293T	29_50uM_4h	29	50	-4.30103	4	78	69	0	62	57	NaN	59.3067	51.8298	43.2227	29.7532	87.3929	4	3	0	45.1765	99.8569	45.1118	-0.751668	1.41931	0.593917	0.584289	87.4536	25.2093	-1.01673	1.07666	0.494236	0.368842	0.0576364	1.2393	168.374	165.644	202.332	150.998
ACTG1_(C17)_[Acetyl (Protein N-term)]MEEEIAALVIDNGSGMC[DTB]K	ACTG1_(C17)	ACTG1	P63261	Actin, cytoplasmic 2	Homo sapiens	[Acetyl (Protein N-term)]MEEEIAALVIDNGSGMC[DTB]K	MEEEIAALVIDNGSGMCK	(C17)	control_cv_limit, single_cleavage_product	HEK293T_GSK29_200uM_4h	HEK293T	29_200uM_4h	29	200	-3.69897	4	78	69	0	62	57	NaN	59.3067	51.8298	43.2227	29.7532	87.3929	4	2	0	77.9426	27.061	21.092	1.13198	1.68941	2.19159	2.56637	27.061	14.9143	0.675577	1.27219	1.59724	1.40847	0.519327	0.284559	45.6289	53.4317	62.6082	55.209
ACTG1_(C217)_EKLC[DTB]YVALDFEQEMATAASSSSLEK	ACTG1_(C217)	ACTG1	P63261	Actin, cytoplasmic 2	Homo sapiens	EKLC[DTB]YVALDFEQEMATAASSSSLEK	EKLCYVALDFEQEMATAASSSSLEK	(C217)	single_cleavage_product	HEK293T_GSK29_50uM_4h	HEK293T	29_50uM_4h	29	50	-4.30103	4	78	78	0	62	62	NaN	654.799	137.41	630.876	101.635	20.985	4	4	0	3.66587	476.001	17.4496	0.460086	0.307335	1.37562	0.293047	480.442	6.27039	0.392995	0.233183	1.31312	0.212239	3.17126e-09	8.49877	72.6943	15.4859	76.1547	12.3089
ACTG1_(C217)_EKLC[DTB]YVALDFEQEMATAASSSSLEK	ACTG1_(C217)	ACTG1	P63261	Actin, cytoplasmic 2	Homo sapiens	EKLC[DTB]YVALDFEQEMATAASSSSLEK	EKLCYVALDFEQEMATAASSSSLEK	(C217)	single_cleavage_product	HEK293T_GSK29_200uM_4h	HEK293T	29_200uM_4h	29	200	-3.69897	4	78	78	0	62	62	NaN	654.799	137.41	630.876	101.635	20.985	4	4	0	9.17488	725.163	66.5329	-0.147255	0.330421	0.902967	0.206807	727.91	48.5647	-0.206404	0.251564	0.866695	0.151126	0.0692051	1.15986	110.746	25.3642	115.381	20.1191
ACTG1_(C217)_LC[DTB]YVALDFEQEMATAASSSSLEK	ACTG1_(C217)	ACTG1	P63261	Actin, cytoplasmic 2	Homo sapiens	LC[DTB]YVALDFEQEMATAASSSSLEK	LCYVALDFEQEMATAASSSSLEK	(C217)		HEK293T_GSK29_50uM_4h	HEK293T	29_50uM_4h	29	50	-4.30103	4	78	78	0	62	62	NaN	2692.36	673.358	2719.15	541.866	25.0099	4	4	0	2.95072	1727.56	50.9756	0.640135	0.36332	1.55847	0.392477	1715.57	23.5007	0.664467	0.288175	1.58498	0.316597	1.47262e-15	14.8319	64.1653	16.159	63.0922	12.6025
ACTG1_(C217)_LC[DTB]YVALDFEQEMATAASSSSLEK	ACTG1_(C217)	ACTG1	P63261	Actin, cytoplasmic 2	Homo sapiens	LC[DTB]YVALDFEQEMATAASSSSLEK	LCYVALDFEQEMATAASSSSLEK	(C217)		HEK293T_GSK29_200uM_4h	HEK293T	29_200uM_4h	29	200	-3.69897	4	78	78	0	62	62	NaN	2692.36	673.358	2719.15	541.866	25.0099	4	4	0	12.9368	2945.73	381.085	-0.129755	0.40623	0.913987	0.257358	2898.56	262.309	-0.0921786	0.315753	0.938105	0.205317	0.173993	0.759469	109.411	30.8076	106.598	23.3303
ACTG1_(C257)_C[DTB]PEALFQPSFLGMESCGIHETTFNSIMK	ACTG1_(C257)	ACTG1	P63261	Actin, cytoplasmic 2	Homo sapiens	C[DTB]PEALFQPSFLGMESCGIHETTFNSIMK	CPEALFQPSFLGMESCGIHETTFNSIMK	(C257)	control_missing_value_limit	HEK293T_GSK29_50uM_4h	HEK293T	29_50uM_4h	29	50	-4.30103	4	78	18	7	62	17	NaN	45.0492	16.7071	41.9177	11.2596	37.0864	4	0	2	5.24833	6.01797	0.315843	2.90415	0.540375	7.48577	2.80386	6.01797	0.223335	2.80021	0.391206	6.96542	1.88877	3.4722e-12	11.4594	13.3587	5.00361	14.3566	3.893
ACTG1_(C257)_C[DTB]PEALFQPSFLGMESCGIHETTFNSIMK	ACTG1_(C257)	ACTG1	P63261	Actin, cytoplasmic 2	Homo sapiens	C[DTB]PEALFQPSFLGMESCGIHETTFNSIMK	CPEALFQPSFLGMESCGIHETTFNSIMK	(C257)	control_missing_value_limit	HEK293T_GSK29_200uM_4h	HEK293T	29_200uM_4h	29	200	-3.69897	4	78	18	7	62	17	NaN	45.0492	16.7071	41.9177	11.2596	37.0864	4	0	2	11.2703	7.29997	0.822728	2.62554	0.559204	6.17114	2.392	7.29997	0.581757	2.5216	0.404221	5.74217	1.60887	2.759e-05	4.55925	16.2045	6.28102	17.415	4.87942
ACTG1_(C257,C257,C272,C272)_C[Carbamidomethyl (C)]PEALFQPSFLGMESC[DTB]GIHETTFNSIMK	ACTG1_(C257,C257,C272,C272)	ACTG1	P63261	Actin, cytoplasmic 2	Homo sapiens	C[Carbamidomethyl (C)]PEALFQPSFLGMESC[DTB]GIHETTFNSIMK	CPEALFQPSFLGMESCGIHETTFNSIMK	(C257,C257,C272,C272)	control_missing_value_limit, control_cv_limit	HEK293T_GSK29_50uM_4h	HEK293T	29_50uM_4h	29	50	-4.30103	4	78	12	7	62	11	NaN	70.9956	41.2075	62.287	33.7494	58.0424	4	0	2	23.1356	7.26047	1.67975	3.28959	0.901445	9.77838	6.10986	7.26047	1.18777	3.1008	0.816559	8.57892	4.85563	0.000297767	3.52612	10.2266	6.38996	11.6565	6.59751
ACTG1_(C257,C257,C272,C272)_C[Carbamidomethyl (C)]PEALFQPSFLGMESC[DTB]GIHETTFNSIMK	ACTG1_(C257,C257,C272,C272)	ACTG1	P63261	Actin, cytoplasmic 2	Homo sapiens	C[Carbamidomethyl (C)]PEALFQPSFLGMESC[DTB]GIHETTFNSIMK	CPEALFQPSFLGMESCGIHETTFNSIMK	(C257,C257,C272,C272)	control_missing_value_limit, control_cv_limit	HEK293T_GSK29_200uM_4h	HEK293T	29_200uM_4h	29	200	-3.69897	4	78	12	7	62	11	NaN	70.9956	41.2075	62.287	33.7494	58.0424	4	0	2	30.7358	7.95237	2.44423	3.15827	0.947534	8.9276	5.86347	7.95237	1.72833	2.96947	0.842246	7.8325	4.57262	0.00413827	2.38318	11.2012	7.35675	12.7673	7.45356
ACTG1_(C257,C272)_C[DTB]PEALFQPSFLGMESC[DTB]GIHETTFNSIMK	ACTG1_(C257,C272)	ACTG1	P63261	Actin, cytoplasmic 2	Homo sapiens	C[DTB]PEALFQPSFLGMESC[DTB]GIHETTFNSIMK	CPEALFQPSFLGMESCGIHETTFNSIMK	(C257,C272)	single_dtb_modification, control_missing_value_limit, control_cv_limit	HEK293T_GSK29_50uM_4h	HEK293T	29_50uM_4h	29	50	-4.30103	4	78	32	5	62	29	NaN	70.5537	107.07	21.416	11.3528	151.757	4	0	2	51.1324	6.45796	3.30211	3.44957	2.31033	10.9251	17.4954	6.45796	2.33494	1.72954	0.925734	3.31622	2.12792	0.0739939	1.1308	9.15326	14.658	30.1548	19.3495
ACTG1_(C257,C272)_C[DTB]PEALFQPSFLGMESC[DTB]GIHETTFNSIMK	ACTG1_(C257,C272)	ACTG1	P63261	Actin, cytoplasmic 2	Homo sapiens	C[DTB]PEALFQPSFLGMESC[DTB]GIHETTFNSIMK	CPEALFQPSFLGMESCGIHETTFNSIMK	(C257,C272)	single_dtb_modification, control_missing_value_limit, control_cv_limit	HEK293T_GSK29_200uM_4h	HEK293T	29_200uM_4h	29	200	-3.69897	4	78	32	5	62	29	NaN	70.5537	107.07	21.416	11.3528	151.757	4	1	1	13.0712	9.04811	1.1827	2.96303	2.1975	7.79761	11.8772	9.04811	0.836293	1.243	0.776322	2.3669	1.27364	7.48277e-05	4.12594	12.8244	19.5341	42.2493	22.7346
ACTG1_(C272)_FRCPEALFQPSFLGMESC[DTB]GIHETTFNSIMK	ACTG1_(C272)	ACTG1	P63261	Actin, cytoplasmic 2	Homo sapiens	FRCPEALFQPSFLGMESC[DTB]GIHETTFNSIMK	FRCPEALFQPSFLGMESCGIHETTFNSIMK	(C272)	control_missing_value_limit, control_cv_limit	HEK293T_GSK29_50uM_4h	HEK293T	29_50uM_4h	29	50	-4.30103	4	78	1	8	62	1	NaN	27.4857	NaN	27.4857	0	NaN	4	0	2	40.8552	7.09747	2.89968	1.9533	NaN	3.8726	NaN	7.09747	2.05039	1.9533	0.41678	3.8726	1.11875	NaN	NaN	25.8224	NaN	25.8224	7.45984
ACTG1_(C272)_FRCPEALFQPSFLGMESC[DTB]GIHETTFNSIMK	ACTG1_(C272)	ACTG1	P63261	Actin, cytoplasmic 2	Homo sapiens	FRCPEALFQPSFLGMESC[DTB]GIHETTFNSIMK	FRCPEALFQPSFLGMESCGIHETTFNSIMK	(C272)	control_missing_value_limit, control_cv_limit	HEK293T_GSK29_200uM_4h	HEK293T	29_200uM_4h	29	200	-3.69897	4	78	1	8	62	1	NaN	27.4857	NaN	27.4857	0	NaN	4	0	2	19.2213	8.03779	1.54497	1.77381	NaN	3.41956	NaN	8.03779	1.09246	1.77381	0.196084	3.41956	0.464769	NaN	NaN	29.2436	NaN	29.2436	3.97464
ACTG1_(C285)_C[DTB]DVDIRK	ACTG1_(C285)	ACTG1	P63261	Actin, cytoplasmic 2	Homo sapiens	C[DTB]DVDIRK	CDVDIRK	(C285)		HEK293T_GSK29_50uM_4h	HEK293T	29_50uM_4h	29	50	-4.30103	4	78	78	0	62	62	NaN	12181.4	1216.32	12000	706.827	9.98507	4	4	0	3.20007	13634.5	436.314	-0.162585	0.151271	0.893423	0.0936783	13593	278.86	-0.179828	0.0899848	0.882808	0.0550631	0.000484441	3.31476	111.929	11.7361	113.275	7.06526
ACTG1_(C285)_C[DTB]DVDIRK	ACTG1_(C285)	ACTG1	P63261	Actin, cytoplasmic 2	Homo sapiens	C[DTB]DVDIRK	CDVDIRK	(C285)		HEK293T_GSK29_200uM_4h	HEK293T	29_200uM_4h	29	200	-3.69897	4	78	78	0	62	62	NaN	12181.4	1216.32	12000	706.827	9.98507	4	4	0	14.6538	12537.1	1837.16	-0.0415252	0.255823	0.971627	0.172292	11922.6	714.377	0.00932749	0.121217	1.00649	0.0845665	0.739836	0.130865	102.92	18.2501	99.3556	8.34801
ACTL6A_(C206)_SPLAGDFITMQC[DTB]R	ACTL6A_(C206)	ACTL6A	O96019	Actin-like protein 6A	Homo sapiens	SPLAGDFITMQC[DTB]R	SPLAGDFITMQCR	(C206)	control_missing_value_limit, control_cv_limit	HEK293T_GSK29_50uM_4h	HEK293T	29_50uM_4h	29	50	-4.30103	4	78	11	7	62	10	NaN	36.4396	20.8101	28.1853	12.0175	57.1083	4	0	2	0.451188	8.28689	0.0373895	2.13661	0.823924	4.39727	2.51128	8.28689	0.0264383	1.76604	0.615147	3.4012	1.45023	2.73554e-05	4.56296	22.7414	12.9876	29.4014	12.5364
ACTL6A_(C206)_SPLAGDFITMQC[DTB]R	ACTL6A_(C206)	ACTL6A	O96019	Actin-like protein 6A	Homo sapiens	SPLAGDFITMQC[DTB]R	SPLAGDFITMQCR	(C206)	control_missing_value_limit, control_cv_limit	HEK293T_GSK29_200uM_4h	HEK293T	29_200uM_4h	29	200	-3.69897	4	78	11	7	62	10	NaN	36.4396	20.8101	28.1853	12.0175	57.1083	4	1	1	86.337	16.0568	13.8629	1.18233	1.49341	2.26942	2.3492	16.0568	9.80258	0.811762	1.0743	1.75535	1.30712	0.411063	0.386092	44.0641	45.6131	56.9686	42.4215
ACTL6A_(C32)_AGYAGEDC[DTB]PK	ACTL6A_(C32)	ACTL6A	O96019	Actin-like protein 6A	Homo sapiens	AGYAGEDC[DTB]PK	AGYAGEDCPK	(C32)		HEK293T_GSK29_50uM_4h	HEK293T	29_50uM_4h	29	50	-4.30103	4	78	78	0	62	62	NaN	577.235	123.203	570.767	76.8649	21.3436	4	4	0	18.9967	736.526	139.916	-0.351577	0.412224	0.783727	0.223936	681.139	36.2573	-0.255047	0.208914	0.83796	0.121343	0.0539787	1.26778	127.595	36.4581	119.337	17.281
ACTL6A_(C32)_AGYAGEDC[DTB]PK	ACTL6A_(C32)	ACTL6A	O96019	Actin-like protein 6A	Homo sapiens	AGYAGEDC[DTB]PK	AGYAGEDCPK	(C32)		HEK293T_GSK29_200uM_4h	HEK293T	29_200uM_4h	29	200	-3.69897	4	78	78	0	62	62	NaN	577.235	123.203	570.767	76.8649	21.3436	4	4	0	8.18864	714.492	58.5072	-0.30776	0.329808	0.807895	0.184689	712.453	42.4767	-0.319892	0.212476	0.80113	0.117988	0.0018687	2.72846	123.778	28.2964	124.824	18.3836
ACTL6A_(C423)_QEYEEGGKQC[DTB]VER	ACTL6A_(C423)	ACTL6A	O96019	Actin-like protein 6A	Homo sapiens	QEYEEGGKQC[DTB]VER	QEYEEGGKQCVER	(C423)	control_missing_value_limit	HEK293T_GSK29_50uM_4h	HEK293T	29_50uM_4h	29	50	-4.30103	4	78	53	1	62	43	NaN	42.9166	11.5827	42.9616	6.69299	26.9889	4	2	0	27.4065	50.6499	13.8814	-0.239025	0.554926	0.847318	0.325917	50.6499	9.81562	-0.237513	0.358725	0.848206	0.210906	0.520887	0.283257	118.019	45.3956	117.896	29.3147
ACTL6A_(C423)_QEYEEGGKQC[DTB]VER	ACTL6A_(C423)	ACTL6A	O96019	Actin-like protein 6A	Homo sapiens	QEYEEGGKQC[DTB]VER	QEYEEGGKQCVER	(C423)	control_missing_value_limit	HEK293T_GSK29_200uM_4h	HEK293T	29_200uM_4h	29	200	-3.69897	4	78	53	1	62	43	NaN	42.9166	11.5827	42.9616	6.69299	26.9889	4	3	0	19.0825	42.6095	8.13096	0.0103598	0.476864	1.00721	0.332919	40.4491	4.67213	0.0869402	0.279795	1.06212	0.205986	0.897513	0.0469591	99.2845	32.8172	94.1517	18.2597
ACTN1_(C154)_EGLLLWC[DTB]QR	ACTN1_(C154)	ACTN1	P12814	Alpha-actinin-1	Homo sapiens	EGLLLWC[DTB]QR	EGLLLWCQR	(C154)	control_missing_value_limit, control_cv_limit	HEK293T_GSK29_50uM_4h	HEK293T	29_50uM_4h	29	50	-4.30103	4	78	56	0	62	45	NaN	153.637	77.6826	125.121	39.6579	50.5625	4	2	0	1.59146	196.638	3.12941	-0.356015	0.729824	0.78132	0.39525	196.638	2.21283	-0.652215	0.457559	0.636302	0.201807	1.03934e-05	4.98324	127.989	64.7463	157.158	49.8436
ACTN1_(C154)_EGLLLWC[DTB]QR	ACTN1_(C154)	ACTN1	P12814	Alpha-actinin-1	Homo sapiens	EGLLLWC[DTB]QR	EGLLLWCQR	(C154)	control_missing_value_limit, control_cv_limit	HEK293T_GSK29_200uM_4h	HEK293T	29_200uM_4h	29	200	-3.69897	4	78	56	0	62	45	NaN	153.637	77.6826	125.121	39.6579	50.5625	4	2	0	25.738	146.944	37.8205	0.0642535	0.818532	1.04554	0.593203	146.944	26.7431	-0.231947	0.527291	0.851485	0.31121	0.816041	0.0882882	95.644	54.2649	117.442	42.9239
ACTN1_(C332)_C[DTB]QLEINFNTLQTK	ACTN1_(C332)	ACTN1	P12814	Alpha-actinin-1	Homo sapiens	C[DTB]QLEINFNTLQTK	CQLEINFNTLQTK	(C332)	control_missing_value_limit, control_cv_limit	HEK293T_GSK29_50uM_4h	HEK293T	29_50uM_4h	29	50	-4.30103	4	78	28	7	62	27	NaN	58.3892	27.5214	45.806	11.0507	47.1343	4	0	2	42.4133	7.11473	3.01759	3.03682	0.91478	8.20681	5.20375	7.11473	2.13376	2.68666	0.55529	6.43819	2.47805	0.0784911	1.10518	12.185	7.72623	15.5323	5.97835
ACTN1_(C332)_C[DTB]QLEINFNTLQTK	ACTN1_(C332)	ACTN1	P12814	Alpha-actinin-1	Homo sapiens	C[DTB]QLEINFNTLQTK	CQLEINFNTLQTK	(C332)	control_missing_value_limit, control_cv_limit	HEK293T_GSK29_200uM_4h	HEK293T	29_200uM_4h	29	200	-3.69897	4	78	28	7	62	27	NaN	58.3892	27.5214	45.806	11.0507	47.1343	4	1	1	95.4453	22.7205	21.6856	1.36171	1.53574	2.5699	2.73564	22.7205	15.334	1.01155	1.03401	2.01607	1.44496	0.389707	0.409261	38.9121	41.4216	49.6014	35.5505
ACTN1_(C370)_MVSDINNAWGC[DTB]LEQVEK	ACTN1_(C370)	ACTN1	P12814	Alpha-actinin-1	Homo sapiens	MVSDINNAWGC[DTB]LEQVEK	MVSDINNAWGCLEQVEK	(C370)		HEK293T_GSK29_50uM_4h	HEK293T	29_50uM_4h	29	50	-4.30103	4	78	78	0	62	62	NaN	194.069	45.0689	188.764	30.3683	23.2232	4	4	0	11.3218	155.964	17.6579	0.315353	0.372734	1.24432	0.321481	159.312	10.4047	0.244731	0.250497	1.18487	0.205731	0.0319511	1.49551	80.3655	20.7632	84.3973	14.654
ACTN1_(C370)_MVSDINNAWGC[DTB]LEQVEK	ACTN1_(C370)	ACTN1	P12814	Alpha-actinin-1	Homo sapiens	MVSDINNAWGC[DTB]LEQVEK	MVSDINNAWGCLEQVEK	(C370)		HEK293T_GSK29_200uM_4h	HEK293T	29_200uM_4h	29	200	-3.69897	4	78	78	0	62	62	NaN	194.069	45.0689	188.764	30.3683	23.2232	4	4	0	34.6393	234.517	81.2351	-0.273126	0.601656	0.827525	0.345108	232.056	50.0997	-0.297891	0.388438	0.813441	0.219015	0.427769	0.368791	120.842	50.3956	122.935	33.0995
ACTN1_(C41)_TFTAWC[DTB]NSHLR	ACTN1_(C41)	ACTN1	P12814	Alpha-actinin-1	Homo sapiens	TFTAWC[DTB]NSHLR	TFTAWCNSHLR	(C41)	control_missing_value_limit	HEK293T_GSK29_50uM_4h	HEK293T	29_50uM_4h	29	50	-4.30103	4	78	7	6	62	5	NaN	53.64	7.61907	55.3918	4.10533	14.2041	4	0	2	1.90199	9.70623	0.184611	2.46633	0.206751	5.52634	0.791973	9.70623	0.13054	2.51269	0.108671	5.70683	0.429866	7.97983e-06	5.09801	18.0951	2.59319	17.5229	1.31991
ACTN1_(C41)_TFTAWC[DTB]NSHLR	ACTN1_(C41)	ACTN1	P12814	Alpha-actinin-1	Homo sapiens	TFTAWC[DTB]NSHLR	TFTAWCNSHLR	(C41)	control_missing_value_limit	HEK293T_GSK29_200uM_4h	HEK293T	29_200uM_4h	29	200	-3.69897	4	78	7	6	62	5	NaN	53.64	7.61907	55.3918	4.10533	14.2041	4	1	1	121.494	33.8657	41.1448	0.663483	1.76472	1.5839	1.93745	33.8657	29.0937	0.709847	1.24401	1.63563	1.41038	0.544297	0.264164	63.1352	77.2278	61.1385	52.7186
ACTN1_(C480)_IC[DTB]DQWDNLGALTQK	ACTN1_(C480)	ACTN1	P12814	Alpha-actinin-1	Homo sapiens	IC[DTB]DQWDNLGALTQK	ICDQWDNLGALTQK	(C480)		HEK293T_GSK29_50uM_4h	HEK293T	29_50uM_4h	29	50	-4.30103	4	78	78	0	62	62	NaN	612.496	243.072	604.777	203.625	39.6856	4	4	0	28.8483	310.396	89.544	0.980588	0.707828	1.97327	0.968143	342.335	21.9249	0.820993	0.494457	1.76662	0.605477	0.0287415	1.54149	50.6773	24.8637	56.6052	19.4004
ACTN1_(C480)_IC[DTB]DQWDNLGALTQK	ACTN1_(C480)	ACTN1	P12814	Alpha-actinin-1	Homo sapiens	IC[DTB]DQWDNLGALTQK	ICDQWDNLGALTQK	(C480)		HEK293T_GSK29_200uM_4h	HEK293T	29_200uM_4h	29	200	-3.69897	4	78	78	0	62	62	NaN	612.496	243.072	604.777	203.625	39.6856	4	4	0	25.8698	580.218	150.102	0.0781046	0.683446	1.05563	0.500083	533.323	50.7697	0.181393	0.504789	1.13398	0.396771	0.980271	0.00865401	94.7301	44.8764	88.1851	30.8554
ACTN4_(C499)_IC[DTB]DQWDALGSLTHSR	ACTN4_(C499)	ACTN4	O43707	Alpha-actinin-4	Homo sapiens	IC[DTB]DQWDALGSLTHSR	ICDQWDALGSLTHSR	(C499)	control_cv_limit	HEK293T_GSK29_50uM_4h	HEK293T	29_50uM_4h	29	50	-4.30103	4	78	78	0	62	62	NaN	469.897	477.032	258.909	119.8	101.518	4	4	0	59.6805	228.157	136.165	1.04232	1.69894	2.05954	2.42534	181.06	49.5642	0.51598	0.775624	1.42996	0.76878	0.166119	0.779582	48.5546	57.1786	69.9318	37.5968
ACTN4_(C499)_IC[DTB]DQWDALGSLTHSR	ACTN4_(C499)	ACTN4	O43707	Alpha-actinin-4	Homo sapiens	IC[DTB]DQWDALGSLTHSR	ICDQWDALGSLTHSR	(C499)	control_cv_limit	HEK293T_GSK29_200uM_4h	HEK293T	29_200uM_4h	29	200	-3.69897	4	78	78	0	62	62	NaN	469.897	477.032	258.909	119.8	101.518	4	4	0	77.3732	372.481	288.2	0.335179	1.84149	1.26153	1.61025	246.493	32.6851	0.0709001	0.694419	1.05037	0.50558	0.847288	0.071969	79.2686	101.18	95.2044	45.8252
ACTR10_(C183)_ELETQLLEQC[DTB]TVDTSVAK	ACTR10_(C183)	ACTR10	Q9NZ32	Actin-related protein 10	Homo sapiens	ELETQLLEQC[DTB]TVDTSVAK	ELETQLLEQCTVDTSVAK	(C183)		HEK293T_GSK29_50uM_4h	HEK293T	29_50uM_4h	29	50	-4.30103	4	78	68	0	62	53	NaN	44.6902	16.2627	41.2629	10.8807	36.3898	4	4	0	61.8647	45.0606	27.8766	-0.0119106	1.03548	0.991778	0.711835	52.3965	10.4471	-0.344626	0.476938	0.787512	0.260342	0.681027	0.166836	100.829	72.3687	126.982	41.9788
ACTR10_(C183)_ELETQLLEQC[DTB]TVDTSVAK	ACTR10_(C183)	ACTR10	Q9NZ32	Actin-related protein 10	Homo sapiens	ELETQLLEQC[DTB]TVDTSVAK	ELETQLLEQCTVDTSVAK	(C183)		HEK293T_GSK29_200uM_4h	HEK293T	29_200uM_4h	29	200	-3.69897	4	78	68	0	62	53	NaN	44.6902	16.2627	41.2629	10.8807	36.3898	4	4	0	52.0348	34.7881	18.1019	0.361363	0.916065	1.28464	0.815705	32.6289	10.1867	0.338694	0.589569	1.26461	0.516793	0.373046	0.428238	77.8429	49.4277	79.0757	32.3149
ACTR10_(C215)_TC[DTB]FVSDLK	ACTR10_(C215)	ACTR10	Q9NZ32	Actin-related protein 10	Homo sapiens	TC[DTB]FVSDLK	TCFVSDLK	(C215)	control_missing_value_limit, single_cleavage_product	HEK293T_GSK29_50uM_4h	HEK293T	29_50uM_4h	29	50	-4.30103	4	78	5	7	62	4	NaN	28.783	4.45043	30.4124	1.4082	15.462	4	0	2	22.056	7.1386	1.57449	2.0115	0.388602	4.03202	1.08606	7.1386	1.11333	2.09095	0.234709	4.26028	0.693096	0.0290543	1.53679	24.8015	6.68049	23.4726	3.81871
ACTR10_(C215)_TC[DTB]FVSDLK	ACTR10_(C215)	ACTR10	Q9NZ32	Actin-related protein 10	Homo sapiens	TC[DTB]FVSDLK	TCFVSDLK	(C215)	control_missing_value_limit, single_cleavage_product	HEK293T_GSK29_200uM_4h	HEK293T	29_200uM_4h	29	200	-3.69897	4	78	5	7	62	4	NaN	28.783	4.45043	30.4124	1.4082	15.462	4	0	2	0.231973	9.91991	0.0230115	1.53682	0.223095	2.90154	0.448687	9.91991	0.0162716	1.61626	0.0668435	3.0658	0.142046	0.00105066	2.97854	34.4645	5.32951	32.618	1.51127
ACTR10_(C215)_TC[DTB]FVSDLKR	ACTR10_(C215)	ACTR10	Q9NZ32	Actin-related protein 10	Homo sapiens	TC[DTB]FVSDLKR	TCFVSDLKR	(C215)	control_missing_value_limit, control_cv_limit	HEK293T_GSK29_50uM_4h	HEK293T	29_50uM_4h	29	50	-4.30103	4	78	16	8	62	16	NaN	79.837	58.7946	52.9775	12.6942	73.6433	4	0	2	3.94885	5.27962	0.208484	3.91855	1.06398	15.1217	11.1521	5.27962	0.147421	3.32687	0.348032	10.0343	2.42065	3.28519e-11	10.4834	6.613	4.87703	9.96578	2.40412
ACTR10_(C215)_TC[DTB]FVSDLKR	ACTR10_(C215)	ACTR10	Q9NZ32	Actin-related protein 10	Homo sapiens	TC[DTB]FVSDLKR	TCFVSDLKR	(C215)	control_missing_value_limit, control_cv_limit	HEK293T_GSK29_200uM_4h	HEK293T	29_200uM_4h	29	200	-3.69897	4	78	16	8	62	16	NaN	79.837	58.7946	52.9775	12.6942	73.6433	4	0	2	31.5226	8.16283	2.57313	3.28992	1.15569	9.78055	7.83484	8.16283	1.81948	2.69824	0.472137	6.49009	2.12395	0.0143885	1.84199	10.2244	8.19036	15.4081	5.04246
ACTR10_(C27)_C[DTB]GFAGETGPR	ACTR10_(C27)	ACTR10	Q9NZ32	Actin-related protein 10	Homo sapiens	C[DTB]GFAGETGPR	CGFAGETGPR	(C27)		HEK293T_GSK29_50uM_4h	HEK293T	29_50uM_4h	29	50	-4.30103	4	78	76	0	62	61	NaN	127.004	26.4797	122.017	19.7274	20.8496	4	3	0	11.5965	127.252	14.7567	-0.00281968	0.344192	0.998047	0.23811	131.468	7.9738	-0.107633	0.249125	0.92811	0.160266	0.828925	0.081485	100.196	23.9042	107.746	18.6056
ACTR10_(C27)_C[DTB]GFAGETGPR	ACTR10_(C27)	ACTR10	Q9NZ32	Actin-related protein 10	Homo sapiens	C[DTB]GFAGETGPR	CGFAGETGPR	(C27)		HEK293T_GSK29_200uM_4h	HEK293T	29_200uM_4h	29	200	-3.69897	4	78	76	0	62	61	NaN	127.004	26.4797	122.017	19.7274	20.8496	4	4	0	12.0145	141.697	17.0243	-0.157945	0.347163	0.896301	0.215682	145.085	9.56148	-0.24982	0.251885	0.841002	0.146833	0.136821	0.863847	111.57	26.8476	118.906	20.7602
ACTR10_(C37)_C[DTB]IIPSVIK	ACTR10_(C37)	ACTR10	Q9NZ32	Actin-related protein 10	Homo sapiens	C[DTB]IIPSVIK	CIIPSVIK	(C37)	control_missing_value_limit, control_cv_limit	HEK293T_GSK29_50uM_4h	HEK293T	29_50uM_4h	29	50	-4.30103	4	78	24	4	62	20	NaN	16.4728	14.6665	12.2755	4.4342	89.0349	4	1	1	89.2509	13.4982	12.0473	0.28731	1.81876	1.22036	1.53848	13.4982	8.51873	-0.136991	1.04908	0.909414	0.661294	0.811979	0.0904551	81.9428	103.303	109.961	79.9597
ACTR10_(C37)_C[DTB]IIPSVIK	ACTR10_(C37)	ACTR10	Q9NZ32	Actin-related protein 10	Homo sapiens	C[DTB]IIPSVIK	CIIPSVIK	(C37)	control_missing_value_limit, control_cv_limit	HEK293T_GSK29_200uM_4h	HEK293T	29_200uM_4h	29	200	-3.69897	4	78	24	4	62	20	NaN	16.4728	14.6665	12.2755	4.4342	89.0349	4	0	2	10.2731	7.22974	0.742721	1.18807	1.29302	2.27847	2.04209	7.22974	0.525183	0.763764	0.531569	1.69792	0.625606	0.00221305	2.65501	43.8891	39.3359	58.8958	21.7005
ACTR10_(C388)_IPDWC[DTB]SLNNPPLEMMFDVGK	ACTR10_(C388)	ACTR10	Q9NZ32	Actin-related protein 10	Homo sapiens	IPDWC[DTB]SLNNPPLEMMFDVGK	IPDWCSLNNPPLEMMFDVGK	(C388)	control_missing_value_limit	HEK293T_GSK29_50uM_4h	HEK293T	29_50uM_4h	29	50	-4.30103	4	78	5	8	62	5	NaN	12.7717	3.52918	12.6747	2.47755	27.6328	4	0	2	46.9824	7.26082	3.41131	0.81475	0.786357	1.75899	0.958759	7.26082	2.41216	0.80375	0.556096	1.74563	0.672865	0.311044	0.507178	56.8507	30.9871	57.2858	22.0812
ACTR10_(C388)_IPDWC[DTB]SLNNPPLEMMFDVGK	ACTR10_(C388)	ACTR10	Q9NZ32	Actin-related protein 10	Homo sapiens	IPDWC[DTB]SLNNPPLEMMFDVGK	IPDWCSLNNPPLEMMFDVGK	(C388)	control_missing_value_limit	HEK293T_GSK29_200uM_4h	HEK293T	29_200uM_4h	29	200	-3.69897	4	78	5	8	62	5	NaN	12.7717	3.52918	12.6747	2.47755	27.6328	4	0	2	30.3847	6.13429	1.86388	1.05799	0.592524	2.08202	0.8551	6.13429	1.31797	1.04699	0.419054	2.06621	0.600164	0.117103	0.931434	48.0302	19.7263	48.3978	14.0579
ACTR10_(C97)_VVIIESVLC[DTB]PSHFR	ACTR10_(C97)	ACTR10	Q9NZ32	Actin-related protein 10	Homo sapiens	VVIIESVLC[DTB]PSHFR	VVIIESVLCPSHFR	(C97)	control_missing_value_limit, control_cv_limit	HEK293T_GSK29_50uM_4h	HEK293T	29_50uM_4h	29	50	-4.30103	4	78	4	8	62	4	NaN	24.4929	9.8315	23.1256	6.63102	40.1402	4	0	2	51.6863	6.51138	3.36549	1.91133	0.944135	3.76155	2.46165	6.51138	2.37976	1.82846	0.670183	3.55157	1.64983	0.119828	0.921441	26.5848	17.3977	28.1566	13.0797
ACTR10_(C97)_VVIIESVLC[DTB]PSHFR	ACTR10_(C97)	ACTR10	Q9NZ32	Actin-related protein 10	Homo sapiens	VVIIESVLC[DTB]PSHFR	VVIIESVLCPSHFR	(C97)	control_missing_value_limit, control_cv_limit	HEK293T_GSK29_200uM_4h	HEK293T	29_200uM_4h	29	200	-3.69897	4	78	4	8	62	4	NaN	24.4929	9.8315	23.1256	6.63102	40.1402	4	0	2	11.3254	8.72492	0.988134	1.48915	0.60171	2.80723	1.17082	8.72492	0.698716	1.40628	0.429508	2.65053	0.789094	0.0129635	1.88728	35.6223	14.8571	37.7284	11.2322
ACTR1A_(C222)_AC[DTB]YLSINPQK	ACTR1A_(C222)	ACTR1A	P61163	Alpha-centractin	Homo sapiens	AC[DTB]YLSINPQK	ACYLSINPQK	(C222)	control_missing_value_limit, control_cv_limit	HEK293T_GSK29_50uM_4h	HEK293T	29_50uM_4h	29	50	-4.30103	4	78	6	7	62	5	NaN	41.4818	19.1682	29.2179	4.43801	46.2087	4	1	1	109.701	30.887	33.8835	0.425477	1.71733	1.34302	1.59868	30.887	23.9592	-0.0801472	1.14036	0.945961	0.747723	0.632734	0.198779	74.4593	88.6335	105.713	83.5591
ACTR1A_(C222)_AC[DTB]YLSINPQK	ACTR1A_(C222)	ACTR1A	P61163	Alpha-centractin	Homo sapiens	AC[DTB]YLSINPQK	ACYLSINPQK	(C222)	control_missing_value_limit, control_cv_limit	HEK293T_GSK29_200uM_4h	HEK293T	29_200uM_4h	29	200	-3.69897	4	78	6	7	62	5	NaN	41.4818	19.1682	29.2179	4.43801	46.2087	4	0	2	4.8334	8.52008	0.41181	2.28354	0.670288	4.86871	2.26204	8.52008	0.291193	1.77792	0.224615	3.4293	0.533912	0.00153527	2.81382	20.5393	9.54274	29.1604	4.54002
ACTR1A_(C34)_YC[DTB]FPNYVGRPK	ACTR1A_(C34)	ACTR1A	P61163	Alpha-centractin	Homo sapiens	YC[DTB]FPNYVGRPK	YCFPNYVGRPK	(C34)	control_cv_limit	HEK293T_GSK29_50uM_4h	HEK293T	29_50uM_4h	29	50	-4.30103	4	78	78	0	62	62	NaN	1025.93	550.088	962.52	341.477	53.6183	4	4	0	40.239	839.961	337.992	0.288544	0.967154	1.22141	0.818807	719.826	111.669	0.419167	0.558625	1.33716	0.517759	0.513596	0.289378	81.8728	54.8859	74.7856	28.9577
ACTR1A_(C34)_YC[DTB]FPNYVGRPK	ACTR1A_(C34)	ACTR1A	P61163	Alpha-centractin	Homo sapiens	YC[DTB]FPNYVGRPK	YCFPNYVGRPK	(C34)	control_cv_limit	HEK293T_GSK29_200uM_4h	HEK293T	29_200uM_4h	29	200	-3.69897	4	78	78	0	62	62	NaN	1025.93	550.088	962.52	341.477	53.6183	4	4	0	26.4807	978.993	259.244	0.067568	0.862744	1.04795	0.626682	870.854	33.0981	0.144384	0.51476	1.10526	0.394361	0.753964	0.122649	95.4245	57.0647	90.4765	32.2824
ACTR1B_(C222)_AC[DTB]YLSINPQKDEALETEK	ACTR1B_(C222)	ACTR1B	P42025	Beta-centractin	Homo sapiens	AC[DTB]YLSINPQKDEALETEK	ACYLSINPQKDEALETEK	(C222)	control_missing_value_limit, control_cv_limit	HEK293T_GSK29_50uM_4h	HEK293T	29_50uM_4h	29	50	-4.30103	4	78	21	6	62	19	NaN	17.3737	7.7014	15.8289	2.53087	44.3279	4	0	2	14.2192	8.24165	1.17189	1.0759	0.671613	2.10804	0.981347	8.24165	0.828654	0.941559	0.272488	1.9206	0.362753	0.01117	1.95195	47.4375	22.0834	52.067	9.83413
ACTR1B_(C222)_AC[DTB]YLSINPQKDEALETEK	ACTR1B_(C222)	ACTR1B	P42025	Beta-centractin	Homo sapiens	AC[DTB]YLSINPQKDEALETEK	ACYLSINPQKDEALETEK	(C222)	control_missing_value_limit, control_cv_limit	HEK293T_GSK29_200uM_4h	HEK293T	29_200uM_4h	29	200	-3.69897	4	78	21	6	62	19	NaN	17.3737	7.7014	15.8289	2.53087	44.3279	4	1	1	59.1805	17.171	10.1619	0.0169311	1.06675	1.0118	0.74814	17.171	7.18554	-0.11741	0.64629	0.921841	0.412961	0.970982	0.0127889	98.8333	73.0785	108.479	48.5956
[truncated: 131,910 more rows]
[truncated: 5 more columns]
