# Supplementary material for: Enantioselective OTUD7B fragment discovery through chemoproteomics screening and high-throughput optimisation
Source: Commun Chem. 2025 Jan 15;8:12. doi: 10.1038/s42004-025-01410-8 (PMC11732987; doi:10.1038/s42004-025-01410-8)
Supplement: Supplementary file 9 — Supplementary Data 6 [file 42004_2025_1410_MOESM9_ESM.xlsx]

## Sheet: diaPASEF windows DUB
diaPASEF isolation windows for DUB chemoproteomics
#MS Type	Cycle Id	Start IM [1/K0]	End IM [1/K0]	Start Mass [m/z]	End Mass [m/z]
MS1	0	-	-	-	-
PASEF	1	1.032	1.638	800	825
PASEF	1	0.835	1.031	600	625
PASEF	1	0.6	0.834	400	425
PASEF	2	1.056	1.638	825	850
PASEF	2	0.858	1.055	625	650
PASEF	2	0.6	0.858	425	450
PASEF	3	1.08	1.638	850	875
PASEF	3	0.884	1.079	650	675
PASEF	3	0.6	0.883	450	475
PASEF	4	1.106	1.638	875	900
PASEF	4	0.909	1.105	675	700
PASEF	4	0.6	0.908	475	500
PASEF	5	1.13	1.638	900	925
PASEF	5	0.934	1.129	700	725
PASEF	5	0.6	0.932	500	525
PASEF	6	1.154	1.638	925	950
PASEF	6	0.958	1.153	725	750
PASEF	6	0.6	0.957	525	550
PASEF	7	1.18	1.638	950	975
PASEF	7	0.983	1.179	750	775
PASEF	7	0.6	0.982	550	575
PASEF	8	1.204	1.638	975	1000
PASEF	8	1.006	1.202	775	800
PASEF	8	0.6	1.005	575	600

## Sheet: diaPASEF windows IA-DTB
diaPASEF isolation windows for IA-DTB chemoproteomics
#MS Type	Cycle Id	Start IM [1/K0]	End IM [1/K0]	Start Mass [m/z]	End Mass [m/z]
MS1	0	-	-	-	-
PASEF	1	0.91	1.6	757.73	781.38
PASEF	1	0.6	0.91	400.19	497.58
PASEF	2	0.94	1.6	781.38	805.41
PASEF	2	0.6	0.94	497.58	538.28
PASEF	3	0.96	1.6	805.41	832.41
PASEF	3	0.6	0.96	538.28	564.8
PASEF	4	0.98	1.6	832.41	858.99
PASEF	4	0.6	0.98	564.8	586.29
PASEF	5	0.99	1.6	858.99	889.12
PASEF	5	0.6	0.99	586.29	607.62
PASEF	6	1.01	1.6	889.12	922.45
PASEF	6	0.6	1.01	607.62	628.3
PASEF	7	1.02	1.6	922.45	957
PASEF	7	0.6	1.02	628.3	648.3
PASEF	8	1.04	1.6	957	996.96
PASEF	8	0.6	1.04	648.3	669.71
PASEF	9	1.06	1.6	996.96	1044.05
PASEF	9	0.6	1.06	669.71	691.85
PASEF	10	1.08	1.6	1044.05	1106.52
PASEF	10	0.6	1.08	691.85	713.34
PASEF	11	1.12	1.6	1106.52	1195.59
PASEF	11	0.6	1.12	713.34	735.02
PASEF	12	1.19	1.6	1195.59	1399.75
PASEF	12	0.6	1.19	735.02	757.73
