# Supplementary material for: Enantioselective OTUD7B fragment discovery through chemoproteomics screening and high-throughput optimisation
Source: Commun Chem. 2025 Jan 15;8:12. doi: 10.1038/s42004-025-01410-8 (PMC11732987; doi:10.1038/s42004-025-01410-8)
Supplement: Supplementary file 10 — Supplementary Data 7 [file 42004_2025_1410_MOESM10_ESM.xlsx]

## Sheet: OTUD7A fragment 28
Well	C01	D01	E01	C02	D02	E02	C03	D03	E03	C04	D04	E04	C05	D05	E05	C06	D06	E06	C07	D07	E07	C08	D08	E08	C09	D09	E09	C10	D10	E10	C11	D11	E11
[Fragment]/µM	200	200	200	100	100	100	50	50	50	25	25	25	12.5	12.5	12.5	6.25	6.25	6.25	3.125	3.125	3.125	1.56	1.56	1.56	0.78	0.78	0.78	0.39	0.39	0.39	DMSO	DMSO	DMSO
Time (sec)	Replicate1	Replicate2	Replicate3	Replicate1	Replicate2	Replicate3	Replicate1	Replicate2	Replicate3	Replicate1	Replicate2	Replicate3	Replicate1	Replicate2	Replicate3	Replicate1	Replicate2	Replicate3	Replicate1	Replicate2	Replicate3	Replicate1	Replicate2	Replicate3	Replicate1	Replicate2	Replicate3	Replicate1	Replicate2	Replicate3	Replicate1	Replicate2	Replicate3
0	564	855	576	545	1204	601	695	985	530	702	911	705	611	657	420	1069	985	193	570	973	173	705	616	264	631	786	188	789	550	356	501	589	347
30	501	876	692	589	1438	497	864	1448	586	981	1390	806	763	846	393	1027	1216	291	737	1119	231	937	856	281	826	855	283	872	654	551	545	704	428
60	898.667	1151.67	561.667	1038.67	1369.67	675.667	1058.67	1771.67	890.667	1187.67	2148.67	978.667	1162.67	1187.67	708.667	1750.67	1512.67	524.667	1172.67	1681.67	560.667	1129.67	1160.67	369.667	1090.67	1264.67	701.667	996.667	1149.67	719.667	924.667	1266.67	688.667
90	797.333	1349.33	691.333	1036.33	1730.33	685.333	1266.33	1956.33	1081.33	1252.33	1856.33	1099.33	1205.33	1370.33	879.333	1577.33	1522.33	671.333	1225.33	1916.33	713.333	1417.33	1461.33	531.333	1331.33	1462.33	869.333	1239.33	1534.33	986.333	951.333	1764.33	777.333
120	809.333	1610.33	852.333	1160.33	2076.33	695.333	1550.33	2245.33	986.333	1676.33	2383.33	1180.33	1360.33	1542.33	1000.33	1674.33	1804.33	879.333	1521.33	2101.33	770.333	1687.33	1553.33	692.333	1284.33	1788.33	950.333	1494.33	1833.33	1216.33	1450.33	1698.33	1155.33
150	1226.33	1791.33	1242.33	2036.33	2289.33	1095.33	1902.33	2394.33	1422.33	1930.33	2633.33	1735.33	1636.33	1950.33	1277.33	2003.33	2239.33	1038.33	1627.33	2433.33	1088.33	1990.33	2137.33	960.333	1438.33	2096.33	1231.33	1710.33	2217.33	1297.33	1465.33	2100.33	1337.33
180	1179.33	1867.33	1095.33	1646.33	2570.33	1089.33	1835.33	2963.33	1595.33	2036.33	2906.33	1621.33	1708.33	2368.33	1138.33	2303.33	2656.33	1245.33	1838.33	2572.33	1411.33	2260.33	2029.33	1241.33	1693.33	2323.33	1343.33	1814.33	2681.33	1545.33	1643.33	2449.33	1482.33
210	1408.67	2125.67	1225.67	1661.67	2723.67	1217.67	1886.67	2969.67	1744.67	2141.67	3119.67	1812.67	1895.67	2388.67	1393.67	2306.67	2602.67	1214.67	1853.67	2704.67	1262.67	2173.67	2432.67	1218.67	1910.67	2779.67	1341.67	2111.67	3021.67	1732.67	1873.67	2561.67	1790.67
240	1332	2191	1160	1716	2835	1140	2012	3338	1675	2259	3349	1972	1927	2627	1484	2572	2473	1310	1903	2889	1278	2378	2573	1245	2282	2980	1645	2157	3021	1828	1833	2764	1903
270	1354	2452	1583	2386	3224	1394	2323	3536	1897	2564	3763	2416	2273	2807	1768	2759	2934	1672	2247	3414	1667	2635	3093	1681	2170	3410	1778	2435	3530	2086	1896	3232	2166
300	1556.67	2351.67	1594.67	2564.67	3495.67	1506.67	2550.67	3900.67	1919.67	2618.67	3841.67	2385.67	2277.67	3159.67	1715.67	3083.67	3142.67	1563.67	2311.67	3307.67	1818.67	2738.67	3218.67	1739.67	2483.67	3476.67	1995.67	2509.67	3703.67	2354.67	2184.67	3207.67	2343.67
330	1532	2530	1625	2227	3711	1815	2688	4088	2214	3043	3983	2751	2474	3322	2110	3182	3460	2060	2439	3804	1923	3168	3324	1840	2735	3566	2179	3087	4270	2358	2421	3679	2489
360	1763	2938	1871	2629	3898	1839	2843	4212	2324	3081	4475	2669	2852	3451	2169	3215	3752	2105	2763	3966	2031	3469	3494	2041	2932	3931	2334	3035	4354	3023	2915	3822	2634
390	1793.67	2929.67	1816.67	2521.67	4000.67	1806.67	2850.67	4705.67	2519.67	3242.67	4788.67	2937.67	2962.67	4045.67	2229.67	3572.67	3569.67	2153.67	2806.67	4279.67	1929.67	3685.67	3568.67	2143.67	2917.67	4063.67	2510.67	3233.67	4451.67	2872.67	2953.67	4008.67	2760.67
420	1867	2829	1785	2814	4060	2098	3001	4865	2641	3399	4701	3071	2975	3936	2352	3659	3948	2150	2972	4452	2246	3683	3909	2386	3105	4589	2660	3444	4796	2915	2837	4404	2893
450	1930	3062	1977	2918	4368	2040	3421	4936	2637	3580	5063	3268	3188	4349	2618	3840	4204	2457	3291	4696	2320	3915	4263	2517	3463	4698	2865	3604	5175	3244	3054	4416	3093
480	1975.33	3368.33	1957.33	2881.33	4875.33	2167.33	3521.33	5262.33	2818.33	3779.33	5459.33	3375.33	3400.33	4469.33	2807.33	4207.33	4311.33	2630.33	3423.33	5003.33	2723.33	3792.33	4335.33	2587.33	3694.33	4708.33	2827.33	3690.33	5571.33	3351.33	3400.33	5364.33	3385.33
510	1976.67	3308.67	1964.67	2994.67	4930.67	1978.67	3791.67	5488.67	2901.67	4001.67	5487.67	3457.67	3467.67	4462.67	2656.67	4130.67	4467.67	2667.67	3533.67	5139.67	2612.67	4153.67	4403.67	2800.67	3665.67	4965.67	2795.67	3949.67	5660.67	3631.67	3210.67	5010.67	3339.67
540	2236.67	3374.67	1939.67	3002.67	4884.67	2387.67	3748.67	5668.67	2810.67	4180.67	5839.67	3647.67	3881.67	4693.67	2970.67	4610.67	4695.67	2763.67	3648.67	5430.67	2798.67	4507.67	4722.67	2978.67	3753.67	5243.67	3056.67	4104.67	5966.67	3829.67	3628.67	5233.67	3660.67
570	2187.67	3696.67	2015.67	3154.67	5227.67	2489.67	4068.67	6019.67	2997.67	4150.67	5909.67	3873.67	3955.67	4963.67	3033.67	4523.67	4898.67	2981.67	3827.67	5611.67	2919.67	4494.67	4928.67	3071.67	3956.67	5351.67	3491.67	4216.67	6229.67	3819.67	3711.67	5625.67	3805.67
600	2357.67	3778.67	2066.67	3372.67	5115.67	2513.67	3998.67	6126.67	3140.67	4382.67	6242.67	3875.67	4031.67	5089.67	3298.67	4709.67	5008.67	3068.67	3986.67	5631.67	2919.67	4700.67	5023.67	3109.67	4205.67	5473.67	3472.67	4450.67	6551.67	4085.67	3762.67	5833.67	3854.67
630	2460	3833	2306	3637	5623	2495	4106	6325	3592	4699	6775	4051	4105	5376	3571	4855	4967	3333	4194	6276	3210	5094	5316	3120	4217	6100	3489	4642	6844	4090	4241	5928	4295
660	2510.33	4086.33	2468.33	3815.33	5764.33	2851.33	4514.33	6653.33	3728.33	4665.33	6658.33	4446.33	4439.33	5577.33	3490.33	5262.33	5522.33	3485.33	4322.33	6030.33	3358.33	5432.33	5541.33	3705.33	4614.33	6550.33	3870.33	5104.33	7019.33	4568.33	4055.33	6660.33	4501.33
690	2623.33	4153.33	2292.33	3893.33	5729.33	2672.33	4497.33	6700.33	3770.33	4863.33	6802.33	4405.33	4323.33	5821.33	3595.33	5196.33	5470.33	3479.33	4386.33	6376.33	3413.33	5452.33	5813.33	3486.33	4519.33	6378.33	4233.33	5284.33	7465.33	4652.33	4238.33	6386.33	4585.33
720	2704.33	4210.33	2664.33	3817.33	6003.33	2974.33	4625.33	7176.33	3971.33	5178.33	7211.33	4551.33	4547.33	5908.33	3538.33	5415.33	5647.33	3618.33	4460.33	6667.33	3591.33	5755.33	5992.33	3772.33	4652.33	6756.33	4159.33	5397.33	7766.33	4817.33	4513.33	6665.33	4655.33
750	2756	4454	2485	4055	6147	2902	4809	7105	3866	5244	7226	4744	4753	6074	3764	5583	6039	3732	4652	7013	3633	5598	6094	3784	5113	7011	4407	5522	8153	4860	4705	6949	4839
780	2769.67	4514.67	2663.67	3968.67	6291.67	3054.67	4881.67	7223.67	3823.67	5180.67	7638.67	4602.67	4945.67	6337.67	3866.67	5868.67	6095.67	3796.67	4876.67	7115.67	3607.67	5703.67	6308.67	3925.67	5107.67	6797.67	4456.67	5670.67	8077.67	4973.67	4784.67	7318.67	4868.67
810	2619.67	4760.67	2767.67	4251.67	6737.67	3192.67	5011.67	7669.67	4146.67	5306.67	8049.67	4872.67	5106.67	6535.67	3858.67	6035.67	6393.67	3854.67	5025.67	7479.67	3909.67	6123.67	6659.67	4044.67	5064.67	7402.67	4550.67	5738.67	8228.67	5158.67	5095.67	7660.67	5017.67
840	2762.67	4634.67	2656.67	4337.67	6496.67	3301.67	5347.67	7437.67	4294.67	5528.67	7948.67	5133.67	5173.67	6607.67	4032.67	6386.67	6332.67	3989.67	5032.67	7450.67	3829.67	6377.67	6777.67	4237.67	5244.67	7308.67	4517.67	5746.67	8827.67	5142.67	5107.67	7713.67	5086.67
870	3079.33	4920.33	2685.33	4525.33	6837.33	3266.33	5227.33	8075.33	4523.33	5786.33	8309.33	5370.33	5649.33	6826.33	4451.33	6517.33	6577.33	4053.33	5030.33	7707.33	3984.33	6391.33	6895.33	4524.33	5471.33	7664.33	4899.33	6055.33	9184.33	5441.33	5302.33	7906.33	5478.33
900	2946	4840	2815	4504	7146	3411	5385	8159	4422	5855	8574	5260	5352	7215	4254	6458	6706	4223	5463	7682	4175	6650	7154	4514	5671	8040	4784	6418	9446	5732	5233	8164	5631
930	3246.67	5035.67	3093.67	4550.67	7359.67	3590.67	5537.67	8595.67	4594.67	6250.67	8847.67	5571.67	5507.67	7405.67	4607.67	6730.67	7025.67	4288.67	5541.67	7965.67	4334.67	6779.67	7175.67	4579.67	5898.67	8168.67	5218.67	6437.67	9667.67	5947.67	5443.67	8209.67	6034.67
960	3260.67	5347.67	2862.67	4835.67	7411.67	3479.67	5851.67	8666.67	4623.67	6239.67	9069.67	5620.67	5777.67	7488.67	4458.67	6942.67	7052.67	4612.67	5729.67	8399.67	4473.67	6907.67	7716.67	4710.67	5925.67	8351.67	5080.67	6725.67	9687.67	6112.67	5692.67	8439.67	5936.67
990	3238	5365	2981	5021	7609	3619	5759	8749	4372	6427	9123	5618	5874	7593	4383	6881	7015	4491	5746	8524	4360	6892	7365	4821	6172	8765	5293	6784	10010	6017	5823	8502	6069
1020	3285	5217	3108	4970	7518	3553	6109	8993	4889	6403	9239	5715	6216	7625	4864	7106	7316	4749	5870	8694	4449	6983	7523	4857	6120	8859	5418	7108	9835	6141	6295	8870	6154
1050	3313.33	5516.33	3193.33	5098.33	7861.33	3886.33	6282.33	9383.33	4977.33	6877.33	9556.33	6076.33	6322.33	7961.33	4930.33	7397.33	7647.33	4761.33	6078.33	8692.33	4886.33	7445.33	8104.33	5039.33	6607.33	8967.33	5685.33	7181.33	10565.3	6642.33	6231.33	9121.33	6377.33
1080	3519	5782	3313	5458	8220	4083	6490	9431	5088	7024	9923	6344	6309	8053	5307	7465	7900	5034	6191	9284	4692	7493	8443	5365	6574	9102	5778	7513	10609	6780	6361	9450	6812
1110	3534	5666	3549	5312	8377	4028	6440	9675	5211	6912	10170	6371	6439	8210	4908	7449	7936	5234	6270	9105	5104	7506	8351	5586	6603	9337	6087	7450	10831	6850	6409	9656	6554
1140	3653.67	5950.67	3300.67	5578.67	8712.67	4377.67	6382.67	9768.67	5368.67	7475.67	10283.7	6505.67	6730.67	8481.67	5286.67	7997.67	8167.67	5402.67	6524.67	9449.67	5202.67	7783.67	8694.67	5655.67	6872.67	9618.67	6085.67	7956.67	11199.7	7098.67	6538.67	9979.67	7187.67
1170	3548.67	6064.67	3386.67	5672.67	9106.67	4403.67	6824.67	9980.67	5366.67	7332.67	10311.7	6506.67	6713.67	8810.67	5522.67	7663.67	8057.67	5418.67	6571.67	9934.67	5176.67	8151.67	8730.67	5705.67	7263.67	9846.67	6150.67	7805.67	11350.7	7304.67	6545.67	9844.67	6779.67
1200	3511.67	5964.67	3383.67	5526.67	8904.67	4119.67	6696.67	9886.67	5434.67	7501.67	10511.7	6696.67	6672.67	8619.67	5459.67	8407.67	8376.67	5358.67	6825.67	9741.67	5069.67	8045.67	8683.67	5766.67	7087.67	10156.7	6421.67	7731.67	11822.7	7405.67	6877.67	10057.7	6777.67
1230	3679.33	6246.33	3576.33	5965.33	8989.33	4511.33	6858.33	10607.3	5628.33	7613.33	10877.3	6851.33	6938.33	8907.33	5653.33	8207.33	8369.33	5686.33	6889.33	10067.3	5209.33	8455.33	9003.33	6033.33	7127.33	10228.3	6579.33	8025.33	11715.3	7240.33	6947.33	10222.3	7133.33
1260	3795.67	6267.67	3575.67	5803.67	9182.67	4522.67	7107.67	10827.7	5759.67	7485.67	10872.7	6902.67	7368.67	9078.67	5523.67	8274.67	8683.67	5687.67	7118.67	10500.7	5367.67	8479.67	9424.67	5827.67	7337.67	10531.7	6642.67	8467.67	12447.7	7350.67	7161.67	10383.7	7244.67
1290	3738	6261	3482	5918	9480	4625	7323	10755	5796	7875	11272	7293	7517	9588	5751	8471	8802	5819	7192	10432	5676	8836	9335	6347	7686	10702	6915	8275	12299	7795	7265	10635	7785
1320	3699	6439	3693	6099	9346	4749	7289	10633	6037	8048	11267	7013	7243	9632	5920	8762	8860	5849	7402	10890	5824	8626	9368	6422	7785	10921	7026	8577	12567	7882	7468	11016	7828

## Sheet: OTUD7A fragment 29
	C01	D01	E01	C02	D02	E02	C03	D03	E03	C04	D04	E04	C05	D05	E05	C06	D06	E06	C07	D07	E07	C08	D08	E08	C09	D09	E09	C10	D10	E10	C11	D11	E11
[Fragment]/µM	200	200	200	100	100	100	50	50	50	25	25	25	12.5	12.5	12.5	6.25	6.25	6.25	3.125	3.125	3.125	1.56	1.56	1.56	0.78	0.78	0.78	0.39	0.39	0.39	DMSO	DMSO	DMSO
Time (sec)	Replicate1	Replicate2	Replicate3	Replicate1	Replicate2	Replicate3	Replicate1	Replicate2	Replicate3	Replicate1	Replicate2	Replicate3	Replicate1	Replicate2	Replicate3	Replicate1	Replicate2	Replicate3	Replicate1	Replicate2	Replicate3	Replicate1	Replicate2	Replicate3	Replicate1	Replicate2	Replicate3	Replicate1	Replicate2	Replicate3	Replicate1	Replicate2	Replicate3
0	809.667	933.667	556.667	1058.67	877.667	465.667	957.667	680.667	1038.67	1098.67	1037.67	564.667	1094.67	620.667	638.667	1224.67	763.667	356.667	631.667	678.667	563.667	766.667	928.667	264.667	714.667	920.667	540.667	420.667	652.667	343.667	574.667	563.667	373.667
30	1074.33	897.333	674.333	1041.33	914.333	613.333	1383.33	922.333	523.333	1150.33	984.333	725.333	1178.33	707.333	593.333	1197.33	1177.33	384.333	716.333	780.333	684.333	883.333	1161.33	587.333	1089.33	1025.33	659.333	414.333	797.333	500.333	982.333	1011.33	566.333
60	1038.67	907.667	718.667	1381.67	997.667	606.667	1499.67	798.667	573.667	1262.67	1292.67	898.667	1334.67	787.667	551.667	1386.67	1026.67	535.667	661.667	655.667	732.667	1141.67	1284.67	463.667	991.667	1406.67	958.667	472.667	964.667	627.667	952.667	1130.67	800.667
90	1162.67	974.667	727.667	1429.67	1054.67	617.667	1654.67	1128.67	774.667	1720.67	1359.67	973.667	1308.67	945.667	886.667	1428.67	1244.67	601.667	1193.67	1070.67	900.667	1258.67	1451.67	681.667	1082.67	1384.67	956.667	519.667	1002.67	815.667	1316.67	1237.67	983.667
120	1298.67	1258.67	926.667	1845.67	1443.67	711.667	1871.67	1276.67	891.667	1933.67	1657.67	1179.67	2086.67	1339.67	1055.67	1938.67	1465.67	970.667	1012.67	1140.67	1118.67	1377.67	1662.67	842.667	1381.67	1737.67	1228.67	814.667	1204.67	1022.67	1637.67	1585.67	1196.67
150	1591.67	1190.67	898.667	1933.67	1487.67	853.667	2260.67	1310.67	1062.67	1933.67	1912.67	1149.67	1870.67	1438.67	992.667	1974.67	1652.67	1047.67	999.667	1269.67	1365.67	1346.67	1826.67	955.667	1470.67	2030.67	1391.67	1191.67	1230.67	1173.67	1460.67	1616.67	1339.67
180	1596	1296	941	1998	1261	1002	2233	1509	996	2227	2193	1257	1941	1377	1179	2302	1974	1016	1210	1434	1386	1621	2085	1054	1474	2096	1637	1051	1453	1487	1758	2160	1326
210	1665.67	1551.67	1014.67	2374.67	1560.67	1182.67	2477.67	1490.67	1270.67	2374.67	2172.67	1639.67	2211.67	1453.67	1288.67	2198.67	1846.67	1193.67	1471.67	1513.67	1536.67	1949.67	2204.67	1148.67	1625.67	2334.67	1589.67	1047.67	1500.67	1528.67	1859.67	2037.67	1622.67
240	1897.67	1541.67	999.667	2443.67	1545.67	1090.67	2805.67	1660.67	1312.67	2566.67	2262.67	1754.67	2263.67	1488.67	1416.67	2626.67	2883.67	1335.67	1608.67	1560.67	1662.67	2066.67	2176.67	1363.67	1797.67	2682.67	1887.67	1140.67	1831.67	1505.67	1925.67	2433.67	1625.67
270	1870.33	1570.33	1219.33	2930.33	1815.33	1388.33	2811.33	1811.33	1355.33	2789.33	2316.33	1803.33	2630.33	1657.33	1392.33	2650.33	2221.33	1407.33	1666.33	1889.33	1919.33	2397.33	2597.33	1368.33	2075.33	2839.33	2196.33	1378.33	1847.33	1675.33	2166.33	2700.33	2075.33
300	2270.67	1694.67	1155.67	3040.67	1774.67	1508.67	3229.67	2137.67	1601.67	3000.67	2653.67	2040.67	2755.67	1797.67	1755.67	2985.67	2386.67	1812.67	1919.67	1982.67	2205.67	2529.67	2747.67	1828.67	2137.67	3118.67	2424.67	1430.67	2007.67	2229.67	2403.67	2851.67	2154.67
330	2302.33	1652.33	1202.33	3217.33	1906.33	1485.33	3308.33	2180.33	1684.33	3189.33	2756.33	2103.33	2951.33	1761.33	1729.33	2786.33	2342.33	1612.33	1994.33	1934.33	2315.33	2505.33	3003.33	1576.33	2445.33	3148.33	2282.33	1362.33	2224.33	2203.33	2697.33	2868.33	2142.33
360	2477.33	1632.33	1300.33	3252.33	1909.33	2015.33	3622.33	2066.33	1648.33	3173.33	2793.33	2185.33	2828.33	1999.33	1845.33	3248.33	2541.33	1873.33	1873.33	1932.33	2219.33	2575.33	3000.33	1940.33	2282.33	3227.33	2422.33	2800.33	2385.33	2140.33	2584.33	3016.33	2264.33
390	2609.67	1679.67	1327.67	3356.67	2081.67	1669.67	3677.67	2057.67	1697.67	3290.67	3023.67	2764.67	3297.67	1814.67	1873.67	3321.67	2711.67	2077.67	1968.67	2003.67	2414.67	2694.67	3076.67	2107.67	2652.67	3528.67	2722.67	2997.67	2510.67	2609.67	2665.67	3099.67	2531.67
420	2668.33	1850.33	1533.33	3763.33	2222.33	1922.33	4004.33	2155.33	1679.33	3521.33	3286.33	2592.33	3347.33	2228.33	2101.33	3519.33	2857.33	2087.33	2019.33	2302.33	2548.33	3044.33	3330.33	2229.33	2694.33	3461.33	2697.33	1727.33	2664.33	2525.33	2812.33	3638.33	2562.33
450	2979.67	1743.67	1401.67	4019.67	2322.67	1859.67	4206.67	2310.67	2050.67	3780.67	3197.67	2948.67	3456.67	2202.67	2129.67	3680.67	2910.67	2287.67	2109.67	2348.67	2550.67	3142.67	3559.67	2409.67	2700.67	4100.67	3154.67	2092.67	2756.67	2690.67	2943.67	3837.67	2710.67
480	3073	1983	1597	4109	2466	1857	4477	2331	2441	4165	3479	2931	3814	2187	2385	4034	3122	2574	2441	2551	2761	3463	3769	2508	3134	4225	3410	3052	2909	2843	3358	4116	3028
510	3164	2053	1556	4360	2465	2118	4652	2474	1986	4245	3715	3061	3865	2216	2571	4112	3102	2509	2473	2433	2989	3463	3791	2480	3287	4147	3142	2265	3098	3027	3209	4107	2940
540	3282.67	2251.67	1821.67	4683.67	2782.67	2445.67	4844.67	2818.67	2404.67	4497.67	3754.67	3429.67	4200.67	2596.67	2619.67	4133.67	3360.67	2721.67	2797.67	2696.67	3269.67	3574.67	4040.67	2975.67	3402.67	4631.67	3744.67	2297.67	3279.67	3171.67	3531.67	4206.67	3331.67
570	3573.67	2075.67	1932.67	4915.67	2857.67	2480.67	5049.67	2699.67	2637.67	4492.67	4096.67	3452.67	4327.67	2656.67	2734.67	4374.67	3421.67	2960.67	2728.67	2964.67	3424.67	3740.67	4380.67	2943.67	3630.67	4903.67	3668.67	3407.67	3445.67	3452.67	3514.67	4518.67	3527.67
600	3591	2186	1941	4843	2949	2496	5013	2870	2415	4673	4048	3583	4346	2655	2994	4660	3596	2917	2732	2999	3533	3943	4341	3094	3754	4973	3762	2325	3434	3640	3388	4644	3701
630	3393.33	2316.33	1676.33	4972.33	2774.33	2577.33	5037.33	3107.33	2605.33	5001.33	4196.33	3772.33	4507.33	2847.33	2989.33	4613.33	3721.33	2873.33	2860.33	2964.33	3527.33	3959.33	4532.33	3195.33	3826.33	5023.33	3797.33	3067.33	3518.33	3464.33	3773.33	4660.33	3524.33
660	3536	2139	1964	4965	2919	2810	5319	2940	3107	4966	4436	3763	4626	2818	3233	4922	3929	3049	2884	2886	3542	4057	4666	3492	3973	5157	4064	2502	3799	3851	3775	4964	3797
690	3893.67	2524.67	2257.67	5302.67	3145.67	2926.67	5710.67	3445.67	2902.67	5185.67	4659.67	4051.67	5043.67	3160.67	3359.67	5206.67	4214.67	3338.67	3120.67	3256.67	3733.67	4404.67	5059.67	3424.67	4510.67	5501.67	4502.67	4093.67	3840.67	4036.67	4163.67	5319.67	4246.67
720	3951	2602	2018	5477	3211	2876	5586	3189	2961	5249	4948	3992	4937	3016	3451	5137	4282	3432	3028	3344	3966	4420	4837	3437	4734	5656	4555	2577	4051	3971	3967	5475	4189
750	4043.67	2582.67	2234.67	5930.67	3325.67	3194.67	5945.67	3218.67	3123.67	5748.67	4875.67	4222.67	5425.67	3138.67	3522.67	5481.67	4236.67	3621.67	2982.67	3454.67	4193.67	4700.67	5366.67	3707.67	4370.67	5596.67	4727.67	2962.67	4000.67	4502.67	4306.67	5653.67	4307.67
780	3965.67	2648.67	1885.67	5847.67	3339.67	3512.67	5830.67	3514.67	3073.67	5743.67	4950.67	4115.67	5315.67	3127.67	3400.67	5330.67	4382.67	3756.67	3094.67	3394.67	4185.67	4611.67	5350.67	3600.67	4486.67	5948.67	4787.67	2913.67	3968.67	4272.67	4061.67	5736.67	4404.67
810	4272.67	2596.67	2365.67	6234.67	3393.67	3663.67	6387.67	3327.67	3259.67	6195.67	5203.67	4496.67	5311.67	3295.67	3500.67	5743.67	4482.67	3743.67	3366.67	3627.67	4402.67	4820.67	5319.67	3943.67	4466.67	6088.67	5223.67	4406.67	4210.67	4476.67	4646.67	5826.67	4549.67
840	4270	2670	2415	6331	3468	3587	6418	3572	3561	7097	5287	4784	5521	3423	3897	5953	4782	3853	3566	3858	4661	5049	5576	4078	5097	6458	5407	4789	4381	4668	4602	6172	4764
870	4396.33	2803.33	2376.33	6357.33	3527.33	3671.33	6381.33	3692.33	3546.33	6103.33	5198.33	4623.33	5620.33	3483.33	3941.33	6012.33	4796.33	3859.33	3704.33	3651.33	4726.33	5027.33	5714.33	4175.33	4793.33	6611.33	5342.33	3199.33	4605.33	4501.33	4689.33	6214.33	4777.33
900	4566.67	2906.67	2547.67	7697.67	3871.67	3839.67	6613.67	3842.67	3573.67	6231.67	5677.67	4813.67	5995.67	3869.67	4183.67	6534.67	4986.67	4121.67	3705.67	3929.67	5013.67	5389.67	6038.67	4323.67	4915.67	6730.67	5392.67	3397.67	4784.67	5262.67	4863.67	6473.67	5171.67
930	4892.33	2914.33	2693.33	7009.33	4021.33	3873.33	6965.33	3701.33	3766.33	6691.33	5628.33	4865.33	6192.33	3697.33	4164.33	6219.33	5093.33	4233.33	3717.33	4070.33	5166.33	5322.33	6114.33	4419.33	5100.33	6943.33	5747.33	4801.33	4947.33	5179.33	5270.33	6630.33	5141.33
960	4926	2974	2468	7039	3954	3863	7175	3923	3847	6638	5776	4943	6341	3815	4045	6368	5266	4363	3888	4088	4945	5304	6288	4346	5143	7048	5725	3562	4860	4869	5130	6676	5252
990	5008	3184	2736	7050	3991	3717	7130	3792	3992	7482	6038	5011	6113	3967	4177	6609	5218	4487	4106	4162	5297	5664	6402	4602	5377	7100	5615	3719	5067	5276	5158	7060	5383
1020	5040.33	3035.33	2629.33	6972.33	4011.33	4047.33	7478.33	3833.33	3916.33	6894.33	6259.33	5136.33	6553.33	3981.33	4485.33	6639.33	5399.33	4530.33	4120.33	4221.33	5693.33	5844.33	6462.33	4534.33	5686.33	7444.33	5898.33	3823.33	5056.33	5534.33	5135.33	7004.33	5419.33
1050	5042.33	3083.33	2848.33	7873.33	4137.33	3762.33	7547.33	4202.33	4102.33	7163.33	6268.33	5435.33	6674.33	4151.33	4632.33	6964.33	5398.33	4669.33	4088.33	4491.33	5259.33	5949.33	6870.33	4733.33	5633.33	7406.33	6031.33	3560.33	5695.33	5607.33	5569.33	6974.33	6005.33
1080	5257.33	3501.33	2950.33	7405.33	4047.33	4033.33	7704.33	4293.33	4083.33	6992.33	6380.33	5434.33	6934.33	4186.33	4744.33	7001.33	5306.33	4648.33	4171.33	4582.33	5516.33	5776.33	6708.33	4780.33	5624.33	7684.33	6322.33	3932.33	5398.33	5717.33	5481.33	7494.33	5870.33
1110	5408.33	3373.33	2739.33	7981.33	4307.33	4139.33	7724.33	4265.33	4383.33	7187.33	6434.33	5492.33	7021.33	4238.33	4686.33	7306.33	5536.33	4974.33	4149.33	4815.33	5901.33	6198.33	7025.33	5170.33	5848.33	7637.33	6537.33	4313.33	5792.33	5866.33	5820.33	7618.33	5916.33
1140	5328.67	3174.67	2979.67	7920.67	4450.67	4232.67	7944.67	4493.67	4471.67	7505.67	6301.67	5808.67	7035.67	4133.67	4709.67	7438.67	5635.67	4880.67	4069.67	4600.67	5792.67	6195.67	7260.67	5181.67	5883.67	7797.67	6652.67	4046.67	5663.67	5964.67	5722.67	7474.67	5850.67
1170	6147.67	3309.67	2956.67	8148.67	4440.67	4496.67	8333.67	4471.67	4553.67	7802.67	6531.67	5804.67	7262.67	4261.67	4977.67	7440.67	6041.67	5063.67	4433.67	4901.67	5890.67	6538.67	7406.67	5390.67	6211.67	8398.67	6641.67	4072.67	5927.67	6143.67	5904.67	7848.67	6280.67
1200	5811.67	3602.67	3278.67	8526.67	4534.67	4371.67	8641.67	4627.67	4500.67	8329.67	6887.67	5740.67	7537.67	4463.67	5198.67	7773.67	6296.67	5261.67	4767.67	4867.67	5961.67	6643.67	7387.67	5859.67	6346.67	8193.67	7415.67	4274.67	5962.67	6283.67	5999.67	8069.67	6334.67
1230	5772.67	3391.67	3205.67	8408.67	4354.67	4469.67	8579.67	4413.67	4413.67	7670.67	6807.67	5821.67	7698.67	4473.67	5083.67	7498.67	6001.67	5212.67	4696.67	4879.67	5950.67	6483.67	7521.67	5311.67	6356.67	8283.67	6895.67	4203.67	5996.67	6482.67	6184.67	8305.67	6471.67
1260	6474.33	3477.33	3212.33	9329.33	4592.33	4785.33	8816.33	4692.33	4738.33	8017.33	7019.33	6097.33	7816.33	4605.33	5234.33	7920.33	6092.33	5678.33	5018.33	5112.33	6295.33	6897.33	7956.33	5602.33	6533.33	8588.33	7150.33	4787.33	6282.33	6655.33	6050.33	8437.33	6775.33
1290	6188	3546	3146	9365	5013	4564	9006	4758	4681	8111	7223	5792	7813	4613	5395	8083	6224	5285	4833	4986	6312	6405	7832	5741	6283	8728	7061	4198	6819	6654	6005	8283	6633
1320	6490.67	3805.67	3240.67	9012.67	4958.67	4788.67	8890.67	4932.67	4750.67	8440.67	7202.67	6158.67	8278.67	4762.67	5423.67	8103.67	6599.67	5722.67	4958.67	5318.67	6404.67	7231.67	7941.67	5782.67	6673.67	9039.67	7152.67	4470.67	6403.67	6796.67	6515.67	8782.67	6892.67

## Sheet: OTUD7A fragment 30
	C01	D01	E01	C02	D02	E02	C03	D03	E03	C04	D04	E04	C05	D05	E05	C06	D06	E06	C07	D07	E07	C08	D08	E08	C09	D09	E09	C10	D10	E10	C11	D11	E11
[Fragment]/µM	200	200	200	100	100	100	50	50	50	25	25	25	12.5	12.5	12.5	6.25	6.25	6.25	3.125	3.125	3.125	1.56	1.56	1.56	0.78	0.78	0.78	0.39	0.39	0.39	DMSO	DMSO	DMSO
Time (sec)	Replicate1	Replicate2	Replicate3	Replicate1	Replicate2	Replicate3	Replicate1	Replicate2	Replicate3	Replicate1	Replicate2	Replicate3	Replicate1	Replicate2	Replicate3	Replicate1	Replicate2	Replicate3	Replicate1	Replicate2	Replicate3	Replicate1	Replicate2	Replicate3	Replicate1	Replicate2	Replicate3	Replicate1	Replicate2	Replicate3	Replicate1	Replicate2	Replicate3
0	504.333	429.333	614.333	844.333	774.333	633.333	626.333	678.333	493.333	533.333	751.333	234.333	759.333	859.333	447.333	878.333	828.333	697.333	826.333	718.333	442.333	674.333	650.333	975.333	585.333	637.333	285.333	820.333	467.333	398.333	544.333	765.333	296.333
30	646.667	609.667	579.667	712.667	933.667	544.667	800.667	830.667	576.667	854.667	1072.67	557.667	776.667	1083.67	501.667	866.667	1207.67	1440.67	1137.67	904.667	526.667	1020.67	1067.67	756.667	784.667	872.667	461.667	868.667	718.667	520.667	856.667	938.667	361.667
60	823.667	725.667	864.667	991.667	1114.67	770.667	1045.67	948.667	805.667	1000.67	1297.67	692.667	1207.67	1052.67	684.667	1483.67	1202.67	1212.67	1562.67	1168.67	861.667	1985.67	1359.67	1002.67	1256.67	1210.67	661.667	1059.67	936.667	745.667	1426.67	1207.67	838.667
90	1299.67	1045.67	1002.67	1141.67	1325.67	919.667	1910.67	1313.67	885.667	1283.67	1360.67	1096.67	1574.67	1516.67	962.667	1675.67	1585.67	1438.67	1577.67	1585.67	1247.67	1892.67	1684.67	1330.67	1512.67	1497.67	1036.67	1244.67	1105.67	1206.67	1539.67	1500.67	961.667
120	1639	1124	912	1410	1987	1040	1432	1541	1216	1316	1413	1135	1504	1744	1245	1801	1879	1448	1860	1566	1379	2009	1769	1416	1678	1479	1223	1515	1295	1187	1792	1665	1094
150	1933.67	1220.67	1269.67	1722.67	1857.67	1427.67	2242.67	1783.67	1323.67	1456.67	1921.67	1385.67	2002.67	2087.67	1659.67	2291.67	2191.67	1959.67	2221.67	2026.67	1765.67	2412.67	2215.67	1732.67	2052.67	2080.67	1786.67	1958.67	1658.67	1712.67	2111.67	2045.67	1445.67
180	1979.67	1434.67	1310.67	1808.67	1715.67	1385.67	1889.67	2112.67	1609.67	1732.67	1945.67	1568.67	2337.67	2409.67	1676.67	2608.67	2239.67	1974.67	2398.67	1947.67	1874.67	2757.67	3084.67	1721.67	2085.67	1973.67	2155.67	2174.67	1875.67	1663.67	2325.67	2136.67	1773.67
210	2186.33	1337.33	1628.33	2104.33	2016.33	1638.33	2604.33	2268.33	1490.33	1810.33	3316.33	1631.33	2542.33	2399.33	1830.33	2769.33	2510.33	2441.33	2686.33	2290.33	2059.33	2708.33	2616.33	2642.33	2540.33	2142.33	1935.33	2333.33	2008.33	1952.33	2510.33	2333.33	1848.33
240	2160.33	1568.33	1548.33	2081.33	2041.33	1581.33	2333.33	2207.33	1664.33	1960.33	2591.33	1572.33	2595.33	2332.33	1865.33	3080.33	2726.33	2428.33	3058.33	2467.33	2292.33	2927.33	2533.33	2191.33	2755.33	2417.33	2091.33	2418.33	2190.33	2005.33	2626.33	2382.33	1921.33
270	2421.33	2849.33	1708.33	2363.33	2138.33	1808.33	2973.33	2402.33	2035.33	2164.33	2450.33	1950.33	2765.33	2979.33	2093.33	3146.33	3116.33	2962.33	3171.33	2573.33	2492.33	3005.33	2885.33	2710.33	2915.33	2776.33	2384.33	2661.33	2411.33	2345.33	3028.33	2642.33	2158.33
300	2522.33	2363.33	1789.33	2465.33	2386.33	2104.33	2678.33	2794.33	1949.33	2463.33	2739.33	2113.33	2814.33	3029.33	2387.33	3348.33	3360.33	2906.33	3302.33	2977.33	2764.33	2984.33	2914.33	2544.33	3241.33	2828.33	2643.33	2960.33	2631.33	2552.33	3051.33	2889.33	2514.33
330	2564	2558	1645	2612	2198	1951	3457	2688	2108	2398	2820	2195	3099	3144	2476	3740	3255	2997	3561	3059	2686	3679	2994	3697	3463	2896	3022	3291	2714	2842	3266	3141	2614
360	2599.33	2474.33	1897.33	2915.33	2451.33	2358.33	3251.33	2980.33	2220.33	2774.33	3000.33	2336.33	3540.33	3277.33	2737.33	3976.33	3573.33	3733.33	3997.33	3193.33	2856.33	3815.33	3292.33	3877.33	4143.33	3455.33	3014.33	3411.33	2831.33	3360.33	3413.33	3284.33	2793.33
390	2636.33	2469.33	1974.33	3086.33	2776.33	2246.33	3589.33	3037.33	2490.33	2796.33	3193.33	2586.33	3877.33	3478.33	2759.33	4151.33	3675.33	4132.33	4105.33	3358.33	3203.33	4010.33	3568.33	3955.33	4021.33	3437.33	3085.33	3369.33	3195.33	3264.33	3522.33	3392.33	3023.33
420	2668	2448	2051	3062	2872	2317	3444	3064	2547	2898	3201	2524	3869	3570	2899	4425	3967	4041	4349	3538	3369	4210	3499	3637	4054	3635	3370	3655	3206	3415	3605	3590	3140
450	2745	2772	1916	3402	3028	2412	3798	3336	2741	3201	3641	2764	4165	3611	2968	4594	3999	4124	4383	3831	3393	4396	3617	4313	4620	3898	3407	3965	3364	3741	4032	3736	3154
480	2819.33	2800.33	2147.33	3443.33	3220.33	2618.33	4102.33	3307.33	2756.33	3075.33	3635.33	2842.33	4198.33	3815.33	3129.33	4806.33	4212.33	4612.33	4733.33	3816.33	3630.33	4424.33	3921.33	4087.33	4635.33	3827.33	3818.33	3937.33	3531.33	3929.33	3962.33	4015.33	3592.33
510	2851	2893	2453	3786	3615	2591	4452	3679	2874	3391	3926	3078	4519	4015	3200	4954	4634	5104	5086	4137	3931	5065	4157	4173	5214	4039	3797	4227	3886	4217	4050	4159	3608
540	3414.33	2522.33	2543.33	3791.33	3391.33	2799.33	4348.33	3892.33	3156.33	3657.33	4135.33	3217.33	4525.33	4185.33	3518.33	5217.33	5104.33	5232.33	5195.33	4320.33	4003.33	4819.33	4225.33	4769.33	5348.33	4311.33	4031.33	4496.33	4116.33	3879.33	4359.33	4226.33	3652.33
570	2995.33	2756.33	2482.33	4098.33	3889.33	2814.33	4482.33	3774.33	3134.33	3511.33	4200.33	3445.33	4850.33	4295.33	3551.33	5480.33	5001.33	5265.33	5224.33	4543.33	4285.33	5905.33	4341.33	4135.33	5077.33	4418.33	4365.33	4508.33	4158.33	4455.33	4841.33	4550.33	4131.33
600	3226	3143	2645	4131	4095	2889	4675	4171	3218	3797	4383	3484	4780	4570	3656	5975	5187	5613	5635	4875	4457	5544	4674	4331	5609	4592	4557	4722	4512	4715	4797	4859	4359
630	3514	3240	2739	4363	4295	3449	5475	4263	3603	3867	4397	3740	5353	4714	3752	6062	5253	5547	5900	4897	4711	5646	4778	4316	6322	4715	4700	5030	4659	4730	4783	4938	4440
660	3661.67	3381.67	2632.67	4356.67	4279.67	3876.67	5449.67	4358.67	3470.67	3978.67	4557.67	3651.67	5458.67	4847.67	4153.67	6151.67	5552.67	5451.67	6140.67	4884.67	4840.67	6010.67	5125.67	4775.67	11093.7	4954.67	4568.67	5122.67	4701.67	4830.67	5285.67	5351.67	4745.67
690	3515.67	3471.67	2869.67	4398.67	4327.67	3637.67	5275.67	4420.67	3715.67	4243.67	4685.67	4057.67	5574.67	4887.67	4056.67	6427.67	5751.67	5766.67	6204.67	5046.67	4994.67	6566.67	5074.67	4470.67	12323.7	5219.67	5034.67	5203.67	4714.67	5100.67	5279.67	5087.67	4594.67
720	3582.67	3713.67	2817.67	5040.67	4661.67	3597.67	5198.67	4653.67	3776.67	4314.67	4934.67	3986.67	5921.67	5321.67	4346.67	6537.67	5660.67	6095.67	6542.67	5550.67	5163.67	6530.67	5478.67	4769.67	7113.67	5378.67	5253.67	5377.67	4922.67	5433.67	5401.67	5595.67	5189.67
750	3804.67	3728.67	2886.67	4663.67	4636.67	3484.67	5421.67	4743.67	4001.67	4517.67	4988.67	4306.67	6056.67	5467.67	4307.67	6714.67	5921.67	6027.67	6430.67	5452.67	5196.67	6704.67	5251.67	5086.67	7137.67	5409.67	5449.67	5719.67	5301.67	5444.67	5619.67	5687.67	4998.67
780	3673.33	3941.33	3158.33	4840.33	4965.33	3634.33	6066.33	4958.33	4250.33	4589.33	4977.33	3972.33	6203.33	5521.33	4402.33	7005.33	6118.33	6227.33	6959.33	5545.33	5233.33	6968.33	5565.33	5823.33	6386.33	5506.33	5564.33	5584.33	5369.33	5617.33	5743.33	5802.33	5022.33
810	4015	3919	3129	5119	4861	3826	5579	5047	4040	4965	5449	4468	6125	5743	4791	7389	6307	6367	6935	5763	5661	6923	5722	5576	6583	5743	5590	6062	5413	5692	5945	5709	5344
840	4012.67	3942.67	3230.67	5203.67	4976.67	3742.67	5865.67	5152.67	4342.67	5091.67	5461.67	4374.67	6426.67	6064.67	4937.67	7281.67	6475.67	6495.67	7231.67	5811.67	5785.67	7109.67	6049.67	5246.67	6738.67	5614.67	6063.67	5898.67	5671.67	5812.67	5825.67	5960.67	5521.67
870	4077.33	4138.33	3423.33	5265.33	5278.33	3919.33	5770.33	5441.33	4503.33	5070.33	6082.33	4678.33	6526.33	6119.33	5014.33	7642.33	6656.33	6727.33	7334.33	6201.33	6018.33	7906.33	5996.33	5599.33	14021.3	6013.33	6200.33	6202.33	6004.33	6199.33	6087.33	6280.33	5551.33
900	4308.67	4287.67	3409.67	5525.67	5410.67	4008.67	6093.67	5494.67	4382.67	5401.67	5855.67	4961.67	6678.67	6358.67	5189.67	7656.67	6653.67	6755.67	7584.67	6411.67	6311.67	7612.67	6119.67	5710.67	13136.7	6307.67	6355.67	6609.67	5883.67	6273.67	6365.67	6311.67	5907.67
930	4293	4199	3411	5545	5425	4006	5868	5485	4543	5538	5862	4980	7064	6408	5182	7874	6927	7174	7573	6597	6155	8038	6418	5671	11728	6265	6441	6568	6033	6325	6678	6523	6000
960	4701	4291	3623	5793	5702	4386	6420	5790	4683	5722	6372	5307	7453	6648	5544	8410	7222	7518	8059	6744	6504	8024	6823	5809	7789	6842	6781	6909	6512	6988	6691	6642	6061
990	4442.67	4552.67	3511.67	5783.67	5852.67	4444.67	6234.67	5909.67	4838.67	5660.67	6245.67	4836.67	7334.67	6720.67	5692.67	8184.67	7367.67	7286.67	8077.67	6874.67	6702.67	7837.67	6623.67	6166.67	8258.67	6625.67	6786.67	6903.67	6552.67	7327.67	6567.67	6833.67	6274.67
1020	4145.33	4703.33	3642.33	5860.33	5935.33	4492.33	6950.33	5867.33	4718.33	5843.33	6270.33	5219.33	7741.33	6969.33	5582.33	8736.33	7547.33	7673.33	8146.33	6842.33	6590.33	7994.33	6900.33	5819.33	9484.33	6753.33	7220.33	7171.33	6414.33	6795.33	6739.33	7079.33	6621.33
1050	4424.33	4820.33	3838.33	6466.33	5935.33	4618.33	6694.33	6085.33	5179.33	5922.33	6452.33	5133.33	7816.33	7124.33	5723.33	8466.33	7741.33	7501.33	8318.33	6934.33	7002.33	8594.33	7061.33	6711.33	8384.33	6985.33	7313.33	7162.33	6680.33	7070.33	7300.33	7067.33	6760.33
1080	4578.67	5026.67	4046.67	6516.67	6233.67	4447.67	7082.67	6373.67	5119.67	6030.67	6521.67	5265.67	8147.67	7330.67	5846.67	8943.67	8131.67	7996.67	8682.67	7471.67	6919.67	8584.67	7013.67	6446.67	9747.67	7165.67	7429.67	7283.67	6840.67	7103.67	7216.67	7372.67	6638.67
1110	4862.67	5075.67	3987.67	6511.67	6395.67	4859.67	8519.67	6433.67	5499.67	6239.67	6667.67	5541.67	7914.67	7245.67	6071.67	9398.67	8013.67	7950.67	8736.67	7357.67	7227.67	8551.67	7454.67	6639.67	8623.67	7243.67	7488.67	7632.67	7305.67	7368.67	7406.67	7479.67	7112.67
1140	4874	5146	4094	6493	6061	4584	7582	6528	5489	6282	6964	5608	8154	7492	6282	9228	8137	7693	9171	7635	7430	8800	7272	6355	9963	7755	7893	7710	7203	7782	7552	7742	7199
1170	5180	5379	4098	6576	6470	4874	8143	6744	5333	6704	7110	5713	8157	7366	6134	9326	8403	7334	9054	7729	7568	9363	7406	7095	9374	7505	8064	7939	7541	7747	7737	7902	7089
1200	5507.67	5284.67	4162.67	6792.67	6338.67	5320.67	7462.67	6648.67	5351.67	6605.67	7186.67	6118.67	8741.67	7706.67	6423.67	9636.67	8563.67	8138.67	9526.67	7827.67	7674.67	8893.67	7951.67	6826.67	10564.7	7891.67	8028.67	8030.67	7568.67	7805.67	7815.67	7965.67	7470.67
1230	4976.67	5737.67	4414.67	7059.67	6687.67	5344.67	7680.67	7221.67	5795.67	6846.67	7560.67	6190.67	8876.67	8152.67	6650.67	10007.7	8701.67	8656.67	9644.67	8003.67	7656.67	9529.67	7976.67	7580.67	10297.7	7749.67	8106.67	7977.67	7474.67	8279.67	8071.67	8318.67	7586.67
1260	5213	5949	4544	6932	6545	5235	8047	7008	5896	7015	7666	6292	8781	8453	6958	10564	8839	8934	9790	8167	7966	9739	8228	7341	9826	8243	8483	8264	7867	8536	8315	8501	7764
1290	5298.33	5626.33	4360.33	7242.33	6676.33	5496.33	8842.33	7443.33	6160.33	6820.33	9368.33	6494.33	8835.33	8039.33	6688.33	10198.3	9312.33	8981.33	9728.33	8247.33	8202.33	9383.33	8081.33	7477.33	10907.3	8158.33	8748.33	8202.33	7828.33	8720.33	8295.33	8411.33	7862.33
1320	5311.67	6044.67	4780.67	7291.67	7151.67	5523.67	7888.67	7684.67	6142.67	7049.67	7850.67	6194.67	9123.67	8620.67	6888.67	10621.7	9062.67	8772.67	9973.67	8546.67	8420.67	9877.67	8596.67	7791.67	11037.7	8471.67	8818.67	8757.67	8055.67	9046.67	8659.67	8962.67	7930.67

## Sheet: OTUD7B fragment 28
	C01	D01	E01	C02	D02	E02	C03	D03	E03	C04	D04	E04	C05	D05	E05	C06	D06	E06	C07	D07	E07	C08	D08	E08	C09	D09	E09	C10	D10	E10	C11	D11	E11
[Fragment]/µM	200	200	200	100	100	100	50	50	50	25	25	25	12.5	12.5	12.5	6.25	6.25	6.25	3.125	3.125	3.125	1.56	1.56	1.56	0.78	0.78	0.78	0.39	0.39	0.39	DMSO	DMSO	DMSO
Time (sec)	Replicate1	Replicate2	Replicate3	Replicate1	Replicate2	Replicate3	Replicate1	Replicate2	Replicate3	Replicate1	Replicate2	Replicate3	Replicate1	Replicate2	Replicate3	Replicate1	Replicate2	Replicate3	Replicate1	Replicate2	Replicate3	Replicate1	Replicate2	Replicate3	Replicate1	Replicate2	Replicate3	Replicate1	Replicate2	Replicate3	Replicate1	Replicate2	Replicate3
0	1820.5	1586.5	1239.5	387.5	1306.5	275.5	726.5	1505.5	608.5	964.5	2088.5	456.5	1626.5	1759.5	1879.5	5849.5	6215.5	4661.5	8034.5	9944.5	6371.5	8741.5	7899.5	6202.5	12037.5	10954.5	7571.5	11787.5	8627.5	7025.5	11215.5	10214.5	8390.5
30	73.5	2774.5	762.5	197.5	5782.5	831.5	554.5	1384.5	445.5	896.5	2149.5	700.5	2036.5	2737.5	2247.5	8005.5	7539.5	6452.5	11208.5	11444.5	8364.5	9340.5	10470.5	8307.5	14045.5	13325.5	10529.5	14073.5	13013.5	9953.5	13714.5	12745.5	11639.5
60	126.5	6441.5	1387.5	242.5	1221.5	1779.5	571.5	1358.5	669.5	1043.5	4191.5	1004.5	2490.5	2703.5	2919.5	9836.5	9590.5	8460.5	13317.5	13860.5	10746.5	12019.5	13363.5	10391.5	17228.5	16655.5	13506.5	16574.5	15733.5	12610.5	16786.5	15516.5	15120.5
90	139	2198	2651	157	3985	1450	859	2104	749	1520	2111	1163	3212	3005	3315	11349	11277	10142	15416	16329	12804	13835	15417	12384	19418	19385	15676	19114	17329	14991	19392	17863	17703
120	255	936	4124	423	1231	1709	959	1871	964	1590	3208	1493	3324	3746	4111	13160	13118	12012	17269	18737	15212	15674	16729	14570	22029	21698	18509	21724	19982	17612	21537	20814	20800
150	464.5	2086.5	7207.5	397.5	1956.5	1443.5	1100.5	1607.5	965.5	1828.5	3134.5	1743.5	3851.5	5669.5	4624.5	14609.5	14432.5	13486.5	18941.5	20685.5	17293.5	17151.5	20055.5	17083.5	24404.5	24237.5	20821.5	24144.5	22304.5	19636.5	24007.5	22905.5	23303.5
180	315.5	1275.5	10501.5	303.5	6243.5	1102.5	906.5	1589.5	895.5	1828.5	3276.5	1795.5	4025.5	4716.5	5494.5	15924.5	16108.5	14779.5	21268.5	22301.5	18978.5	18636.5	20772.5	18384.5	26271.5	26916.5	22858.5	26122.5	24348.5	21956.5	25974.5	25516.5	25443.5
210	42	1140	10003	202	1431	1518	1086	1626	1048	2115	3839	2410	4207	5046	6056	17348	17173	16282	22728	24466	20709	20102	23589	19861	28338	29356	24912	28398	25840	23725	28595	26967	27774
240	372.5	2768.5	6247.5	198.5	1244.5	379.5	1117.5	1793.5	1342.5	2348.5	7027.5	2622.5	4918.5	9111.5	6441.5	18692.5	19275.5	17975.5	24669.5	27214.5	22446.5	21844.5	24817.5	21822.5	30479.5	31289.5	27339.5	30638.5	28226.5	26154.5	30391.5	29275.5	30844.5
270	300.5	900.5	8093.5	321.5	1351.5	805.5	1256.5	2812.5	1481.5	2645.5	3854.5	2819.5	5386.5	5960.5	7088.5	19842.5	20195.5	19185.5	26853.5	28704.5	24034.5	23408.5	25806.5	23697.5	32458.5	33661.5	29211.5	32634.5	29971.5	28416.5	31693.5	30721.5	32023.5
300	-28.5	465.5	12130.5	137.5	964.5	203.5	1210.5	2068.5	1154.5	2323.5	3579.5	2776.5	5458.5	6225.5	7396.5	20623.5	21479.5	20398.5	27995.5	29861.5	25673.5	24433.5	27139.5	24748.5	33911.5	35500.5	30955.5	33950.5	31845.5	29046.5	33597.5	33176.5	33985.5
330	-13	654	10413	184	912	120	1251	1736	1202	2666	4195	3041	5791	6487	8122	22072	22320	21504	29061	31353	27255	25910	29329	26068	35705	36876	32732	35562	33415	30960	35657	35001	35742
360	-167.5	399.5	14197.5	-93.5	1692.5	-233.5	996.5	1773.5	1185.5	2566.5	5527.5	3171.5	6068.5	6637.5	8415.5	23159.5	23292.5	22514.5	30637.5	32994.5	28445.5	26480.5	30104.5	27846.5	37695.5	38566.5	34326.5	36703.5	34907.5	32336.5	36916.5	36558.5	37274.5
390	-384	316	12333	-446	626	-509	633	1556	967	2623	4265	3389	5953	8744	8463	24192	24531	23763	32634	34456	29566	28621	32136	28308	38920	40057	36078	38246	36909	34168	38886	37797	39371
420	-396.5	931.5	18034.5	-387.5	545.5	128.5	948.5	1608.5	1300.5	2732.5	4459.5	3700.5	6343.5	7522.5	9014.5	25245.5	25229.5	25256.5	33551.5	36100.5	31296.5	29864.5	33286.5	30266.5	40467.5	41212.5	37513.5	40424.5	37934.5	35532.5	40234.5	39506.5	40665.5
450	-84.5	747.5	12126.5	-169.5	1667.5	66.5	1100.5	1919.5	1581.5	3150.5	5761.5	4052.5	7239.5	8587.5	9978.5	26764.5	27139.5	26488.5	35496.5	38085.5	32922.5	30931.5	35125.5	31718.5	42499.5	43909.5	39683.5	41731.5	40377.5	37643.5	41527.5	41008.5	42694.5
480	87.5	754.5	26486.5	20.5	1886.5	120.5	1221.5	2363.5	1709.5	3541.5	5256.5	4690.5	7636.5	8903.5	10903.5	27633.5	28819.5	27987.5	36324.5	40114.5	34708.5	32715.5	37547.5	33821.5	43933.5	45095.5	41818.5	43413.5	41415.5	39368.5	43614.5	43242.5	45274.5
510	123	589	19033	68	4700	19	2298	2111	1870	3609	6553	4683	7930	9113	11153	29185	29632	28862	38098	40847	35928	34092	38823	34877	44763	46701	42650	44786	43003	40447	45317	44583	46007
540	222.5	687.5	15873.5	157.5	5090.5	248.5	2087.5	2592.5	2015.5	4033.5	6375.5	5209.5	8513.5	9647.5	11613.5	30150.5	31089.5	30120.5	39386.5	42238.5	36914.5	35090.5	39957.5	35947.5	46846.5	48587.5	44649.5	46425.5	44426.5	42136.5	46646.5	45932.5	47522.5
570	-495	650	11133	-360	864	-250	1550	2121	1476	3691	5833	5203	8098	9358	12104	30495	31715	31026	39616	43677	37718	35242	40453	36460	47533	49587	45543	46980	45486	42663	47621	47313	48881
600	122.5	905.5	4926.5	290.5	1112.5	92.5	1787.5	2772.5	2410.5	4320.5	6811.5	6083.5	8970.5	10533.5	12735.5	32347.5	32982.5	32700.5	41058.5	45297.5	39852.5	37003.5	41821.5	38959.5	49439.5	53049.5	47303.5	49526.5	46967.5	44907.5	48978.5	49378.5	51056.5
630	199	963	12332	280	1973	-60	2062	2652	2151	4410	11466	6188	9376	10744	13739	33123	33894	33363	43034	46259	40904	37859	42668	39099	50542	52486	48303	51177	48242	46051	50550	49562	52784
660	95	623	11061	-29	1818	-184	1754	2770	2206	4633	7022	6055	9861	11060	13599	34665	34588	34265	43792	47531	42018	38974	44024	40857	51271	53181	49333	51552	49135	46852	51588	51385	53116
690	204.5	2319.5	5496.5	179.5	1468.5	224.5	1792.5	3028.5	2637.5	5141.5	8032.5	6835.5	9924.5	11622.5	14260.5	35400.5	35861.5	35674.5	45002.5	49383.5	42431.5	40484.5	45833.5	41836.5	53107.5	54697.5	51411.5	53597.5	50987.5	48577.5	52793.5	52508.5	55147.5
720	127.5	2716.5	16359.5	77.5	1296.5	158.5	1771.5	2847.5	2433.5	5241.5	7763.5	6676.5	10269.5	12038.5	14765.5	36130.5	36929.5	36237.5	46098.5	49954.5	44343.5	41035.5	46766.5	42428.5	54211.5	55895.5	51790.5	53507.5	51544.5	49439.5	53881.5	53376.5	55339.5
750	-377	2232	14066	-426	1977	396	1466	2481	2162	4615	13232	6447	10217	11490	14859	36359	37334	36833	46300	50740	44875	41679	47005	43264	54596	56437	52194	54251	51849	49824	54654	54271	56355
780	122.5	2672.5	20360.5	178.5	1385.5	963.5	1952.5	3115.5	2730.5	5186.5	7744.5	7046.5	10963.5	12867.5	15670.5	37624.5	38257.5	38149.5	48613.5	52295.5	46767.5	43377.5	47851.5	44347.5	56326.5	58746.5	54575.5	55855.5	53890.5	51584.5	55834.5	55999.5	58015.5
810	-283.5	2489.5	19354.5	-532.5	2222.5	778.5	2258.5	3817.5	2180.5	5083.5	9495.5	6881.5	10750.5	12746.5	15507.5	38095.5	38535.5	38757.5	49329.5	52794.5	47076.5	43284.5	48264.5	44845.5	56294.5	58724.5	54573.5	55909.5	54555.5	51808.5	56597.5	56560.5	58634.5
840	-311.5	1092.5	18518.5	-312.5	1868.5	233.5	2293.5	3528.5	2277.5	5293.5	7208.5	7226.5	11077.5	13000.5	16059.5	38723.5	40249.5	39303.5	49898.5	54234.5	47781.5	44366.5	49132.5	46496.5	57298.5	59885.5	56169.5	58001.5	55582.5	52926.5	57686.5	57184.5	58976.5
870	316	1315	13189	329	1976	219	2411	3344	2964	5613	13316	8452	11928	13537	17204	40563	41589	40776	50842	56045	49480	45931	51723	48483	59831	61302	58395	59156	56891	55019	59461	59600	62059
900	183	2474	19185	229	2133	1260	1994	3240	2917	5946	9442	8258	12061	13819	17413	41062	42286	41393	52141	56709	50728	46967	51509	48303	60388	65730	58703	59883	57802	55308	60265	59913	62404
930	138	1284	14299	134	2316	1449	2179	4642	3162	5947	8443	8497	12541	14744	18062	41784	43134	42306	52341	57362	51682	47754	52440	50175	60855	63850	59683	60955	59105	56000	60679	60882	62904
960	236	2428	8093	343	4000	634	2620	3678	3581	6510	11340	9050	12985	15082	18647	43433	44153	43716	53653	58777	52298	48447	53717	50324	62206	65688	60940	61861	60316	58143	62098	62185	64835
990	162	1374	9041	212	11742	549	2187	3640	3539	6774	9160	9398	13137	15392	19111	43485	44907	44172	55117	59555	53134	49582	54510	51548	63167	65493	61790	63399	61499	58879	62978	62827	65234
1020	-8	1178	17012	-64	1633	264	2283	3610	3430	6290	9581	9314	13215	15635	18970	44246	45954	45391	56037	60390	53899	50214	55221	52089	64237	68100	62626	64288	61305	59509	64131	63271	66069
1050	-255.5	1008.5	4915.5	-0.5	1238.5	297.5	2357.5	3956.5	3305.5	6690.5	10122.5	9362.5	13424.5	15707.5	19999.5	45336.5	45822.5	45752.5	56560.5	61726.5	55600.5	50818.5	56410.5	52880.5	64553.5	66758.5	63256.5	64700.5	62622.5	60996.5	64570.5	64438.5	66823.5
1080	79.5	1315.5	6226.5	237.5	1047.5	2661.5	2436.5	3846.5	3566.5	7196.5	11009.5	9819.5	13931.5	16415.5	20436.5	46151.5	46735.5	47078.5	57574.5	62711.5	55642.5	51879.5	56909.5	54239.5	65823.5	68297.5	64285.5	65986.5	63336.5	61344.5	65361.5	65891.5	67510.5
1110	115.5	1059.5	5959.5	176.5	2397.5	3632.5	2706.5	4636.5	3673.5	7464.5	17074.5	9823.5	14573.5	16885.5	20871.5	46453.5	48216.5	47434.5	58109.5	63107.5	56575.5	53056.5	57346.5	54391.5	66370.5	68586.5	64842.5	66326.5	64372.5	61828.5	66211.5	66359.5	67969.5
1140	-16.5	881.5	10036.5	54.5	1060.5	627.5	2419.5	3810.5	3559.5	7191.5	10030.5	10146.5	14333.5	16725.5	21067.5	47529.5	48591.5	47871.5	58688.5	64197.5	57237.5	53283.5	58036.5	55207.5	67142.5	72279.5	65540.5	67440.5	65355.5	62771.5	67212.5	67084.5	69064.5
1170	105	555	7295	122	1234	711	2417	4009	3747	7327	10181	10276	14655	17214	21330	47472	49177	49249	59786	64597	57411	53620	59305	56142	68268	70260	66256	67642	65516	63418	67550	68319	69224
1200	174.5	861.5	9252.5	325.5	2084.5	589.5	2852.5	3943.5	4736.5	7471.5	10936.5	10903.5	15184.5	17797.5	22036.5	48838.5	50406.5	49629.5	60516.5	65310.5	59219.5	54524.5	59860.5	57075.5	68688.5	71564.5	67709.5	68498.5	66846.5	64046.5	68337.5	68534.5	70210.5
1230	294.5	830.5	10405.5	369.5	1279.5	1457.5	3038.5	5195.5	4156.5	7615.5	11294.5	11279.5	15330.5	17952.5	22371.5	49714.5	50869.5	51089.5	62434.5	66410.5	59727.5	55437.5	60991.5	57270.5	69751.5	71833.5	68725.5	69293.5	68429.5	65317.5	69166.5	69555.5	71772.5
1260	-113	825	10995	116	4121	875	3629	4321	3602	7564	16533	10813	15581	18062	22454	49686	50634	50340	62891	66807	60002	55563	62741	57938	69358	73722	68711	69373	67742	65251	69695	68875	71320
1290	440.5	953.5	12158.5	374.5	5615.5	353.5	4113.5	4825.5	4357.5	7941.5	12590.5	11562.5	15947.5	19244.5	23353.5	50766.5	52696.5	51633.5	63053.5	67166.5	61286.5	57167.5	62165.5	60051.5	71288.5	73753.5	69622.5	70970.5	69537.5	66368.5	71284.5	70031.5	72570.5
1320	285	1078	14699	388	5146	1204	3905	4812	4311	8219	12505	11434	16352	18697	23454	51203	52048	51863	63702	67898	61856	57446	63092	58700	71224	76656	70263	71944	69845	66858	71006	71367	73375

## Sheet: OTUD7B fragment 29
	C01	D01	E01	C02	D02	E02	C03	D03	E03	C04	D04	E04	C05	D05	E05	C06	D06	E06	C07	D07	E07	C08	D08	E08	C09	D09	E09	C10	D10	E10	C11	D11	E11
[Fragment]/µM	200	200	200	100	100	100	50	50	50	25	25	25	12.5	12.5	12.5	6.25	6.25	6.25	3.125	3.125	3.125	1.56	1.56	1.56	0.78	0.78	0.78	0.39	0.39	0.39	DMSO	DMSO	DMSO
Time (sec)	Replicate1	Replicate2	Replicate3	Replicate1	Replicate2	Replicate3	Replicate1	Replicate2	Replicate3	Replicate1	Replicate2	Replicate3	Replicate1	Replicate2	Replicate3	Replicate1	Replicate2	Replicate3	Replicate1	Replicate2	Replicate3	Replicate1	Replicate2	Replicate3	Replicate1	Replicate2	Replicate3	Replicate1	Replicate2	Replicate3	Replicate1	Replicate2	Replicate3
0	166.667	258.667	293.667	69.6667	461.667	131.667	110.667	468.667	5019.67	198.667	390.667	0.666667	619.667	540.667	320.667	1944.67	1514.67	958.667	5019.67	2998.67	3675.67	7365.67	4899.67	5116.67	9843.67	5178.67	5503.67	9894.67	9626.67	6449.67	12270.7	5353.67	5072.67
30	284	280	363	333	419	62	80	281	4936	1367	493	219	683	711	399	2411	2017	1427	8586	4249	4693	10107	6595	6666	12564	7418	8114	13309	13108	8662	15960	8006	7403
60	285	214	305	393	321	66	17	530	4859	357	611	156	935	662	585	2900	2407	1920	8672	5394	6834	12037	8164	8670	14920	9686	10258	15799	16465	10983	19065	10274	9879
90	302.333	358.333	324.333	266.333	485.333	146.333	278.333	519.333	4876.33	601.333	684.333	163.333	954.333	782.333	735.333	3492.33	3025.33	2529.33	10248.3	6510.33	7576.33	14056.3	10031.3	10554.3	17089.3	11303.3	12267.3	19017.3	18839.3	13599.3	21819.3	12243.3	12291.3
120	287	348	687	394	315	169	164	428	5537	707	680	237	1237	1188	736	3837	3512	2899	11591	7517	8776	15949	11225	12138	19099	13294	14404	20799	18537	15564	24433	14421	14019
150	262	270	643	266	279	28	-41	282	5042	898	524	114	1167	1311	835	4345	3743	3050	14697	8302	9901	17338	12673	13821	20965	14969	16224	22704	22487	17345	26796	15719	16294
180	85	263	533	144	228	21	106	322	5179	1671	660	65	1253	1216	844	4592	4110	3577	13718	9646	10887	18713	14372	15447	22932	16639	17944	25083	22535	19257	29260	17581	17760
210	267.333	424.333	720.333	107.333	401.333	115.333	115.333	188.333	4203.33	1754.33	751.333	257.333	1420.33	1285.33	1080.33	5437.33	4703.33	3866.33	16033.3	10301.3	12535.3	20685.3	15174.3	16593.3	24515.3	18257.3	19648.3	26581.3	25505.3	21140.3	31466.3	18955.3	19640.3
240	338.667	436.667	761.667	220.667	598.667	211.667	282.667	527.667	5032.67	617.667	792.667	365.667	1688.67	1392.67	1341.67	5881.67	5127.67	4462.67	19171.7	11616.7	13419.7	21818.7	16528.7	18248.7	26452.7	19865.7	21467.7	28699.7	26960.7	22997.7	34022.7	20989.7	21256.7
270	242	308	659	143	442	204	269	427	5173	811	758	318	1780	1409	1180	6251	5446	4760	18465	12626	14240	23335	17690	19586	27799	21498	23062	30541	25763	24910	35622	21857	22976
300	315	405	633	283	557	200	81	527	5189	701	877	504	1947	2190	1583	6788	5988	5209	19684	13301	15149	25010	19179	21082	29524	22684	24203	32182	32278	26161	38033	23778	24492
330	93	236	555	261	461	197	108	349	5691	612	661	339	1867	2231	1367	7130	6273	5518	20034	14071	15989	26056	19719	22473	31188	23463	25776	33790	30136	27474	39224	24938	25226
360	62.6667	188.667	583.667	56.6667	470.667	55.6667	90.6667	328.667	4717.67	648.667	781.667	132.667	1998.67	2244.67	1480.67	7627.67	6735.67	5655.67	21129.7	14587.7	17004.7	27579.7	21269.7	23405.7	32312.7	25349.7	26761.7	35224.7	34138.7	28756.7	41150.7	26504.7	27010.7
390	109.667	246.667	430.667	161.667	394.667	18.6667	8.66667	256.667	4735.67	675.667	802.667	224.667	2098.67	2318.67	1480.67	7594.67	6851.67	6152.67	22601.7	15432.7	18009.7	28967.7	22356.7	24346.7	33603.7	25907.7	28177.7	36860.7	30901.7	30246.7	42340.7	27218.7	28536.7
420	104.333	272.333	555.333	59.3333	406.333	72.3333	275.333	301.333	5006.33	844.333	859.333	397.333	2032.33	2374.33	1905.33	8392.33	7234.33	6263.33	23484.3	16103.3	18952.3	29937.3	22932.3	25222.3	34958.3	27129.3	29596.3	38033.3	35922.3	31404.3	44510.3	28356.3	29494.3
450	58.6667	160.667	597.667	120.667	235.667	3.66667	166.667	439.667	4471.67	746.667	897.667	380.667	2362.67	2454.67	2073.67	8659.67	7608.67	6974.67	24287.7	17148.7	19340.7	31144.7	23864.7	26894.7	36446.7	28354.7	30904.7	40053.7	33560.7	32774.7	45359.7	29890.7	30806.7
480	247	417	689	229	540	5	134	542	4783	870	954	544	2581	2794	2062	9003	8133	7581	25633	18235	20486	33147	25061	27693	37695	29613	32239	40798	39292	33927	47502	31148	32099
510	211.333	418.333	561.333	169.333	370.333	4.33333	343.333	291.333	5183.33	839.333	883.333	343.333	2737.33	2844.33	2093.33	9499.33	8593.33	7590.33	27021.3	18491.3	21321.3	33555.3	26180.3	28990.3	38605.3	30097.3	33446.3	42518.3	36761.3	34784.3	48319.3	32059.3	33091.3
540	180.667	292.667	676.667	113.667	532.667	58.6667	85.6667	515.667	4255.67	822.667	1149.67	444.667	2736.67	3017.67	2127.67	9854.67	8589.67	8087.67	27106.7	19337.7	21974.7	34626.7	26600.7	29602.7	40156.7	31838.7	34063.7	43762.7	41395.7	35955.7	49659.7	33106.7	34663.7
570	274.333	322.333	716.333	226.333	405.333	190.333	204.333	532.333	4260.33	896.333	980.333	759.333	2870.33	3099.33	2118.33	10199.3	9223.33	8690.33	27426.3	20380.3	22912.3	36024.3	27543.3	31323.3	40771.3	32504.3	35505.3	44584.3	38953.3	37281.3	50613.3	34488.3	34873.3
600	162.333	307.333	634.333	17.3333	332.333	-33.6667	145.333	220.333	4671.33	817.333	1002.33	546.333	2961.33	3361.33	2278.33	10344.3	9305.33	8563.33	28517.3	20435.3	24725.3	36693.3	28060.3	31474.3	42120.3	33289.3	36674.3	46380.3	39545.3	38661.3	53608.3	34923.3	36047.3
630	39.6667	249.667	636.667	87.6667	201.667	150.667	47.6667	232.667	4231.67	755.667	814.667	603.667	3225.67	3270.67	2305.67	10584.7	9636.67	8902.67	28197.7	21382.7	24293.7	38376.7	29034.7	31723.7	42809.7	34530.7	37306.7	46688.7	37881.7	39316.7	54367.7	36209.7	36451.7
660	107.667	222.667	616.667	153.667	162.667	-5.33333	93.6667	178.667	4444.67	955.667	880.667	506.667	3529.67	3626.67	2487.67	11201.7	9885.67	9237.67	30068.7	21797.7	25063.7	39127.7	29858.7	33364.7	43819.7	35147.7	38192.7	48493.7	41833.7	40094.7	55553.7	37483.7	37502.7
690	53	135	512	78	149	-14	105	357	4359	893	1008	496	3559	3509	2573	11421	10206	9292	30046	22590	27093	40529	30322	34031	45012	35387	39365	49138	39381	41310	56282	38346	38898
720	301.333	449.333	650.333	291.333	431.333	365.333	232.333	420.333	4620.33	1235.33	1299.33	677.333	3429.33	3393.33	2675.33	12093.3	10551.3	9848.33	32080.3	23020.3	26470.3	40436.3	32523.3	35394.3	45948.3	36861.3	40062.3	50179.3	47447.3	42256.3	56346.3	39085.3	39581.3
750	259.667	366.667	673.667	235.667	441.667	508.667	86.6667	518.667	4701.67	1107.67	1260.67	654.667	3432.67	3513.67	2763.67	12553.7	11447.7	10106.7	30275.7	23387.7	28107.7	41685.7	32624.7	36051.7	46747.7	37773.7	40798.7	51027.7	44269.7	43510.7	57635.7	39939.7	40381.7
780	166.333	246.333	827.333	121.333	493.333	589.333	110.333	459.333	4602.33	1079.33	1314.33	653.333	3539.33	3681.33	2705.33	12255.3	11397.3	10408.3	30685.3	24255.3	28188.3	42219.3	33242.3	36754.3	47840.3	38363.3	41665.3	52048.3	48245.3	44328.3	58422.3	40603.3	41318.3
810	205.333	362.333	816.333	312.333	475.333	641.333	156.333	572.333	4590.33	1040.33	1367.33	786.333	3810.33	3818.33	2785.33	13062.3	11592.3	11034.3	34124.3	25150.3	29339.3	43303.3	33555.3	37738.3	48257.3	39280.3	42166.3	52329.3	46447.3	44707.3	59213.3	42400.3	41918.3
840	196.667	300.667	717.667	417.667	541.667	662.667	403.667	494.667	4624.67	1107.67	1246.67	741.667	3864.67	3826.67	3007.67	13067.7	11876.7	11066.7	34835.7	25447.7	29314.7	44417.7	34410.7	38992.7	49142.7	40437.7	43149.7	54248.7	48376.7	46320.7	60547.7	42062.7	42899.7
870	-69.3333	139.667	509.667	93.6667	156.667	23.6667	64.6667	211.667	4510.67	1024.67	997.667	475.667	4283.67	4165.67	3139.67	13292.7	12207.7	10909.7	34522.7	26229.7	30789.7	45552.7	34847.7	39285.7	49468.7	40707.7	44287.7	54858.7	44464.7	46199.7	61625.7	43083.7	43026.7
900	-65	180	589	65	418	313	117	308	4563	1168	1235	702	4529	4112	3264	13875	12071	11640	35448	26637	30499	45648	35690	39895	50281	41557	44985	55270	46894	47431	62648	43720	44315
930	48	263	561	202	85	258	133	350	4581	1114	1322	739	4369	4316	3354	13833	12665	11548	35791	26964	31851	46454	36302	40106	51442	41738	45995	56439	46044	47773	63707	44305	44728
960	261.667	436.667	733.667	223.667	442.667	669.667	155.667	582.667	5074.67	1326.67	1428.67	818.667	4414.67	4168.67	3264.67	14354.7	13322.7	12121.7	36507.7	27831.7	31511.7	47183.7	37344.7	41098.7	52362.7	42502.7	46053.7	56822.7	52091.7	48954.7	63393.7	45591.7	46033.7
990	86.3333	136.333	581.333	193.333	207.333	648.333	157.333	272.333	4474.33	1147.33	1281.33	628.333	4710.33	4433.33	3384.33	14753.3	13125.3	12458.3	37765.3	28308.3	32136.3	47411.3	37567.3	41585.3	52515.3	42990.3	47219.3	57543.3	48088.3	49292.3	65334.3	46368.3	46064.3
1020	196	400	954	267	540	779	322	506	4528	1335	1453	874	4673	4463	3532	15368	13880	12560	38648	29235	32762	48522	38399	42545	53618	43852	48242	57935	53131	50358	66359	47294	47029
1050	39.6667	443.667	741.667	255.667	577.667	536.667	101.667	425.667	5561.67	1234.67	1541.67	968.667	4672.67	4578.67	3526.67	15449.7	14042.7	13031.7	38743.7	29718.7	33385.7	49171.7	38793.7	43063.7	53781.7	45015.7	48165.7	58057.7	51539.7	50927.7	66913.7	47045.7	47782.7
1080	186.667	461.667	707.667	206.667	384.667	708.667	99.6667	379.667	4965.67	1250.67	1446.67	821.667	4907.67	4297.67	3544.67	15592.7	14360.7	13174.7	39279.7	29857.7	33921.7	49564.7	39371.7	43777.7	53859.7	46093.7	48679.7	60309.7	53988.7	50991.7	67120.7	48321.7	48225.7
1110	86.3333	637.333	519.333	186.333	155.333	150.333	83.3333	244.333	4334.33	1317.33	1390.33	793.333	5028.33	4492.33	3706.33	16000.3	14091.3	13130.3	39502.3	30536.3	34509.3	50258.3	39757.3	44479.3	55011.3	45501.3	49325.3	60692.3	50331.3	52042.3	68671.3	48348.3	48350.3
1140	264.667	380.667	817.667	162.667	329.667	511.667	335.667	552.667	4640.67	1452.67	1555.67	756.667	5230.67	4692.67	3965.67	16165.7	14737.7	13519.7	40665.7	31068.7	34726.7	50719.7	40504.7	44695.7	56131.7	46593.7	50604.7	61183.7	57175.7	52601.7	68524.7	49371.7	49512.7
1170	220.333	430.333	805.333	194.333	497.333	566.333	221.333	661.333	4990.33	1520.33	1676.33	923.333	5064.33	4904.33	4076.33	16555.3	15214.3	13868.3	41684.3	31161.3	35798.3	51426.3	40843.3	45510.3	56628.3	48117.3	50681.3	61802.3	54158.3	52999.3	69286.3	49434.3	50096.3
1200	58	184	611	28	267	1867	22	311	4287	1323	1597	938	5463	4804	3871	16549	15059	14094	39543	31621	35692	52176	41588	46194	57075	47778	51374	64075	53842	53728	69775	51114	50168
1230	44.3333	315.333	912.333	121.333	477.333	1192.33	84.3333	530.333	4701.33	1421.33	1761.33	965.333	5527.33	4824.33	4085.33	17128.3	15626.3	14378.3	42646.3	32741.3	35907.3	52521.3	42600.3	46205.3	57779.3	47803.3	52650.3	62916.3	56359.3	53853.3	70517.3	50913.3	51554.3
1260	391	420	748	390	1248	2409	315	703	4898	1567	2048	1198	5633	4965	4403	17538	15961	14731	42278	33005	37649	53539	43112	47091	57969	49257	52530	63463	59759	54735	70586	51670	51811
1290	214.333	470.333	623.333	193.333	628.333	1647.33	165.333	649.333	4600.33	1543.33	1876.33	1118.33	5744.33	4955.33	4198.33	17665.3	16013.3	15022.3	43719.3	33652.3	37767.3	53854.3	43364.3	47633.3	58787.3	49564.3	52933.3	63619.3	57279.3	55244.3	71573.3	52825.3	51968.3
1320	53	378	594	160	270	1840	196	295	4330	1508	1697	1052	5704	5238	4251	17964	16078	15801	43037	33876	37825	54292	43527	48178	59130	49729	53816	65038	53573	55753	71156	52257	51994

## Sheet: OTUD7B fragment 30
	C01	D01	E01	C02	D02	E02	C03	D03	E03	C04	D04	E04	C05	D05	E05	C06	D06	E06	C07	D07	E07	C08	D08	E08	C09	D09	E09	C10	D10	E10	C11	D11	E11
[Fragment]/µM	200	200	200	100	100	100	50	50	50	25	25	25	12.5	12.5	12.5	6.25	6.25	6.25	3.125	3.125	3.125	1.56	1.56	1.56	0.78	0.78	0.78	0.39	0.39	0.39	DMSO	DMSO	DMSO
Time (sec)	Replicate1	Replicate2	Replicate3	Replicate1	Replicate2	Replicate3	Replicate1	Replicate2	Replicate3	Replicate1	Replicate2	Replicate3	Replicate1	Replicate2	Replicate3	Replicate1	Replicate2	Replicate3	Replicate1	Replicate2	Replicate3	Replicate1	Replicate2	Replicate3	Replicate1	Replicate2	Replicate3	Replicate1	Replicate2	Replicate3	Replicate1	Replicate2	Replicate3
0	781	756	721	2662	3348	1869	6370	5753	4420	9194	9727	5888	12249	8336	6576	12725	7287	6400	12425	8620	7452	13176	9518	8454	12152	10035	8603	17921	13802	8279	11984	10381	7152
30	1010.33	1270.33	874.333	4096.33	4315.33	2950.33	15587.3	7993.33	6331.33	13207.3	12200.3	7763.33	13571.3	10599.3	8885.33	16711.3	8935.33	8575.33	14965.3	11754.3	9819.33	14839.3	11524.3	9892.33	13669.3	12261.3	10809.3	18997.3	16415.3	11710.3	16726.3	13319.3	9738.33
60	1146.33	1270.33	974.333	4594.33	5293.33	3625.33	30970.3	9925.33	7728.33	15490.3	15227.3	9799.33	15706.3	12609.3	11147.3	18877.3	10951.3	10560.3	17810.3	14758.3	12137.3	18515.3	14150.3	12400.3	17014.3	15244.3	13838.3	23055.3	19964.3	14088.3	19814.3	16095.3	12109.3
90	1414.33	1441.33	1335.33	5130.33	6166.33	4460.33	38016.3	11513.3	9276.33	17480.3	17173.3	11875.3	18384.3	15274.3	13134.3	21156.3	13406.3	12237.3	20714.3	19006.3	14264.3	21385.3	16032.3	14494.3	19246.3	17283.3	16631.3	26784.3	23311.3	17196.3	23109.3	19068.3	14136.3
120	1339.33	1498.33	1367.33	6062.33	6818.33	5053.33	40807.3	12933.3	10615.3	19669.3	19363.3	13673.3	20624.3	17694.3	15444.3	24204.3	15270.3	14282.3	22841.3	20973.3	16661.3	24065.3	18269.3	16865.3	21941.3	19589.3	18736.3	29522.3	25975.3	19234.3	26356.3	21393.3	16015.3
150	1615	1820	1650	6771	7318	5823	43952	15107	11909	21642	21396	15185	23264	20636	16576	26553	16965	15640	25354	24005	18760	27809	20959	19430	23805	21974	21193	32480	28577	21228	29172	24034	17991
180	2043.33	1960.33	1675.33	7462.33	8156.33	6297.33	43239.3	16085.3	13630.3	23440.3	23633.3	16866.3	25134.3	23911.3	18723.3	29052.3	18774.3	17918.3	27369.3	25413.3	20722.3	28929.3	22575.3	21127.3	26347.3	23958.3	23264.3	35249.3	31521.3	24008.3	31597.3	25687.3	19649.3
210	2318.67	2583.67	1934.67	8466.67	9172.67	6919.67	42765.7	17915.7	14974.7	25386.7	25722.7	18870.7	27109.7	24958.7	20519.7	30897.7	20784.7	19514.7	29998.7	27303.7	22948.7	31021.7	24324.7	23059.7	28293.7	25722.7	25753.7	38040.7	34013.7	25857.7	34461.7	28333.7	21178.7
240	2958	3704	1983	8928	9754	7651	38006	19285	15997	27106	27429	20357	28689	26809	21989	33737	21771	21470	32110	29239	24620	33351	26172	24883	30875	28211	27793	40293	36045	27728	36464	30022	23339
270	2237.33	2385.33	2051.33	9360.33	10340.3	8427.33	42459.3	20578.3	17573.3	28297.3	29421.3	21460.3	30655.3	29057.3	23226.3	34687.3	23086.3	22624.3	33906.3	30768.3	26833.3	35084.3	27927.3	26678.3	32621.3	29188.3	29660.3	42750.3	38279.3	29610.3	38693.3	32013.3	25113.3
300	2259.33	2433.33	2185.33	10304.3	11079.3	8986.33	42223.3	22825.3	18640.3	29703.3	31364.3	23067.3	31947.3	30164.3	24797.3	37183.3	25307.3	23741.3	35968.3	32366.3	28012.3	38197.3	29692.3	28294.3	33545.3	31469.3	31218.3	44573.3	39853.3	31051.3	41156.3	33725.3	26056.3
330	2723	2836	2292	10534	11889	9532	28945	23315	20050	31557	33043	25891	33847	32081	26412	39410	25933	25659	37813	32963	29916	39249	31202	31038	36040	32576	33131	46905	42078	32617	42737	35675	27421
360	3176.33	2976.33	2403.33	11631.3	12527.3	10321.3	31590.3	24784.3	20735.3	33397.3	36807.3	27842.3	35312.3	33750.3	27464.3	40666.3	26736.3	26821.3	39611.3	34734.3	31738.3	40692.3	32882.3	32434.3	37570.3	34460.3	34245.3	48771.3	44327.3	34437.3	45007.3	37490.3	28591.3
390	2528.33	3543.33	2453.33	11952.3	12926.3	10596.3	38789.3	26378.3	21935.3	34321.3	36603.3	27505.3	36931.3	35065.3	29303.3	41701.3	28159.3	28080.3	40964.3	36164.3	32937.3	42019.3	33811.3	34381.3	39371.3	36290.3	35783.3	50474.3	45853.3	36235.3	46774.3	38911.3	29962.3
420	2833.67	4692.67	2613.67	12401.7	13426.7	11220.7	40481.7	26927.7	23248.7	36284.7	38264.7	30026.7	38023.7	32699.7	30220.7	44298.7	29646.7	29608.7	42711.7	38270.7	34620.7	44647.7	35518.7	35697.7	40816.7	37522.7	37774.7	52189.7	47567.7	37925.7	48662.7	40814.7	31598.7
450	3279.67	3378.67	2619.67	13112.7	14300.7	12024.7	44581.7	28034.7	24543.7	38283.7	39728.7	30155.7	39833.7	34592.7	31637.7	44381.7	31003.7	30624.7	44530.7	39305.7	35564.7	46962.7	36919.7	37155.7	42326.7	38394.7	39109.7	54096.7	49268.7	39447.7	49941.7	41689.7	32924.7
480	3769	4722	2803	13666	15083	12294	39117	29146	25318	38869	40980	31343	41412	35414	33387	46448	31842	31601	45195	39765	37393	48208	37976	38217	43747	39992	40069	55462	50910	40763	51326	43260	34120
510	3316.33	5629.33	3004.33	14393.3	15883.3	12801.3	36941.3	30066.3	26308.3	41724.3	42173.3	32344.3	42311.3	36230.3	33992.3	47426.3	32664.3	33224.3	46861.3	40604.3	38854.3	50073.3	39384.3	39578.3	45483.3	41713.3	41248.3	56925.3	52041.3	42015.3	53192.3	44551.3	35189.3
540	4033.33	3370.33	3105.33	14718.3	16441.3	13234.3	45655.3	31241.3	27335.3	40824.3	44291.3	33551.3	43679.3	37824.3	34728.3	48937.3	33947.3	34611.3	48428.3	42926.3	39984.3	50424.3	40382.3	40799.3	46537.3	42675.3	42863.3	58251.3	53696.3	43060.3	54391.3	45689.3	36829.3
570	3896	3746	3313	15341	16921	13827	47731	32114	28156	42889	45124	34848	44818	41050	36496	50800	35330	35247	50302	44722	41299	51210	41676	42245	47329	44116	44502	60024	55627	44406	56707	46960	37721
600	3975.33	3791.33	3268.33	16009.3	17787.3	14228.3	41638.3	33318.3	28886.3	44032.3	46425.3	35878.3	46393.3	42107.3	37676.3	52032.3	36698.3	36092.3	51412.3	45423.3	42129.3	52415.3	42877.3	43144.3	48718.3	45658.3	45132.3	62308.3	56212.3	45989.3	57678.3	48503.3	39023.3
630	4333.67	4337.67	3580.67	16307.7	18344.7	14813.7	42498.7	33844.7	29952.7	44815.7	47739.7	37269.7	46720.7	44862.7	38484.7	53828.7	37471.7	37335.7	52720.7	46829.7	43567.7	55144.7	44368.7	44716.7	49812.7	46612.7	47439.7	62608.7	57851.7	46523.7	59040.7	49578.7	39529.7
660	3599.33	4254.33	3550.33	16903.3	18421.3	15462.3	49457.3	35273.3	30939.3	45482.3	48837.3	37562.3	48348.3	45361.3	39586.3	54907.3	38499.3	38629.3	53164.3	48163.3	44566.3	56415.3	44632.3	45936.3	50401.3	47355.3	48459.3	63887.3	59068.3	48189.3	60739.3	50670.3	40577.3
690	4216.67	4701.67	3421.67	17197.7	19275.7	15470.7	52633.7	35758.7	31264.7	46677.7	49595.7	38929.7	49337.7	46696.7	40524.7	54709.7	39576.7	39734.7	54808.7	50018.7	46089.7	56860.7	45750.7	47312.7	51470.7	48997.7	49561.7	64936.7	60349.7	49197.7	61171.7	51952.7	41754.7
720	4402.67	5752.67	3500.67	17656.7	20205.7	16290.7	57930.7	37135.7	32454.7	48091.7	51078.7	39611.7	50459.7	47304.7	41555.7	55980.7	40307.7	40501.7	55664.7	50998.7	46898.7	59139.7	46672.7	48309.7	52845.7	49358.7	50087.7	66159.7	60545.7	50198.7	62546.7	53292.7	42924.7
750	3923.33	6052.33	3903.33	18052.3	20202.3	16929.3	51091.3	37665.3	33091.3	48983.3	51922.3	40323.3	51316.3	45925.3	41900.3	57058.3	41210.3	41503.3	56760.3	51554.3	48362.3	58930.3	47877.3	49322.3	54132.3	50932.3	51370.3	67733.3	62909.3	51074.3	63179.3	53577.3	44328.3
780	4444.33	5696.33	3776.33	18633.3	20777.3	17447.3	48802.3	39080.3	34297.3	49613.3	53628.3	41663.3	52800.3	47803.3	43120.3	58112.3	42162.3	42574.3	58790.3	52603.3	48718.3	59350.3	48898.3	50238.3	55591.3	51852.3	52024.3	68699.3	63138.3	52323.3	64849.3	54758.3	44461.3
810	5495.67	5882.67	4066.67	18824.7	21462.7	17553.7	50284.7	39931.7	35324.7	51169.7	53725.7	42824.7	54082.7	48612.7	44164.7	59832.7	43142.7	43704.7	59019.7	53378.7	50807.7	61737.7	50359.7	50428.7	55698.7	52535.7	53179.7	69668.7	64729.7	53892.7	65865.7	55763.7	45078.7
840	4365	6968	4382	19919	21467	17753	72012	40729	35750	51605	54358	42702	54422	51070	44873	62217	43840	44191	60365	55613	51198	64093	51550	51112	56207	53711	53966	70846	65895	54162	66523	56632	46620
870	4413.67	6260.67	4176.67	19539.7	22595.7	18431.7	54762.7	41313.7	36904.7	52068.7	56124.7	44822.7	55420.7	50991.7	45974.7	61306.7	44846.7	44825.7	60551.7	55913.7	52092.7	63284.7	51439.7	51971.7	58046.7	54044.7	55391.7	72166.7	66507.7	55188.7	67304.7	57777.7	46708.7
900	5464	7411	4524	20580	23009	20018	67966	42073	38038	53479	56853	45224	56395	53326	46799	63436	45782	45963	62422	55949	53350	64720	52466	52834	59209	55461	57016	71812	66945	56395	69065	58683	47992
930	5354.67	5543.67	4323.67	20921.7	23820.7	19765.7	75943.7	42711.7	38514.7	54075.7	57602.7	45359.7	57763.7	54858.7	47920.7	63709.7	46834.7	46870.7	62759.7	55796.7	53592.7	65424.7	53545.7	53998.7	60051.7	56275.7	57087.7	73673.7	68148.7	56928.7	69550.7	59657.7	49010.7
960	5386.33	5970.33	4757.33	21232.3	23473.3	19729.3	79161.3	45003.3	39568.3	54952.3	58051.3	45941.3	58497.3	55113.3	48533.3	65677.3	47879.3	47908.3	64087.3	59179.3	54514.3	67584.3	54258.3	55463.3	61022.3	57247.3	58930.3	73918.3	69055.3	57793.3	70674.3	60865.3	49909.3
990	5844.33	6976.33	4768.33	21744.3	24104.3	20087.3	81840.3	44693.3	39661.3	56020.3	59491.3	47348.3	58579.3	56002.3	49302.3	65446.3	48322.3	48502.3	64684.3	56178.3	55742.3	68775.3	55396.3	56198.3	62096.3	58090.3	58924.3	74293.3	69727.3	58891.3	71919.3	61756.3	50524.3
1020	5659.67	6313.67	4747.67	22675.7	24419.7	21051.7	82052.7	45469.7	40702.7	56384.7	60890.7	48739.7	60382.7	56638.7	49971.7	66603.7	49423.7	49597.7	64950.7	60446.7	56614.7	69551.7	55905.7	56872.7	62586.7	58574.7	60611.7	76183.7	71088.7	59917.7	72806.7	62310.7	51167.7
1050	5771.33	5924.33	4866.33	23011.3	25052.3	21021.3	84422.3	45692.3	41074.3	58055.3	61483.3	49309.3	60977.3	57370.3	51146.3	67552.3	50271.3	49766.3	66014.3	60919.3	57344.3	69529.3	57344.3	57153.3	63304.3	59943.3	60430.3	76814.3	71016.3	59633.3	73224.3	62944.3	51851.3
1080	6226.67	7957.67	5108.67	22994.7	26208.7	21775.7	85566.7	47021.7	41933.7	58297.7	62436.7	50609.7	61468.7	58657.7	51456.7	70199.7	50701.7	50935.7	67931.7	61154.7	58537.7	68747.7	57582.7	58539.7	64781.7	61038.7	61960.7	76816.7	72845.7	61137.7	73973.7	63926.7	52752.7
1110	5334.67	7625.67	4812.67	23237.7	26540.7	21660.7	85274.7	47369.7	42769.7	58442.7	62820.7	51747.7	62085.7	56461.7	51850.7	71469.7	51054.7	51660.7	68242.7	62203.7	58454.7	71486.7	58435.7	61212.7	64719.7	61152.7	62465.7	77804.7	72879.7	61574.7	74293.7	64661.7	53612.7
1140	6180.67	8211.67	5188.67	23990.7	26704.7	22615.7	83408.7	47669.7	43421.7	59559.7	64069.7	50877.7	63108.7	58511.7	53105.7	69933.7	51669.7	52416.7	69064.7	61566.7	59586.7	72544.7	59125.7	61849.7	66357.7	62041.7	62947.7	78715.7	74507.7	62857.7	74693.7	65178.7	54006.7
1170	6015.67	8460.67	5076.67	24466.7	27499.7	22869.7	77448.7	49089.7	43405.7	60036.7	64256.7	51786.7	64062.7	58956.7	54184.7	70549.7	52606.7	53069.7	69630.7	63177.7	60397.7	73555.7	59373.7	62205.7	67601.7	62365.7	63941.7	79702.7	75031.7	64029.7	74999.7	65737.7	54987.7
1200	5743.33	7369.33	5336.33	24747.3	27887.3	23245.3	80970.3	49753.3	44262.3	60558.3	65895.3	53003.3	64172.3	60567.3	54552.3	70864.3	54236.3	53779.3	70494.3	62872.3	61321.3	74441.3	60584.3	63075.3	67429.3	63349.3	64813.3	80885.3	75894.3	64362.3	76571.3	67284.3	55731.3
1230	5838.67	6746.67	5433.67	24559.7	28501.7	23734.7	76538.7	50005.7	45061.7	62139.7	66225.7	53279.7	65248.7	61657.7	55010.7	73713.7	53918.7	54363.7	70676.7	64008.7	62276.7	75349.7	60639.7	63098.7	67717.7	64183.7	64507.7	80608.7	75682.7	64927.7	76711.7	67146.7	55848.7
1260	5837	8584	5552	25569	28895	23905	86089	50384	45514	61672	67473	53679	65531	61697	55987	72401	54494	55256	70975	65022	62488	75394	61905	64916	68774	64940	66129	82225	76677	65372	77585	68431	56810
1290	6294.67	7430.67	5592.67	25921.7	29666.7	24373.7	82531.7	51396.7	46513.7	62629.7	68386.7	54418.7	66308.7	63244.7	56367.7	76007.7	55268.7	55533.7	72192.7	66096.7	63586.7	76429.7	62506.7	65243.7	68779.7	65637.7	67208.7	82397.7	78205.7	65489.7	78426.7	68719.7	57905.7
1320	6155	7775	5397	26009	29394	24613	89063	52050	46917	63822	68551	55843	66458	63920	56421	74794	54963	56316	72312	67934	64279	76200	63193	65786	69373	66306	67677	82651	78261	66905	79432	69354	58071
