# Supplementary material for: Enantioselective OTUD7B fragment discovery through chemoproteomics screening and high-throughput optimisation
Source: Commun Chem. 2025 Jan 15;8:12. doi: 10.1038/s42004-025-01410-8 (PMC11732987; doi:10.1038/s42004-025-01410-8)
Supplement: Supplementary file 11 — Supplementary Data 8 [file 42004_2025_1410_MOESM11_ESM.xlsx]

## Sheet: OTUD7B fragment 29
Time (hours)	100 µM	100 µM	100 µM	50 µM	50 µM	50 µM	25 µM	25 µM	25 µM	12.5 µM	12.5 µM	12.5 µM	6.25 µM	6.25 µM	6.25 µM	3.125 µM	3.125 µM	3.125 µM	1.56 µM	1.56 µM	1.56 µM
0.177367	38.5*
0.840052	70.4*
1.70187	83*
3.56475	88.7*
5.4277	83*
7.28787	83.3*
11.1474	81.8*
17.0084	81.8*
0.204872		41.9*
0.867531		72.7*
1.72928		84.6*
3.59243		89.5*
5.45527		83.5*
7.31525		83.5*
11.1749		84.2*
17.0361		82.9*
0.232565			45*
0.89553			74*
1.75696			84.7*
3.61995			84.6*
5.48279			83.9*
7.34265			83.4*
11.203			82.6*
17.0637			82.8*
0.260575				28.2
0.923276				53.9
1.78464				69.7
3.64752				82.5
5.51053				87.3
7.37013				87.8
11.2305				83.1
17.091				82.9
0.287935					30.9
0.95077					54.5
1.812					67.9
3.67482					83.4
5.53864					85.7
7.39794					86
11.2585					89.1
17.1184					82.4
0.315394						31.8
0.97825						55.5
1.83952						70.8
3.70245						84.4
5.56586						87.2
7.42525						61.6*
11.286						83.4
17.1459						83.2
0.343515							19.8
1.00566							36.4
1.8681							51
3.72981							68.8
5.59329							77.3
7.45273							57.6*
11.3136							85.8
17.1741							88.7
0.371338								20
1.03341								36.4
1.89591								51.8
3.75737								68.7
5.62077								75.2
7.48024								33.8*
11.3408								85.7
17.2017								88.4
0.39876									20.8
1.06096									37.2
1.92324									51.2
3.78489									69.2
5.64804									76.7
7.50849									82
11.3684									86.7
17.2292									89.1
0.426311										10.8
1.08846										20.7
1.95068										30.6
3.8125										45.5
5.6755										55.9
7.53586										64.3
11.3959										74.7
17.2567										82.4
0.453651											11.9
1.11593											21.8
1.97799											32.1
3.84084											47.2
5.70294											58.5
7.56331											64.6
11.4234											76.5
17.284											83.5
0.480989												12.6
1.14323												21.5
2.00559												31.3
3.8682												46.5
5.7303												57.9
7.59062												65.5
11.4511												76.6
17.3116												83.8
0.508551													6.1
1.17153													11.3
2.03304													17.1
3.89581													27.4
5.75787													35.7
7.61802													42.8
11.4792													55.7
17.3391													67.1
0.536202														6.8
1.19908														12.5
2.06056														17.7
3.92338														28.9
5.78557														38.3
7.64544														45.7
11.5067														57.9
17.3666														69.5
0.563609															6.8
1.22654															12.2
2.08813															18.5
3.9508															27.9
5.81386															36.6
7.67288															45
11.5342															57.4
17.3942															53.9
0.591637																3.6
1.2541																6.7
2.11568																10.1
3.9783																16.9
5.84155																23.2
7.7003																28.7
11.5616																39.3
17.4221																50.3
0.619839																	3.7
1.28161																	6.6
2.144																	9.9
4.0058																	16.6
5.86889																	21.5
7.72758																	27.5
11.5891																	37.7
17.4502																	49.3
0.647226																		3.7
1.30915																		6.5
2.17124																		9.8
4.03339																		16.1
5.89636																		22.1
7.75509																		27.4
11.6164																		37.2
17.4778																		49.2
0.674648																			1.8
1.33648																			3.6
2.19884																			5.8
4.06086																			9.6
5.92392																			13.8
7.78331																			16.6
11.644																			24.4
17.5052																			33.4
0.702111																				1.9
1.36381																				3.7
2.22713																				5.6
4.08835																				9.3
5.95135																				2.8
7.81083																				16.4
11.6714																				23.2
17.5327																				32
0.729451																					2.2
1.39115																					3.8
2.25465																					5.5
4.11654																					8.1
5.97865																					12.8
7.8383																					16.8
11.6989																					23.2
17.56																					32.1

## Sheet: OTUD7B fragment 30
Time (hours)	100 µM	100 µM	100 µM	50 µM	50 µM	50 µM	25 µM	25 µM	25 µM	12.5 µM	12.5 µM	12.5 µM	6.25 µM	6.25 µM	6.25 µM	3.125 µM	3.125 µM	3.125 µM	1.56 µM	1.56 µM	1.56 µM
0.167837	5.4
0.829544	8
1.69183	11.5
3.5549	17.7
5.41566	23.5
7.27762	29.1
11.1393	37.7
16.9997	47.9
0.195313		5.9
0.857855		8.4
1.71947		11.6
3.58236		17.9
5.44326		23.7
7.30527		29.5
11.1676		38.2
17.0272		49.7
0.223345			5.7
0.885364			8.3
1.74683			11.4
3.60984			17.4
5.47049			23.1
7.3331			28.3
11.195			37.4
17.0552			48.3
0.25084				5
0.912819				6.1
1.77434				7.5
3.63792				10.5
5.49868				13.5
7.36045				16.2
11.2223				22
17.0827				29.9
0.278378					5
0.940085					6.1
1.80211					7.8
3.66533					10.6
5.52626					13.9
7.38781					16.7
11.2497					22.3
17.1105					30
0.306737						5
0.967475						6.2
1.83031						7.9
3.69276						11.1
5.55383						13.7
7.41524						16.8
11.2772						22.3
17.1388						29.9
0.334176							4.5
0.994893							5.1
1.85781							5.5
3.72023							7.2
5.5813							8.5
7.44267							9.9
11.3046							12.8
17.1661							17.7
0.36159								4.4
1.02247								4.7
1.88513								5.4
3.74769								6.7
5.6088								7.9
7.47093								9
11.3324								11.6
17.1935								15.9
0.388858									4.5
1.04994									5
1.91263									5.5
3.77522									6.8
5.63637									8.6
7.49825									9.8
11.3599									12.7
17.221									17.2
0.416428										4.4
1.07743										4.5
1.94										5
3.80354										5.8
5.66374										6.6
7.52561										7.4
11.3872										8.9
17.2485										11.8
0.443899											4.5
1.1048											4.8
1.9675											5.2
3.83119											5.5
5.69117											5.2
7.55317											7.2
11.4146											9.2
17.2758											11.7
0.471247												4.4
1.13302												4.6
1.99528												5.2
3.85852												5.6
5.71863												6.4
7.58057												7.4
11.4427												9
17.3033												11.3
0.498711													4.4
1.16059													4.4
2.02377													4.7
3.88608													4.9
5.74642													5.3
7.60794													5.4
11.47													6.4
17.3306													8.1
0.526222														4.6
1.18811														4.4
2.05035														4.8
3.91333														4.9
5.77485														5.2
7.63532														5.5
11.4975														6.3
17.3579														8
0.553808															4.4
1.2154															4.7
2.0779															4.6
3.94067															5
5.80235															5.2
7.66273															5.7
11.5248															6.3
17.3853															7.9
0.582339																4.6
1.24288																4.4
2.10602																4.5
3.96822																4.2
5.82964																4.6
7.69035																4.8
11.5521																5.3
17.4135																5.8
0.610093																	4.2
1.2705																	4.5
2.1338																	4.4
3.9957																	4.6
5.85693																	4.8
7.71774																	4.9
11.5794																	5.2
17.4411																	5.7
0.63727																		4.3
1.29789																		4.3
2.16152																		4.4
4.02327																		4.4
5.88424																		4.8
7.74605																		5.1
11.6068																		4.6
17.4687																		5.9
0.664825																			4.4
1.32536																			4.2
2.18881																			4.4
4.0508																			4.4
5.9116																			4.4
7.7737																			8.1
11.6342																			4.7
17.4961																			5
0.692125																				4.3
1.35276																				4.3
2.21649																				4.4
4.07891																				4.5
5.93962																				4.3
7.80107																				4.5
11.6618																				4.5
17.5236																				4.9
0.719441																					4.2
1.38028																					4.3
2.24391																					4.4
4.10629																					4.4
5.96703																					4.6
7.82851																					4.6
11.6891																					4.6
17.5509																					5.1

## Sheet: OTUD7A fragment 29
Time (hours)	100 µM	100 µM	100 µM	50 µM	50 µM	50 µM	25 µM	25 µM	25 µM	12.5 µM	12.5 µM	12.5 µM	6.25 µM	6.25 µM	6.25 µM	3.125 µM	3.125 µM	3.125 µM	1.56 µM	1.56 µM	1.56 µM
0.240149	8.9
0.901487	8.5
1.76288	9.6
3.62228	11.1
5.48352	11.7
7.34353	14.1
11.2051	17.9
17.0668	22.4
0.267521		8.4
0.929013		8.3
1.79038		8.9
3.64975		9.8
5.51095		12.2
7.37141		14.2
11.2326		18.9
17.0944		24.4
0.29496			6.5
0.956566			8.5
1.81782			7.2
3.67796			9.2
5.53846			11.9
7.39951			12.6
11.26			17.2
17.1218			22.2
0.32247				6.6
0.984048				6.8
1.84524				7.2
3.70541				8.3
5.56579				9.2
7.42706				9.7
11.2875				12.2
17.149				14.8
0.349803					6.7
1.01244					6.3
1.87285					8.3
3.7328					8.7
5.59329					9.5
7.45449					11.1
11.3156					12.5
17.1763					16.2
0.37715						7.1
1.03984						5.9
1.90014						7
3.76024						8.5
5.6208						9.1
7.48206						10.4
11.3431						13.2
17.2037						16.8
0.404807							6.3
1.06723							8
1.92756							6.6
3.78756							8.1
5.64899							8.1
7.50964							8.5
11.3706							10.7
17.2312							12
0.432157								6.8
1.09453								6.4
1.95497								7.7
3.81522								7.8
5.67663								8
7.53702								8.2
11.3979								9.8
17.2585								11.9
0.460247									6.6
1.1225									6.4
1.98323									6.9
3.84269									8.4
5.70413									8.6
7.56464									8.2
11.4254									9.8
17.2868									11.3
0.487999										6.1
1.14994										9.1
2.01074										7.3
3.87014										7.4
5.73178										6.7
7.59266										7.2
11.453										8.9
17.3145										9.4
0.515502											9.8
1.17742											9
2.03821											8.7
3.89744											7.5
5.75913											7.5
7.6208											8.3
11.4807											7.9
17.342											9.7
0.543188												9.8
1.20492												8.8
2.06552												7.9
3.92493												6.5
5.78659												8.5
7.64857												7.5
11.5081												9
17.3694												9.7
0.570843													6.8
1.23227													9.4
2.09288													6.9
3.95321													6.5
5.81387													9.2
7.6759													7.1
11.536													8.4
17.397													8.1
0.598199														6.7
1.25971														7.4
2.12044														6.5
3.98061														6.9
5.84135														6.2
7.70316														5.9
11.5635														8.5
17.4246														9.1
0.625751															6.7
1.288															6.9
2.14793															6.3
4.00799															8.5
5.86872															8.3
7.73062															6.5
11.5916															9.3
17.452															9.2
0.653288																6.5
1.31558																8.6
2.17551																6.4
4.0354																6.4
5.89599																8.5
7.75798																6.2
11.6194																6.3
17.4803																8.8
0.680669																	6.8
1.34303																	9.7
2.20291																	6.1
4.06282																	6.2
5.92415																	6.6
7.78551																	6
11.6468																	8.9
17.5077																	7.6
0.708095																		6.4
1.37048																		8.6
2.23044																		5.9
4.09042																		6
5.95181																		6.3
7.81313																		7.3
11.6742																		7.7
17.5351																		7.7
0.736366																			6.6
1.39771																			7.4
2.25847																			6.1
4.11796																			6.5
5.9793																			6.6
7.84057																			6.6
11.7016																			10.6
17.5631																			7
0.763832																				6.4
1.42514																				5.8
2.28618																				5.8
4.14582																				6.1
6.00665																				6.2
7.86814																				6.7
11.7291																				6.5
17.5911																				8.2
0.791196																					6.7
1.45263																					9.1
2.31348																					6.4
4.17318																					6.4
6.03411																					8.1
7.89636																					6
11.7564																					6.5
17.6185																					8.9

## Sheet: OTUD7A fragment 30
Time (hours)	100 µM	100 µM	100 µM	50 µM	50 µM	50 µM	25 µM	25 µM	25 µM	12.5 µM	12.5 µM	12.5 µM	6.25 µM	6.25 µM	6.25 µM	3.125 µM	3.125 µM	3.125 µM	1.56 µM	1.56 µM	1.56 µM
0.194516	9.7
0.856275	6.9
1.71981	6.2
3.58091	9
5.44094	10
7.30238	10.5
11.1646	13.3
17.0267	16.8
0.221861		8.4
0.884934		7.3
1.7474		8.1
3.60835		8.6
5.46856		9.9
7.32967		11.4
11.1919		13
17.0544		16.6
0.253756			8.5
0.913008			8.8
1.77479			7.8
3.63577			8.6
5.49597			10.2
7.35771			10.7
11.2194			12.7
17.082			17.1
0.277055				9.2
0.940505				9.3
1.80227				7.2
3.66316				7.3
5.52345				8.4
7.38544				9
11.2469				9.8
17.1094				12.3
0.31042					9.3
0.968003					6.2
1.82954					6.2
3.69129					6.5
5.55173					7.9
7.41299					8.9
11.2742					10.5
17.1368					11.1
0.332115						8.8
0.995771						6.5
1.85697						6.2
3.71866						6.1
5.57908						7.4
7.44053						8.1
11.3018						8.6
17.1641						9.5
0.359471							6.3
1.02381							7.2
1.88443							7.2
3.74604							6.3
5.60657							8.3
7.468							6.5
11.3301							6.8
17.1914							7.2
0.386889								9.8
1.05121								6.6
1.91182								6.6
3.77354								7.7
5.63415								6.4
7.49534								7.4
11.3575								7.5
17.2187								10
0.414249									10.3
1.07874									6.4
1.93926									6.8
3.801									6.9
5.66228									8.4
7.52281									8.3
11.385									9.1
17.2461									9.6
0.44182										9.3
1.10615										8.3
1.96678										6.1
3.82829										8
5.69007										7.5
7.55028										6.1
11.4122										8.2
17.2735										8.3
0.470174											10.2
1.13368											5.6
1.99508											6.3
3.85578											6.1
5.71751											7.6
7.5777											7.4
11.4396											6.8
17.3019											9.1
0.497467												9.8
1.16092												6.8
2.02247												5.9
3.88319												6.5
5.745												5.7
7.60515												7
11.4671												8.2
17.3295												8.9
0.524875													11.9
1.18864													8.1
2.05019													6.2
3.91061													7.9
5.77329													5.9
7.63321													7.3
11.4949													6.6
17.3568													9.1
0.552138														7.1
1.21607														6.2
2.07754														6.8
3.93795														6.6
5.80073														6
7.66089														7.9
11.5223														7.4
17.3843														7.9
0.579633															9.1
1.24345															5.9
2.10514															7
3.96624															5.7
5.82814															6.1
7.68826															7.7
11.5497															11
17.4116															9.3
0.607181																7.3
1.27102																8.1
2.13292																6.5
3.9937																6.5
5.85539																6.3
7.71574																7.8
11.577																8.8
17.4391																8.6
0.634685																	9.5
1.29924																	6.4
2.16037																	5.7
4.02101																	6
5.88306																	6.6
7.7432																	5.8
11.6051																	8.3
17.4664																	8.5
0.662676																		9.6
1.32669																		6.4
2.18828																		5.4
4.0485																		6.1
5.9104																		6.8
7.77068																		7
11.6327																		6.5
17.4937																		8.3
0.690184																			10.4
1.35424																			7.1
2.21549																			6.1
4.07587																			5.6
5.93863																			6.4
7.79822																			8.2
11.66																			8.2
17.5212																			7.5
0.717854																				10.6
1.3816																				6.3
2.24295																				6.1
4.10333																				5.6
5.96596																				5.8
7.82652																				5.9
11.6878																				6.2
17.5487																				6.5
0.746025																					8.9
1.40902																					8
2.27155																					5.9
4.13071																					8.3
5.99341																					6.1
7.85373																					6.6
11.7153																					6.8
17.5767																					7
